# Supplementary material for: The effect of medium supplementation and serial passaging on the transcriptome of human adipose-derived stromal cells expanded in vitro
Source: Stem Cell Res Ther. 2019 Aug 14;10:253. doi: 10.1186/s13287-019-1370-2 (PMC6694630; doi:10.1186/s13287-019-1370-2)
Supplement: Supplementary file 2 — Up- and downregulated gene list for ASCs serially expanded in FBS and pHPL. Complete list of up- and downregulated genes for ASCs serially expanded in pHPL or FBS (P0 – P5). This data relates to Fig. 1. (XLSX 193 kb) [file 13287_2019_1370_MOESM2_ESM.xlsx]

## Sheet: P0
Fold Change (linear) (pHPL vs. FBS)	ANOVA p-value (pHPL vs. FBS)	Gene Symbol	Description
35.4	0.035937	STEAP4	STEAP family member 4
14.66	0.014266	MT1G	metallothionein 1G
14.13	0.029151	SERPINB3	serpin peptidase inhibitor, clade B (ovalbumin), member 3
12.79	0.009185	SERPINB7	serpin peptidase inhibitor, clade B (ovalbumin), member 7
12.35	0.029504	RARRES1	retinoic acid receptor responder (tazarotene induced) 1
11.24	0.032328	CHRDL1	chordin-like 1
10.03	0.003175	EGFL6	EGF-like-domain, multiple 6
9.61	0.031768	OSR1	odd-skipped related transciption factor 1; odd-skipped related 1 (Drosophila)
9.17	0.034658	SNED1	sushi, nidogen and EGF-like domains 1
8.96	0.004073	PRELP	proline/arginine-rich end leucine-rich repeat protein
8.76	0.030562	TNFRSF11B	tumor necrosis factor receptor superfamily, member 11b
8.49	0.011503	CXCL12	chemokine (C-X-C motif) ligand 12; chemokine (C-X-C motif) ligand 12 (stromal cell-derived factor 1)
7.94	0.010501	OMG	uncharacterized LOC101927057; oligodendrocyte myelin glycoprotein
7.12	0.008155	DPP4	dipeptidyl-peptidase 4
6.77	0.012028	APOD	apolipoprotein D
6.76	0.014852	PDK4	pyruvate dehydrogenase kinase, isozyme 4
6.32	0.002703	FRAS1	Fraser extracellular matrix complex subunit 1; Fraser syndrome 1
5.99	0.046489	C7orf63	chromosome 7 open reading frame 63
5.63	0.001821	DAB1	Dab, reelin signal transducer, homolog 1 (Drosophila); disabled homolog 1 (Drosophila)
5.45	0.035538	RP11-18B16.2	novel transcript
4.84	0.011493	OGN	osteoglycin
4.65	0.000861	VIT	vitrin
4.58	0.01847	FMO1	flavin containing monooxygenase 1
4.54	0.017853	EFNA5	ephrin-A5
4.46	0.010746	CCDC69	coiled-coil domain containing 69
4.38	0.016456	PPL	periplakin
4.37	0.032352	NPR3	natriuretic peptide receptor 3; natriuretic peptide receptor C/guanylate cyclase C (atrionatriuretic peptide receptor C)
4.24	0.007841	ABCA6	ATP-binding cassette, sub-family A (ABC1), member 6
4.22	0.037659	SQRDL	sulfide quinone reductase-like (yeast); novel protein
4.18	0.030046	AAED1	AhpC/TSA antioxidant enzyme domain containing 1
4.16	0.030683	SRPX	sushi-repeat containing protein, X-linked; sushi-repeat-containing protein, X-linked
4.05	0.009289	LOC286058	uncharacterized LOC286058; novel transcript, overlapping to EGR3
4.05	0.043731	MIR376B	microRNA 376b
4.03	0.022388	LOC101927668	uncharacterized LOC101927668; novel transcript, sense overlapping to MACC1
3.87	0.03554	ADM	adrenomedullin
3.86	0.016881	FAM65C	family with sequence similarity 65, member C
3.8	0.033983	FBN2	fibrillin 2
3.62	0.016798	LXN	latexin
3.61	0.022	ENPP2	ectonucleotide pyrophosphatase/phosphodiesterase 2
3.59	0.018078	FAM180A	family with sequence similarity 180, member A
3.54	0.043402	AOX1	aldehyde oxidase 1
3.52	0.014893	LRRN4CL	LRRN4 C-terminal like
3.48	0.014973	CCBE1	collagen and calcium binding EGF domains 1
3.47	0.041864	AC002064.5	novel transcript
3.44	0.010213	NSUN6	NOP2/Sun domain family, member 6; ARL5B antisense RNA 1; novel transcript
3.41	0.012771	LOC100507420	uncharacterized LOC100507420; novel transcript
3.37	0.00955	ABCA9	ATP-binding cassette, sub-family A (ABC1), member 9
3.37	0.002029	IGFBP6	insulin-like growth factor binding protein 6
3.37	0.004602	TJP2	tight junction protein 2; tight junction protein 2 (zona occludens 2)
3.31	0.03494	CTSK	cathepsin K
3.29	8e-05	SCG5	secretogranin V (7B2 protein)
3.28	0.04618	GLDN	gliomedin
3.28	0.002168	LOC101929761	uncharacterized LOC101929761; novel transcript; uncharacterized LOC730098
3.25	0.027955	DTNA	dystrobrevin, alpha
3.25	0.012336	FST	follistatin
3.23	0.00531	WEE1	WEE1 G2 checkpoint kinase; WEE1 homolog (S. pombe)
3.22	0.008546	ADAMTS1	ADAM metallopeptidase with thrombospondin type 1 motif, 1
3.19	0.034048	IL6ST	interleukin 6 signal transducer; interleukin 6 signal transducer (gp130, oncostatin M receptor)
3.12	0.033415	LOC101929465	uncharacterized LOC101929465; putative novel transcript
3.08	0.010584	WISP2	WNT1 inducible signaling pathway protein 2
3.06	0.048	MARCH3	membrane-associated ring finger (C3HC4) 3, E3 ubiquitin protein ligase; membrane-associated ring finger (C3HC4) 3
3.05	0.033285	CD36	CD36 molecule (thrombospondin receptor)
3.05	0.009055	RNU12	RNA, U12 small nuclear
3.03	0.024163	CYB5A	cytochrome b5 type A (microsomal)
3	0.021704	MT1X	metallothionein 1X
2.99	0.04471	ATP2B4	ATPase, Ca++ transporting, plasma membrane 4
2.97	0.010048	OLFML2A	olfactomedin-like 2A
2.95	0.006193	ADAM33	ADAM metallopeptidase domain 33
2.88	0.031136	S100A4	S100 calcium binding protein A4
2.85	0.019696	KCNJ15	potassium inwardly-rectifying channel, subfamily J, member 15
2.83	0.013588	CLU	clusterin
2.83	0.012519	RNU6-1262P	RNA, U6 small nuclear 1262, pseudogene
2.82	0.007231	WNT2	wingless-type MMTV integration site family member 2
2.81	0.025607	CLIC2	chloride intracellular channel 2
2.8	0.003686	FBLN1	fibulin 1
2.78	0.026726	LOC102467080	uncharacterized LOC102467080
2.77	0.034139	CDKN2C	cyclin-dependent kinase inhibitor 2C (p18, inhibits CDK4)
2.75	0.029447	RARRES3	retinoic acid receptor responder (tazarotene induced) 3
2.74	0.000859	SBF2-AS1	SBF2 antisense RNA 1; novel transcript, antisense to SBF2
2.73	0.03987	RNU1-122P	RNA, U1 small nuclear 122, pseudogene
2.72	0.011672	SOS1	son of sevenless homolog 1 (Drosophila)
2.71	0.049504	MMD	monocyte to macrophage differentiation-associated
2.7	0.012231	PDGFRL	platelet-derived growth factor receptor-like
2.67	0.010835	SOCS3	suppressor of cytokine signaling 3
2.65	0.014362	NR4A3	nuclear receptor subfamily 4, group A, member 3
2.63	0.003584	PTGFR	prostaglandin F receptor (FP)
2.62	0.003934	MT1M	metallothionein 1M
2.61	0.022604	RP11-439C8.2	novel transcript
2.57	0.028321	RP11-38H17.1	novel transcript
2.56	0.024662	RNU6-1039P	RNA, U6 small nuclear 1039, pseudogene
2.54	0.009682	ANPEP	alanyl (membrane) aminopeptidase
2.54	0.002934	LINC01220	long intergenic non-protein coding RNA 1220; novel transcript
2.54	0.024287	PDGFRA	platelet-derived growth factor receptor, alpha polypeptide; factor interacting with PAPOLA and CPSF1; FIP1 like 1 (S. cerevisiae)
2.52	0.023737	LGI2	leucine-rich repeat LGI family, member 2
2.5	0.000552	FAM20A	family with sequence similarity 20, member A
2.5	0.016339	PLTP	phospholipid transfer protein
2.5	0.033984	PROSP	protein S pseudogene (beta); protein S (alpha)
2.45	0.001793	KIAA0226L	KIAA0226-like
2.44	0.02421	CAPN6	calpain 6
2.44	0.023468	RNU1-46P	RNA, U1 small nuclear 46, pseudogene
2.43	0.001077	LOC101927420	uncharacterized LOC101927420; novel transcript, antisense to DMTF1
2.43	0.025047	RP11-499E18.1	novel transcript
2.42	0.028421	CLYBL	citrate lyase beta like
2.39	0.00702	MT1A	metallothionein 1A
2.38	0.049687	CEMIP	cell migration inducing protein, hyaluronan binding; KIAA1199
2.38	0.008793	HMGA1	high mobility group AT-hook 1; high mobility group AT-hook 1 pseudogene 8; high mobility group AT-hook 1 (HMGA1) pseudogene
2.38	0.046842	RNA5SP221	RNA, 5S ribosomal pseudogene 221
2.38	0.002257	RP6-99M1.2	novel transcript
2.37	0.048274	ADAMTS15	ADAM metallopeptidase with thrombospondin type 1 motif, 15
2.37	0.001605	EMX2OS	EMX2 opposite strand/antisense RNA; EMX2 opposite strand (non-protein coding)
2.37	0.001466	GEM	GTP binding protein overexpressed in skeletal muscle
2.37	0.000827	ZFP36	ZFP36 ring finger protein; zinc finger protein 36, C3H type, homolog (mouse)
2.34	0.030801	AIM1	absent in melanoma 1
2.29	0.002961	ATP9A	ATPase, class II, type 9A
2.29	0.029374	FMO4	flavin containing monooxygenase 4
2.28	0.002816	FAM65B	family with sequence similarity 65, member B
2.26	0.024789	LRRK2	leucine-rich repeat kinase 2
2.24	0.020589	ABHD17C	abhydrolase domain containing 17C; family with sequence similarity 108, member C1
2.24	0.010494	GPRC5B	G protein-coupled receptor, class C, group 5, member B; G protein-coupled receptor, family C, group 5, member B
2.24	0.013714	JADE2	jade family PHD finger 2; PHD finger protein 15
2.24	0.003523	LOC440028	uncharacterized LOC440028; novel transcript
2.24	0.029173	TLR3	toll-like receptor 3
2.24	0.008953	TNFAIP8L3	tumor necrosis factor, alpha-induced protein 8-like 3
2.23	0.041117	FNDC4	fibronectin type III domain containing 4
2.23	0.04277	RNVU1-4	RNA, variant U1 small nuclear 4
2.22	0.008059	AMPH	amphiphysin
2.2	0.005165	EBF2	early B-cell factor 2
2.2	0.047848	SLC6A15	solute carrier family 6 (neutral amino acid transporter), member 15
2.19	0.002066	AC008063.2	novel transcript
2.19	0.04091	LINC00478	long intergenic non-protein coding RNA 478
2.19	0.008198	ZFP36L2	ZFP36 ring finger protein-like 2; zinc finger protein 36, C3H type-like 2
2.18	0.000541	OSR2	odd-skipped related transciption factor 2; odd-skipped related 2 (Drosophila)
2.18	0.022044	RP11-680A11.5	novel transcript antisense to PFDN5 and C12orf10
2.18	0.036487	TMEM198B	transmembrane protein 198B, pseudogene; novel pseudogene
2.17	0.000793	PTPRD-AS1	PTPRD antisense RNA 1; novel transcript
2.17	0.024266	RP11-232D9.2	pseudogene similar to part of solute carrier family 6 (neurotransmitter transporter), member 14 (SLC6A14)
2.17	0.002049	RXFP1	relaxin/insulin-like family peptide receptor 1
2.16	0.041703	AF131217.1	novel transcript; uncharacterized LOC102724420; uncharacterized LOC101928011
2.16	0.009187	CRABP2	cellular retinoic acid binding protein 2
2.15	0.004766	CDC25B	cell division cycle 25B; cell division cycle 25 homolog B (S. pombe)
2.15	0.036841	RNU6-124P	RNA, U6 small nuclear 124, pseudogene
2.13	0.034047	COL21A1	collagen, type XXI, alpha 1
2.13	0.016219	FMN1	formin 1
2.13	0.000758	TLE1	transducin-like enhancer of split 1 (E(sp1) homolog, Drosophila)
2.12	0.011596	EEPD1	endonuclease/exonuclease/phosphatase family domain containing 1
2.12	0.013177	GPR133	G protein-coupled receptor 133
2.12	0.003508	RALGPS2	Ral GEF with PH domain and SH3 binding motif 2
2.11	0.016785	OLFML1	olfactomedin-like 1
2.1	0.017331	MIR8072	uncharacterized LOC100293704; microRNA 8072; novel transcript
2.09	0.021569	MIR1321	microRNA 1321
2.08	0.019348	RNU2-51P	RNA, U2 small nuclear 51, pseudogene
2.07	0.003547	APOBEC3D	apolipoprotein B mRNA editing enzyme, catalytic polypeptide-like 3D
2.07	0.014856	TNXB	tenascin XB
2.06	0.009875	FAXDC2	fatty acid hydroxylase domain containing 2
2.06	0.000295	NUDT3	nudix (nucleoside diphosphate linked moiety X)-type motif 3
2.06	0.015251	SVEP1	sushi, von Willebrand factor type A, EGF and pentraxin domain containing 1
2.05	0.014387	SPR	sepiapterin reductase (7,8-dihydrobiopterin:NADP+ oxidoreductase)
2.04	0.005523	AQPEP	laeverin
2.04	0.018885	PRG2	novel protein; proteoglycan 2, bone marrow (natural killer cell activator, eosinophil granule major basic protein)
2.03	0.011654	AC130689.5	putative novel transcript, sense intronic to SMG6
2.03	0.036996	ENPP5	ectonucleotide pyrophosphatase/phosphodiesterase 5 (putative); ectonucleotide pyrophosphatase/phosphodiesterase 5 (putative function)
2.02	0.009033	INA	internexin neuronal intermediate filament protein, alpha
2.02	0.023183	NT5E	5-nucleotidase, ecto (CD73); 5'-nucleotidase, ecto (CD73)
2.02	0.013247	RNU1-32P	RNA, U1 small nuclear 32, pseudogene
2.02	0.020307	RNU6-377P	RNA, U6 small nuclear 377, pseudogene
2.01	0.026752	ADCY3	adenylate cyclase 3
2.01	0.017029	ADD3	adducin 3 (gamma)
-2.01	0.045239	NALCN	sodium leak channel, non-selective
-2.01	0.010259	RP3-413H6.2	novel transcript
-2.02	0.032106	ADAM19	ADAM metallopeptidase domain 19; ADAM metallopeptidase domain 19 (meltrin beta)
-2.02	0.000249	HSPA13	heat shock protein 70kDa family, member 13
-2.02	0.021055	ITGA1	integrin, alpha 1; pelota homolog (Drosophila)
-2.02	0.032578	SEMA3D	sema domain, immunoglobulin domain (Ig), short basic domain, secreted, (semaphorin) 3D
-2.02	0.011339	SLC16A3	solute carrier family 16 (monocarboxylate transporter), member 3; microRNA 6787; solute carrier family 16, member 3 (monocarboxylic acid transporter 4)
-2.02	0.009254	ZNF184	zinc finger protein 184
-2.03	0.012861	ATP1B1	ATPase, Na+/K+ transporting, beta 1 polypeptide
-2.03	0.014838	KCNH1	potassium voltage-gated channel, subfamily H (eag-related), member 1
-2.03	0.012887	PRKAB2	protein kinase, AMP-activated, beta 2 non-catalytic subunit
-2.04	0.024032	SKIL	SKI-like proto-oncogene; SKI-like oncogene
-2.06	0.01658	MS4A7	membrane-spanning 4-domains, subfamily A, member 7
-2.08	0.021151	KCNT2	potassium channel, subfamily T, member 2
-2.08	0.027423	LOXL3	lysyl oxidase-like 3
-2.09	0.014883	CTD-2269F5.1	novel transcript
-2.09	0.040802	GPR1	G protein-coupled receptor 1
-2.11	0.024892	TRIM7	tripartite motif containing 7; tripartite motif-containing 7
-2.13	0.003568	KLF7	Kruppel-like factor 7 (ubiquitous)
-2.14	0.043254	PLXNA2	plexin A2
-2.14	0.044504	ZSWIM4	zinc finger, SWIM-type containing 4
-2.16	0.013386	KB-1183D5.14	putative novel transcript
-2.17	0.004201	TNFRSF9	tumor necrosis factor receptor superfamily, member 9
-2.17	0.043716	TNS3	tensin 3
-2.18	0.01887	MAP3K2	mitogen-activated protein kinase kinase kinase 2
-2.18	0.014301	PIEZO2	piezo-type mechanosensitive ion channel component 2
-2.18	0.011626	XAF1	XIAP associated factor 1
-2.21	0.010771	IGFBP7	insulin-like growth factor binding protein 7
-2.22	0.00594	KLHDC7B	kelch domain containing 7B
-2.22	0.038129	NOX4	NADPH oxidase 4; NADPH oxidase 4 pseudogene
-2.23	0.044222	CAP2	CAP, adenylate cyclase-associated protein, 2 (yeast)
-2.23	0.001799	ENO2	enolase 2 (gamma, neuronal)
-2.23	0.003212	FAM26E	family with sequence similarity 26, member E
-2.24	0.030051	LOC151760	uncharacterized LOC151760; novel protein (LOC151760)
-2.24	0.002558	P4HA2	prolyl 4-hydroxylase, alpha polypeptide II; uncharacterized LOC101927705
-2.25	0.022949	CXCL5	chemokine (C-X-C motif) ligand 5
-2.25	0.014058	LOC101928188	uncharacterized LOC101928188; novel transcript
-2.27	0.019886	BCRP3	breakpoint cluster region pseudogene 3
-2.27	0.044255	CLIC3	chloride intracellular channel 3
-2.28	0.047181	SBDSP1	Shwachman-Bodian-Diamond syndrome pseudogene 1
-2.29	0.004215	TIMP3	TIMP metallopeptidase inhibitor 3
-2.3	0.042895	LGR4	leucine-rich repeat containing G protein-coupled receptor 4; leucine-rich repeat-containing G protein-coupled receptor 4
-2.3	0.000339	MN1	meningioma (disrupted in balanced translocation) 1
-2.3	0.009556	PDCD1LG2	programmed cell death 1 ligand 2
-2.3	0.012112	SEL1L3	sel-1 suppressor of lin-12-like 3 (C. elegans)
-2.31	0.001228	RHOJ	ras homolog family member J; ras homolog gene family, member J
-2.32	0.024188	DBP	D site of albumin promoter (albumin D-box) binding protein
-2.33	0.030412	AMIGO2	adhesion molecule with Ig-like domain 2
-2.33	0.003559	GLI2	GLI family zinc finger 2
-2.36	0.034048	MIR143HG	MIR143 host gene (non-protein coding); novel transcript
-2.38	0.024671	CCL3L3	chemokine (C-C motif) ligand 3-like 3; chemokine (C-C motif) ligand 3-like 1
-2.39	0.006958	LINC00984	long intergenic non-protein coding RNA 984; novel transcript antisense to C15orf52
-2.39	0.024685	WWC2	WW and C2 domain containing 2; claudin 22
-2.41	0.016896	PKNOX2	PBX/knotted 1 homeobox 2
-2.45	0.016762	ACTA2	actin, alpha 2, smooth muscle, aorta
-2.47	0.039006	HECW2	HECT, C2 and WW domain containing E3 ubiquitin protein ligase 2
-2.47	0.019298	THBS2	thrombospondin 2
-2.49	0.009565	PLOD2	procollagen-lysine, 2-oxoglutarate 5-dioxygenase 2
-2.51	0.040957	BHLHE41	basic helix-loop-helix family, member e41
-2.55	0.046654	BMP6	bone morphogenetic protein 6
-2.56	0.010637	NTN4	netrin 4
-2.61	0.005893	MIR210HG	MIR210 host gene (non-protein coding)
-2.62	0.005276	CD200	CD200 molecule
-2.66	0.007495	TET1	tet methylcytosine dioxygenase 1; tet oncogene 1
-2.68	0.036664	HEY2	hes-related family bHLH transcription factor with YRPW motif 2; hairy/enhancer-of-split related with YRPW motif 2
-2.69	0.010931	MXRA7	matrix-remodelling associated 7
-2.69	0.022873	TES	testis derived transcript (3 LIM domains)
-2.75	0.01941	SFRP2	secreted frizzled-related protein 2
-2.76	0.040362	LIPG	lipase, endothelial
-2.77	0.018334	FGF2	fibroblast growth factor 2 (basic)
-2.78	0.035872	CRLF1	cytokine receptor-like factor 1; CRLF1 cytokine receptor-like factor 1
-2.78	0.018778	CTC-327F10.5	novel transcript
-2.82	0.024937	GPR116	G protein-coupled receptor 116
-2.85	0.014558	STAC	SH3 and cysteine rich domain
-2.87	0.036599	AC007879.7	putative novel transcript
-2.95	0.049779	FLT1	fms-related tyrosine kinase 1; fms-related tyrosine kinase 1 (vascular endothelial growth factor/vascular permeability factor receptor)
-2.97	0.028622	SLC38A1	solute carrier family 38, member 1
-2.99	0.045241	MMP16	matrix metallopeptidase 16 (membrane-inserted)
-3.09	0.020805	LOXL2	lysyl oxidase-like 2
-3.17	0.047446	ATP10A	ATPase, class V, type 10A
-3.19	0.021031	TRIB2	tribbles pseudokinase 2; tribbles homolog 2 (Drosophila)
-3.29	0.000487	COL14A1	collagen, type XIV, alpha 1
-3.29	0.006827	VLDLR	very low density lipoprotein receptor
-3.33	0.035371	TSPAN2	tetraspanin 2
-3.34	0.04915	ESM1	endothelial cell-specific molecule 1
-3.37	0.001156	CASC15	cancer susceptibility candidate 15 (non-protein coding); long intergenic non-protein coding RNA 340
-3.39	0.007441	TGFBI	transforming growth factor, beta-induced, 68kDa
-3.42	0.025958	C5orf46	chromosome 5 open reading frame 46
-3.44	0.027501	WISP1	WNT1 inducible signaling pathway protein 1
-3.45	0.004427	EDIL3	EGF-like repeats and discoidin I-like domains 3
-3.47	0.03388	AP000695.4	putative novel transcript
-3.47	0.029107	AP000695.6	putative novel transcript
-3.59	0.018279	PTPRN	protein tyrosine phosphatase, receptor type, N
-3.67	0.003099	SLC2A1	solute carrier family 2 (facilitated glucose transporter), member 1
-3.74	0.022784	RNF152	ring finger protein 152
-3.94	0.021885	IGFBP3	insulin-like growth factor binding protein 3
-3.95	0.028938	NPY1R	neuropeptide Y receptor Y1
-4.05	0.021114	RP11-1143G9.4	novel transcript antisense to LYZ
-4.05	0.025005	RP5-1172A22.1	putative novel transcript
-4.29	0.013527	CH25H	cholesterol 25-hydroxylase
-4.43	0.006578	CDH13	cadherin 13; cadherin 13, H-cadherin (heart)
-4.53	0.001152	PPP1R3C	protein phosphatase 1, regulatory subunit 3C; protein phosphatase 1, regulatory (inhibitor) subunit 3C
-4.71	0.002737	SGCG	sarcoglycan, gamma (35kDa dystrophin-associated glycoprotein)
-4.9	0.018611	C3orf80	chromosome 3 open reading frame 80; novel trancript
-5.01	0.018091	TPM1	tropomyosin 1 (alpha)
-5.07	0.038113	EDNRA	endothelin receptor type A
-5.17	0.007057	TNFSF4	tumor necrosis factor (ligand) superfamily, member 4
-5.69	0.038711	RP11-265D17.2	novel transcript
-5.93	0.000218	SLC22A3	solute carrier family 22 (organic cation transporter), member 3; solute carrier family 22 (extraneuronal monoamine transporter), member 3
-6.1	0.020747	KAL1	Kallmann syndrome 1 sequence
-7.07	0.001787	STC2	stanniocalcin 2
-7.65	0.010229	RP11-244F12.2	novel transcript, antisense to TPM1
-7.9	0.033818	ITGA11	integrin, alpha 11
-9.79	0.000999	COMP	cartilage oligomeric matrix protein
-10.02	0.047199	COL11A1	collagen, type XI, alpha 1
-33.85	0.027703	CDH2	cadherin 2, type 1, N-cadherin (neuronal)

## Sheet: P1
Fold Change (linear) (pHPL vs. FBS)	ANOVA p-value (pHPL vs. FBS)	Gene Symbol	Description
24.55	0.003188	OGN	osteoglycin
19.63	0.006621	MIR503	microRNA 503
17.27	7.1e-05	ADH1B	alcohol dehydrogenase 1B (class I), beta polypeptide
12.74	0.008466	ALPL	alkaline phosphatase, liver/bone/kidney
11.5	0.003298	FMO1	flavin containing monooxygenase 1
11.5	0.021799	STEAP1	six transmembrane epithelial antigen of the prostate 1
10.21	0.00537	MIR503HG	MIR503 host gene (non-protein coding); microRNA 424; novel transcript
8.42	0.034761	SCARNA9L	small Cajal body-specific RNA 9-like
8.35	0.008212	COLEC12	collectin sub-family member 12
8	0.003477	CXCL12	chemokine (C-X-C motif) ligand 12; chemokine (C-X-C motif) ligand 12 (stromal cell-derived factor 1)
7.58	0.00257	SLC6A15	solute carrier family 6 (neutral amino acid transporter), member 15
7.53	0.014708	MIR21	microRNA 21; vacuole membrane protein 1
7.44	0.001397	DIRC1	disrupted in renal carcinoma 1
7.19	0.023279	MIR199B	microRNA 199b
7.18	0.020701	AC093850.2	novel transcript
6.85	0.00261	CRISPLD2	cysteine-rich secretory protein LCCL domain containing 2
6.69	0.023804	RNU5D-1	RNA, U5D small nuclear 1
6.41	0.046188	GPC3	glypican 3
6.4	0.000142	IFI44L	interferon-induced protein 44-like
6.34	0.005151	OMD	osteomodulin
6.11	0.025462	RNU2-63P	RNA, U2 small nuclear 63, pseudogene
6.03	0.008733	AIM1	absent in melanoma 1
5.95	0.006304	EPSTI1	epithelial stromal interaction 1 (breast)
5.92	9.7e-05	DNM1	dynamin 1
5.86	0.011293	GUCY1B3	guanylate cyclase 1, soluble, beta 3
5.85	0.000987	SPON1	spondin 1, extracellular matrix protein
5.82	0.005357	PLXDC1	plexin domain containing 1
5.79	0.016463	HMCN1	hemicentin 1
5.6	0.02281	RP11-308B5.2	novel transcript
5.49	0.01418	RUNX2	runt-related transcription factor 2
5.31	0.013247	LTBP1	latent transforming growth factor beta binding protein 1
5.22	0.012449	MIR199A1	microRNA 199a-1
5.2	0.01584	TNC	tenascin C
5.15	0.01117	MILR1	mast cell immunoglobulin-like receptor 1
5.09	0.017893	RP11-38H17.1	novel transcript
5.05	0.000148	SRPX2	sushi-repeat containing protein, X-linked 2; sushi-repeat-containing protein, X-linked 2
4.93	0.001236	CTHRC1	collagen triple helix repeat containing 1
4.86	0.005343	FBN2	fibrillin 2
4.86	0.041563	XPNPEP2	X-prolyl aminopeptidase (aminopeptidase P) 2, membrane-bound
4.78	0.024735	GABRE	microRNA 224; gamma-aminobutyric acid (GABA) A receptor, epsilon; microRNA 452
4.7	0.005576	ITGA10	integrin, alpha 10
4.68	0.040706	SNHG19	small nucleolar RNA host gene 19 (non-protein coding); novelt ranscript
4.47	7.9e-05	EFNA5	ephrin-A5
4.42	0.001129	ADAM33	ADAM metallopeptidase domain 33
4.42	0.011928	C7orf63	chromosome 7 open reading frame 63
4.41	0.003693	LINC00478	long intergenic non-protein coding RNA 478
4.41	0.03765	MIR450A2	microRNA 450a-2
4.4	0.01647	MIR199A2	microRNA 199a-2; microRNA 214; DNM3 opposite strand/antisense RNA; microRNA 3120; novel transcript
4.3	0.013032	QPRT	quinolinate phosphoribosyltransferase; nicotinate-nucleotide pyrophosphorylase [carboxylating]-like
4.26	0.043249	EGFL6	EGF-like-domain, multiple 6
4.22	0.00045	OLFML3	olfactomedin-like 3
4.15	0.010232	MT1A	metallothionein 1A
4.12	0.000643	LAMB1	laminin, beta 1
4.11	0.024164	NTNG1	netrin G1
4.02	0.010761	SRPX	sushi-repeat containing protein, X-linked; sushi-repeat-containing protein, X-linked
3.92	0.03741	HIC1	hypermethylated in cancer 1
3.88	0.010564	SNORD3C	small nucleolar RNA, C/D box 3C
3.81	6e-05	KCNJ15	potassium inwardly-rectifying channel, subfamily J, member 15
3.79	0.039066	FLJ22447	uncharacterized LOC400221; novel transcript; novel protein
3.76	0.006818	ITGB3	integrin, beta 3 (platelet glycoprotein IIIa, antigen CD61); integrin, beta 3 (platelet glycoprotein IIIa, antigen CD61; novel protein
3.74	0.01398	AP001434.2	putative novel transcript
3.72	0.017883	EYA1	EYA transcriptional coactivator and phosphatase 1; eyes absent homolog 1 (Drosophila)
3.69	0.001584	RNU12	RNA, U12 small nuclear
3.68	0.043652	OLFML2B	olfactomedin-like 2B
3.68	6.7e-05	SERPINF1	serpin peptidase inhibitor, clade F (alpha-2 antiplasmin, pigment epithelium derived factor), member 1
3.68	0.018589	SNORD113-1	small nucleolar RNA, C/D box 113-1
3.66	0.003378	COL6A3	collagen, type VI, alpha 3
3.59	0.04948	RNU6-1283P	RNA, U6 small nuclear 1283, pseudogene
3.58	0.049683	RP11-33B1.3	novel transcript
3.56	0.002225	SCG5	secretogranin V (7B2 protein)
3.53	0.03031	IGDCC4	immunoglobulin superfamily, DCC subclass, member 4
3.48	0.007864	RP11-115N4.1	putative novel transcript
3.41	0.004779	IGKJ3	immunoglobulin kappa joining 3; immunoglobulin kappa constant; immunoglobulin kappa locus
3.38	0.02666	DAB1	Dab, reelin signal transducer, homolog 1 (Drosophila); disabled homolog 1 (Drosophila)
3.38	0.011966	STEAP2	STEAP family member 2, metalloreductase; six transmembrane epithelial antigen of the prostate 2
3.24	0.019165	TNFSF10	tumor necrosis factor (ligand) superfamily, member 10
3.23	0.013516	CFI	complement factor I; Complement factor I
3.23	0.002515	LAMA4	laminin, alpha 4
3.23	0.006773	LOC102725257	uncharacterized LOC102725257; novel transcript
3.16	0.021858	MIR544A	microRNA 544a
3.08	0.008398	CDCP1	CUB domain containing protein 1
3.06	0.005521	DCHS1	dachsous cadherin-related 1; dachsous 1 (Drosophila)
3.06	0.009548	IFNE	interferon, epsilon
3.06	0.008202	PCOLCE	procollagen C-endopeptidase enhancer
3.05	0.001777	LOC101928829	uncharacterized LOC101928829; novel transcript, antisense to C16orf58
3.05	0.048017	SNORD113-3	small nucleolar RNA, C/D box 113-3
3.03	0.000191	ADAMTS4	ADAM metallopeptidase with thrombospondin type 1 motif, 4
3.03	0.023746	LOC286058	uncharacterized LOC286058; novel transcript, overlapping to EGR3
3.03	0.008009	SNORD113-4	small nucleolar RNA, C/D box 113-4; small nucleolar RNA host gene 23 (non-protein coding); novel transcript
3.01	0.002408	MME	membrane metallo-endopeptidase
3	0.001886	PIM1	Pim-1 proto-oncogene, serine/threonine kinase; pim-1 oncogene
2.97	0.0331	CRABP2	cellular retinoic acid binding protein 2
2.97	0.038712	PPIF	peptidylprolyl isomerase F
2.95	0.009149	CPM	carboxypeptidase M
2.94	0.002753	FAM20A	family with sequence similarity 20, member A
2.93	0.039502	ASPN	asporin
2.92	0.023307	CLIC2	chloride intracellular channel 2
2.91	0.015091	RNU6-1045P	RNA, U6 small nuclear 1045, pseudogene
2.91	0.014081	SNORD114-10	small nucleolar RNA, C/D box 114-10
2.89	0.019258	N4BP2	NEDD4 binding protein 2
2.88	0.030884	FIBIN	fin bud initiation factor homolog (zebrafish)
2.86	0.029243	DSG2	desmoglein 2
2.86	0.026257	FAM65C	family with sequence similarity 65, member C
2.85	0.047216	SERPINB7	serpin peptidase inhibitor, clade B (ovalbumin), member 7
2.84	0.036312	DPP4	dipeptidyl-peptidase 4
2.82	0.01837	ZNF608	zinc finger protein 608
2.81	0.028022	PDGFD	platelet derived growth factor D
2.81	0.004639	RNVU1-6	RNA, variant U1 small nuclear 6
2.8	0.020623	MIR31HG	MIR31 host gene (non-protein coding); novel transcript
2.8	0.031348	PPP2R3A	protein phosphatase 2, regulatory subunit B, alpha; protein phosphatase 2 (formerly 2A), regulatory subunit B'', alpha
2.79	0.026777	AC004538.3	novel transcript, antisense to THSD7A
2.76	0.043029	GABPB1-AS1	GABPB1 antisense RNA 1
2.76	0.008805	SNORD3B-1	small nucleolar RNA, C/D box 3B-1; small nucleolar RNA, C/D box 3B-2; small nucleolar RNA, C/D box 3A; small nucleolar RNA, C/D box 3D; novel transcript; small nucleolar RNA, C/D box 3C
2.72	0.024282	BRE	brain and reproductive organ-expressed (TNFRSF1A modulator)
2.67	0.021202	TMEM119	transmembrane protein 119
2.67	0.015001	TNFAIP8L3	tumor necrosis factor, alpha-induced protein 8-like 3
2.65	0.023698	SNORD50B	small nucleolar RNA, C/D box 50B; small nucleolar RNA, C/D box 50A; small nucleolar RNA host gene 5 (non-protein coding)
2.62	0.016692	NID2	nidogen 2 (osteonidogen)
2.62	0.049222	PEG10	paternally expressed 10
2.61	0.009519	RP6-99M1.2	novel transcript
2.6	0.044174	CTSK	cathepsin K
2.6	0.025587	DTNA	dystrobrevin, alpha
2.6	0.019911	MEG8	maternally expressed 8 (non-protein coding); small nucleolar RNA, C/D box 112; novel transcript
2.6	0.010328	SNORD51	small nucleolar RNA, C/D box 51
2.58	0.011266	EGR3	early growth response 3
2.58	0.017248	LOC100287497	uncharacterized LOC100287497; uncharacterized LOC100287934; uncharacterized LOC101930657; novel transcript
2.57	0.025849	LINC-PINT	long intergenic non-protein coding RNA, p53 induced transcript; microRNA 29a; microRNA 29b-1; novel transcript
2.57	0.024042	MIR1185-1	microRNA 1185-1
2.56	0.007503	DOCK10	dedicator of cytokinesis 10
2.56	0.048833	SNORA31	small nucleolar RNA, H/ACA box 31
2.55	0.000311	THRB	thyroid hormone receptor, beta; thyroid hormone receptor, beta (erythroblastic leukemia viral (v-erb-a) oncogene homolog 2, avian)
2.53	0.011842	PDGFRA	platelet-derived growth factor receptor, alpha polypeptide; factor interacting with PAPOLA and CPSF1; FIP1 like 1 (S. cerevisiae)
2.53	0.004874	RNU6-1099P	RNA, U6 small nuclear 1099, pseudogene
2.52	0.004138	ADAM12	ADAM metallopeptidase domain 12
2.5	0.009038	NYNRIN	NYN domain and retroviral integrase containing
2.49	0.002062	MCC	mutated in colorectal cancers
2.47	0.030322	F2RL1	coagulation factor II (thrombin) receptor-like 1
2.47	0.030967	FLOT1	flotillin 1
2.47	0.03883	MIR889	microRNA 889
2.47	0.008257	SNHG24	small nucleolar RNA host gene 24 (non-protein coding); novel transcript
2.46	0.019198	MIR155HG	MIR155 host gene (non-protein coding); microRNA 155
2.46	0.028821	NCAM2	neural cell adhesion molecule 2
2.44	0.019702	LBR	lamin B receptor
2.44	0.004801	SOBP	sine oculis binding protein homolog (Drosophila)
2.43	0.019027	AGTR1	angiotensin II receptor, type 1
2.43	0.036181	MIR377	microRNA 377
2.41	0.005904	ABCC9	ATP-binding cassette, sub-family C (CFTR/MRP), member 9
2.39	0.004656	GLI3	GLI family zinc finger 3
2.39	0.020305	MIR644A	microRNA 644a
2.38	0.002816	AC002064.5	novel transcript
2.36	0.00313	TSPAN5	tetraspanin 5
2.35	0.001723	HS6ST1	heparan sulfate 6-O-sulfotransferase 1
2.35	0.036295	LOC645513	uncharacterized LOC645513; septin 4 (sept4) pseudogene
2.35	0.022929	MIR22HG	MIR22 host gene (non-protein coding); microRNA 22
2.34	0.012331	APCDD1	adenomatosis polyposis coli down-regulated 1
2.34	0.032554	FAIM2	Fas apoptotic inhibitory molecule 2
2.34	0.031696	PRKX	protein kinase, X-linked
2.34	0.01491	SNORD72	small nucleolar RNA, C/D box 72
2.33	0.020549	MOV10	Mov10, Moloney leukemia virus 10, homolog (mouse)
2.33	0.03444	S1PR2	sphingosine-1-phosphate receptor 2; novel transcript
2.33	0.03973	TBX3	T-box 3
2.31	0.038107	RNU6-1284P	RNA, U6 small nuclear 1284, pseudogene
2.3	0.039047	GNL3	small nucleolar RNA, C/D box 19B; guanine nucleotide binding protein-like 3 (nucleolar)
2.3	0.018369	MXRA5	matrix-remodelling associated 5
2.3	0.033557	SNORD19	small nucleolar RNA, C/D box 19
2.29	0.025318	MFAP2	microfibrillar-associated protein 2
2.29	0.010185	SNORD114-16	small nucleolar RNA, C/D box 114-16
2.29	0.041303	ZNF467	zinc finger protein 467
2.28	0.031596	PTGFR	prostaglandin F receptor (FP)
2.28	0.001416	RP11-439C8.2	novel transcript
2.28	0.015636	SLC35F2	solute carrier family 35, member F2
2.26	0.01064	FBL	fibrillarin
2.25	0.035289	CD109	CD109 molecule
2.25	0.035173	ZNF138	zinc finger protein 138
2.24	0.037543	ARMCX4	armadillo repeat containing, X-linked 4
2.23	0.000982	LOC100287934	uncharacterized LOC100287934; uncharacterized LOC101930657; novel transcript; septin-7-like; uncharacterized LOC100287497
2.23	0.003192	MEG3	maternally expressed 3 (non-protein coding)
2.23	0.007907	PDZRN3	PDZ domain containing ring finger 3
2.23	0.002169	PRR24	proline rich 24
2.22	0.007713	BNC2	basonuclin 2
2.22	0.023291	EMILIN1	elastin microfibril interfacer 1
2.22	0.047733	MIR382	microRNA 382
2.22	0.045985	RNU2-7P	RNA, U2 small nuclear 7, pseudogene
2.21	0.00281	AP000473.5	putative novel transcript
2.21	0.016554	FOXP2	forkhead box P2
2.21	0.012088	NSUN6	NOP2/Sun domain family, member 6; ARL5B antisense RNA 1; novel transcript
2.19	0.015948	CADPS2	Ca++-dependent secretion activator 2
2.19	0.000519	SYT7	synaptotagmin VII
2.18	0.007531	FKBP5	FK506 binding protein 5; uncharacterized LOC285847
2.18	0.015328	IFI44	interferon-induced protein 44
2.18	0.010039	LCTL	lactase-like
2.18	0.012468	PDIA5	protein disulfide isomerase family A, member 5; microRNA 7110
2.17	0.040271	IFT80	intraflagellar transport 80 homolog (Chlamydomonas); novel tripartite motif-containing 59 (TRIM59) and intraflagellar transport 80 homolog (Chlamydomonas) (IFT80) protein
2.17	0.028556	RP11-685N10.1	novel transcript
2.17	0.017958	TEAD2	TEA domain family member 2
2.16	0.010257	MAN1A1	mannosidase, alpha, class 1A, member 1
2.15	0.044334	CHRNA5	cholinergic receptor, nicotinic, alpha 5 (neuronal); cholinergic receptor, nicotinic, alpha 5
2.15	0.046719	FLJ44635	TPT1-like protein; NHS-like 2
2.15	0.010783	SRSF1	serine/arginine-rich splicing factor 1; novel transcript
2.13	0.033012	ANPEP	alanyl (membrane) aminopeptidase
2.13	0.034733	LENG8	leukocyte receptor cluster (LRC) member 8
2.13	0.014281	NFATC4	nuclear factor of activated T-cells, cytoplasmic, calcineurin-dependent 4
2.12	0.012035	BAZ1A	bromodomain adjacent to zinc finger domain, 1A
2.11	0.009777	FBLN1	fibulin 1
2.11	0.005789	NHSL2	NHS-like 2
2.11	8.4e-05	RNU2-14P	RNA, U2 small nuclear 14, pseudogene
2.1	0.002911	ADCY4	adenylate cyclase 4
2.1	0.010128	CEP95	centrosomal protein 95kDa
2.1	0.029285	THOC6	THO complex 6 homolog (Drosophila)
2.09	0.040607	DGAT2	diacylglycerol O-acyltransferase 2; diacylglycerol O-acyltransferase homolog 2 (mouse)
2.08	0.001033	LOC101928123	uncharacterized LOC101928123; novel transcript, antisense to PAPLN
2.08	0.035303	PCBP3	poly(rC) binding protein 3
2.07	0.023929	RP11-295G24.5	putative novel transcript
2.07	0.032148	SLFN11	schlafen family member 11
2.06	0.016589	FLJ38717	FLJ38717 protein
2.06	0.047796	PCOLCE-AS1	PCOLCE antisense RNA 1; novel transcript
2.05	0.003863	MIR3120	microRNA 3120
2.04	0.007832	COL6A2	collagen, type VI, alpha 2
2.04	0.009865	GAREM	GRB2 associated, regulator of MAPK1
2.04	0.014422	LOC101927650	uncharacterized LOC101927650; novel transcript
2.04	0.002566	TRERF1	transcriptional regulating factor 1
2.03	0.007746	C4orf32	chromosome 4 open reading frame 32
2.01	0.043234	DENND2A	DENN/MADD domain containing 2A
2.01	0.027797	EMP2	epithelial membrane protein 2
2.01	0.010428	NES	nestin
2.01	0.00664	RNF144A	ring finger protein 144A
2.01	0.048857	RNU4ATAC	RNA, U4atac small nuclear (U12-dependent splicing)
-2.01	0.005827	ICMT	isoprenylcysteine carboxyl methyltransferase
-2.01	0.03549	MAP3K1	mitogen-activated protein kinase kinase kinase 1, E3 ubiquitin protein ligase; mitogen-activated protein kinase kinase kinase 1
-2.01	0.013007	NR2F1-AS1	NR2F1 antisense RNA 1; novel transcript, antisense to NR2F1
-2.01	0.012118	RBM24	RNA binding motif protein 24
-2.02	0.003581	CHST3	carbohydrate (chondroitin 6) sulfotransferase 3
-2.02	0.0062	FAM20B	family with sequence similarity 20, member B
-2.02	0.011217	IL10RA	interleukin 10 receptor, alpha
-2.02	0.011955	SYPL2	synaptophysin-like 2
-2.02	0.040301	VPS13A	vacuolar protein sorting 13 homolog A (S. cerevisiae)
-2.03	0.005232	AK4	adenylate kinase 4; adenylate kinase 4, mitochondrial-like
-2.03	0.044937	MALL	mal, T-cell differentiation protein-like
-2.03	0.002291	ZNF367	zinc finger protein 367
-2.04	0.000528	FAM155A	family with sequence similarity 155, member A
-2.04	0.015579	IL1A	interleukin 1, alpha
-2.04	0.011788	KLHDC7B	kelch domain containing 7B
-2.04	0.039407	PTK2B	protein tyrosine kinase 2 beta; PTK2B protein tyrosine kinase 2 beta
-2.04	0.04676	SDC2	syndecan 2
-2.04	0.008586	VEPH1	ventricular zone expressed PH domain-containing 1; ventricular zone expressed PH domain homolog 1 (zebrafish)
-2.05	0.007206	FZD4	frizzled class receptor 4; frizzled homolog 4 (Drosophila)
-2.05	0.002903	KATNAL1	katanin p60 subunit A-like 1
-2.06	0.006523	CYB5R3	cytochrome b5 reductase 3
-2.06	0.009669	DRD1	dopamine receptor D1
-2.06	0.002755	MTMR10	myotubularin related protein 10
-2.07	0.038543	RP3-425P12.2	novel transcript
-2.08	0.010546	HEBP1	heme binding protein 1
-2.08	0.01332	RP11-228B15.4	novel transcript
-2.08	0.02518	RP11-314A15.2	cyclin fold protein 1 (CFP1) pseudogene
-2.08	0.031659	SPOCK1	sparc/osteonectin, cwcv and kazal-like domains proteoglycan (testican) 1
-2.09	0.038072	CDH1	cadherin 1, type 1, E-cadherin (epithelial)
-2.09	0.006604	ITPK1	inositol-tetrakisphosphate 1-kinase; inositol 1,3,4-triphosphate 5/6 kinase
-2.09	0.014326	LIMS2	LIM and senescent cell antigen-like domains 2
-2.09	0.029006	PHACTR2	phosphatase and actin regulator 2
-2.1	0.016458	RP11-283G6.5	novel transcript antisense to SSPN
-2.11	0.024291	ANKRD30B	ankyrin repeat domain 30B
-2.11	0.026002	HSPA2	heat shock 70kDa protein 2
-2.11	0.016397	LINC00670	long intergenic non-protein coding RNA 670
-2.11	0.01096	PTPRJ	protein tyrosine phosphatase, receptor type, J
-2.12	0.015342	ALDH7A1	aldehyde dehydrogenase 7 family, member A1
-2.12	0.005876	FAM212B	family with sequence similarity 212, member B; uncharacterized LOC101928718
-2.13	0.037873	BOK	BCL2-related ovarian killer
-2.13	0.010591	C10orf54	chromosome 10 open reading frame 54
-2.13	0.041971	EFNB2	ephrin-B2
-2.13	0.002524	LAMP3	lysosomal-associated membrane protein 3
-2.13	0.009538	LOC101928036	uncharacterized LOC101928036; novel transcript
-2.13	0.006559	MGLL	monoglyceride lipase
-2.13	0.000538	MPC2	mitochondrial pyruvate carrier 2
-2.14	0.012763	AHNAK2	AHNAK nucleoprotein 2
-2.14	0.040995	SAMD12	sterile alpha motif domain containing 12
-2.15	0.002383	B4GALT4	UDP-Gal:betaGlcNAc beta 1,4- galactosyltransferase, polypeptide 4
-2.15	0.0147	CD180	CD180 molecule
-2.15	0.04458	FANCI	Fanconi anemia, complementation group I
-2.15	0.008121	HAGH	hydroxyacylglutathione hydrolase
-2.15	0.045972	HLA-DRB1	major histocompatibility complex, class II, DR beta 1; HLA class II histocompatibility antigen, DRB1-10 beta chain-like; major histocompatibility complex, class II, DR beta 4; major histocompatibility complex, class II, DR beta 3; major histocompatibility complex, class II, DQ beta 1; HLA class II histocompatibility antigen, DQ beta 1 chain-like; major histocompatibility complex, class II, DR bet…
-2.15	0.02044	KIRREL3	kin of IRRE like 3 (Drosophila)
-2.15	0.001876	LCLAT1	lysocardiolipin acyltransferase 1
-2.15	0.02574	LOC102725247	uncharacterized LOC102725247
-2.17	0.011331	DAGLB	diacylglycerol lipase, beta
-2.17	0.030159	DHRS7B	dehydrogenase/reductase (SDR family) member 7B; dehydrogenase/reductase (SDR family) member 7
-2.17	0.016143	GATA6	GATA binding protein 6
-2.17	0.008244	PAPPA2	pappalysin 2
-2.17	0.02294	WWC3	WWC family member 3
-2.18	0.000101	FAM174A	family with sequence similarity 174, member A
-2.19	0.000513	DDR1	discoidin domain receptor tyrosine kinase 1; microRNA 4640; discoidin domain receptor family, member 1
-2.19	0.025091	TICRR	TOPBP1-interacting checkpoint and replication regulator; Treslin
-2.2	0.011715	IGFBPL1	insulin-like growth factor binding protein-like 1
-2.2	0.004392	IL18	interleukin 18; interleukin 18 (interferon-gamma-inducing factor)
-2.21	0.03133	ADAMTS7	ADAM metallopeptidase with thrombospondin type 1 motif, 7
-2.21	0.023771	CD59	CD59 molecule, complement regulatory protein
-2.21	0.01418	HJURP	Holliday junction recognition protein
-2.21	0.041615	SNORD116-29	small nucleolar RNA, C/D box 116-29
-2.22	0.031455	EPHA2	EPH receptor A2
-2.22	0.015881	FADS3	fatty acid desaturase 3; Fatty acid desaturase 3
-2.22	0.000455	PRSS23	protease, serine, 23
-2.23	0.002726	LGALSL	lectin, galactoside-binding-like
-2.23	0.003826	SLC29A1	solute carrier family 29 (equilibrative nucleoside transporter), member 1; solute carrier family 29 (nucleoside transporters), member 1
-2.24	0.003311	MCM10	minichromosome maintenance complex component 10
-2.24	0.025284	MCM8	minichromosome maintenance complex component 8
-2.24	0.000479	POLH	polymerase (DNA directed), eta
-2.25	0.020484	MXRA7	matrix-remodelling associated 7
-2.26	0.003916	HSD17B6	hydroxysteroid (17-beta) dehydrogenase 6; hydroxysteroid (17-beta) dehydrogenase 6 homolog (mouse)
-2.26	0.019167	LYPD6	LY6/PLAUR domain containing 6
-2.26	0.014398	SPTBN1	spectrin, beta, non-erythrocytic 1
-2.27	0.018211	NAV3	neuron navigator 3
-2.27	0.011374	RCAN3	RCAN family member 3
-2.27	0.021995	SLIT3	slit homolog 3 (Drosophila)
-2.28	0.004225	AC012513.6	putative novel transcript
-2.28	0.022351	MAOA	monoamine oxidase A
-2.28	0.032996	PAPSS2	3-phosphoadenosine 5-phosphosulfate synthase 2; 3'-phosphoadenosine 5'-phosphosulfate synthase 2
-2.29	0.015457	RP11-229C3.2	novel transcript
-2.29	0.009313	TBC1D2	TBC1 domain family, member 2
-2.3	0.035181	EDN1	endothelin 1
-2.3	0.002868	RP11-254I22.1	novel transcript
-2.3	0.021124	SNORA12	small nucleolar RNA, H/ACA box 12
-2.3	0.03716	TNFRSF10D	tumor necrosis factor receptor superfamily, member 10d, decoy with truncated death domain
-2.31	0.049365	GPNMB	glycoprotein (transmembrane) nmb
-2.31	0.007129	MPP7	membrane protein, palmitoylated 7 (MAGUK p55 subfamily member 7)
-2.31	0.014541	NPTN	neuroplastin
-2.32	0.023019	LRRC8D	leucine rich repeat containing 8 family, member D
-2.33	0.000375	ENG	endoglin
-2.33	0.004847	ENPP4	ectonucleotide pyrophosphatase/phosphodiesterase 4 (putative); ectonucleotide pyrophosphatase/phosphodiesterase 4 (putative function)
-2.33	0.002108	MYL12A	myosin, light chain 12A, regulatory, non-sarcomeric
-2.34	0.012613	CYP1B1	cytochrome P450, family 1, subfamily B, polypeptide 1
-2.34	0.012401	IL32	interleukin 32
-2.34	0.0377	NCAPH	non-SMC condensin I complex, subunit H
-2.34	0.019147	PRC1	protein regulator of cytokinesis 1
-2.34	0.002643	SMURF2	SMAD specific E3 ubiquitin protein ligase 2
-2.35	0.004644	CRIP2	cysteine-rich protein 2
-2.35	0.008837	MAP6	microtubule-associated protein 6
-2.36	0.024525	KPNA2	karyopherin alpha 2 (RAG cohort 1, importin alpha 1)
-2.37	0.009169	ADAMTS1	ADAM metallopeptidase with thrombospondin type 1 motif, 1
-2.37	0.005378	CCNE2	cyclin E2
-2.37	0.012344	EZR	ezrin; ROS proto-oncogene 1 , receptor tyrosine kinase
-2.37	0.030688	LOC100505718	uncharacterized LOC100505718; novel transcript
-2.38	0.018688	DTL	denticleless E3 ubiquitin protein ligase homolog (Drosophila); denticleless homolog (Drosophila)
-2.38	0.018852	MELK	maternal embryonic leucine zipper kinase
-2.38	0.016625	SPAG5	sperm associated antigen 5
-2.39	0.048324	IL1RAPL2	interleukin 1 receptor accessory protein-like 2
-2.39	0.046039	KIF11	kinesin family member 11
-2.39	0.008239	PALM	paralemmin
-2.39	0.018022	PPP1R14A	protein phosphatase 1, regulatory (inhibitor) subunit 14A
-2.39	0.01105	RNF11	ring finger protein 11
-2.41	0.010309	AFF3	AF4/FMR2 family, member 3
-2.41	0.010176	CSRP2	cysteine and glycine-rich protein 2
-2.41	0.024139	DIAPH3	diaphanous-related formin 3; diaphanous homolog 3 (Drosophila)
-2.41	0.002049	ERCC6	excision repair cross-complementation group 6; ERCC6-PGBD3 readthrough; piggyBac transposable element derived 3; excision repair cross-complementing rodent repair deficiency, complementation group 6; novel protein
-2.41	0.037018	MYOCD	myocardin
-2.42	0.001807	LINC00665	long intergenic non-protein coding RNA 665; novel transcript
-2.42	0.001008	UPK1A	uroplakin 1A
-2.43	0.011267	NOTCH3	notch 3
-2.44	0.029668	C1QA	complement component 1, q subcomponent, A chain
-2.44	0.014968	HPS5	Hermansky-Pudlak syndrome 5
-2.44	0.000324	RRAGD	Ras-related GTP binding D
-2.44	0.016644	SGMS2	sphingomyelin synthase 2
-2.44	0.00891	ZNF610	zinc finger protein 610
-2.46	0.045465	CPEB2	cytoplasmic polyadenylation element binding protein 2
-2.46	0.001396	RNF180	ring finger protein 180
-2.47	0.032056	CEMIP	cell migration inducing protein, hyaluronan binding; KIAA1199
-2.48	0.010026	NRCAM	neuronal cell adhesion molecule
-2.49	0.004059	OSBPL8	oxysterol binding protein-like 8
-2.49	0.009803	STS	steroid sulfatase (microsomal), isozyme S
-2.5	0.015512	AARD	alanine and arginine rich domain containing protein
-2.5	0.048106	GULP1	GULP, engulfment adaptor PTB domain containing 1
-2.5	0.005342	SNX25	sorting nexin 25
-2.51	0.017709	HIAT1	hippocampus abundant transcript 1
-2.52	0.001787	GLRX	glutaredoxin (thioltransferase)
-2.52	0.001741	TMEM245	transmembrane protein 245
-2.53	6.3e-05	CABLES1	Cdk5 and Abl enzyme substrate 1
-2.53	0.046335	PPAPDC1A	phosphatidic acid phosphatase type 2 domain containing 1A
-2.55	0.049537	AC226119.4	novel transcript; eva-1 homolog C (C. elegans); chromosome 21 open reading frame 63 (C21orf63) pseudogene
-2.55	0.027639	CNKSR2	connector enhancer of kinase suppressor of Ras 2
-2.55	0.019316	CTNNAL1	catenin (cadherin-associated protein), alpha-like 1
-2.55	0.004172	STARD5	StAR-related lipid transfer (START) domain containing 5
-2.56	0.015253	SNORA20	small nucleolar RNA, H/ACA box 20
-2.56	0.047556	SYNPO2	synaptopodin 2
-2.57	0.003114	KRT18	keratin 18
-2.58	0.020469	BRINP1	bone morphogenetic protein/retinoic acid inducible neural-specific 1; deleted in bladder cancer 1
-2.59	0.040374	MGAT5	mannosyl (alpha-1,6-)-glycoprotein beta-1,6-N-acetyl-glucosaminyltransferase
-2.59	0.014714	PPP1R3C	protein phosphatase 1, regulatory subunit 3C; protein phosphatase 1, regulatory (inhibitor) subunit 3C
-2.62	0.038581	CENPE	centromere protein E, 312kDa
-2.62	0.001494	COBLL1	cordon-bleu WH2 repeat protein-like 1; COBL-like 1
-2.63	0.001386	HEG1	heart development protein with EGF-like domains 1; HEG homolog 1 (zebrafish)
-2.65	0.049657	RTKN2	rhotekin 2
-2.67	0.015945	WNT4	wingless-type MMTV integration site family, member 4
-2.68	2.6e-05	JAG1	jagged 1; jagged 1 (Alagille syndrome)
-2.68	0.014495	LYN	LYN proto-oncogene, Src family tyrosine kinase; v-yes-1 Yamaguchi sarcoma viral related oncogene homolog
-2.68	0.000194	PGM1	phosphoglucomutase 1
-2.7	0.001319	KCTD20	potassium channel tetramerization domain containing 20; potassium channel tetramerisation domain containing 20
-2.72	0.034548	CD163L1	CD163 molecule-like 1
-2.72	0.006807	DAG1	dystroglycan 1 (dystrophin-associated glycoprotein 1)
-2.72	0.000521	KRT14	keratin 14
-2.73	0.005035	LOC541472	uncharacterized LOC541472; putative novel transcript
-2.74	0.015661	ARSK	arylsulfatase family, member K
-2.76	0.036685	CD14	CD14 molecule
-2.76	0.001161	SEL1L3	sel-1 suppressor of lin-12-like 3 (C. elegans)
-2.76	0.024044	SHISA3	shisa family member 3; shisa homolog 3 (Xenopus laevis)
-2.77	0.002309	CACNB4	calcium channel, voltage-dependent, beta 4 subunit
-2.77	0.000905	KCNK6	potassium channel, subfamily K, member 6
-2.77	0.0181	OLR1	oxidized low density lipoprotein (lectin-like) receptor 1
-2.8	0.016444	NLRP10	NLR family, pyrin domain containing 10
-2.81	0.011534	PTGIS	prostaglandin I2 (prostacyclin) synthase
-2.82	0.046316	RNASE6	ribonuclease, RNase A family, k6
-2.83	0.01294	TMC3	transmembrane channel-like 3
-2.85	0.034929	IL6	interleukin 6; interleukin 6 (interferon, beta 2)
-2.85	0.001464	SLCO2A1	solute carrier organic anion transporter family, member 2A1
-2.87	0.020892	RAPH1	Ras association (RalGDS/AF-6) and pleckstrin homology domains 1
-2.88	0.022439	ASAP2	ArfGAP with SH3 domain, ankyrin repeat and PH domain 2
-2.88	0.006534	CCL2	chemokine (C-C motif) ligand 2
-2.88	0.032449	DMD	dystrophin
-2.88	0.005349	NCEH1	neutral cholesterol ester hydrolase 1
-2.9	0.034376	FAM111B	family with sequence similarity 111, member B
-2.9	0.035761	PDCD1LG2	programmed cell death 1 ligand 2
-2.91	0.008198	PODXL	podocalyxin-like
-2.92	0.039409	SNORD114-12	small nucleolar RNA, C/D box 114-12
-2.93	0.003677	TMEM19	transmembrane protein 19
-2.95	0.02897	SNORD116-2	small nucleolar RNA, C/D box 116-2; small nucleolar RNA, C/D box 116-6; small nucleolar RNA, C/D box 116-8; small nuclear ribonucleoprotein polypeptide N
-2.95	0.031918	USP53	ubiquitin specific peptidase 53
-2.96	0.009305	IL1B	interleukin 1, beta
-2.96	0.028131	SNORD71	small nucleolar RNA, C/D box 71
-2.97	0.047797	IRS2	insulin receptor substrate 2
-2.98	0.007941	ABCA2	ATP-binding cassette, sub-family A (ABC1), member 2
-2.98	0.001279	MIR614	microRNA 614; G protein-coupled receptor, class C, group 5, member A; G protein-coupled receptor, family C, group 5, member A
-2.98	0.041562	SERPINE2	serpin peptidase inhibitor, clade E (nexin, plasminogen activator inhibitor type 1), member 2
-2.99	0.00225	EPDR1	ependymin related 1; ependymin related protein 1 (zebrafish)
-2.99	0.033594	PKD2	polycystic kidney disease 2 (autosomal dominant)
-3	0.018002	SEMA3C	sema domain, immunoglobulin domain (Ig), short basic domain, secreted, (semaphorin) 3C
-3	0.036262	SNORD116-5	small nucleolar RNA, C/D box 116-5; small nucleolar RNA, C/D box 116-7; small nucleolar RNA, C/D box 116-3; small nucleolar RNA, C/D box 116-8; small nucleolar RNA, C/D box 116-9
-3.01	0.000439	GABRA5	gamma-aminobutyric acid (GABA) A receptor, alpha 5
-3.01	0.027193	SNORD116-20	small nucleolar RNA, C/D box 116-20; small nucleolar RNA, C/D box 116-19; small nucleolar RNA, C/D box 116-17; small nucleolar RNA, C/D box 116-21; small nucleolar RNA, C/D box 116 cluster; novel transcript, SNORD host
-3.03	0.00964	METTL24	methyltransferase like 24
-3.04	0.033928	SNORD116-3	small nucleolar RNA, C/D box 116-3; small nucleolar RNA, C/D box 116-8; small nucleolar RNA, C/D box 116-9; small nucleolar RNA, C/D box 116-5; small nucleolar RNA, C/D box 116-7
-3.05	0.014627	ATP10D	ATPase, class V, type 10D; ATPase, class V, type 10D (ATP10D)
-3.06	0.003105	NFASC	neurofascin; neurofascin homolog (chicken)
-3.08	0.035602	FAM180A	family with sequence similarity 180, member A
-3.08	0.000129	LHX8	LIM homeobox 8
-3.1	0.049718	SLC9A7P1	solute carrier family 9, subfamily A (NHE7, cation proton antiporter 7), member 7 pseudogene 1; solute carrier family 9 (sodium/hydrogen exchanger), member 7 (SLC9A7) pseudogene
-3.11	0.008326	OSTM1	osteopetrosis associated transmembrane protein 1
-3.11	0.045385	UCHL1	ubiquitin carboxyl-terminal esterase L1 (ubiquitin thiolesterase)
-3.12	0.004397	C11orf87	chromosome 11 open reading frame 87
-3.13	0.000353	FAM26E	family with sequence similarity 26, member E
-3.13	0.011245	PLXNA2	plexin A2
-3.14	0.040558	KCND3	potassium voltage-gated channel, Shal-related subfamily, member 3
-3.14	0.012762	SORBS2	sorbin and SH3 domain containing 2
-3.14	0.006548	TXNRD1	thioredoxin reductase 1
-3.15	0.017811	TIMP3	TIMP metallopeptidase inhibitor 3
-3.17	0.01822	NCKAP5	NCK-associated protein 5; Nck-associated protein 5
-3.19	0.00044	ANGPTL1	angiopoietin-like 1
-3.2	0.042702	CDH8	cadherin 8, type 2
-3.2	0.004026	INMT-FAM188B	INMT-FAM188B readthrough (NMD candidate); indolethylamine N-methyltransferase; INMT-FAM188B readthrough (non-protein coding); family with sequence similarity 188, member B
-3.2	0.00218	LOC102546299	uncharacterized LOC102546299; novel transcript
-3.22	0.009944	PLCB4	phospholipase C, beta 4
-3.23	0.000121	NIPAL3	NIPA-like domain containing 3
-3.24	0.000116	PTPLA	protein tyrosine phosphatase-like (proline instead of catalytic arginine), member A
-3.24	0.005164	SLC2A1	solute carrier family 2 (facilitated glucose transporter), member 1
-3.25	0.015713	RP11-818F20.5	novel transcript, antisense to TXNRD1
-3.26	0.036253	MKI67	marker of proliferation Ki-67; antigen identified by monoclonal antibody Ki-67
-3.32	0.03525	CKAP2L	cytoskeleton associated protein 2-like
-3.32	0.00264	PKP2	plakophilin 2
-3.32	0.027471	SNORD116-24	small nucleolar RNA, C/D box 116-24
-3.34	0.034861	ALCAM	activated leukocyte cell adhesion molecule
-3.34	0.005122	COL4A2	collagen, type IV, alpha 2
-3.37	0.032342	EVA1C	eva-1 homolog C (C. elegans); novel transcript; chromosome 21 open reading frame 63 (C21orf63) pseudogene
-3.42	0.047889	CEP55	centrosomal protein 55kDa
-3.42	0.032296	TMEM130	transmembrane protein 130
-3.43	0.001404	SSTR1	somatostatin receptor 1
-3.44	0.0383	HEATR5A	HEAT repeat containing 5A; novel protein
-3.45	0.04613	SLC24A3	solute carrier family 24 (sodium/potassium/calcium exchanger), member 3
-3.46	0.034383	PDE5A	phosphodiesterase 5A, cGMP-specific
-3.46	8.3e-05	RNF144B	ring finger protein 144B
-3.47	0.04099	MRVI1	murine retrovirus integration site 1 homolog
-3.48	0.01464	CRYAB	crystallin, alpha B
-3.5	0.004888	MYOZ2	myozenin 2
-3.54	0.002074	CYGB	cytoglobin
-3.55	0.003362	NTRK2	neurotrophic tyrosine kinase, receptor, type 2
-3.55	0.000873	NTRK3	neurotrophic tyrosine kinase, receptor, type 3
-3.57	0.048708	ESCO2	establishment of sister chromatid cohesion N-acetyltransferase 2; establishment of cohesion 1 homolog 2 (S. cerevisiae)
-3.57	0.002883	SLC44A2	solute carrier family 44 (choline transporter), member 2; solute carrier family 44, member 2
-3.61	0.044815	SLC46A3	solute carrier family 46, member 3
-3.62	7e-06	MYBL1	v-myb avian myeloblastosis viral oncogene homolog-like 1; v-myb myeloblastosis viral oncogene homolog (avian)-like 1
-3.63	0.000917	CCND1	cyclin D1
-3.64	0.015256	ASPM	asp (abnormal spindle) homolog, microcephaly associated (Drosophila)
-3.64	0.0197	C10orf10	chromosome 10 open reading frame 10
-3.64	0.014903	STC2	stanniocalcin 2
-3.66	0.033642	ANKRD6	ankyrin repeat domain 6
-3.7	0.017031	KIT	v-kit Hardy-Zuckerman 4 feline sarcoma viral oncogene homolog
-3.71	0.043631	MID1	midline 1; midline 1 (Opitz/BBB syndrome)
-3.71	0.004006	RP11-799N11.1	novel transcript
-3.73	0.047493	PTGES	prostaglandin E synthase
-3.77	0.00182	NR3C2	nuclear receptor subfamily 3, group C, member 2
-3.81	0.000791	COX7A1	cytochrome c oxidase subunit VIIa polypeptide 1 (muscle)
-3.82	0.041074	BHLHE41	basic helix-loop-helix family, member e41
-3.83	0.006416	FAM65B	family with sequence similarity 65, member B
-3.87	0.003814	ARSB	arylsulfatase B
-3.87	0.049522	MEGF6	multiple EGF-like-domains 6
-3.89	0.002469	TM4SF1	transmembrane 4 L six family member 1
-3.91	0.001564	TTC9	tetratricopeptide repeat domain 9
-3.92	0.026866	BUB1	BUB1 mitotic checkpoint serine/threonine kinase; budding uninhibited by benzimidazoles 1 homolog (yeast)
-3.94	0.032785	MAGED2	small nucleolar RNA, H/ACA box 11; melanoma antigen family D, 2
-3.99	0.003963	SLC6A6	solute carrier family 6 (neurotransmitter transporter), member 6; solute carrier family 6 (neurotransmitter transporter, taurine), member 6
-4.02	0.000252	TEK	TEK tyrosine kinase, endothelial
-4.03	0.016467	CAP2	CAP, adenylate cyclase-associated protein, 2 (yeast)
-4.03	0.014859	ITGA4	integrin, alpha 4 (antigen CD49D, alpha 4 subunit of VLA-4 receptor)
-4.05	0.014451	CD200	CD200 molecule
-4.05	0.034307	DLGAP5	discs, large (Drosophila) homolog-associated protein 5
-4.07	0.002859	SYNGR2	synaptogyrin 2
-4.07	0.012851	TPD52L1	tumor protein D52-like 1
-4.11	0.002236	BCHE	butyrylcholinesterase
-4.11	0.004903	RHOJ	ras homolog family member J; ras homolog gene family, member J
-4.15	0.005136	SNORD63	small nucleolar RNA, C/D box 63
-4.16	0.042461	NALCN	sodium leak channel, non-selective
-4.18	0.006816	GALNT12	polypeptide N-acetylgalactosaminyltransferase 12; UDP-N-acetyl-alpha-D-galactosamine:polypeptide N-acetylgalactosaminyltransferase 12 (GalNAc-T12)
-4.19	0.000173	ITGA6	integrin, alpha 6
-4.19	0.008027	KRT18P54	keratin 18 pseudogene 54
-4.19	0.013856	LINC00842	long intergenic non-protein coding RNA 842; novel transcript
-4.2	0.010459	FST	follistatin
-4.24	0.027159	CMAHP	cytidine monophospho-N-acetylneuraminic acid hydroxylase, pseudogene
-4.26	0.005554	LINC00984	long intergenic non-protein coding RNA 984; novel transcript antisense to C15orf52
-4.27	0.013122	EEF1DP3	eukaryotic translation elongation factor 1 delta pseudogene 3
-4.28	0.018086	SASS6	spindle assembly 6 homolog (C. elegans)
-4.29	0.000491	ANKRD37	ankyrin repeat domain 37
-4.3	0.007693	KRT18P49	keratin 18 pseudogene 49; keratin 18 (KRT18) pseudogene
-4.37	0.030533	TOP2A	topoisomerase (DNA) II alpha 170kDa
-4.38	0.005051	FSTL3	follistatin-like 3 (secreted glycoprotein)
-4.39	0.002147	KCTD16	potassium channel tetramerization domain containing 16; potassium channel tetramerisation domain containing 16
-4.41	2.4e-05	C1orf198	chromosome 1 open reading frame 198
-4.42	0.038615	ANXA3	annexin A3
-4.43	0.012717	IGFBP7	insulin-like growth factor binding protein 7
-4.45	0.028994	ST6GALNAC2	ST6 (alpha-N-acetyl-neuraminyl-2,3-beta-galactosyl-1,3)-N-acetylgalactosaminide alpha-2,6-sialyltransferase 2
-4.45	0.006588	XGY2	Xg blood group; Xg pseudogene, Y-linked 2
-4.48	0.003124	MFGE8	milk fat globule-EGF factor 8 protein
-4.48	0.004557	PIEZO2	piezo-type mechanosensitive ion channel component 2
-4.54	0.0165	MKX	mohawk homeobox
-4.55	0.031494	FLG	filaggrin
-4.56	0.030144	SEMA5A	sema domain, seven thrombospondin repeats (type 1 and type 1-like), transmembrane domain (TM) and short cytoplasmic domain, (semaphorin) 5A
-4.73	0.023467	JAM2	junctional adhesion molecule 2
-4.75	0.021217	AC007255.8	novel transcript, antisense to CHN2
-4.76	0.021524	LMO7	LIM domain 7; novel transcript
-4.78	0.000286	GCNT4	glucosaminyl (N-acetyl) transferase 4, core 2; glucosaminyl (N-acetyl) transferase 4, core 2 (beta-1,6-N-acetylglucosaminyltransferase)
-4.79	0.002235	GRAMD3	GRAM domain containing 3
-4.85	0.000964	RP11-553K8.5	novel transcript
-4.93	0.000595	SLC25A4	solute carrier family 25 (mitochondrial carrier; adenine nucleotide translocator), member 4
-5.06	0.003541	TINAGL1	tubulointerstitial nephritis antigen-like 1
-5.08	0.021215	GFRA1	GDNF family receptor alpha 1
-5.11	0.003558	SFRP4	secreted frizzled-related protein 4
-5.16	0.000916	ICAM1	intercellular adhesion molecule 1
-5.24	0.001571	CDH13	cadherin 13; cadherin 13, H-cadherin (heart)
-5.25	0.001484	SLC4A4	solute carrier family 4 (sodium bicarbonate cotransporter), member 4; solute carrier family 4, sodium bicarbonate cotransporter, member 4
-5.27	0.043473	SFRP1	secreted frizzled-related protein 1
-5.29	0.034239	TGM2	transglutaminase 2; transglutaminase 2 (C polypeptide, protein-glutamine-gamma-glutamyltransferase)
-5.48	0.000247	CDH6	cadherin 6, type 2, K-cadherin (fetal kidney)
-5.48	0.029467	LOC100506870	uncharacterized LOC100506870; uncharacterized LOC283140; putative novel transcript
-5.5	0.022783	CCNA2	cyclin A2
-5.5	0.002186	ITGA3	integrin, alpha 3 (antigen CD49C, alpha 3 subunit of VLA-3 receptor); ntegrin, alpha 3 (antigen CD49C, alpha 3 subunit of VLA-3 receptor)
-5.51	0.006636	CRIM1	cysteine rich transmembrane BMP regulator 1 (chordin-like); uncharacterized LOC101929500
-5.58	0.026696	HAPLN3	hyaluronan and proteoglycan link protein 3
-5.7	5e-05	GPRC5A	G protein-coupled receptor, class C, group 5, member A; G protein-coupled receptor, family C, group 5, member A
-5.75	0.005444	RP1-15D23.2	novel transcript
-5.78	0.000118	NTN4	netrin 4
-5.79	0.011515	ADAMTS5	ADAM metallopeptidase with thrombospondin type 1 motif, 5
-5.8	0.044812	MGP	matrix Gla protein
-5.84	0.048743	KIF20A	kinesin family member 20A
-6.09	0.02333	TPX2	TPX2, microtubule-associated; TPX2, microtubule-associated, homolog (Xenopus laevis)
-6.13	0.038462	PTPRB	protein tyrosine phosphatase, receptor type, B
-6.15	0.044647	TYROBP	TYRO protein tyrosine kinase binding protein
-6.16	0.002157	BST1	bone marrow stromal cell antigen 1
-6.24	0.006362	PI16	peptidase inhibitor 16
-6.36	0.000773	BAMBI	BMP and activin membrane-bound inhibitor; BMP and activin membrane-bound inhibitor homolog (Xenopus laevis)
-6.41	0.001626	FMN2	formin 2
-6.5	0.006741	KRT18P15	keratin 18 pseudogene 15; keratin 18 (KRT18) pseudogene; keratin 18; microRNA 622; keratin 18 pseudogene 17; keratin 18 pseudogene 5; keratin 18 pseudogene 31; keratin 18 pseudogene 58; keratin 18 pseudogene 18; keratin 18 pseudogene 24; keratin 18 pseudogene 22; keratin 18 pseudogene 52; keratin 18 pseudogene 39; keratin 18 pseudogene 32; keratin 18 pseudogene 23; keratin 18 pseudogene 65; kerat…
-6.64	0.018251	F13A1	coagulation factor XIII, A1 polypeptide
-6.68	0.041422	MET	MET proto-oncogene, receptor tyrosine kinase; met proto-oncogene (hepatocyte growth factor receptor)
-6.73	0.005197	PRR15	proline rich 15
-6.75	0.016361	B3GALT2	UDP-Gal:betaGlcNAc beta 1,3-galactosyltransferase, polypeptide 2
-6.85	0.002102	ITGBL1	integrin, beta-like 1 (with EGF-like repeat domains)
-6.87	0.002277	ID4	inhibitor of DNA binding 4, dominant negative helix-loop-helix protein
-6.94	0.017514	KRT34	keratin 34; keratin, type I cuticular Ha4-like; novel protein similar to keratin 34 KRT34
-7.05	0.036298	SGCG	sarcoglycan, gamma (35kDa dystrophin-associated glycoprotein)
-7.3	0.035005	FUCA1	fucosidase, alpha-L- 1, tissue
-7.31	0.000208	RDH10	retinol dehydrogenase 10 (all-trans)
-7.41	0.001783	GREM2	gremlin 2, DAN family BMP antagonist; gremlin 2, cysteine knot superfamily, homolog (Xenopus laevis)
-7.43	0.000143	SRGN	serglycin
-7.57	0.012759	TNFRSF11B	tumor necrosis factor receptor superfamily, member 11b
-7.75	0.0143	MARCH4	membrane-associated ring finger (C3HC4) 4, E3 ubiquitin protein ligase; membrane-associated ring finger (C3HC4) 4
-7.82	0.004441	HSPB7	heat shock 27kDa protein family, member 7 (cardiovascular)
-7.91	0.011766	SCUBE3	signal peptide, CUB domain, EGF-like 3; novel EGF-like and CUB domain protein similar to mouse signal peptide, CUB domain, EGF-like 1 (Scube1) and mouse and human CEGP1
-8	0.028063	CNN1	calponin 1, basic, smooth muscle
-8.16	0.001639	TNFSF4	tumor necrosis factor (ligand) superfamily, member 4
-8.17	0.010933	ANLN	anillin, actin binding protein
-8.25	0.00215	DEPTOR	DEP domain containing MTOR-interacting protein
-8.41	0.001427	LIMCH1	LIM and calponin homology domains 1
-8.49	0.006498	FNIP2	folliculin interacting protein 2
-8.59	0.009362	DKK1	dickkopf WNT signaling pathway inhibitor 1; dickkopf homolog 1 (Xenopus laevis)
-8.65	0.000119	CLIC3	chloride intracellular channel 3
-8.73	0.000113	MGARP	mitochondria-localized glutamic acid-rich protein; NADH dehydrogenase (ubiquinone) 1, subcomplex unknown, 1, 6kDa
-8.87	0.008003	COL4A1	collagen, type IV, alpha 1; collagen type IV alpha 1
-9.37	0.005559	SYT15	synaptotagmin XV
-9.42	0.015872	TNXB	tenascin XB; tenascin XA (pseudogene); tenascin XA pseudogene
-9.59	0.007566	SORT1	sortilin 1
-9.65	0.039903	HLA-DRA	major histocompatibility complex, class II, DR alpha; major histocompatibility complex, class II, DQ alpha 1
-10.37	0.000727	KRT16P4	keratin 16 pseudogene 4; keratin 16 pseudogene 5
-10.66	0.004445	MIR622	microRNA 622; keratin 18 (KRT18) pseudogene
-10.92	0.040977	FNDC1	fibronectin type III domain containing 1
-11.51	3.2e-05	PDE1C	phosphodiesterase 1C, calmodulin-dependent 70kDa
-12.02	0.00303	NRK	Nik related kinase
-12.58	0.000132	LINC01018	long intergenic non-protein coding RNA 1018; novel transcript
-12.74	0.006065	SULF1	sulfatase 1
-12.83	0.006943	COL15A1	collagen, type XV, alpha 1
-12.97	0.015745	KRTAP1-5	keratin associated protein 1-5
-13.3	0.025873	GPR116	G protein-coupled receptor 116
-13.48	0.001788	SBSPON	somatomedin B and thrombospondin, type 1 domain containing
-13.69	0.001855	KRTAP2-3	keratin associated protein 2-3; keratin associated protein 2-4
-13.92	0.002047	FGF9	fibroblast growth factor 9; fibroblast growth factor 9 (glia-activating factor)
-13.92	0.000893	STMN2	stathmin 2; stathmin-like 2
-14.41	0.002755	IGFBP5	insulin-like growth factor binding protein 5
-15.16	0.000235	OXTR	oxytocin receptor
-15.65	0.014063	HAPLN1	hyaluronan and proteoglycan link protein 1
-15.66	0.015041	LEP	leptin
-16.05	0.000207	CRLF1	cytokine receptor-like factor 1; CRLF1 cytokine receptor-like factor 1
-16.55	0.005565	STC1	stanniocalcin 1
-18.69	0.004091	KRT18P10	keratin 18 pseudogene 10; keratin 18 (KRT18) pseudogene
-18.98	0.002441	RP11-760H22.2	putative novel transcript
-20.46	0.009625	PLCE1-AS1	PLCE1 antisense RNA 1; novel transcript, antisense to PLCE1
-24.09	0.001606	MYH2	myosin, heavy chain 2, skeletal muscle, adult
-25.89	0.011676	EDIL3	EGF-like repeats and discoidin I-like domains 3
-26.49	0.008271	HTR2A	5-hydroxytryptamine (serotonin) receptor 2A, G protein-coupled; 5-hydroxytryptamine (serotonin) receptor 2A
-28.25	0.000524	RGS7BP	regulator of G-protein signaling 7 binding protein
-32.57	0.000121	NOV	nephroblastoma overexpressed; nephroblastoma overexpressed gene
-36.26	0.00012	SDPR	serum deprivation response; serum deprivation response (phosphatidylserine binding protein)
-56.9	1e-06	ANKRD1	ankyrin repeat domain 1 (cardiac muscle)
-113.96	0.000533	COMP	cartilage oligomeric matrix protein

## Sheet: P2
Fold Change (linear) (pHPL vs. FBS)	ANOVA p-value (pHPL vs. FBS)	Gene Symbol	Description
45.79	0.00568	MMP3	matrix metallopeptidase 3 (stromelysin 1, progelatinase)
38.37	0.001097	RNU2-63P	RNA, U2 small nuclear 63, pseudogene
23.77	0.001322	MMP1	matrix metallopeptidase 1 (interstitial collagenase)
22.31	0.00018	CXCL5	chemokine (C-X-C motif) ligand 5
18.11	0.000253	COLEC12	collectin sub-family member 12
16.99	7.5e-05	SLC6A15	solute carrier family 6 (neutral amino acid transporter), member 15
14.53	0.029189	RNU1-59P	RNA, U1 small nuclear 59, pseudogene
12.52	0.000584	AIM1	absent in melanoma 1
11.57	0.030566	RP11-123O22.1	novel transcript.
10.64	0.000272	DOCK10	dedicator of cytokinesis 10
10.17	0.004858	HAS2	hyaluronan synthase 2
9.9	0.006144	ALPL	alkaline phosphatase, liver/bone/kidney
9.62	0.007731	RNU1-122P	RNA, U1 small nuclear 122, pseudogene
9.24	0.015358	SCARNA9L	small Cajal body-specific RNA 9-like
8.79	0.017656	RNU5E-4P	RNA, U5E small nuclear 4, pseudogene
8.78	0.015333	TTK	TTK protein kinase
8.65	0.013028	SGOL1	shugoshin-like 1 (S. pombe)
8.3	0.001151	SNORD114-10	small nucleolar RNA, C/D box 114-10
8.18	0.003648	DEPDC1	DEP domain containing 1
8.16	0.0143	HMMR	hyaluronan-mediated motility receptor (RHAMM)
8.04	0.015309	ENPP1	ectonucleotide pyrophosphatase/phosphodiesterase 1
7.89	0.00187	CRABP2	cellular retinoic acid binding protein 2
7.89	0.006694	KIF14	kinesin family member 14
7.57	0.003718	SKA3	spindle and kinetochore associated complex subunit 3
7.42	0.004427	AC093850.2	novel transcript
7.41	0.01483	CDCA2	cell division cycle associated 2
7.35	0.005337	RNVU1-4	RNA, variant U1 small nuclear 4
7.33	0.010542	CENPE	centromere protein E, 312kDa
7.29	0.000151	MT1A	metallothionein 1A
7.23	0.00706	MIR503	microRNA 503
7.2	4.3e-05	CTHRC1	collagen triple helix repeat containing 1
7.18	0.010559	CASC5	cancer susceptibility candidate 5
7.18	0.001406	RP11-118A3.1	novel transcript
7.12	0.00134	CRISPLD2	cysteine-rich secretory protein LCCL domain containing 2
7.12	0.021023	KIF15	kinesin family member 15
6.98	0.012567	KIF18A	kinesin family member 18A
6.93	0.004888	RP11-318M2.3	novel transcript
6.9	0.000657	GUCY1B3	guanylate cyclase 1, soluble, beta 3
6.87	0.00464	BUB1	BUB1 mitotic checkpoint serine/threonine kinase; budding uninhibited by benzimidazoles 1 homolog (yeast)
6.85	0.015901	NCAPG	non-SMC condensin I complex, subunit G
6.8	0.003498	SKA1	spindle and kinetochore associated complex subunit 1
6.77	0.009702	KIF11	kinesin family member 11
6.66	0.009607	DLGAP5	discs, large (Drosophila) homolog-associated protein 5
6.64	0.000711	PEG10	paternally expressed 10
6.6	0.010657	SHCBP1	SHC SH2-domain binding protein 1
6.53	0.011233	CENPF	centromere protein F, 350/400kDa; centromere protein F, 350/400ka (mitosin)
6.5	0.027153	RNVU1-14	RNA, variant U1 small nuclear 14
6.5	6.6e-05	RNVU1-3	RNA, variant U1 small nuclear 3
6.47	0.011235	HIST1H2AI	histone cluster 1, H2ai; histone cluster 1, H2ak; histone cluster 1, H2al; histone cluster 1, H2am; histone cluster 1, H2ag; histone cluster 1, H2ah
6.44	0.008745	LTBP1	latent transforming growth factor beta binding protein 1
6.43	0.026317	SNORD114-13	small nucleolar RNA, C/D box 114-13
6.42	0.005017	PBK	PDZ binding kinase
6.26	0.002996	CCDC34	coiled-coil domain containing 34
6.18	0.003299	RNU5D-1	RNA, U5D small nuclear 1
6.12	0.018329	PLK4	polo-like kinase 4; polo-like kinase 4 (Drosophila)
6.11	0.003508	RNU12	RNA, U12 small nuclear
6.08	0.014432	HIST1H1B	histone cluster 1, H1b
5.98	0.032922	NDC80	NDC80 kinetochore complex component; NDC80 homolog, kinetochore complex component (S. cerevisiae)
5.89	0.010472	RP13-463N16.6	putative novel transcript
5.83	0.009571	C18orf54	chromosome 18 open reading frame 54
5.74	0.002226	TSPAN13	tetraspanin 13
5.73	0.002532	NES	nestin
5.73	0.002607	NETO2	neuropilin (NRP) and tolloid (TLL)-like 2
5.72	0.043253	OGN	osteoglycin
5.64	0.010101	CTSK	cathepsin K
5.52	0.000387	LGR4	leucine-rich repeat containing G protein-coupled receptor 4; leucine-rich repeat-containing G protein-coupled receptor 4
5.48	0.010149	GXYLT2	glucoside xylosyltransferase 2
5.48	0.017939	KIF20B	kinesin family member 20B
5.36	0.000238	HIST1H2AJ	histone cluster 1, H2aj
5.36	0.004429	STEAP1	six transmembrane epithelial antigen of the prostate 1
5.35	0.003701	FLJ22447	uncharacterized LOC400221; novel transcript; novel protein
5.31	0.011222	NCAPH	non-SMC condensin I complex, subunit H
5.3	0.029122	HIST1H4D	histone cluster 1, H4d
5.3	0.014077	OIP5	Opa interacting protein 5
5.24	0.004253	HIST1H2AE	histone cluster 1, H2ae
5.22	0.000533	BRIP1	BRCA1 interacting protein C-terminal helicase 1
5.19	0.001023	DBF4	DBF4 zinc finger; DBF4 homolog pseudogene 1; activator of S phase kinase (DBF4) (ASK) pseudogene; DBF4 homolog (S. cerevisiae)
5.14	0.003978	TRIP13	thyroid hormone receptor interactor 13
5.13	0.010192	PRIM1	primase, DNA, polypeptide 1 (49kDa)
5.11	0.007236	MIR503HG	MIR503 host gene (non-protein coding); microRNA 424; novel transcript
5.1	0.018265	POLE2	polymerase (DNA directed), epsilon 2, accessory subunit; polymerase (DNA directed), epsilon 2 (p59 subunit)
5.06	0.002133	CENPK	centromere protein K
5.03	0.002006	CDC7	cell division cycle 7; cell division cycle 7 homolog (S. cerevisiae)
4.97	0.002864	BRCA2	breast cancer 2, early onset
4.97	0.008463	HIST1H2BM	histone cluster 1, H2bm
4.9	0.019376	HMCN1	hemicentin 1
4.9	0.010311	TOP2A	topoisomerase (DNA) II alpha 170kDa
4.89	0.007282	CCNA2	cyclin A2
4.87	0.033254	CLSPN	claspin; claspin homolog (Xenopus laevis)
4.82	4e-05	CLIC2	chloride intracellular channel 2
4.8	0.000162	DNM1	dynamin 1
4.8	0.006714	GINS2	GINS complex subunit 2 (Psf2 homolog)
4.8	0.000328	GPSM2	G-protein signaling modulator 2; G-protein signaling modulator 2 (AGS3-like, C. elegans)
4.78	0.015345	MMP9	matrix metallopeptidase 9 (gelatinase B, 92kDa gelatinase, 92kDa type IV collagenase)
4.75	0.006412	NUSAP1	nucleolar and spindle associated protein 1
4.74	0.028482	KIAA1524	KIAA1524
4.73	0.015442	AP000473.5	putative novel transcript
4.7	0.001857	SPDL1	spindle apparatus coiled-coil protein 1
4.68	1.7e-05	TNC	tenascin C
4.67	0.001205	MBOAT1	membrane bound O-acyltransferase domain containing 1
4.66	0.000263	LBR	lamin B receptor
4.65	0.002	ITGB3	integrin, beta 3 (platelet glycoprotein IIIa, antigen CD61); integrin, beta 3 (platelet glycoprotein IIIa, antigen CD61; novel protein
4.65	0.00061	PRDM1	PR domain containing 1, with ZNF domain
4.64	0.023827	PRR11	proline rich 11
4.6	0.002757	AC003092.1	putative novel transcript
4.6	0.044245	RAD51AP1	RAD51 associated protein 1; RAD51-associated protein 1
4.59	0.000233	CCNB2	cyclin B2
4.59	0.014082	CENPI	centromere protein I
4.53	0.000547	CDCP1	CUB domain containing protein 1
4.53	0.017643	MKI67	marker of proliferation Ki-67; antigen identified by monoclonal antibody Ki-67
4.53	0.011525	NETO1	neuropilin (NRP) and tolloid (TLL)-like 1
4.52	0.006653	KNTC1	kinetochore associated 1
4.51	0.008956	FANCD2	Fanconi anemia, complementation group D2
4.51	0.021385	KIF20A	kinesin family member 20A
4.5	0.025274	BLM	Bloom syndrome, RecQ helicase-like
4.49	0.007428	GEN1	GEN1 Holliday junction 5 flap endonuclease; Gen homolog 1, endonuclease (Drosophila)
4.49	0.013506	STIL	SCL/TAL1 interrupting locus
4.46	0.014108	TICRR	TOPBP1-interacting checkpoint and replication regulator; Treslin
4.43	0.006922	MCM8	minichromosome maintenance complex component 8
4.42	0.013293	ARHGAP11B	Rho GTPase activating protein 11B; OTU deubiquitinase 7A pseudogene
4.42	0.012265	GNL3	small nucleolar RNA, C/D box 19B; guanine nucleotide binding protein-like 3 (nucleolar)
4.41	0.009607	TYMS	thymidylate synthetase
4.35	0.001402	FMO1	flavin containing monooxygenase 1
4.35	0.022565	IL13RA2	interleukin 13 receptor, alpha 2
4.35	0.004105	ZWILCH	zwilch kinetochore protein; Zwilch, kinetochore associated, homolog (Drosophila)
4.33	6e-06	MILR1	mast cell immunoglobulin-like receptor 1
4.32	0.022544	EXO1	exonuclease 1
4.3	0.013505	HELLS	helicase, lymphoid-specific
4.29	0.034039	ASPM	asp (abnormal spindle) homolog, microcephaly associated (Drosophila)
4.26	0.00848	POLR3G	polymerase (RNA) III (DNA directed) polypeptide G (32kD); polymerase(RNA) III (DNA directed) polypeptide G (32kD)
4.26	0.001576	PPP2R3A	protein phosphatase 2, regulatory subunit B, alpha; protein phosphatase 2 (formerly 2A), regulatory subunit B'', alpha
4.25	0.004944	KIF2C	kinesin family member 2C
4.24	0.006618	CKAP2L	cytoskeleton associated protein 2-like
4.24	0.001625	SMC4	structural maintenance of chromosomes 4
4.22	0.002321	ARHGAP11A	Rho GTPase activating protein 11A
4.21	0.023548	MCM5	minichromosome maintenance complex component 5
4.2	0.005668	LMNB1	lamin B1
4.19	0.002713	CCNB1	cyclin B1
4.17	0.025451	WDHD1	WD repeat and HMG-box DNA binding protein 1
4.16	0.043664	C5orf34	chromosome 5 open reading frame 34
4.15	0.018709	CH25H	cholesterol 25-hydroxylase
4.12	0.005864	OLFML2B	olfactomedin-like 2B
4.12	0.007018	RP11-308B5.2	novel transcript
4.09	0.013731	FANCD2P2	Fanconi anemia group D2 protein-like; Fanconi anemia, complementation group D2 pseudogene 2; Fanconi anemia, complementation group D2 (FANCD2) pseudogene; Fanconi anemia, complementation group D2
4.08	0.000492	KIAA0101	KIAA0101
4.08	0.000328	SLC35F2	solute carrier family 35, member F2
4.07	0.000332	SRPX2	sushi-repeat containing protein, X-linked 2; sushi-repeat-containing protein, X-linked 2
4	0.008127	CDK1	cyclin-dependent kinase 1
4	0.003781	DSG2	desmoglein 2
3.99	0.033851	HIST1H2AM	histone cluster 1, H2am
3.99	0.000187	NET1	neuroepithelial cell transforming 1
3.97	0.019044	RNVU1-6	RNA, variant U1 small nuclear 6
3.91	0.002889	HIST1H3F	histone cluster 1, H3f
3.9	0.008954	LRCH2	leucine-rich repeats and calponin homology (CH) domain containing 2
3.9	0.012143	WDR76	WD repeat domain 76
3.89	0.018282	CDC20	cell division cycle 20; cell division cycle 20 homolog (S. cerevisiae)
3.89	0.001883	LPXN	leupaxin
3.88	0.004495	H2AFZ	H2A histone family, member Z
3.88	0.000454	ITGA10	integrin, alpha 10
3.87	0.002678	CCBE1	collagen and calcium binding EGF domains 1
3.86	0.00644	MELK	maternal embryonic leucine zipper kinase
3.84	0.044877	CCL11	chemokine (C-C motif) ligand 11
3.83	0.008747	MCM4	minichromosome maintenance complex component 4
3.83	0.012217	SNORD75	small nucleolar RNA, C/D box 75
3.82	0.033065	HIST1H3B	histone cluster 1, H3b
3.77	0.002633	LOC102725257	uncharacterized LOC102725257; novel transcript
3.76	0.011026	MAD2L1	MAD2 mitotic arrest deficient-like 1 (yeast)
3.74	0.01924	RFC3	replication factor C (activator 1) 3, 38kDa
3.74	0.016702	VMP1	microRNA 21; vacuole membrane protein 1
3.73	0.000394	RP4-794H19.4	novel transcript; long intergenic non-protein coding RNA 1358
3.73	0.020475	SPAG5	sperm associated antigen 5
3.72	0.02796	FANCI	Fanconi anemia, complementation group I
3.72	0.000375	SNORD18B	small nucleolar RNA, C/D box 18B; ribosomal protein L4; small nucleolar RNA, C/D box 16; small nucleolar RNA, C/D box 18A; small nucleolar RNA, C/D box 18C
3.71	0.011827	CENPP	centromere protein P
3.69	0.017101	CCDC18	coiled-coil domain containing 18
3.69	0.013052	RFX8	RFX family member 8, lacking RFX DNA binding domain; regulatory factor X, 8
3.66	0.008736	HIST1H4L	histone cluster 1, H4l
3.65	0.00704	GINS4	GINS complex subunit 4 (Sld5 homolog)
3.6	0.026025	AURKA	aurora kinase A
3.58	0.006314	POLA1	polymerase (DNA directed), alpha 1, catalytic subunit
3.56	0.041998	RNU6-446P	RNA, U6 small nuclear 446, pseudogene
3.55	0.00626	CENPH	centromere protein H
3.54	0.002963	DEPDC1B	DEP domain containing 1B
3.54	0.046396	SNORD114-2	small nucleolar RNA, C/D box 114-2
3.52	0.016486	RPL22L1	ribosomal protein L22-like 1
3.52	0.013493	SMYD3-IT1	SMYD3 intronic transcript 1 (non-protein coding); putative novel transcript
3.5	0.004861	RUNX2	runt-related transcription factor 2
3.5	0.047823	ZNF724P	zinc finger protein 724, pseudogene
3.49	0.013806	KIF23	kinesin family member 23
3.48	0.003148	TRAPPC3L	trafficking protein particle complex 3-like; BET3 like (S. cerevisiae)
3.47	0.016259	APOLD1	apolipoprotein L domain containing 1
3.47	0.003613	ZNF93	zinc finger protein 93
3.46	0.003053	CKS2	CDC28 protein kinase regulatory subunit 2
3.45	0.002229	EHD3	EH-domain containing 3
3.45	0.007076	TPX2	TPX2, microtubule-associated; TPX2, microtubule-associated, homolog (Xenopus laevis)
3.44	0.007808	MIR376B	microRNA 376b
3.44	0.006283	ZNF608	zinc finger protein 608
3.43	0.021116	MND1	meiotic nuclear divisions 1 homolog (S. cerevisiae)
3.41	0.00251	SSX2IP	synovial sarcoma, X breakpoint 2 interacting protein
3.41	0.001449	TLR3	toll-like receptor 3
3.41	0.009225	TNFRSF9	tumor necrosis factor receptor superfamily, member 9
3.4	0.013704	SLIT2	slit homolog 2 (Drosophila)
3.4	0.032872	SMC2	structural maintenance of chromosomes 2
3.39	0.005946	FAM196B	family with sequence similarity 196, member B
3.38	0.007019	NDNF	neuron-derived neurotrophic factor
3.38	0.020554	SPC24	SPC24, NDC80 kinetochore complex component; SPC24, NDC80 kinetochore complex component, homolog (S. cerevisiae)
3.37	0.012716	POLQ	polymerase (DNA directed), theta
3.35	0.016526	FIGNL1	fidgetin-like 1
3.35	0.001306	RP11-27M24.1	novel transcript, antisense to EMP2
3.33	0.0182	MIR544A	microRNA 544a
3.32	0.040718	MT-TG	mitochondrially encoded tRNA glycine
3.3	0.015735	ELOVL4	ELOVL fatty acid elongase 4; elongation of very long chain fatty acids (FEN1/Elo2, SUR4/Elo3, yeast)-like 4
3.3	0.001969	MT1L	metallothionein 1L (gene/pseudogene); nuclear transport factor 2; metallothionein 1L; metallothionein 1M
3.29	0.004643	NASP	nuclear autoantigenic sperm protein (histone-binding)
3.29	0.034607	SNORD113-1	small nucleolar RNA, C/D box 113-1
3.29	0.005651	SNORD81	small nucleolar RNA, C/D box 81; small nucleolar RNA, C/D box 79; small nucleolar RNA, C/D box 80; small nucleolar RNA, C/D box 47; small nucleolar RNA, C/D box 44; growth arrest-specific 5 (non-protein coding); small nucleolar RNA, C/D box 74; small nucleolar RNA, C/D box 76; small nucleolar RNA, C/D box 77
3.28	0.0097	PLXDC1	plexin domain containing 1
3.27	0.008556	DOCK4	dedicator of cytokinesis 4
3.27	0.043161	LRRCC1	leucine rich repeat and coiled-coil centrosomal protein 1; leucine rich repeat and coiled-coil domain containing 1
3.27	0.023663	RBL1	retinoblastoma-like 1; retinoblastoma-like 1 (p107)
3.26	0.013982	CEP55	centrosomal protein 55kDa
3.26	0.04732	PTMA	prothymosin, alpha; microRNA 1244-1; microRNA 1244-2; microRNA 1244-3; prothymosin alpha-like; prothymosin, alpha pseudogene 5
3.25	0.023247	TFPI2	tissue factor pathway inhibitor 2
3.24	0.032249	NUF2	NUF2, NDC80 kinetochore complex component; NUF2, NDC80 kinetochore complex component, homolog (S. cerevisiae)
3.24	0.026831	PLK1	polo-like kinase 1; polo-like kinase 1 (Drosophila)
3.24	0.030497	RP11-350F4.2	novel transcript
3.23	0.019305	TIMELESS	timeless circadian clock; timeless homolog (Drosophila)
3.22	0.00059	CDCA7	cell division cycle associated 7
3.22	0.000765	OLFML3	olfactomedin-like 3
3.21	0.02667	GSG2	germ cell associated 2 (haspin)
3.2	0.02558	CENPO	centromere protein O
3.2	0.001673	IFI44	interferon-induced protein 44
3.2	0.003696	MIR199A2	microRNA 199a-2; microRNA 214; DNM3 opposite strand/antisense RNA; microRNA 3120; novel transcript
3.19	0.043067	ORC1	origin recognition complex, subunit 1
3.18	0.009681	FAM72C	family with sequence similarity 72, member C; family with sequence similarity 72, member D
3.18	0.001743	LRIG1	leucine-rich repeats and immunoglobulin-like domains 1
3.17	0.009712	RRM1	ribonucleotide reductase M1
3.16	0.008221	GMNN	geminin, DNA replication inhibitor
3.15	0.014133	SEMA3A	sema domain, immunoglobulin domain (Ig), short basic domain, secreted, (semaphorin) 3A
3.14	0.004777	LCTL	lactase-like
3.13	0.031236	SCARA3	scavenger receptor class A, member 3
3.12	0.012263	CDC25C	cell division cycle 25C; cell division cycle 25 homolog C (S. pombe)
3.12	0.001536	CDKN3	cyclin-dependent kinase inhibitor 3
3.12	0.01523	CTD-2207P18.2	novel transcript
3.12	0.012418	HIST2H2AB	histone cluster 2, H2ab
3.11	0.006169	NDC1	NDC1 transmembrane nucleoporin; transmembrane protein 48
3.11	0.020723	PARPBP	PARP1 binding protein; chromosome 12 open reading frame 4chromosome 12 open reading frame 48
3.1	0.005585	CENPW	centromere protein W
3.1	0.023868	FAM72D	family with sequence similarity 72, member D; family with sequence similarity 72, member C; putative novel transcript; family with sequence similarity 72, member B; family with sequence similarity 72, member A
3.1	0.029829	OMD	osteomodulin
3.09	0.00581	ECT2	epithelial cell transforming 2; epithelial cell transforming sequence 2 oncogene
3.09	0.003441	MIS18A	MIS18 kinetochore protein A; MIS18 kinetochore protein homolog A (S. pombe)
3.09	0.009586	PCDH9	protocadherin 9
3.08	0.000462	DIRC1	disrupted in renal carcinoma 1
3.08	0.001924	MIR222	microRNA 222
3.08	0.010935	MMD	monocyte to macrophage differentiation-associated
3.07	0.007484	NCAPG2	non-SMC condensin II complex, subunit G2
3.06	0.017273	ATG4C	autophagy related 4C, cysteine peptidase; ATG4 autophagy related 4 homolog C (S. cerevisiae)
3.05	0.000643	SLC18B1	solute carrier family 18, subfamily B, member 1
3.03	0.000415	FUS	FUS RNA binding protein; fusion (involved in t(12;16) in malignant liposarcoma)
3.03	0.005375	HIST1H2BB	histone cluster 1, H2bb
3.03	0.010063	SERPINF1	serpin peptidase inhibitor, clade F (alpha-2 antiplasmin, pigment epithelium derived factor), member 1
3.03	0.002816	SNHG19	small nucleolar RNA host gene 19 (non-protein coding); novelt ranscript
3.02	0.017516	CXorf57	chromosome X open reading frame 57
3.02	0.001115	EPSTI1	epithelial stromal interaction 1 (breast)
3.02	0.000817	HPRT1	hypoxanthine phosphoribosyltransferase 1
3.01	0.027006	BMPR1B	bone morphogenetic protein receptor, type IB
3.01	0.00058	COL6A3	collagen, type VI, alpha 3
3.01	0.025732	SPON1	spondin 1, extracellular matrix protein
3	0.011218	RNA5SP385	RNA, 5S ribosomal pseudogene 385
3	0.006413	RRM2	ribonucleotide reductase M2; ribonucleotide reductase M2 polypeptide
2.99	0.000281	HIST1H2BL	histone cluster 1, H2bl
2.99	0.015027	HIST1H3I	histone cluster 1, H3i
2.99	0.008995	RNU6-853P	RNA, U6 small nuclear 853, pseudogene
2.99	0.008131	RP11-180C1.1	novel protein
2.98	0.001137	CENPV	centromere protein V
2.98	0.014481	DZIP3	DAZ interacting zinc finger protein 3; DAZ interacting protein 3, zinc finger
2.98	0.014827	SV2A	synaptic vesicle glycoprotein 2A
2.97	0.00014	CHEK1	checkpoint kinase 1; CHK1 checkpoint homolog (S. pombe)
2.97	0.00417	MIR889	microRNA 889
2.97	0.000246	SNHG24	small nucleolar RNA host gene 24 (non-protein coding); novel transcript
2.96	0.000621	FKBP5	FK506 binding protein 5; uncharacterized LOC285847
2.96	0.003715	GDF5	growth differentiation factor 5
2.95	0.000334	FERMT1	fermitin family member 1; fermitin family homolog 1 (Drosophila)
2.95	0.024935	FRRS1	ferric-chelate reductase 1
2.95	0.002272	MCM6	minichromosome maintenance complex component 6
2.95	0.010108	PAK1IP1	PAK1 interacting protein 1
2.94	0.012404	ENPP2	ectonucleotide pyrophosphatase/phosphodiesterase 2
2.93	0.008571	PCNA	proliferating cell nuclear antigen
2.92	0.001257	PAICS	phosphoribosylaminoimidazole carboxylase, phosphoribosylaminoimidazole succinocarboxamide synthetase
2.91	0.000593	MME-AS1	MME antisense RNA 1; novel transcript
2.91	0.001853	PPAT	phosphoribosyl pyrophosphate amidotransferase
2.91	0.023385	TBX3	T-box 3
2.9	0.025594	DNA2	DNA replication helicase/nuclease 2; DNA replication helicase 2 homolog (yeast)
2.9	0.031622	HIST2H3A	histone cluster 2, H3a; histone cluster 2, H3c; histone cluster 2, H3d
2.9	0.000271	POPDC3	popeye domain containing 3
2.89	0.015316	ANP32E	acidic (leucine-rich) nuclear phosphoprotein 32 family, member E
2.88	0.00067	SACS	sacsin molecular chaperone; spastic ataxia of Charlevoix-Saguenay (sacsin)
2.88	0.049643	TUBD1	tubulin, delta 1
2.87	0.002552	BAZ1A	bromodomain adjacent to zinc finger domain, 1A
2.87	0.002116	BORA	bora, aurora kinase A activator
2.87	0.005692	GLMN	glomulin, FKBP associated protein
2.87	0.001664	NEDD4	neural precursor cell expressed, developmentally down-regulated 4, E3 ubiquitin protein ligase; neural precursor cell expressed, developmentally down-regulated 4
2.86	0.042056	FAM83D	family with sequence similarity 83, member D
2.86	0.0132	GINS1	GINS complex subunit 1 (Psf1 homolog)
2.85	0.047605	TMEM38B	transmembrane protein 38B
2.84	0.023509	LRRC40	leucine rich repeat containing 40
2.84	0.012425	NCAM2	neural cell adhesion molecule 2
2.83	0.000218	IFI44L	interferon-induced protein 44-like
2.83	0.000825	ROBO1	roundabout, axon guidance receptor, homolog 1 (Drosophila)
2.83	0.007724	SNORD29	small nucleolar RNA, C/D box 29; small nucleolar RNA, C/D box 31; small nucleolar RNA, C/D box 30; small nucleolar RNA, C/D box 28; small nucleolar RNA, C/D box 27; small nucleolar RNA, C/D box 26; small nucleolar RNA, C/D box 25; small nucleolar RNA, C/D box 22; small nucleolar RNA host gene 1 (non-protein coding)
2.82	0.02915	PRKAR2B	protein kinase, cAMP-dependent, regulatory, type II, beta
2.81	0.002571	ARHGAP42	Rho GTPase activating protein 42
2.81	0.014297	PDGFC	platelet derived growth factor C
2.81	0.047447	SEPT7P2	septin 7 pseudogene 2; septin 13
2.81	0.004673	ZNF280C	zinc finger protein 280C
2.8	0.034386	MCM7	minichromosome maintenance complex component 7
2.8	0.024332	SNORD3D	small nucleolar RNA, C/D box 3D; novel transcript
2.8	0.00895	TRERF1	transcriptional regulating factor 1
2.8	0.031566	ZNF267	zinc finger protein 267
2.79	0.001116	RFC4	replication factor C (activator 1) 4, 37kDa
2.78	0.010115	ARNTL2	aryl hydrocarbon receptor nuclear translocator-like 2
2.76	0.00039	DARS2	aspartyl-tRNA synthetase 2, mitochondrial
2.76	0.000738	SMS	spermine synthase; spermine synthase (SMS) pseudogene
2.75	0.021512	CHAF1B	chromatin assembly factor 1, subunit B (p60)
2.75	0.002498	FARSB	phenylalanyl-tRNA synthetase, beta subunit
2.75	0.031343	ITGA2	integrin, alpha 2 (CD49B, alpha 2 subunit of VLA-2 receptor)
2.75	0.038939	RPLP0P2	ribosomal protein, large, P0 pseudogene 2
2.74	0.013411	LOXL3	lysyl oxidase-like 3
2.74	0.001105	PLEK2	pleckstrin 2
2.73	0.028184	AP000695.4	putative novel transcript
2.73	0.038536	DDX39A	DEAD (Asp-Glu-Ala-Asp) box polypeptide 39A
2.73	0.01436	HMGB1	high mobility group box 1; high mobility group box 1 pseudogene 5; high mobility group box 1 pseudogene 1; CCCTC-binding factor (zinc finger protein)-like; high-mobility group box 1; high-mobility group box 1-like 1 pseudogene; high-mobility group box 1 (HMGB1) pseudogene; high mobility group box 1 pseudogene 4; high mobility group box 1 pseudogene 9; high-mobility group box 1-like 9
2.73	3.4e-05	MME	membrane metallo-endopeptidase
2.72	0.020297	KIAA0586	KIAA0586
2.72	0.011696	LINC00478	long intergenic non-protein coding RNA 478
2.71	0.00026	MPHOSPH6	M-phase phosphoprotein 6
2.71	0.02648	RNU6-1092P	RNA, U6 small nuclear 1092, pseudogene
2.7	0.015571	CNTLN	centlein, centrosomal protein
2.7	0.001447	HAUS1	HAUS augmin-like complex, subunit 1
2.7	0.028834	MCM10	minichromosome maintenance complex component 10
2.69	0.029429	NEK2	NIMA-related kinase 2; NIMA (never in mitosis gene a)-related kinase 2
2.69	0.004052	NUP107	nucleoporin 107kDa
2.69	0.024646	SEC16B	SEC16 homolog B (S. cerevisiae); novel transcript
2.68	0.039637	SNORD18C	small nucleolar RNA, C/D box 18C; ribosomal protein L4; small nucleolar RNA, C/D box 16; small nucleolar RNA, C/D box 18A; small nucleolar RNA, C/D box 18B
2.68	0.009133	TANC2	tetratricopeptide repeat, ankyrin repeat and coiled-coil containing 2
2.67	0.027878	LOC728554	THO complex 3 pseudogene; THO complex 3 (THOC3) pseudogene
2.67	0.004357	MTHFD1	methylenetetrahydrofolate dehydrogenase (NADP+ dependent) 1, methenyltetrahydrofolate cyclohydrolase, formyltetrahydrofolate synthetase
2.67	0.001223	PTBP2	polypyrimidine tract binding protein 2
2.67	0.003346	SNORD50B	small nucleolar RNA, C/D box 50B; small nucleolar RNA, C/D box 50A; small nucleolar RNA host gene 5 (non-protein coding)
2.66	5e-05	BZW2	basic leucine zipper and W2 domains 2
2.66	0.001594	COQ3	coenzyme Q3 methyltransferase; coenzyme Q3 homolog, methyltransferase (S. cerevisiae)
2.66	0.036163	CXCL6	chemokine (C-X-C motif) ligand 6; chemokine (C-X-C motif) ligand 6 (granulocyte chemotactic protein 2)
2.66	0.017526	LGI2	leucine-rich repeat LGI family, member 2
2.65	0.000162	MAGED4B	melanoma antigen family D, 4B; melanoma antigen family D, 4; small nucleolar RNA, H/ACA box 11D; small nucleolar RNA, H/ACA box 11E
2.65	0.014388	MIS18BP1	MIS18 binding protein 1
2.65	0.000267	MST4	serine/threonine protein kinase MST4
2.65	0.001302	QPRT	quinolinate phosphoribosyltransferase; nicotinate-nucleotide pyrophosphorylase [carboxylating]-like
2.65	0.004509	UBE2T	ubiquitin-conjugating enzyme E2T (putative)
2.64	0.012912	LINC-PINT	long intergenic non-protein coding RNA, p53 induced transcript; microRNA 29a; microRNA 29b-1; novel transcript
2.64	0.005464	NOP58	NOP58 ribonucleoprotein; NOP58 ribonucleoprotein homolog (yeast)
2.63	0.011739	CPM	carboxypeptidase M
2.63	0.03663	SNORD114-31	small nucleolar RNA, C/D box 114-31
2.62	0.013446	FANCL	Fanconi anemia, complementation group L
2.62	0.000377	MAGED4	melanoma antigen family D, 4; melanoma antigen family D, 4B; small nucleolar RNA, H/ACA box 11D; small nucleolar RNA, H/ACA box 11E
2.61	0.018246	RNU6-1016P	RNA, U6 small nuclear 1016, pseudogene
2.61	0.007967	SRPX	sushi-repeat containing protein, X-linked; sushi-repeat-containing protein, X-linked
2.61	0.005005	USP1	ubiquitin specific peptidase 1
2.6	0.005085	PUS7L	pseudouridylate synthase 7 homolog (S. cerevisiae)-like
2.6	0.00012	RP11-33B1.3	novel transcript
2.6	0.005634	THOC1	THO complex 1
2.59	0.007645	EXOSC8	exosome component 8
2.59	0.000885	WLS	wntless Wnt ligand secretion mediator; wntless homolog (Drosophila)
2.58	0.02625	NEIL3	nei endonuclease VIII-like 3 (E. coli)
2.58	0.001285	PARP1	poly (ADP-ribose) polymerase 1
2.58	0.013737	PDGFRA	platelet-derived growth factor receptor, alpha polypeptide; factor interacting with PAPOLA and CPSF1; FIP1 like 1 (S. cerevisiae)
2.58	0.002724	PTPN13	protein tyrosine phosphatase, non-receptor type 13 (APO-1/CD95 (Fas)-associated phosphatase)
2.58	0.006374	RP11-1E6.1	novel transcript
2.58	0.002089	RP6-99M1.2	novel transcript
2.58	0.012461	ZNHIT6	zinc finger, HIT-type containing 6; zinc finger, HIT type 6
2.56	0.001093	APCDD1L-AS1	APCDD1L antisense RNA 1 (head to head); novel transcript
2.56	0.001104	ASUN	asunder spermatogenesis regulator; asunder, spermatogenesis regulator homolog (Drosphila)
2.56	0.010174	GALNT15	polypeptide N-acetylgalactosaminyltransferase 15; UDP-N-acetyl-alpha-D-galactosamine:polypeptide N-acetylgalactosaminyltransferase 15
2.56	0.040972	MMP16	matrix metallopeptidase 16 (membrane-inserted)
2.56	0.017394	PMAIP1	phorbol-12-myristate-13-acetate-induced protein 1
2.55	0.006282	F2RL1	coagulation factor II (thrombin) receptor-like 1
2.55	0.025848	GAS2L3	growth arrest-specific 2 like 3
2.55	0.032155	MIR199A1	microRNA 199a-1
2.55	0.005154	POP1	processing of precursor 1, ribonuclease P/MRP subunit (S. cerevisiae)
2.55	0.005885	SLC1A3	solute carrier family 1 (glial high affinity glutamate transporter), member 3
2.54	0.009356	C14orf37	chromosome 14 open reading frame 37
2.54	0.007423	DMC1	DNA meiotic recombinase 1; DMC1 dosage suppressor of mck1 homolog, meiosis-specific homologous recombination (yeast)
2.54	0.004393	EZH2	enhancer of zeste 2 polycomb repressive complex 2 subunit; enhancer of zeste homolog 2 (Drosophila)
2.54	0.012552	NAV2	neuron navigator 2; novel transcript
2.53	0.028699	BIRC5	baculoviral IAP repeat containing 5
2.53	0.047022	PPIP5K1	diphosphoinositol pentakisphosphate kinase 1; inositol hexakisphosphate and diphosphoinositol-pentakisphosphate kinase 1-like; histidine acid phosphatase domain containing 2A (HISPPD2A) pseudogene
2.53	0.010246	TMEM133	transmembrane protein 133
2.52	0.019457	AURKB	aurora kinase B
2.52	0.007525	FZD2	frizzled class receptor 2; frizzled family receptor 2
2.52	0.010375	GLI1	GLI family zinc finger 1
2.52	0.014855	RAD54B	RAD54 homolog B (S. cerevisiae); fibrinogen silencer binding protein
2.51	0.001731	DPYSL3	dihydropyrimidinase-like 3
2.51	0.005298	GLIPR2	GLI pathogenesis-related 2
2.51	0.018748	HIST1H2BE	histone cluster 1, H2be
2.51	0.00225	HNRNPM	heterogeneous nuclear ribonucleoprotein M
2.51	0.013478	RNASEH2A	ribonuclease H2, subunit A
2.5	0.002575	CAMK4	calcium/calmodulin-dependent protein kinase IV
2.5	0.030742	PTPLAD2	protein tyrosine phosphatase-like A domain containing 2
2.5	0.045478	RP11-669B18.1	RAN binding protein 1 (RANBP1) pseudogene
2.49	0.036263	CEP57L1	centrosomal protein 57kDa-like 1
2.49	0.037372	CTSC	cathepsin C
2.49	0.001797	HIC1	hypermethylated in cancer 1
2.49	0.000783	LAMB1	laminin, beta 1
2.49	0.012969	NTNG1	netrin G1
2.49	0.018831	WDR75	WD repeat domain 75
2.48	0.014743	ENOSF1	enolase superfamily member 1
2.48	0.040236	FOXM1	forkhead box M1
2.48	0.047652	LOC100287934	uncharacterized LOC100287934; uncharacterized LOC101930657; novel transcript; septin-7-like; uncharacterized LOC100287497
2.48	0.003614	SOBP	sine oculis binding protein homolog (Drosophila)
2.47	0.026642	CENPU	centromere protein U; MLF1 interacting protein
2.47	0.001801	DONSON	downstream neighbor of SON
2.47	0.014768	IBTK	inhibitor of Bruton agammaglobulinemia tyrosine kinase
2.47	0.001366	KIF26B	kinesin family member 26B
2.46	0.032627	HIST1H2BN	histone cluster 1, H2bn; histone cluster 1, H2ak
2.46	0.02714	IFT81	intraflagellar transport 81 homolog (Chlamydomonas)
2.46	0.030592	MSH2	mutS homolog 2; mutS homolog 2, colon cancer, nonpolyposis type 1 (E. coli)
2.46	0.017687	PAFAH1B3	platelet-activating factor acetylhydrolase 1b, catalytic subunit 3 (29kDa)
2.45	0.016688	CENPJ	centromere protein J
2.45	0.003305	GNG11	guanine nucleotide binding protein (G protein), gamma 11
2.44	0.0017	ADAM19	ADAM metallopeptidase domain 19; ADAM metallopeptidase domain 19 (meltrin beta)
2.44	0.000743	BAALC	brain and acute leukemia, cytoplasmic
2.44	0.02034	MIR4263	microRNA 4263
2.43	0.00781	C1orf112	chromosome 1 open reading frame 112
2.43	0.038218	CDC6	cell division cycle 6; cell division cycle 6 homolog (S. cerevisiae)
2.43	0.017098	FLJ44635	TPT1-like protein; NHS-like 2
2.43	0.002131	GXYLT1	glucoside xylosyltransferase 1
2.43	0.023966	MCTS2P	malignant T cell amplified sequence 2, pseudogene
2.43	0.004303	PRKX	protein kinase, X-linked
2.42	0.009251	BCCIP	BRCA2 and CDKN1A interacting protein
2.42	0.028542	C1QBP	complement component 1, q subcomponent binding protein
2.42	0.047332	HIST1H1E	histone cluster 1, H1e
2.42	0.003571	IFT80	intraflagellar transport 80 homolog (Chlamydomonas); novel tripartite motif-containing 59 (TRIM59) and intraflagellar transport 80 homolog (Chlamydomonas) (IFT80) protein
2.42	0.007547	NUP205	nucleoporin 205kDa
2.42	0.001365	TAF9B	TAF9B RNA polymerase II, TATA box binding protein (TBP)-associated factor, 31kDa
2.42	0.016776	UTP20	UTP20, small subunit (SSU) processome component, homolog (yeast)
2.41	0.001281	BUB1B	BUB1 mitotic checkpoint serine/threonine kinase B; budding uninhibited by benzimidazoles 1 homolog beta (yeast); p21 protein (Cdc42/Rac)-activated kinase 6; novel protein
2.41	0.043151	CCP110	centriolar coiled coil protein 110kDa
2.41	0.004022	LXN	latexin
2.41	0.003134	PPIF	peptidylprolyl isomerase F
2.41	0.016383	TAF5	TAF5 RNA polymerase II, TATA box binding protein (TBP)-associated factor, 100kDa
2.41	0.037054	TENM4	teneurin transmembrane protein 4; odz, odd Oz/ten-m homolog 4 (Drosophila)
2.4	0.000493	CUBN	cubilin (intrinsic factor-cobalamin receptor)
2.4	0.000279	INTS7	integrator complex subunit 7
2.4	0.001722	PI4K2B	phosphatidylinositol 4-kinase type 2 beta; SEPSECS antisense RNA 1 (head to head)
2.4	0.005863	RPS2	ribosomal protein S2; small nucleolar RNA, H/ACA box 64; ribosomal protein L26 (RPL26) pseudogene
2.4	0.003433	SPIN4	spindlin family, member 4
2.39	0.025896	CCNF	cyclin F
2.39	0.000225	CDK17	cyclin-dependent kinase 17
2.39	0.027463	CLGN	calmegin
2.39	0.006608	DCHS1	dachsous cadherin-related 1; dachsous 1 (Drosophila)
2.39	0.018268	NPM1P39	nucleophosmin 1 (nucleolar phosphoprotein B23, numatrin) pseudogene 39; nucleophosmin (nucleolar phosphoprotein B23, numatrin)(NPM1) pseudogene
2.39	0.01706	SNORA4	small nucleolar RNA, H/ACA box 4; eukaryotic translation initiation factor 4A2; small nucleolar RNA, H/ACA box 63; small nucleolar RNA, C/D box 2; small nucleolar RNA, H/ACA box 81; microRNA 1248; eukaryotic translation initiation factor 4A, isoform 2
2.38	0.032367	CEP128	centrosomal protein 128kDa; chromosome 14 open reading frame 145
2.38	0.001324	INSIG1	insulin induced gene 1
2.38	0.039641	LOC101927746	uncharacterized LOC101927746; putative novel transcript
2.38	0.009034	MAN1A1	mannosidase, alpha, class 1A, member 1
2.38	0.032184	RTTN	rotatin
2.37	0.001171	G2E3	G2/M-phase specific E3 ubiquitin protein ligase; G2/M-phase specific E3 ubiquitin ligase
2.37	0.030351	MPHOSPH10	M-phase phosphoprotein 10 (U3 small nucleolar ribonucleoprotein)
2.37	0.013437	STEAP2	STEAP family member 2, metalloreductase; six transmembrane epithelial antigen of the prostate 2
2.36	0.010341	ADAM12	ADAM metallopeptidase domain 12
2.36	0.009677	ASF1A	anti-silencing function 1A histone chaperone; ASF1 anti-silencing function 1 homolog A (S. cerevisiae)
2.36	0.007003	CCDC88A	coiled-coil domain containing 88A
2.36	0.017463	CEP83	centrosomal protein 83kDa; coiled-coil domain containing 41
2.36	0.043622	MCM3	minichromosome maintenance complex component 3
2.36	0.000157	PRICKLE2	prickle homolog 2 (Drosophila)
2.36	0.042632	SNORD113-3	small nucleolar RNA, C/D box 113-3
2.35	0.002086	DMRT2	doublesex and mab-3 related transcription factor 2
2.35	0.026019	FANCM	Fanconi anemia, complementation group M
2.35	0.006035	MRPL1	mitochondrial ribosomal protein L1
2.34	0.001576	FAM96A	family with sequence similarity 96, member A
2.34	0.020833	FIBIN	fin bud initiation factor homolog (zebrafish)
2.34	0.009551	IFT88	intraflagellar transport 88 homolog (Chlamydomonas)
2.34	0.037481	MGC24103	uncharacterized MGC24103
2.34	0.045354	MGME1	mitochondrial genome maintenance exonuclease 1
2.34	0.002034	MTIF2	mitochondrial translational initiation factor 2
2.34	0.017165	MYBL2	v-myb avian myeloblastosis viral oncogene homolog-like 2; v-myb myeloblastosis viral oncogene homolog (avian)-like 2
2.34	0.036076	PRIM2	primase, DNA, polypeptide 2 (58kDa); primase, DNA, polypeptide 2 (58kDa) pseudogene; DNA primase large subunit-like
2.34	0.04188	SFXN2	sideroflexin 2
2.33	0.006698	MIPEP	mitochondrial intermediate peptidase
2.33	0.003242	NUP155	nucleoporin 155kDa
2.33	0.016022	RP5-1198O20.4	novel transcript
2.32	0.009469	NHSL2	NHS-like 2
2.31	0.013634	NUP93	nucleoporin 93kDa
2.31	0.006155	SNHG3	small nucleolar RNA host gene 3 (non-protein coding); small nucleolar RNA, H/ACA box 73A
2.3	0.012307	DTNA	dystrobrevin, alpha
2.3	0.001244	HELB	helicase (DNA) B
2.3	0.010746	RAB8B	RAB8B, member RAS oncogene family
2.29	0.010005	CKAP2	cytoskeleton associated protein 2
2.29	0.003829	DDX46	DEAD (Asp-Glu-Ala-Asp) box polypeptide 46
2.29	0.021354	DNAJC2	DnaJ (Hsp40) homolog, subfamily C, member 2
2.29	0.000813	MAP3K4	mitogen-activated protein kinase kinase kinase 4
2.29	5.2e-05	SMIM3	small integral membrane protein 3
2.29	0.004875	UCHL3	ubiquitin carboxyl-terminal esterase L3 (ubiquitin thiolesterase); novel transcript
2.29	0.027057	UHRF1	ubiquitin-like with PHD and ring finger domains 1
2.29	0.000121	WDR36	WD repeat domain 36
2.28	0.01663	ABCC9	ATP-binding cassette, sub-family C (CFTR/MRP), member 9
2.28	0.010304	EME1	essential meiotic structure-specific endonuclease 1; essential meiotic endonuclease 1 homolog 1 (S. pombe)
2.28	0.00283	FBL	fibrillarin
2.28	0.019446	NCAPD2	non-SMC condensin I complex, subunit D2
2.28	0.000761	OSBPL6	oxysterol binding protein-like 6
2.28	0.044267	PDIA3P1	protein disulfide isomerase family A, member 3 pseudogene 1
2.28	0.032894	PSPC1	paraspeckle component 1
2.28	0.003983	SNX5	sorting nexin 5
2.27	0.017947	CDCA8	cell division cycle associated 8
2.27	0.039212	FGF5	fibroblast growth factor 5
2.26	0.022289	DSN1	DSN1, MIS12 kinetochore complex component; DSN1, MIND kinetochore complex component, homolog (S. cerevisiae)
2.26	0.014113	GTSE1	G-2 and S-phase expressed 1
2.26	0.031432	MATN3	matrilin 3
2.26	0.040298	PARP4P2	poly (ADP-ribose) polymerase family, member 4 pseudogene 2; poly (ADP-ribose) polymerase family, member 4
2.26	0.001119	PGRMC1	progesterone receptor membrane component 1
2.26	0.002076	WISP1	WNT1 inducible signaling pathway protein 1
2.26	0.007555	WWC1	WW and C2 domain containing 1
2.25	0.001579	MMS22L	MMS22-like, DNA repair protein
2.25	0.037102	PDE7B	phosphodiesterase 7B
2.25	0.008257	SLC25A15P5	solute carrier family 25 (mitochondrial carrier; ornithine transporter) member 15 pseudogene 5; solute carrier family 25 (mitochondrial carrier; ornithine transporter) member 15 (SLC25A15) pseudogene; solute carrier family 25 (mitochondrial carrier; ornithine transporter) member 15; solute carrier family 25 (mitochondrial carrier; ornithine transporter) member 15 pseudogene 1; solute carrier fami…
2.25	0.00306	SNORD113-4	small nucleolar RNA, C/D box 113-4; small nucleolar RNA host gene 23 (non-protein coding); novel transcript
2.25	0.004423	TES	testis derived transcript (3 LIM domains)
2.24	0.003213	CSTF3	cleavage stimulation factor, 3 pre-RNA, subunit 3, 77kDa; cleavage stimulation factor, 3' pre-RNA, subunit 3, 77kDa
2.24	0.002178	EMP2	epithelial membrane protein 2
2.24	0.022684	GAS7	growth arrest-specific 7
2.24	0.002574	LAMA1	laminin, alpha 1
2.24	0.011757	PFAS	phosphoribosylformylglycinamidine synthase
2.24	0.027079	RFC5	replication factor C (activator 1) 5, 36.5kDa
2.24	0.030777	USP16	ubiquitin specific peptidase 16
2.23	0.042989	MGC12916	uncharacterized protein MGC12916; novel transcript
2.23	0.008159	VRK1	vaccinia related kinase 1
2.22	0.011724	CFI	complement factor I; Complement factor I
2.22	0.008519	DENND2A	DENN/MADD domain containing 2A
2.22	0.000268	HNRNPA3P12	heterogeneous nuclear ribonucleoprotein A3 pseudogene 12; heterogeneous nuclear ribonucleoprotein A3 (HNRPA3) pseudogene
2.22	0.000415	KCNJ15	potassium inwardly-rectifying channel, subfamily J, member 15
2.22	0.035171	KDELC1	KDEL (Lys-Asp-Glu-Leu) containing 1
2.22	0.007143	RASGRP1	RAS guanyl releasing protein 1 (calcium and DAG-regulated)
2.22	0.012192	RPA3	replication protein A3, 14kDa
2.22	0.001032	TMEM119	transmembrane protein 119
2.21	0.004761	ABCE1	ATP-binding cassette, sub-family E (OABP), member 1
2.21	0.017255	ANPEP	alanyl (membrane) aminopeptidase
2.21	0.027516	CENPN	centromere protein N
2.21	0.023984	DTYMK	deoxythymidylate kinase (thymidylate kinase)
2.21	0.019683	MFN1	mitofusin 1; mitofusin 1 (MFN1) pseudogene
2.21	0.002209	NRAS	neuroblastoma RAS viral (v-ras) oncogene homolog
2.2	0.010446	N4BP2	NEDD4 binding protein 2
2.2	0.002248	NLN	neurolysin (metallopeptidase M3 family)
2.2	0.008107	OAS3	2-5-oligoadenylate synthetase 3, 100kDa; 2'-5'-oligoadenylate synthetase 3, 100kDa
2.2	0.031319	PLA2G4A	phospholipase A2, group IVA (cytosolic, calcium-dependent)
2.2	0.002316	POLG2	polymerase (DNA directed), gamma 2, accessory subunit
2.2	0.000665	TSPAN5	tetraspanin 5
2.19	0.025126	ELTD1	EGF, latrophilin and seven transmembrane domain containing 1
2.19	0.003941	INTS4	integrator complex subunit 4; integrator complex subunit 4-like 2; integrator complex subunit 4-like 1
2.19	0.004692	LOC100128816	ACAH3104
2.19	0.010895	SNORD99	small nucleolar RNA, C/D box 99
2.19	0.005172	TMEM194B	transmembrane protein 194B
2.18	0.000173	ALKBH8	alkB, alkylation repair homolog 8 (E. coli)
2.18	0.003216	AMD1	adenosylmethionine decarboxylase 1
2.18	0.000804	AMPH	amphiphysin
2.18	0.003302	CADPS2	Ca++-dependent secretion activator 2
2.18	0.047019	DIS3	DIS3 exosome endoribonuclease and 3-5 exoribonuclease; DIS3 mitotic control homolog (S. cerevisiae)
2.18	0.040486	GUF1	GUF1 GTPase homolog (S. cerevisiae)
2.18	0.020009	HIST2H3PS2	histone cluster 2, H3, pseudogene 2; novel transcript
2.18	0.019403	STAMBPL1	STAM binding protein-like 1
2.18	0.023738	SYTL2	synaptotagmin-like 2
2.18	0.011317	TOP1	topoisomerase (DNA) I
2.18	0.038595	TOPBP1	topoisomerase (DNA) II binding protein 1
2.18	6.8e-05	XRCC4	X-ray repair complementing defective repair in Chinese hamster cells 4
2.17	0.000146	C4orf32	chromosome 4 open reading frame 32
2.17	0.040151	EYA1	EYA transcriptional coactivator and phosphatase 1; eyes absent homolog 1 (Drosophila)
2.17	0.003604	FLVCR1	feline leukemia virus subgroup C cellular receptor 1
2.17	0.00039	GLCE	glucuronic acid epimerase
2.17	7.2e-05	KIAA0020	KIAA0020
2.17	0.006777	TAF1D	TATA box binding protein (TBP)-associated factor, RNA polymerase I, D, 41kDa; small nucleolar RNA, H/ACA box 8; small nucleolar RNA, H/ACA box 1; small nucleolar RNA, H/ACA box 18; small nucleolar RNA, H/ACA box 40; small nucleolar RNA, H/ACA box 32; small nucleolar RNA, C/D box 5; microRNA 1304
2.16	0.002237	AIM2	absent in melanoma 2
2.16	0.007188	IGKV1-39	immunoglobulin kappa variable 1-39 (gene/pseudogene); immunoglobulin kappa variable 1-39
2.16	0.02983	IRS1	insulin receptor substrate 1
2.16	5.1e-05	LAPTM4B	lysosomal protein transmembrane 4 beta
2.16	0.031389	MSH5	mutS homolog 5; MSH5-SAPCD1 readthrough (NMD candidate); suppressor APC domain containing 1; mutS homolog 5 (E. coli); MSH5-SAPCD1 readthrough (non-protein coding)
2.16	0.030096	SNORD51	small nucleolar RNA, C/D box 51
2.16	0.026501	SNORD74	small nucleolar RNA, C/D box 74; small nucleolar RNA, C/D box 81; small nucleolar RNA, C/D box 79; small nucleolar RNA, C/D box 80; small nucleolar RNA, C/D box 47; small nucleolar RNA, C/D box 44; growth arrest-specific 5 (non-protein coding); small nucleolar RNA, C/D box 76; small nucleolar RNA, C/D box 77
2.15	0.026019	GEMIN2	gem (nuclear organelle) associated protein 2; gem (nuclear organelle) associated protein 2 pseudogene 2; survival of motor neuron protein interacting protein 1 (SIP1) pseudogene
2.15	0.039766	IGDCC4	immunoglobulin superfamily, DCC subclass, member 4
2.15	0.012024	KIFC1	kinesin family member C1
2.15	0.00319	MASP1	mannan-binding lectin serine peptidase 1 (C4/C2 activating component of Ra-reactive factor)
2.15	0.023234	MBNL3	muscleblind-like splicing regulator 3; muscleblind-like 3 (Drosophila)
2.14	0.007689	CA12	carbonic anhydrase XII
2.14	0.008511	CWC27	CWC27 spliceosome-associated protein homolog (S. cerevisiae); serologically defined colon cancer antigen 10
2.14	0.003256	GOLM1	golgi membrane protein 1
2.14	0.011366	LOC100507420	uncharacterized LOC100507420; novel transcript
2.14	0.006742	MEG8	maternally expressed 8 (non-protein coding); small nucleolar RNA, C/D box 112; novel transcript
2.14	0.009058	MPHOSPH9	M-phase phosphoprotein 9
2.14	0.01356	NOP56	NOP56 ribonucleoprotein; small nucleolar RNA, C/D box 86; small nucleolar RNA, C/D box 57; small nucleolar RNA, C/D box 110; microRNA 1292; NOP56 ribonucleoprotein homolog (yeast)
2.14	0.0061	PLAU	plasminogen activator, urokinase
2.14	0.035931	POT1	protection of telomeres 1; POT1 protection of telomeres 1 homolog (S. pombe)
2.14	0.005861	PRKDC	protein kinase, DNA-activated, catalytic polypeptide
2.14	0.04394	RFC2	replication factor C (activator 1) 2, 40kDa
2.14	0.001011	SMAP2	small ArfGAP2
2.14	0.005762	USP13	ubiquitin specific peptidase 13 (isopeptidase T-3)
2.14	0.005412	WHSC1	Wolf-Hirschhorn syndrome candidate 1
2.13	0.003744	BNC2	basonuclin 2
2.13	0.024795	CIT	citron rho-interacting serine/threonine kinase; microRNA 1178; citron (rho-interacting, serine/threonine kinase 21)
2.13	0.016562	HAS2-AS1	HAS2 antisense RNA 1; HAS2 antisense RNA (non-protein coding)
2.13	0.044997	HIST1H1A	histone cluster 1, H1a
2.13	0.005864	NBN	nibrin
2.13	0.048467	NUDT11	nudix (nucleoside diphosphate linked moiety X)-type motif 11
2.13	0.007255	PRKAA2	protein kinase, AMP-activated, alpha 2 catalytic subunit
2.13	0.008215	TBC1D23	TBC1 domain family, member 23
2.12	0.001165	C3orf67	chromosome 3 open reading frame 67
2.12	0.015412	CDC45	cell division cycle 45; CDC45 cell division cycle 45-like (S. cerevisiae)
2.12	0.006058	GTF3C6	general transcription factor IIIC, polypeptide 6, alpha 35kDa
2.12	0.005022	KIF4A	kinesin family member 4A
2.12	0.017717	MAGOHB	mago-nashi homolog B (Drosophila)
2.12	0.044022	MTBP	MDM2 binding protein; Mdm2, transformed 3T3 cell double minute 2, p53 binding protein (mouse) binding protein, 104kDa
2.12	0.034241	NPM3	nucleophosmin/nucleoplasmin 3; nucleophosmin/nucleoplasmin, 3
2.12	0.003933	NUP37	nucleoporin 37kDa
2.12	0.003906	PDIA4	protein disulfide isomerase family A, member 4
2.12	0.001057	PDIA5	protein disulfide isomerase family A, member 5; microRNA 7110
2.12	0.03215	RIPK2	receptor-interacting serine-threonine kinase 2
2.12	0.005427	SLC16A2	solute carrier family 16, member 2 (thyroid hormone transporter); solute carrier family 16, member 2 (monocarboxylic acid transporter 8)
2.12	0.009769	TBC1D8B	TBC1 domain family, member 8B (with GRAM domain)
2.12	0.008676	TFAM	transcription factor A, mitochondrial
2.12	0.009644	UPF2	UPF2 regulator of nonsense transcripts homolog (yeast)
2.11	0.042596	ATAD2	ATPase family, AAA domain containing 2
2.11	0.006319	GPR180	G protein-coupled receptor 180
2.11	0.031887	HAT1	histone acetyltransferase 1
2.11	0.00023	HNRNPD	heterogeneous nuclear ribonucleoprotein D (AU-rich element RNA binding protein 1, 37kDa)
2.11	0.02237	HS3ST3A1	heparan sulfate (glucosamine) 3-O-sulfotransferase 3A1
2.11	0.011462	MED8	mediator complex subunit 8
2.11	0.004008	PSMG1	proteasome (prosome, macropain) assembly chaperone 1
2.11	0.006987	RAB30-AS1	RAB30 antisense RNA 1 (head to head); novel transcript
2.11	0.038932	TCF19	transcription factor 19
2.1	0.005919	CCDC109B	coiled-coil domain containing 109B
2.1	0.016243	ENPEP	glutamyl aminopeptidase (aminopeptidase A)
2.1	0.012308	EXOSC2	exosome component 2
2.1	0.044745	HMGN2	high mobility group nucleosomal binding domain 2; high-mobility group nucleosomal binding domain 2
2.1	0.0146	SLC38A6	solute carrier family 38, member 6
2.1	0.006567	TCERG1	transcription elongation regulator 1
2.1	0.017619	UBASH3B	ubiquitin associated and SH3 domain containing B
2.1	0.005579	UBE2C	ubiquitin-conjugating enzyme E2C
2.1	0.033164	ZGRF1	zinc finger, GRF-type containing 1; chromosome 4 open reading frame 21
2.09	0.008772	ACN9	ACN9 homolog (S. cerevisiae)
2.09	0.001722	APOO	apolipoprotein O
2.09	0.038672	ERI2	ERI1 exoribonuclease family member 2
2.09	0.009658	GLI3	GLI family zinc finger 3
2.09	0.03605	HLX	H2.0-like homeobox
2.09	0.010412	PSMD2	proteasome (prosome, macropain) 26S subunit, non-ATPase, 2
2.09	0.006035	RAB39B	RAB39B, member RAS oncogene family
2.09	0.003084	SCFD2	sec1 family domain containing 2
2.09	0.004292	UTP11L	UTP11-like, U3 small nucleolar ribonucleoprotein (yeast); UTP11-like, U3 small nucleolar ribonucleoprotein, (yeast)
2.08	0.029794	ANKRD36B	ankyrin repeat domain 36B
2.08	0.045572	CRYZ	crystallin, zeta (quinone reductase)
2.08	0.009065	CSE1L	CSE1 chromosome segregation 1-like (yeast)
2.08	0.023317	GBP1	guanylate binding protein 1, interferon-inducible
2.08	0.017651	RNF144A	ring finger protein 144A
2.08	0.01639	TNIP3	TNFAIP3 interacting protein 3
2.08	0.005539	TRMT10A	tRNA methyltransferase 10 homolog A (S. cerevisiae)
2.07	0.010509	CDCA7L	cell division cycle associated 7-like
2.07	0.002021	FAR2	fatty acyl CoA reductase 2
2.07	0.015637	LAMA4	laminin, alpha 4
2.07	0.005731	RPF2	ribosome production factor 2 homolog (S. cerevisiae)
2.07	0.015772	SLFN11	schlafen family member 11
2.07	0.011413	SOGA3	SOGA family member 3; KIAA0408; novel protein
2.07	0.016251	TAF1A	TATA box binding protein (TBP)-associated factor, RNA polymerase I, A, 48kDa
2.06	0.00032	C9orf41	chromosome 9 open reading frame 41
2.06	0.008621	CAD	carbamoyl-phosphate synthetase 2, aspartate transcarbamylase, and dihydroorotase
2.06	0.008873	CLN6	ceroid-lipofuscinosis, neuronal 6, late infantile, variant
2.06	0.008663	DNMT1	DNA (cytosine-5-)-methyltransferase 1
2.06	0.003689	EML4	echinoderm microtubule associated protein like 4; anaplastic lymphoma receptor tyrosine kinase
2.06	0.000718	FOXP2	forkhead box P2
2.06	0.038797	POLA2	polymerase (DNA directed), alpha 2, accessory subunit; polymerase (DNA directed), alpha 2 (70kD subunit)
2.06	0.007504	PRMT3	protein arginine methyltransferase 3
2.06	0.020246	RAD51	RAD51 recombinase; RAD51 homolog (RecA homolog, E. coli) (S. cerevisiae)
2.06	0.000831	SSR3	signal sequence receptor, gamma (translocon-associated protein gamma)
2.05	0.03892	AC018865.5	single stranded DNA binding protein 3 (SSBP3) pseudogene; single-stranded DNA binding protein 3 (SSBP3) pseudogene
2.05	0.025198	ARL5B	ADP-ribosylation factor-like 5B
2.05	0.027281	CDK15	cyclin-dependent kinase 15
2.05	0.002591	CENPBD1P1	uncharacterized LOC101929177; CENPBD1 pseudogene 1; ribosomal protein L23a pseudogene 79; ribosomal protein L23a pseudogene 7; uncharacterized LOC101927407; ribosomal protein L23a pseudogene 82; 60S ribosomal protein L23a (RPL23A) pseudogene; uncharacterized LOC101928072; family with sequence similarity 41, member C; family with sequence similarity 41, member C (FAM41C) pseudogene; novel transcri…
2.05	0.032063	EIF5B	eukaryotic translation initiation factor 5B
2.05	0.027342	EMB	embigin; embigin homolog (mouse)
2.05	0.000762	FBN2	fibrillin 2
2.05	0.001523	FKBP11	FK506 binding protein 11, 19 kDa
2.05	0.003561	HNRNPDL	heterogeneous nuclear ribonucleoprotein D-like
2.05	0.005121	HOXB2	homeobox B2
2.05	0.004652	ILF3	interleukin enhancer binding factor 3, 90kDa
2.05	0.001081	MRPL3	mitochondrial ribosomal protein L3
2.05	0.000108	NPM1P21	nucleophosmin 1 (nucleolar phosphoprotein B23, numatrin) pseudogene 21; nucleophosmin (nucleolar phosphoprotein B23, numatrin) (NPM1) pseudogene
2.05	0.039982	PGAP1	post-GPI attachment to proteins 1
2.05	0.002082	SUPT20H	suppressor of Ty 20 homolog (S. cerevisiae)
2.05	0.027663	TCEAL7	transcription elongation factor A (SII)-like 7
2.05	0.039318	TRAP1	TNF receptor-associated protein 1
2.05	0.040449	ZNF429	zinc finger protein 429
2.05	0.025717	ZNF644	zinc finger protein 644
2.04	0.012958	C2orf47	chromosome 2 open reading frame 47
2.04	0.005404	CPSF3	cleavage and polyadenylation specific factor 3, 73kDa
2.04	0.04152	EBPL	emopamil binding protein-like; emopamil binding protein-like (EBPL) pseudogene
2.04	0.030034	ELK3	ELK3, ETS-domain protein (SRF accessory protein 2)
2.04	0.005628	FAM60A	family with sequence similarity 60, member A
2.04	0.022526	GLT8D2	glycosyltransferase 8 domain containing 2
2.04	0.023215	HNRNPLL	heterogeneous nuclear ribonucleoprotein L-like
2.04	0.001145	NFXL1	nuclear transcription factor, X-box binding-like 1; nuclear transcription factor, X-box binding-like 1 (NFXL1)
2.04	0.023788	RNU6-949P	RNA, U6 small nuclear 949, pseudogene
2.04	0.000487	TFB1M	transcription factor B1, mitochondrial
2.04	0.018174	TRIM6	tripartite motif containing 6; TRIM6-TRIM34 readthrough; tripartite motif containing 34; tripartite motif-containing 34; TRIM6-TRIM34 readthrough transcript; tripartite motif-containing 6
2.03	0.003282	ADAMTS4	ADAM metallopeptidase with thrombospondin type 1 motif, 4
2.03	0.000949	ATP5A1	ATP synthase, H+ transporting, mitochondrial F1 complex, alpha subunit 1, cardiac muscle
2.03	0.019091	ELP4	elongator acetyltransferase complex subunit 4; elongation protein 4 homolog (S. cerevisiae)
2.03	0.003296	GTPBP10	GTP-binding protein 10 (putative); uncharacterized LOC101927446
2.03	0.007872	HAUS6	HAUS augmin-like complex, subunit 6
2.03	0.007478	IKBIP	IKBKB interacting protein
2.03	0.01016	NT5DC2	5-nucleotidase domain containing 2; 5'-nucleotidase domain containing 2
2.03	0.011639	NUFIP1	nuclear fragile X mental retardation protein interacting protein 1
2.03	0.029596	PDS5B	PDS5, regulator of cohesion maintenance, homolog B (S. cerevisiae)
2.03	0.015381	PTPN2	protein tyrosine phosphatase, non-receptor type 2
2.03	0.009144	RCHY1	ring finger and CHY zinc finger domain containing 1, E3 ubiquitin protein ligase; ring finger and CHY zinc finger domain containing 1
2.03	0.007111	RP11-110I1.12	novel transcript
2.03	0.015759	TACC3	transforming, acidic coiled-coil containing protein 3
2.02	0.002099	CCT2	chaperonin containing TCP1, subunit 2 (beta)
2.02	0.006976	COA6	cytochrome c oxidase assembly factor 6 homolog (S. cerevisiae); Sec61 alpha 1 subunit (S. cerevisiae)
2.02	0.031923	DUXAP10	double homeobox A pseudogene 10; uncharacterized LOC100507460; novel transcript
2.02	0.006568	HSPB11	heat shock protein family B (small), member 11
2.02	0.001565	LRRC8B	leucine rich repeat containing 8 family, member B
2.02	0.004796	MRPL39	mitochondrial ribosomal protein L39
2.02	0.006678	NCBP1	nuclear cap binding protein subunit 1, 80kDa
2.02	0.019502	RFC1	replication factor C (activator 1) 1, 145kDa
2.02	0.002281	RP11-267J23.4	prothymosin, alpha (PTMA) pseudogene
2.02	0.007036	RP11-410L14.2	novel transcript
2.02	1.4e-05	RP11-723P16.3	mago-nashi homolog B (Drosophila) (MAGOHB) pseudogene
2.02	0.018655	RTN4IP1	reticulon 4 interacting protein 1
2.02	0.003795	TIMM21	translocase of inner mitochondrial membrane 21 homolog (yeast)
2.02	0.004238	TPRKB	TP53RK binding protein
2.02	0.005602	UTP18	UTP18 small subunit (SSU) processome component homolog (yeast); UTP18, small subunit (SSU) processome component, homolog (yeast)
2.01	0.00781	ATIC	5-aminoimidazole-4-carboxamide ribonucleotide formyltransferase/IMP cyclohydrolase
2.01	0.003026	DCPS	decapping enzyme, scavenger
2.01	0.040786	FAM98B	family with sequence similarity 98, member B
2.01	0.010679	INTS2	integrator complex subunit 2
2.01	0.004454	NKTR	natural killer cell triggering receptor; natural killer-tumor recognition sequence
2.01	0.000903	SLC25A32	solute carrier family 25 (mitochondrial folate carrier), member 32; solute carrier family 25, member 32
2.01	0.026486	SNORD2	small nucleolar RNA, C/D box 2; eukaryotic translation initiation factor 4A2; small nucleolar RNA, H/ACA box 63; small nucleolar RNA, H/ACA box 4; small nucleolar RNA, H/ACA box 81; microRNA 1248; eukaryotic translation initiation factor 4A, isoform 2
2.01	0.01971	XRCC6BP1	XRCC6 binding protein 1
2.01	0.025627	ZEB1	zinc finger E-box binding homeobox 1; uncharacterized LOC100996668
2.01	0.018081	ZNF462	zinc finger protein 462
-2.01	0.012678	ABAT	4-aminobutyrate aminotransferase
-2.01	0.018252	ARHGAP23P1	Rho GTPase activating protein 23 pseudogene 1; Rho GTPase activating protein 23 (ARHGAP23) pseudogene; Rho GTPase activating protein 23
-2.01	0.004955	CLIP4	CAP-GLY domain containing linker protein family, member 4
-2.01	0.001532	FCGRT	Fc fragment of IgG, receptor, transporter, alpha
-2.01	0.01087	HSBP1L1	heat shock factor binding protein 1-like 1
-2.01	0.030677	HSPA2	heat shock 70kDa protein 2
-2.01	0.026304	NATD1	N-acetyltransferase domain containing 1; chromosome 17 open reading frame 103
-2.01	0.026704	PDLIM5	PDZ and LIM domain 5
-2.01	0.016481	SNORA20	small nucleolar RNA, H/ACA box 20
-2.01	4.2e-05	TPCN1	two pore segment channel 1
-2.02	0.032261	ARHGAP20	Rho GTPase activating protein 20
-2.02	0.024261	FGF7	fibroblast growth factor 7; fibroblast growth factor 7 (keratinocyte growth factor)
-2.02	0.006131	GAA	glucosidase, alpha; acid
-2.02	0.010757	GPC1	glypican 1
-2.02	0.009353	NPTN	neuroplastin
-2.02	0.004398	NT5C2	5-nucleotidase, cytosolic II; 5'-nucleotidase, cytosolic II
-2.02	0.013535	OLFM2	olfactomedin 2
-2.02	0.014992	OPN3	opsin 3
-2.02	0.033668	PAWR	PRKC, apoptosis, WT1, regulator
-2.02	0.001143	SLC27A3	solute carrier family 27 (fatty acid transporter), member 3
-2.02	0.020622	TM6SF2	transmembrane 6 superfamily member 2; novel transcript, readthrough between TM6SF2 and HAPLN4
-2.03	0.001895	CALCOCO1	calcium binding and coiled-coil domain 1
-2.03	0.006107	NAALADL2	N-acetylated alpha-linked acidic dipeptidase-like 2
-2.03	0.008144	PLA2G15	phospholipase A2, group XV
-2.03	0.03222	SNORA7B	small nucleolar RNA, H/ACA box 7B
-2.04	0.002935	ARSA	arylsulfatase A
-2.04	0.017664	CAMK1D	uncharacterized LOC283070; calcium/calmodulin-dependent protein kinase ID
-2.04	0.00238	FAM26E	family with sequence similarity 26, member E
-2.04	0.000513	HSPA1A	heat shock 70kDa protein 1A; heat shock 70kDa protein 1B; heat shock 70kDa protein 1-like
-2.04	0.00396	LOC102724129	uncharacterized LOC102724129
-2.04	0.000347	LOC344887	NmrA-like family domain containing 1 pseudogene; NmrA-like family domain containing 1 (NMRAL1) pseudogene
-2.04	0.019112	MYOM1	myomesin 1
-2.04	0.007668	POLH	polymerase (DNA directed), eta
-2.05	0.011375	ARHGAP23	Rho GTPase activating protein 23 (ARHGAP23) pseudogene; Rho GTPase activating protein 23; Rho GTPase activating protein 23 pseudogene 1
-2.05	0.042371	CHRDL2	chordin-like 2
-2.05	0.018416	DAAM1	dishevelled associated activator of morphogenesis 1
-2.05	0.002199	EMC10	ER membrane protein complex subunit 10
-2.05	0.000515	FANK1	fibronectin type III and ankyrin repeat domains 1
-2.05	0.002308	JMJD8	jumonji domain containing 8
-2.05	0.000317	NR2F1-AS1	NR2F1 antisense RNA 1; novel transcript, antisense to NR2F1
-2.05	0.036275	RP11-138I17.1	novel transcript
-2.06	0.004064	CYP2U1	cytochrome P450, family 2, subfamily U, polypeptide 1
-2.06	0.023337	GPNMB	glycoprotein (transmembrane) nmb
-2.06	0.005377	IGFBP4	insulin-like growth factor binding protein 4
-2.06	0.04239	SCARNA7	small Cajal body-specific RNA 7
-2.06	0.006138	TIMP2	TIMP metallopeptidase inhibitor 2
-2.07	0.006221	ANTXR1	anthrax toxin receptor 1
-2.07	0.033295	CD151	CD151 molecule (Raph blood group)
-2.07	0.013841	FOXC1	forkhead box C1
-2.07	0.010173	KRTAP1-1	keratin associated protein 1-1
-2.07	0.038337	MIR4469	microRNA 4469
-2.07	0.042925	RP11-517I3.1	novel transcript
-2.08	0.006031	GSG1	germ cell associated 1
-2.08	0.003265	KANK1	KN motif and ankyrin repeat domains 1; putative novel transcript
-2.08	0.004615	SENCR	smooth muscle and endothelial cell enriched migration/differentiation-associated long non-coding RNA; novel transcript, antisense to FLI1
-2.08	0.004641	SLC43A2	solute carrier family 43 (amino acid system L transporter), member 2; solute carrier family 43, member 2
-2.08	0.001468	SPOCK1	sparc/osteonectin, cwcv and kazal-like domains proteoglycan (testican) 1
-2.08	0.007738	SVIL	supervillin
-2.09	0.012271	PNMA2	paraneoplastic Ma antigen 2; paraneoplastic antigen MA2
-2.09	0.008183	RRAS	related RAS viral (r-ras) oncogene homolog
-2.09	0.004905	TMC3	transmembrane channel-like 3
-2.09	0.000763	TNFAIP1	tumor necrosis factor, alpha-induced protein 1 (endothelial)
-2.1	0.024014	CCND1	cyclin D1
-2.1	0.045008	GLS	glutaminase
-2.11	0.011265	AIFM2	apoptosis-inducing factor, mitochondrion-associated, 2
-2.11	0.0008	NIPAL2	NIPA-like domain containing 2
-2.11	0.010201	OLR1	oxidized low density lipoprotein (lectin-like) receptor 1
-2.11	0.038576	RGS4	regulator of G-protein signaling 4
-2.11	0.043879	RP11-152K4.2	novel transcript
-2.11	0.012593	TMEM47	transmembrane protein 47
-2.11	0.028663	UCHL1	ubiquitin carboxyl-terminal esterase L1 (ubiquitin thiolesterase)
-2.12	0.045904	ARHGAP26	Rho GTPase activating protein 26
-2.12	0.012099	MDGA1	MAM domain containing glycosylphosphatidylinositol anchor 1
-2.12	0.002952	PNPLA2	patatin-like phospholipase domain containing 2
-2.12	0.006467	SPRYD3	SPRY domain containing 3
-2.13	0.040447	CYP11A1	cytochrome P450, family 11, subfamily A, polypeptide 1
-2.13	0.01751	MAGED2	small nucleolar RNA, H/ACA box 11; melanoma antigen family D, 2
-2.13	0.025242	SULF2	sulfatase 2
-2.14	0.004213	MAN2B2	mannosidase, alpha, class 2B, member 2
-2.14	0.001605	SLC22A23	solute carrier family 22, member 23
-2.15	0.01556	FOXO1	forkhead box O1
-2.15	0.000334	KIAA0247	KIAA0247
-2.15	0.017098	SGMS2	sphingomyelin synthase 2
-2.15	0.006252	ZDHHC1	zinc finger, DHHC-type containing 1
-2.16	0.000792	FAM84B	family with sequence similarity 84, member B
-2.16	0.031794	RNA5SP165	RNA, 5S ribosomal pseudogene 165
-2.16	0.013081	TMEM59L	transmembrane protein 59-like
-2.16	0.000246	TSPAN9	tetraspanin 9
-2.17	0.008959	STARD5	StAR-related lipid transfer (START) domain containing 5
-2.18	0.003909	C1QC	complement component 1, q subcomponent, C chain
-2.18	0.012447	GAB2	GRB2-associated binding protein 2
-2.18	0.005599	SEMA3B	sema domain, immunoglobulin domain (Ig), short basic domain, secreted, (semaphorin) 3B; microRNA 6872
-2.18	0.002065	SNORD48	small nucleolar RNA, C/D box 48
-2.19	0.048071	CKB	creatine kinase, brain
-2.19	0.021804	DAGLB	diacylglycerol lipase, beta
-2.19	0.031595	FZD7	frizzled class receptor 7; frizzled homolog 7 (Drosophila)
-2.19	0.027495	KLHDC7B	kelch domain containing 7B
-2.19	0.001315	MAFK	v-maf avian musculoaponeurotic fibrosarcoma oncogene homolog K; v-maf musculoaponeurotic fibrosarcoma oncogene homolog K (avian)
-2.2	0.012977	CD14	CD14 molecule
-2.2	0.000139	GSC	goosecoid homeobox
-2.21	0.006323	IGIP	IgA-inducing protein; IgA-inducing protein homolog (Bos taurus)
-2.21	0.020066	KRT14	keratin 14
-2.21	0.001279	PLCD3	phospholipase C, delta 3
-2.21	0.0047	RNF41	ring finger protein 41, E3 ubiquitin protein ligase; E3 ubiquitin-protein ligase NRDP1
-2.21	0.023424	SCARNA20	small Cajal body-specific RNA 20
-2.22	0.0177	ANKRD30B	ankyrin repeat domain 30B
-2.22	0.014697	RP11-799N11.1	novel transcript
-2.22	4.7e-05	SNX33	sorting nexin 33
-2.22	0.000255	ZBTB47	zinc finger and BTB domain containing 47
-2.23	0.009957	BMPER	BMP binding endothelial regulator
-2.23	0.000314	CHST3	carbohydrate (chondroitin 6) sulfotransferase 3
-2.23	0.043343	COPZ2	coatomer protein complex, subunit zeta 2
-2.23	0.045155	CTD-2269F5.1	novel transcript
-2.23	0.037017	FGD5	FYVE, RhoGEF and PH domain containing 5; FYVE, RhoGEF and PH domain containing 5 pseudogene 1
-2.23	0.0337	PCDH1	protocadherin 1
-2.23	0.015561	SNORA49	small nucleolar RNA, H/ACA box 49
-2.24	0.029538	HEXA	hexosaminidase A (alpha polypeptide); novel transcript
-2.24	0.002678	NPC2	Niemann-Pick disease, type C2; microRNA 4709
-2.24	0.000987	PIGZ	phosphatidylinositol glycan anchor biosynthesis, class Z
-2.24	0.015717	ZMAT3	zinc finger, matrin-type 3; zinc finger, matrin type 3
-2.25	0.013581	LYN	LYN proto-oncogene, Src family tyrosine kinase; v-yes-1 Yamaguchi sarcoma viral related oncogene homolog
-2.25	0.008321	RPL7A	small nucleolar RNA, C/D box 36C; ribosomal protein L7a; small nucleolar RNA, C/D box 36B; small nucleolar RNA, C/D box 36A; small nucleolar RNA, C/D box 24
-2.26	0.001533	JUP	junction plakoglobin
-2.26	0.035763	LOC102546299	uncharacterized LOC102546299; novel transcript
-2.26	0.027942	LOC102724420	uncharacterized LOC102724420; novel transcript
-2.27	0.03146	ACADL	acyl-CoA dehydrogenase, long chain; acyl-Coenzyme A dehydrogenase, long chain
-2.27	0.012208	HLA-DRB1	major histocompatibility complex, class II, DR beta 1; HLA class II histocompatibility antigen, DRB1-10 beta chain-like; major histocompatibility complex, class II, DR beta 4; major histocompatibility complex, class II, DR beta 3; major histocompatibility complex, class II, DQ beta 1; HLA class II histocompatibility antigen, DQ beta 1 chain-like; major histocompatibility complex, class II, DR bet…
-2.27	0.026669	TIMP3	TIMP metallopeptidase inhibitor 3
-2.28	0.001145	ANTXR2	anthrax toxin receptor 2
-2.28	0.026218	GFRA1	GDNF family receptor alpha 1
-2.28	0.004978	KGFLP2	keratinocyte growth factor-like protein 2; novel transcript; pseudogene similar to part of fibroblast growth factor 7 (keratinocyte growth factor) (FGF7); fibroblast growth factor 7; fibroblast growth factor 7 (keratinocyte growth factor)
-2.28	0.013549	LMOD1	leiomodin 1 (smooth muscle)
-2.28	0.00972	MANSC1	MANSC domain containing 1
-2.28	0.005142	NEK7	NIMA-related kinase 7; NIMA (never in mitosis gene a)-related kinase 7
-2.28	0.007108	PHACTR2	phosphatase and actin regulator 2
-2.28	0.003339	SHISA4	shisa family member 4; shisa homolog 4 (Xenopus laevis)
-2.29	2.7e-05	AFAP1	actin filament associated protein 1
-2.29	0.039051	IFIT3	interferon-induced protein with tetratricopeptide repeats 3
-2.29	0.0098	SEMA3C	sema domain, immunoglobulin domain (Ig), short basic domain, secreted, (semaphorin) 3C
-2.3	0.00155	NIPAL3	NIPA-like domain containing 3
-2.3	0.03202	SNORD114-9	small nucleolar RNA, C/D box 114-9
-2.3	0.006351	SOCS2-AS1	SOCS2 antisense RNA 1; novel transcript, antisense to SOCS2
-2.3	0.012708	WNT4	wingless-type MMTV integration site family, member 4
-2.31	0.001768	BTG2	BTG family, member 2
-2.31	0.008352	FOXD4	forkhead box D4
-2.31	0.008251	NRCAM	neuronal cell adhesion molecule
-2.32	0.030082	ATF5	activating transcription factor 5; microRNA 4751
-2.32	0.000231	ITPK1	inositol-tetrakisphosphate 1-kinase; inositol 1,3,4-triphosphate 5/6 kinase
-2.32	0.002824	PCDHB14	protocadherin beta 14
-2.32	0.007765	PGM1	phosphoglucomutase 1
-2.33	0.005751	ACVR2A	activin A receptor, type IIA
-2.33	0.004063	MFAP5	microfibrillar associated protein 5
-2.33	0.001642	NLRP10	NLR family, pyrin domain containing 10
-2.33	0.00578	PCDHB16	protocadherin beta 16
-2.34	0.005613	ADAMTSL5	ADAMTS-like 5
-2.35	0.008645	HSPG2	heparan sulfate proteoglycan 2
-2.35	0.003968	MIF4GD	MIF4G domain containing
-2.36	0.011993	DRAM1	DNA-damage regulated autophagy modulator 1
-2.36	0.006398	FPR3	formyl peptide receptor 3
-2.36	0.042177	ST6GALNAC2	ST6 (alpha-N-acetyl-neuraminyl-2,3-beta-galactosyl-1,3)-N-acetylgalactosaminide alpha-2,6-sialyltransferase 2
-2.37	0.000759	EPHX1	epoxide hydrolase 1, microsomal (xenobiotic)
-2.37	0.025547	MPEG1	macrophage expressed 1
-2.37	0.006941	TMEM173	transmembrane protein 173
-2.38	0.007221	FAM66C	family with sequence similarity 66, member C; uncharacterized LOC101928910; family with sequence similarity 66, member D; uncharacterized LOC101930537; family with sequence similarity 66, member E; family with sequence similarity 66, member A; family with sequence similarity 66, member B; amily with sequence similarity 66, member A; novel transcript
-2.38	0.007292	LOC100507516	uncharacterized LOC100507516; novel transcript
-2.38	0.003835	LYPD6	LY6/PLAUR domain containing 6
-2.38	0.030035	SEL1L3	sel-1 suppressor of lin-12-like 3 (C. elegans)
-2.39	0.001342	ANXA8	annexin A8; annexin A8-like 1; annexin A8-like
-2.39	0.025211	DDR1	microRNA 4640; discoidin domain receptor tyrosine kinase 1
-2.39	0.007429	PDCD1LG2	programmed cell death 1 ligand 2
-2.39	0.009788	ZNF610	zinc finger protein 610
-2.4	0.028558	FZD8	frizzled class receptor 8; frizzled homolog 8 (Drosophila); microRNA 4683
-2.4	0.017488	MAMLD1	mastermind-like domain containing 1
-2.4	0.049993	MID1	midline 1; midline 1 (Opitz/BBB syndrome)
-2.41	0.004141	ARL4D	ADP-ribosylation factor-like 4D
-2.41	0.001365	ATP9A	ATPase, class II, type 9A
-2.42	0.000774	ATP10D	ATPase, class V, type 10D; ATPase, class V, type 10D (ATP10D)
-2.42	0.013181	GDPD5	glycerophosphodiester phosphodiesterase domain containing 5
-2.42	3.9e-05	PMP22	peripheral myelin protein 22
-2.43	0.042875	MYL12A	myosin, light chain 12A, regulatory, non-sarcomeric
-2.44	0.000257	CUX1	cut-like homeobox 1
-2.44	0.002229	GPR176	G protein-coupled receptor 176
-2.44	0.016544	ITIH5	inter-alpha-trypsin inhibitor heavy chain family, member 5; inter-alpha (globulin) inhibitor H5
-2.44	0.016117	MEX3B	mex-3 RNA binding family member B; mex-3 homolog B (C. elegans)
-2.44	0.004945	SAMD12	sterile alpha motif domain containing 12
-2.44	0.001363	SNORD89	small nucleolar RNA, C/D box 89; ring finger protein 149
-2.44	0.017082	TYROBP	TYRO protein tyrosine kinase binding protein
-2.45	0.002526	AARD	alanine and arginine rich domain containing protein
-2.45	0.01167	ASAP2	ArfGAP with SH3 domain, ankyrin repeat and PH domain 2
-2.45	0.005034	DHRS7B	dehydrogenase/reductase (SDR family) member 7B; dehydrogenase/reductase (SDR family) member 7
-2.45	0.010103	PCSK5	proprotein convertase subtilisin/kexin type 5
-2.45	0.020419	RP11-334A14.5	novel transcript
-2.46	5e-06	HAGH	hydroxyacylglutathione hydrolase
-2.46	0.006491	PSAP	prosaposin
-2.46	0.025387	TNFAIP2	tumor necrosis factor, alpha-induced protein 2
-2.47	0.015743	AFF3	AF4/FMR2 family, member 3
-2.47	0.000679	LGALSL	lectin, galactoside-binding-like
-2.47	0.016497	LRRN4CL	LRRN4 C-terminal like
-2.47	0.016503	TRAJ59	T cell receptor alpha joining 59 (non-functional)
-2.48	0.001307	CD59	CD59 molecule, complement regulatory protein
-2.48	0.019973	CTD-2337A12.1	novel transcript, antisense to PCSK1
-2.48	0.030338	DPP7	dipeptidyl-peptidase 7
-2.48	0.013343	PRNP	prion protein
-2.48	0.000267	PVR	poliovirus receptor
-2.49	0.003448	CHPF	chondroitin polymerizing factor
-2.49	0.004796	RP11-254I22.1	novel transcript
-2.5	0.039198	AQP1	aquaporin 1 (Colton blood group); novel FAM188B and AQP1 readthrough protein
-2.5	0.014782	TP53INP2	tumor protein p53 inducible nuclear protein 2
-2.51	0.00054	GAS6	growth arrest-specific 6
-2.51	0.003303	LRP10	low density lipoprotein receptor-related protein 10
-2.51	0.000473	NOG	noggin
-2.51	8.1e-05	PLEKHO2	pleckstrin homology domain containing, family O member 2; novel pleckstrin homology domain containing, family O member 2 (PLEKHO2) and ankyrin repeat and death domain containing 1A (ANKDD1A) protein
-2.51	0.018759	SH2D4A	SH2 domain containing 4A
-2.51	0.032838	THBD	thrombomodulin
-2.52	0.032885	ANKRD6	ankyrin repeat domain 6
-2.52	0.001163	CELF2	CUGBP, Elav-like family member 2; CUG triplet repeat, RNA binding protein 2
-2.52	0.040438	DBP	D site of albumin promoter (albumin D-box) binding protein
-2.52	0.00589	FLI1	Fli-1 proto-oncogene, ETS transcription factor; Friend leukemia virus integration 1
-2.52	0.037519	IGFBPL1	insulin-like growth factor binding protein-like 1
-2.53	0.013162	AOX1	aldehyde oxidase 1
-2.54	0.007497	ARSB	arylsulfatase B
-2.54	0.030388	EVA1C	eva-1 homolog C (C. elegans); novel transcript; chromosome 21 open reading frame 63 (C21orf63) pseudogene
-2.54	0.025679	TGFBR1	transforming growth factor, beta receptor 1
-2.54	0.002352	ULK2	unc-51 like autophagy activating kinase 2; unc-51-like kinase 2 (C. elegans)
-2.55	0.00214	MAP3K1	mitogen-activated protein kinase kinase kinase 1, E3 ubiquitin protein ligase; mitogen-activated protein kinase kinase kinase 1
-2.55	0.000974	PPP1R14A	protein phosphatase 1, regulatory (inhibitor) subunit 14A
-2.55	0.000621	SLC27A1	solute carrier family 27 (fatty acid transporter), member 1
-2.55	0.044865	STC2	stanniocalcin 2
-2.55	0.027379	TM6SF1	transmembrane 6 superfamily member 1
-2.56	0.000475	C6orf132	chromosome 6 open reading frame 132
-2.56	0.001401	LAMB2	laminin, beta 2 (laminin S)
-2.56	0.006054	PXDC1	PX domain containing 1
-2.57	0.031803	AF131217.1	novel transcript; uncharacterized LOC102724420; uncharacterized LOC101928011
-2.57	0.006014	DMPK	dystrophia myotonica-protein kinase
-2.57	0.00909	PIEZO2	piezo-type mechanosensitive ion channel component 2
-2.58	0.009105	ABCC3	ATP-binding cassette, sub-family C (CFTR/MRP), member 3
-2.58	0.04109	PODNL1	podocan-like 1
-2.58	0.025973	RNF144B	ring finger protein 144B
-2.59	0.017511	EPHA2	EPH receptor A2
-2.59	0.009432	KRT18	keratin 18
-2.6	0.001265	LBH	limb bud and heart development; limb bud and heart development homolog (mouse)
-2.6	0.011152	PPP1R3C	protein phosphatase 1, regulatory subunit 3C; protein phosphatase 1, regulatory (inhibitor) subunit 3C
-2.6	0.014885	RAPH1	Ras association (RalGDS/AF-6) and pleckstrin homology domains 1
-2.6	0.040351	SLCO2A1	solute carrier organic anion transporter family, member 2A1
-2.61	0.002743	ERCC6	excision repair cross-complementation group 6; ERCC6-PGBD3 readthrough; piggyBac transposable element derived 3; excision repair cross-complementing rodent repair deficiency, complementation group 6; novel protein
-2.61	0.033759	LAPTM5	lysosomal protein transmembrane 5; lysosomal multispanning membrane protein 5
-2.63	0.011505	IL20RB	interleukin 20 receptor beta
-2.63	0.009536	RNA5SP255	RNA, 5S ribosomal pseudogene 255
-2.64	7.3e-05	PLBD2	phospholipase B domain containing 2
-2.64	0.000449	RNF11	ring finger protein 11
-2.64	0.011454	RP11-555M1.3	novel transcript
-2.65	0.034927	PDE4DIP	phosphodiesterase 4D interacting protein
-2.65	0.003773	SNORD116-14	small nucleolar RNA, C/D box 116-14; small nuclear ribonucleoprotein polypeptide N
-2.66	0.02318	DOK6	docking protein 6
-2.66	0.000798	MAP6	microtubule-associated protein 6
-2.67	0.000941	KCNK6	potassium channel, subfamily K, member 6
-2.67	0.002908	LTBP3	latent transforming growth factor beta binding protein 3
-2.67	0.005991	RASA4B	RAS p21 protein activator 4B; RAS p21 protein activator 4; novel transcript, readthrough between POLR2J3-RASA4B; RAS p21 protein activator 4C, pseudogene; RAS p21 protein activator 4 (RASA4) pseudogene; novel protein, UPK3BL-RASA4 readthrough
-2.67	0.004831	SNORA54	small nucleolar RNA, H/ACA box 54
-2.67	0.000817	TMEM178B	transmembrane protein 178B
-2.68	0.049856	C2	novel complement component 2 (C2) and complement factor B (CFB) protein; complement component 2; complement factor B
-2.68	0.005166	ENG	endoglin
-2.68	0.008908	LOC101927740	uncharacterized LOC101927740; novel transcript
-2.68	0.015686	NLGN1	neuroligin 1
-2.68	0.019033	PLA2G7	phospholipase A2, group VII (platelet-activating factor acetylhydrolase, plasma)
-2.68	0.009533	QSOX1	quiescin Q6 sulfhydryl oxidase 1; uncharacterized protein FLJ23867
-2.68	0.010294	TPRG1L	tumor protein p63 regulated 1-like
-2.69	0.032276	APBB1IP	amyloid beta (A4) precursor protein-binding, family B, member 1 interacting protein
-2.69	0.002839	IFIT2	interferon-induced protein with tetratricopeptide repeats 2
-2.69	0.000109	RHOD	ras homolog family member D; ras homolog gene family, member D
-2.7	0.00677	CPE	carboxypeptidase E
-2.7	0.019005	RP11-229C3.2	novel transcript
-2.71	0.011466	MUC1	mucin 1, cell surface associated
-2.71	0.002393	PTK2B	protein tyrosine kinase 2 beta; PTK2B protein tyrosine kinase 2 beta
-2.73	0.049646	CSF2RB	colony stimulating factor 2 receptor, beta, low-affinity (granulocyte-macrophage)
-2.73	0.001296	LOC100506119	uncharacterized LOC100506119; novel transcript
-2.73	0.009895	TWIST2	twist family bHLH transcription factor 2; twist homolog 2 (Drosophila)
-2.74	0.001268	LACC1	laccase (multicopper oxidoreductase) domain containing 1
-2.74	0.001652	LINC00965	long intergenic non-protein coding RNA 965
-2.74	0.008847	PCDHB3	protocadherin beta 3
-2.74	0.012481	TMEM30B	transmembrane protein 30B
-2.75	0.001821	C10orf54	chromosome 10 open reading frame 54
-2.76	0.003743	CTD-2033D15.1	novel transcript, antisense to THBS1
-2.76	0.000532	GLRX	glutaredoxin (thioltransferase)
-2.76	0.000259	GRN	granulin
-2.76	0.00313	SNORD117	small nucleolar RNA, C/D box 117
-2.77	0.001893	MAP2K3	mitogen-activated protein kinase kinase 3; dual specificity mitogen-activated protein kinase kinase 3-like
-2.77	0.002681	ZNF704	zinc finger protein 704
-2.78	0.001195	CTSD	cathepsin D
-2.78	0.007251	IL18	interleukin 18; interleukin 18 (interferon-gamma-inducing factor)
-2.8	0.00122	AIF1	allograft inflammatory factor 1
-2.8	0.016014	GATA6	GATA binding protein 6
-2.81	0.005422	FAM212B	family with sequence similarity 212, member B; uncharacterized LOC101928718
-2.81	0.000613	PARD3B	par-3 family cell polarity regulator beta; par-3 partitioning defective 3 homolog B (C. elegans)
-2.81	0.000459	PTGES	prostaglandin E synthase
-2.81	0.000298	RCAN2	regulator of calcineurin 2
-2.82	0.004147	DDAH2	dimethylarginine dimethylaminohydrolase 2
-2.82	0.019009	SEMA3F	sema domain, immunoglobulin domain (Ig), short basic domain, secreted, (semaphorin) 3F
-2.83	0.048545	PTGER3	prostaglandin E receptor 3 (subtype EP3)
-2.84	6.9e-05	AHNAK2	AHNAK nucleoprotein 2
-2.86	0.030952	SLC39A8	solute carrier family 39 (zinc transporter), member 8
-2.88	0.000502	OSBPL8	oxysterol binding protein-like 8
-2.89	0.000892	CSF1	colony stimulating factor 1 (macrophage)
-2.89	0.000466	LHX8	LIM homeobox 8
-2.89	0.003154	PKD2	polycystic kidney disease 2 (autosomal dominant)
-2.91	0.002833	SYPL2	synaptophysin-like 2
-2.92	0.00234	BOK	BCL2-related ovarian killer
-2.93	5.8e-05	BRINP1	bone morphogenetic protein/retinoic acid inducible neural-specific 1; deleted in bladder cancer 1
-2.93	0.001257	INMT-FAM188B	INMT-FAM188B readthrough (NMD candidate); indolethylamine N-methyltransferase; INMT-FAM188B readthrough (non-protein coding); family with sequence similarity 188, member B
-2.93	0.005344	MYCT1	myc target 1
-2.93	0.000433	RNF180	ring finger protein 180
-2.94	0.04628	GPRC5B	G protein-coupled receptor, class C, group 5, member B; G protein-coupled receptor, family C, group 5, member B
-2.95	0.019956	SMAD6	SMAD family member 6
-2.97	0.044332	RNA5SP496	RNA, 5S ribosomal pseudogene 496
-2.98	0.022753	CD36	CD36 molecule (thrombospondin receptor)
-2.98	0.005506	HEBP1	heme binding protein 1
-2.98	0.008061	IFIT1	interferon-induced protein with tetratricopeptide repeats 1
-3	3e-05	C1orf233	chromosome 1 open reading frame 233
-3	0.005286	SNORD116-29	small nucleolar RNA, C/D box 116-29
-3.01	0.010748	HCN1	hyperpolarization activated cyclic nucleotide-gated potassium channel 1
-3.01	0.007954	HSPB6	heat shock protein, alpha-crystallin-related, B6
-3.01	0.005523	THBS3	thrombospondin 3
-3.03	0.021086	GABRA5	gamma-aminobutyric acid (GABA) A receptor, alpha 5
-3.04	0.017845	GAS6-AS2	GAS6 antisense RNA 2 (head to head)
-3.04	0.000904	HEG1	heart development protein with EGF-like domains 1; HEG homolog 1 (zebrafish)
-3.04	0.007396	SYNGR2	synaptogyrin 2
-3.05	0.002268	PDE10A	phosphodiesterase 10A
-3.05	0.00676	SNORD92	small nucleolar RNA, C/D box 92
-3.06	0.002144	CACNB4	calcium channel, voltage-dependent, beta 4 subunit
-3.06	0.000882	STOM	stomatin
-3.07	0.027787	LINC01085	long intergenic non-protein coding RNA 1085; novel transcript
-3.09	0.00038	ABCA2	ATP-binding cassette, sub-family A (ABC1), member 2
-3.09	0.00037	NFASC	neurofascin; neurofascin homolog (chicken)
-3.12	0.001211	CYBRD1	cytochrome b reductase 1
-3.12	0.002307	FBLN2	fibulin 2
-3.12	0.003042	SNORD61	small nucleolar RNA, C/D box 61; RNA binding motif protein, X-linked; uncharacterized LOC101928747
-3.13	0.000685	TPD52L1	tumor protein D52-like 1
-3.14	0.005216	NTRK3	neurotrophic tyrosine kinase, receptor, type 3
-3.15	0.013061	STEAP4	STEAP family member 4
-3.16	0.015696	ABHD4	abhydrolase domain containing 4
-3.16	0.026346	CNN1	calponin 1, basic, smooth muscle
-3.16	0.000964	NALCN	sodium leak channel, non-selective
-3.16	0.004784	SNORD116-20	small nucleolar RNA, C/D box 116-20; small nucleolar RNA, C/D box 116-19; small nucleolar RNA, C/D box 116-17; small nucleolar RNA, C/D box 116-21; small nucleolar RNA, C/D box 116 cluster; novel transcript, SNORD host
-3.17	0.004338	FADS3	fatty acid desaturase 3; Fatty acid desaturase 3
-3.17	0.002185	SERPING1	serpin peptidase inhibitor, clade G (C1 inhibitor), member 1
-3.18	0.002471	NOTCH3	notch 3
-3.19	0.006407	IGFBP6	insulin-like growth factor binding protein 6
-3.2	1e-05	MARCH2	membrane-associated ring finger (C3HC4) 2, E3 ubiquitin protein ligase
-3.2	0.000119	NTRK2	neurotrophic tyrosine kinase, receptor, type 2
-3.23	0.000149	CTSF	cathepsin F
-3.23	0.007455	GPC4	glypican 4
-3.25	0.002278	CRIP2	cysteine-rich protein 2
-3.26	0.005644	IDUA	iduronidase, alpha-L-
-3.27	0.003111	CRIM1	cysteine rich transmembrane BMP regulator 1 (chordin-like); uncharacterized LOC101929500
-3.29	0.001443	METTL24	methyltransferase like 24
-3.29	0.000634	SNORD116-19	small nucleolar RNA, C/D box 116-19; small nucleolar RNA, C/D box 116-16; small nucleolar RNA, C/D box 116-17; small nucleolar RNA, C/D box 116-18; small nucleolar RNA, C/D box 116-21; small nucleolar RNA, C/D box 116-22; imprinted in Prader-Willi syndrome (non-protein coding); small nucleolar RNA, C/D box 107; Prader Willi/Angelman region RNA, SNRPN neighbor; small nucleolar RNA, C/D box 116-4; …
-3.3	0.00347	CDH8	cadherin 8, type 2
-3.3	0.000566	UPK1A	uroplakin 1A
-3.32	0.006454	RASA4	RAS p21 protein activator 4; RAS p21 protein activator 4B; RAS p21 protein activator 4C, pseudogene; ras GTPase-activating protein 4-like; RAS p21 protein activator 4CD, pseudogene; RAS p21 protein activator 4 (RASA4) pseudogene; novel protein, UPK3BL-RASA4 readthrough; novel protein; novel transcript, readthrough between POLR2J3-RASA4B
-3.32	0.016914	SNORA12	small nucleolar RNA, H/ACA box 12
-3.33	0.000124	TXNRD1	thioredoxin reductase 1
-3.34	2.3e-05	MIR614	microRNA 614; G protein-coupled receptor, class C, group 5, member A; G protein-coupled receptor, family C, group 5, member A
-3.35	0.003868	CTIF	CBP80/20-dependent translation initiation factor
-3.37	0.000868	MAF	v-maf avian musculoaponeurotic fibrosarcoma oncogene homolog; v-maf musculoaponeurotic fibrosarcoma oncogene homolog (avian)
-3.37	0.017751	SNORD59A	small nucleolar RNA, C/D box 59A
-3.37	0.00422	TMEM19	transmembrane protein 19
-3.38	0.005976	C10orf10	chromosome 10 open reading frame 10
-3.38	0.007114	MKX	mohawk homeobox
-3.38	0.004851	SNORD114-1	small nucleolar RNA, C/D box 114-1
-3.39	0.00181	PKP2	plakophilin 2
-3.41	0.001771	EPDR1	ependymin related 1; ependymin related protein 1 (zebrafish)
-3.41	1.2e-05	SLC25A4	solute carrier family 25 (mitochondrial carrier; adenine nucleotide translocator), member 4
-3.42	0.0044	SLC1A1	solute carrier family 1 (neuronal/epithelial high affinity glutamate transporter, system Xag), member 1
-3.43	0.011503	CNKSR2	connector enhancer of kinase suppressor of Ras 2
-3.44	0.000427	XG	Xg blood group; Xg pseudogene, Y-linked 2
-3.45	0.02002	AC226119.4	novel transcript; eva-1 homolog C (C. elegans); chromosome 21 open reading frame 63 (C21orf63) pseudogene
-3.45	0.004391	RP1-15D23.2	novel transcript
-3.46	0.003288	JAM2	junctional adhesion molecule 2
-3.49	0.048627	MALL	mal, T-cell differentiation protein-like
-3.49	0.000446	SLC6A6	solute carrier family 6 (neurotransmitter transporter), member 6; solute carrier family 6 (neurotransmitter transporter, taurine), member 6
-3.51	0.00512	ANKH	ANKH inorganic pyrophosphate transport regulator; ankylosis, progressive homolog (mouse)
-3.56	0.004277	ADAMTS7	ADAM metallopeptidase with thrombospondin type 1 motif, 7
-3.56	0.001125	ANGPTL1	angiopoietin-like 1
-3.56	0.02637	FAM43A	family with sequence similarity 43, member A
-3.56	0.018166	RP11-553K8.5	novel transcript
-3.57	0.015272	COL12A1	collagen, type XII, alpha 1
-3.57	0.000545	SNORD116-15	small nucleolar RNA, C/D box 116-15
-3.59	0.030251	COL8A1	collagen, type VIII, alpha 1
-3.59	0.005901	PLXNA2	plexin A2
-3.6	0.020972	BCHE	butyrylcholinesterase
-3.61	0.036133	TENM2	teneurin transmembrane protein 2
-3.63	0.000851	KLF2	Kruppel-like factor 2; Kruppel-like factor 2 (lung)
-3.67	0.046436	FLG	filaggrin
-3.67	0.030435	LINC00984	long intergenic non-protein coding RNA 984; novel transcript antisense to C15orf52
-3.68	0.018198	SNORA37	small nucleolar RNA, H/ACA box 37
-3.69	0.024042	HLA-DRB3	major histocompatibility complex, class II, DR beta 3; major histocompatibility complex, class II, DR beta 1; HLA class II histocompatibility antigen, DRB1-10 beta chain-like; major histocompatibility complex, class II, DR beta 5; major histocompatibility complex, class II, DR beta 4
-3.69	0.000788	MRVI1	murine retrovirus integration site 1 homolog
-3.69	0.0044	PAPPA2	pappalysin 2
-3.7	0.021717	METRNL	meteorin, glial cell differentiation regulator-like
-3.71	0.003089	IL1RAPL2	interleukin 1 receptor accessory protein-like 2
-3.74	0.015651	SPRY1	sprouty homolog 1, antagonist of FGF signaling (Drosophila)
-3.74	0.003554	TTC9	tetratricopeptide repeat domain 9
-3.75	0.002297	SNORD116-2	small nucleolar RNA, C/D box 116-2; small nucleolar RNA, C/D box 116-6; small nucleolar RNA, C/D box 116-1; small nucleolar RNA, C/D box 116-4; imprinted in Prader-Willi syndrome (non-protein coding); small nucleolar RNA, C/D box 107; Prader Willi/Angelman region RNA, SNRPN neighbor; small nucleolar RNA, C/D box 116-22; small nucleolar RNA, C/D box 115-7; small nucleolar RNA, C/D box 115-13; smal…
-3.77	0.007301	ABLIM1	actin binding LIM protein 1
-3.8	0.009639	SLC46A3	solute carrier family 46, member 3
-3.81	0.046542	CFB	complement factor B; novel complement component 2 (C2) and complement factor B (CFB) protein
-3.82	0.000316	PALM	paralemmin
-3.83	0.000594	ANKRD37	ankyrin repeat domain 37
-3.83	4.3e-05	STS	steroid sulfatase (microsomal), isozyme S
-3.84	0.001672	C11orf87	chromosome 11 open reading frame 87
-3.84	0.049392	COL11A1	collagen, type XI, alpha 1
-3.84	0.002819	FMN2	formin 2
-3.86	0.027618	RP11-624L4.1	novel transcript, antisense to C15orf54
-3.87	0.000246	ADARB1	adenosine deaminase, RNA-specific, B1; adenosine deaminase, RNA-specific, B1 (RED1 homolog rat)
-3.88	0.00733	GPR1	G protein-coupled receptor 1
-3.89	0.018293	SNORA47	small nucleolar RNA, H/ACA box 47
-3.9	0.02635	LOC541472	uncharacterized LOC541472; putative novel transcript
-3.9	0.000672	NCKAP5	NCK-associated protein 5; Nck-associated protein 5
-3.91	0.000679	TLR4	toll-like receptor 4
-3.93	0.040632	KRT18P49	keratin 18 pseudogene 49; keratin 18 (KRT18) pseudogene
-3.94	0.014628	IGFBP3	insulin-like growth factor binding protein 3
-3.94	0.010582	TBC1D2	TBC1 domain family, member 2
-3.95	6e-06	IL1B	interleukin 1, beta
-3.96	0.000969	ITGA3	integrin, alpha 3 (antigen CD49C, alpha 3 subunit of VLA-3 receptor); ntegrin, alpha 3 (antigen CD49C, alpha 3 subunit of VLA-3 receptor)
-3.97	0.001432	LIMS2	LIM and senescent cell antigen-like domains 2
-3.98	0.011572	LURAP1L	leucine rich adaptor protein 1-like
-3.99	0.002028	MARCH4	membrane-associated ring finger (C3HC4) 4, E3 ubiquitin protein ligase; membrane-associated ring finger (C3HC4) 4
-3.99	0.000834	MYOZ2	myozenin 2
-4	0.003137	SNORD71	small nucleolar RNA, C/D box 71
-4.01	0.005554	FSTL3	follistatin-like 3 (secreted glycoprotein)
-4.02	0.048556	PLXDC2	plexin domain containing 2
-4.06	0.010549	A2M	alpha-2-macroglobulin; histone deacetylase 1
-4.06	0.000121	PRSS23	protease, serine, 23
-4.06	0.007933	SERAC1	serine active site containing 1
-4.07	0.000516	SLIT3	slit homolog 3 (Drosophila)
-4.09	0.015212	CHI3L1	chitinase 3-like 1 (cartilage glycoprotein-39)
-4.12	0.012894	HAPLN3	hyaluronan and proteoglycan link protein 3
-4.12	0.002149	NR3C2	nuclear receptor subfamily 3, group C, member 2
-4.14	0.007677	CMAHP	cytidine monophospho-N-acetylneuraminic acid hydroxylase, pseudogene
-4.16	0.002316	SYNPO2	synaptopodin 2
-4.17	0.006121	DHRS3	dehydrogenase/reductase (SDR family) member 3
-4.18	0.005683	ADRA2A	adrenoceptor alpha 2A; adrenergic, alpha-2A-, receptor
-4.18	0.000912	FZD4	frizzled class receptor 4; frizzled homolog 4 (Drosophila)
-4.18	0.004969	SSTR1	somatostatin receptor 1
-4.2	0.000218	ITGB8	integrin, beta 8
-4.23	0.036805	LOC101928245	uncharacterized LOC101928245; novel transcript
-4.3	0.026958	RNU6-1039P	RNA, U6 small nuclear 1039, pseudogene
-4.31	0.017356	SLC9A7P1	solute carrier family 9, subfamily A (NHE7, cation proton antiporter 7), member 7 pseudogene 1; solute carrier family 9 (sodium/hydrogen exchanger), member 7 (SLC9A7) pseudogene
-4.35	0.0008	MEGF6	multiple EGF-like-domains 6
-4.38	0.011174	PTPRQ	protein tyrosine phosphatase, receptor type, Q; uncharacterized LOC101928395
-4.4	0.000979	SNORD116-3	small nucleolar RNA, C/D box 116-3; small nucleolar RNA, C/D box 116-8; small nucleolar RNA, C/D box 116-9; small nucleolar RNA, C/D box 116-5; small nucleolar RNA, C/D box 116-7
-4.42	0.000843	AVPI1	arginine vasopressin-induced 1
-4.44	0.003018	AC007255.8	novel transcript, antisense to CHN2
-4.44	0.002304	IRS2	insulin receptor substrate 2
-4.45	0.002764	SNORD63	small nucleolar RNA, C/D box 63
-4.49	0.001791	MEDAG	mesenteric estrogen-dependent adipogenesis
-4.51	0.023166	FBXO32	F-box protein 32
-4.53	0.001157	COL4A2	collagen, type IV, alpha 2
-4.53	0.041819	PTPRB	protein tyrosine phosphatase, receptor type, B
-4.54	0.00442	CD200	CD200 molecule
-4.55	0.003378	CYP1B1	cytochrome P450, family 1, subfamily B, polypeptide 1
-4.55	0.004509	DMD	dystrophin
-4.57	0.017455	LEP	leptin
-4.58	0.002026	PLSCR4	phospholipid scramblase 4
-4.61	0.005295	SORBS2	sorbin and SH3 domain containing 2
-4.63	0.005117	KIT	v-kit Hardy-Zuckerman 4 feline sarcoma viral oncogene homolog
-4.64	0.024572	COL8A2	collagen, type VIII, alpha 2
-4.65	0.000809	CLEC3B	C-type lectin domain family 3, member B; exosome component 7
-4.66	0.019657	PODXL	podocalyxin-like
-4.68	0.010977	PRRX2	paired related homeobox 2
-4.72	0.023817	EDN1	endothelin 1
-4.72	0.003805	MFI2	antigen p97 (melanoma associated) identified by monoclonal antibodies 133.2 and 96.5
-4.78	0.000801	SNORD116-24	small nucleolar RNA, C/D box 116-24
-4.79	0.005289	GDF15	growth differentiation factor 15
-4.79	0.000147	SLC44A2	solute carrier family 44 (choline transporter), member 2; solute carrier family 44, member 2
-4.83	0.008973	FRY	furry homolog (Drosophila)
-4.95	0.00035	DAPK1	death-associated protein kinase 1
-5.01	0.000287	PDE5A	phosphodiesterase 5A, cGMP-specific
-5.02	0.022934	IL6	interleukin 6; interleukin 6 (interferon, beta 2)
-5.06	0.006244	RHOJ	ras homolog family member J; ras homolog gene family, member J
-5.07	0.028073	ANXA3	annexin A3
-5.09	0.001193	SNORD116-5	small nucleolar RNA, C/D box 116-5; small nucleolar RNA, C/D box 116-7; small nucleolar RNA, C/D box 116-3; small nucleolar RNA, C/D box 116-8; small nucleolar RNA, C/D box 116-9
-5.1	0.002136	ADAMTS1	ADAM metallopeptidase with thrombospondin type 1 motif, 1
-5.12	0.046837	ABCA9	ATP-binding cassette, sub-family A (ABC1), member 9
-5.2	0.038845	MGP	matrix Gla protein
-5.2	0.000516	TEK	TEK tyrosine kinase, endothelial
-5.21	0.003198	RP11-818F20.5	novel transcript, antisense to TXNRD1
-5.28	0.002487	SNORD114-3	small nucleolar RNA, C/D box 114-3
-5.31	0.001538	EFEMP1	EGF containing fibulin-like extracellular matrix protein 1; EGF-containing fibulin-like extracellular matrix protein 1
-5.32	0.032562	C3	complement component 3
-5.36	0.010869	TNFSF4	tumor necrosis factor (ligand) superfamily, member 4
-5.38	0.00065	IGFBP7	insulin-like growth factor binding protein 7
-5.43	0.001224	SERPINB9	serpin peptidase inhibitor, clade B (ovalbumin), member 9
-5.59	0.036305	SFRP1	secreted frizzled-related protein 1
-5.66	0.000223	FST	follistatin
-5.68	0.008212	B3GALT2	UDP-Gal:betaGlcNAc beta 1,3-galactosyltransferase, polypeptide 2
-5.75	0.000846	ITGA6	integrin, alpha 6
-5.77	4.1e-05	JAG1	jagged 1; jagged 1 (Alagille syndrome)
-5.79	0.000554	KCTD16	potassium channel tetramerization domain containing 16; potassium channel tetramerisation domain containing 16
-5.8	0.001433	ICAM1	intercellular adhesion molecule 1
-5.83	0.001607	TINAGL1	tubulointerstitial nephritis antigen-like 1
-5.86	3e-06	FAM65B	family with sequence similarity 65, member B
-5.91	0.008996	KRTAP1-5	keratin associated protein 1-5
-5.92	0.010729	BMP4	bone morphogenetic protein 4
-6	5.9e-05	GALNT12	polypeptide N-acetylgalactosaminyltransferase 12; UDP-N-acetyl-alpha-D-galactosamine:polypeptide N-acetylgalactosaminyltransferase 12 (GalNAc-T12)
-6.11	0.000455	PODN	podocan
-6.13	0.000123	CABLES1	Cdk5 and Abl enzyme substrate 1
-6.18	0.031558	SCUBE3	signal peptide, CUB domain, EGF-like 3; novel EGF-like and CUB domain protein similar to mouse signal peptide, CUB domain, EGF-like 1 (Scube1) and mouse and human CEGP1
-6.21	0.021621	DKK1	dickkopf WNT signaling pathway inhibitor 1; dickkopf homolog 1 (Xenopus laevis)
-6.21	0.044132	IL26	interleukin 26
-6.22	3.6e-05	GCNT4	glucosaminyl (N-acetyl) transferase 4, core 2; glucosaminyl (N-acetyl) transferase 4, core 2 (beta-1,6-N-acetylglucosaminyltransferase)
-6.27	0.002627	SNAR-I	small ILF3/NF90-associated RNA I
-6.28	0.000597	ROR1	receptor tyrosine kinase-like orphan receptor 1
-6.3	0.000709	GRAMD3	GRAM domain containing 3
-6.32	0.001836	CDH13	cadherin 13; cadherin 13, H-cadherin (heart)
-6.35	0.000263	SGCG	sarcoglycan, gamma (35kDa dystrophin-associated glycoprotein)
-6.48	0.000408	C1orf198	chromosome 1 open reading frame 198
-6.49	0.001399	KCND2	potassium voltage-gated channel, Shal-related subfamily, member 2
-6.5	0.001046	MEST	mesoderm specific transcript; mesoderm specific transcript homolog (mouse)
-6.58	0.020938	LYZ	lysozyme
-6.7	0.000528	GPRC5A	G protein-coupled receptor, class C, group 5, member A; G protein-coupled receptor, family C, group 5, member A
-6.72	0.000273	SMOC2	SPARC related modular calcium binding 2
-6.77	0.000469	CRYAB	crystallin, alpha B
-6.87	0.002174	FNIP2	folliculin interacting protein 2
-6.88	0.01477	HLA-DRA	major histocompatibility complex, class II, DR alpha; major histocompatibility complex, class II, DQ alpha 1
-6.9	0.001516	MFGE8	milk fat globule-EGF factor 8 protein
-6.99	6.2e-05	PPL	periplakin
-7.03	0.002147	H19	H19, imprinted maternally expressed transcript (non-protein coding); microRNA 675; ribosomal protein S12
-7.16	0.003263	LMO7	LIM domain 7; novel transcript
-7.19	0.004977	CPA4	carboxypeptidase A4
-7.29	0.003753	SNORD114-12	small nucleolar RNA, C/D box 114-12
-7.31	0.000189	CLIC3	chloride intracellular channel 3
-7.33	0.001759	USP53	ubiquitin specific peptidase 53
-7.41	0.008418	RP11-243M5.1	novel transcript
-7.62	0.013202	SERPINB2	serpin peptidase inhibitor, clade B (ovalbumin), member 2
-7.76	0.00099	SORT1	sortilin 1
-7.81	0.012258	RIMS1	regulating synaptic membrane exocytosis 1
-7.83	0.021209	LINC00842	long intergenic non-protein coding RNA 842; novel transcript
-7.87	0.00186	NPY4R	neuropeptide Y receptor Y4; neuropeptide Y receptor type 4-like; pancreatic polypeptide receptor 1
-7.88	0.009155	FUCA1	fucosidase, alpha-L- 1, tissue
-7.9	0.001515	GREM2	gremlin 2, DAN family BMP antagonist; gremlin 2, cysteine knot superfamily, homolog (Xenopus laevis)
-7.96	0.003862	SYT15	synaptotagmin XV
-8	0.001046	ELN	elastin
-8.03	0.000888	BST1	bone marrow stromal cell antigen 1
-8.06	4e-06	SRGN	serglycin
-8.13	8.9e-05	LIMCH1	LIM and calponin homology domains 1
-8.13	0.004067	NPR3	natriuretic peptide receptor 3; natriuretic peptide receptor C/guanylate cyclase C (atrionatriuretic peptide receptor C)
-8.19	0.002426	SBSPON	somatomedin B and thrombospondin, type 1 domain containing
-8.26	0.000766	CYGB	cytoglobin
-8.37	0.017721	PRELP	proline/arginine-rich end leucine-rich repeat protein
-8.38	0.02303	GPR116	G protein-coupled receptor 116
-8.71	0.00074	SERPINE2	serpin peptidase inhibitor, clade E (nexin, plasminogen activator inhibitor type 1), member 2
-8.73	0.000575	EPAS1	endothelial PAS domain protein 1
-8.74	0.000607	COL4A1	collagen, type IV, alpha 1; collagen type IV alpha 1
-8.76	0.000355	PRR15	proline rich 15
-8.8	0.012167	COX7A1	cytochrome c oxidase subunit VIIa polypeptide 1 (muscle)
-8.88	0.00875	ID4	inhibitor of DNA binding 4, dominant negative helix-loop-helix protein
-8.99	7.3e-05	ITGBL1	integrin, beta-like 1 (with EGF-like repeat domains)
-9.19	0.012947	KRT34	keratin 34; keratin, type I cuticular Ha4-like; novel protein similar to keratin 34 KRT34
-9.25	0.012969	MYH1	myosin, heavy chain 1, skeletal muscle, adult
-9.38	0.012966	PTX3	pentraxin 3, long; pentraxin-related gene, rapidly induced by IL-1 beta
-9.5	6.3e-05	BAMBI	BMP and activin membrane-bound inhibitor; BMP and activin membrane-bound inhibitor homolog (Xenopus laevis)
-9.56	0.002214	KRT16P4	keratin 16 pseudogene 4; keratin 16 pseudogene 5
-9.63	0.005977	KIAA1324L	KIAA1324-like
-9.69	0.003249	SCN9A	sodium channel, voltage-gated, type IX, alpha subunit
-9.78	0.004818	FMOD	fibromodulin
-9.9	0.002606	HSPB7	heat shock 27kDa protein family, member 7 (cardiovascular)
-9.96	0.000224	CDH6	cadherin 6, type 2, K-cadherin (fetal kidney)
-10.28	0.007414	MAMDC2	MAM domain containing 2
-10.31	0.00186	LINC01111	long intergenic non-protein coding RNA 1111; novel transcript
-10.32	0.005044	BMP6	bone morphogenetic protein 6
-10.42	0.012179	KRT18P15	keratin 18 pseudogene 15; keratin 18 (KRT18) pseudogene; keratin 18; microRNA 622; keratin 18 pseudogene 17; keratin 18 pseudogene 5; keratin 18 pseudogene 31; keratin 18 pseudogene 58; keratin 18 pseudogene 18; keratin 18 pseudogene 24; keratin 18 pseudogene 22; keratin 18 pseudogene 52; keratin 18 pseudogene 39; keratin 18 pseudogene 32; keratin 18 pseudogene 23; keratin 18 pseudogene 65; kerat…
-11.51	0.007622	PLA2G2A	phospholipase A2, group IIA (platelets, synovial fluid)
-11.69	0.007027	KRTAP2-3	keratin associated protein 2-3; keratin associated protein 2-4
-11.74	3.6e-05	FGL2	fibrinogen-like 2
-11.99	0.009984	ITGA11	integrin, alpha 11
-12.05	9e-06	NTN4	netrin 4
-12.28	0.000166	KCND3	potassium voltage-gated channel, Shal-related subfamily, member 3
-12.3	0.001316	LINC01018	long intergenic non-protein coding RNA 1018; novel transcript
-12.41	0.000158	SFRP4	secreted frizzled-related protein 4
-12.89	0.000388	MGARP	mitochondria-localized glutamic acid-rich protein; NADH dehydrogenase (ubiquinone) 1, subcomplex unknown, 1, 6kDa
-13.15	0.032277	KRT18P27	microRNA 622; keratin 18 (KRT18) pseudogene
-13.48	0.00052	PTGIS	prostaglandin I2 (prostacyclin) synthase
-13.62	0.003486	SFRP2	secreted frizzled-related protein 2
-14.15	0.001224	SVEP1	sushi, von Willebrand factor type A, EGF and pentraxin domain containing 1
-15.76	0.001116	IGFBP5	insulin-like growth factor binding protein 5
-16.05	0.000582	STMN2	stathmin 2; stathmin-like 2
-16.57	0.000246	SOD3	superoxide dismutase 3, extracellular
-16.58	0.000157	DEPTOR	DEP domain containing MTOR-interacting protein
-16.59	0.003634	HAPLN1	hyaluronan and proteoglycan link protein 1
-16.94	0.001034	SULF1	sulfatase 1
-17.52	0.018776	HTR2A	5-hydroxytryptamine (serotonin) receptor 2A, G protein-coupled; 5-hydroxytryptamine (serotonin) receptor 2A
-17.53	7.7e-05	TNXB	tenascin XB
-17.81	0.004134	ADAMTS5	ADAM metallopeptidase with thrombospondin type 1 motif, 5
-17.98	0.0056	ITGA8	integrin, alpha 8
-18.22	0.002283	CEMIP	cell migration inducing protein, hyaluronan binding; KIAA1199
-18.43	0.00014	OXTR	oxytocin receptor
-19.36	2.9e-05	RP11-760H22.2	putative novel transcript
-19.61	4.7e-05	CRLF1	cytokine receptor-like factor 1; CRLF1 cytokine receptor-like factor 1
-19.65	0.011618	PLCE1-AS1	PLCE1 antisense RNA 1; novel transcript, antisense to PLCE1
-20.26	0.001864	GPR133	G protein-coupled receptor 133
-20.28	0.000697	COL15A1	collagen, type XV, alpha 1
-21.28	5.7e-05	PDE1C	phosphodiesterase 1C, calmodulin-dependent 70kDa
-22.1	0.000239	PI16	peptidase inhibitor 16
-22.45	4.3e-05	NOV	nephroblastoma overexpressed; nephroblastoma overexpressed gene
-22.7	8.8e-05	SDPR	serum deprivation response; serum deprivation response (phosphatidylserine binding protein)
-23.92	0.00099	MYH2	myosin, heavy chain 2, skeletal muscle, adult
-25.65	0.018003	KRT18P10	keratin 18 pseudogene 10; keratin 18 (KRT18) pseudogene
-25.8	0.000102	RDH10	retinol dehydrogenase 10 (all-trans)
-28.86	0.000226	NRK	Nik related kinase
-29.07	0.000711	RGS7BP	regulator of G-protein signaling 7 binding protein
-33.16	2e-06	ANKRD1	ankyrin repeat domain 1 (cardiac muscle)
-36.11	9.5e-05	FGF9	fibroblast growth factor 9; fibroblast growth factor 9 (glia-activating factor)
-39.58	0.000115	TNFRSF11B	tumor necrosis factor receptor superfamily, member 11b
-42.89	0.000852	EDIL3	EGF-like repeats and discoidin I-like domains 3
-47.36	0.001718	FNDC1	fibronectin type III domain containing 1
-86.91	4e-05	COMP	cartilage oligomeric matrix protein

## Sheet: P3
Fold Change (linear) (pHPL vs. FBS)	ANOVA p-value (pHPL vs. FBS)	Gene Symbol	Description
51.99	0.024202	MIR503	microRNA 503
20.39	0.009777	MMP3	matrix metallopeptidase 3 (stromelysin 1, progelatinase)
15.86	0.016227	MIR503HG	MIR503 host gene (non-protein coding); microRNA 424; novel transcript
14.09	0.046056	AC093850.2	novel transcript
11.81	0.002743	RP11-123O22.1	novel transcript.
10.19	0.001268	CRISPLD2	cysteine-rich secretory protein LCCL domain containing 2
9.38	0.007488	RNU2-63P	RNA, U2 small nuclear 63, pseudogene
6.7	0.000368	PCDH9	protocadherin 9
6.41	0.017172	SNAI1	snail family zinc finger 1; snail homolog 1 (Drosophila)
6.18	0.011016	SNORD114-10	small nucleolar RNA, C/D box 114-10
5.96	0.000228	RP11-308B5.2	novel transcript
5.72	0.005948	SMYD3	SET and MYND domain containing 3
5.67	0.002784	CTHRC1	collagen triple helix repeat containing 1
5.44	0.028565	CCL11	chemokine (C-C motif) ligand 11
5.3	0.011231	LTBP1	latent transforming growth factor beta binding protein 1
4.97	0.010494	NETO1	neuropilin (NRP) and tolloid (TLL)-like 1
4.96	0.032053	RNU1-59P	RNA, U1 small nuclear 59, pseudogene
4.8	0.00288	STEAP1	six transmembrane epithelial antigen of the prostate 1
4.77	0.007307	COL10A1	collagen, type X, alpha 1
4.66	0.009452	ADAM19	ADAM metallopeptidase domain 19; ADAM metallopeptidase domain 19 (meltrin beta)
4.65	0.022642	GPAM	glycerol-3-phosphate acyltransferase, mitochondrial
4.57	0.025194	SCARNA9L	small Cajal body-specific RNA 9-like
4.44	0.029754	MT1A	metallothionein 1A
4.32	0.027192	RNU6-446P	RNA, U6 small nuclear 446, pseudogene
4.14	0.000868	ALPL	alkaline phosphatase, liver/bone/kidney
4.13	0.001686	CENPV	centromere protein V
4.13	0.003993	SMYD3-IT1	SMYD3 intronic transcript 1 (non-protein coding); putative novel transcript
4.12	0.000446	LINC-PINT	long intergenic non-protein coding RNA, p53 induced transcript; microRNA 29a; microRNA 29b-1; novel transcript
4.06	0.042067	QPRT	quinolinate phosphoribosyltransferase; nicotinate-nucleotide pyrophosphorylase [carboxylating]-like
3.98	0.035329	DNM3OS	microRNA 199a-2; microRNA 214; DNM3 opposite strand/antisense RNA; microRNA 3120; novel transcript
3.98	0.027551	NET1	neuroepithelial cell transforming 1
3.92	0.016518	MILR1	mast cell immunoglobulin-like receptor 1
3.9	0.04354	KIF26B	kinesin family member 26B
3.86	0.000843	RASGRP1	RAS guanyl releasing protein 1 (calcium and DAG-regulated)
3.79	0.002689	MIR199A1	microRNA 199a-1
3.75	0.013837	DOCK10	dedicator of cytokinesis 10
3.58	0.020773	RUNX2	runt-related transcription factor 2
3.51	0.011723	CTD-2207P18.2	novel transcript
3.4	0.031449	DSG2	desmoglein 2
3.39	0.013565	ZNF93	zinc finger protein 93
3.38	0.009607	RNU12	RNA, U12 small nuclear
3.36	0.031986	DCHS1	dachsous cadherin-related 1; dachsous 1 (Drosophila)
3.22	0.001213	MIR221	microRNA 221
3.21	0.019264	TPM1	tropomyosin 1 (alpha)
3.2	0.009102	TNFRSF9	tumor necrosis factor receptor superfamily, member 9
3.1	0.007094	MAGED4B	melanoma antigen family D, 4B; melanoma antigen family D, 4; small nucleolar RNA, H/ACA box 11D; small nucleolar RNA, H/ACA box 11E
3.08	0.014106	MIR199B	microRNA 199b
3.07	0.048455	LGR4	leucine-rich repeat containing G protein-coupled receptor 4; leucine-rich repeat-containing G protein-coupled receptor 4
3.05	0.009591	TMEM119	transmembrane protein 119
3.03	0.017497	OLFML3	olfactomedin-like 3
3.02	0.011409	HIST1H3I	histone cluster 1, H3i
3.01	0.031617	SNHG24	small nucleolar RNA host gene 24 (non-protein coding); novel transcript
3	0.029132	RPS2	ribosomal protein S2; small nucleolar RNA, H/ACA box 64; ribosomal protein L26 (RPL26) pseudogene
2.99	0.011093	SLC18B1	solute carrier family 18, subfamily B, member 1
2.98	0.007002	MAGED4	melanoma antigen family D, 4; melanoma antigen family D, 4B; small nucleolar RNA, H/ACA box 11D; small nucleolar RNA, H/ACA box 11E
2.98	0.012256	RNA5SP385	RNA, 5S ribosomal pseudogene 385
2.97	0.010765	SLC16A2	solute carrier family 16, member 2 (thyroid hormone transporter); solute carrier family 16, member 2 (monocarboxylic acid transporter 8)
2.95	0.008274	CPNE2	copine II
2.94	0.011957	LINC00862	long intergenic non-protein coding RNA 862; small integral membrane protein 16
2.89	0.003747	PLEKHA2	pleckstrin homology domain containing, family A (phosphoinositide binding specific) member 2
2.83	0.021581	PDLIM7	PDZ and LIM domain 7 (enigma)
2.8	0.038192	F2RL2	coagulation factor II (thrombin) receptor-like 2
2.79	0.037442	FHL3	four and a half LIM domains 3
2.78	0.031402	TMEM2	transmembrane protein 2
2.76	0.024385	SPHK1	sphingosine kinase 1
2.74	0.031458	MATN3	matrilin 3
2.73	0.010761	HS3ST3A1	heparan sulfate (glucosamine) 3-O-sulfotransferase 3A1
2.73	0.005866	STARD4	StAR-related lipid transfer (START) domain containing 4
2.71	0.026903	DNM1	dynamin 1
2.71	0.046121	GNG11	guanine nucleotide binding protein (G protein), gamma 11
2.69	0.000968	RP6-99M1.2	novel transcript
2.63	0.001217	AC007879.7	putative novel transcript
2.63	8.9e-05	BMPR1B	bone morphogenetic protein receptor, type IB
2.63	0.038719	FOXD1	forkhead box D1
2.59	0.002526	SNORD114-2	small nucleolar RNA, C/D box 114-2
2.56	0.00162	SNORD114-13	small nucleolar RNA, C/D box 114-13
2.55	0.014466	MGC12916	uncharacterized protein MGC12916; novel transcript
2.54	0.004387	HIC1	hypermethylated in cancer 1
2.52	0.033556	TNC	tenascin C
2.51	0.015102	COL3A1	microRNA 1245a; microRNA 1245b; collagen, type III, alpha 1
2.51	0.049744	EMB	embigin; embigin homolog (mouse)
2.51	0.042902	LCTL	lactase-like
2.5	0.00208	ITGB3	integrin, beta 3 (platelet glycoprotein IIIa, antigen CD61); integrin, beta 3 (platelet glycoprotein IIIa, antigen CD61; novel protein
2.49	0.005303	RNU6-1283P	RNA, U6 small nuclear 1283, pseudogene
2.48	0.009437	INSIG1	insulin induced gene 1
2.47	0.011078	FAM101B	family with sequence similarity 101, member B
2.46	0.039726	MIR23A	microRNA 23a
2.45	0.044129	DOCK4	dedicator of cytokinesis 4
2.45	0.007352	SNRPA	small nuclear ribonucleoprotein polypeptide A
2.44	0.007775	FHOD3	formin homology 2 domain containing 3
2.43	0.004632	SNORD113-4	small nucleolar RNA, C/D box 113-4; small nucleolar RNA host gene 23 (non-protein coding); novel transcript
2.42	0.014348	PTBP2	polypyrimidine tract binding protein 2
2.41	0.029815	PEG10	paternally expressed 10
2.39	0.03402	EPSTI1	epithelial stromal interaction 1 (breast)
2.38	0.042974	FOXP2	forkhead box P2
2.38	0.006944	STEAP2	STEAP family member 2, metalloreductase; six transmembrane epithelial antigen of the prostate 2
2.38	0.035979	TTYH3	tweety family member 3; tweety homolog 3 (Drosophila)
2.36	0.002955	PDGFC	platelet derived growth factor C
2.36	0.033057	RALA	v-ral simian leukemia viral oncogene homolog A (ras related)
2.34	0.020024	DCBLD1	discoidin, CUB and LCCL domain containing 1
2.34	0.000395	FRRS1	ferric-chelate reductase 1
2.34	0.02177	MEG9	maternally expressed 9 (non-protein coding)
2.34	0.014991	PPP2R3A	protein phosphatase 2, regulatory subunit B, alpha; protein phosphatase 2 (formerly 2A), regulatory subunit B'', alpha
2.33	0.005769	RN7SKP16	RNA, 7SK small nuclear pseudogene 16
2.33	0.035954	SIX4	SIX homeobox 4
2.31	0.022567	MLLT11	myeloid/lymphoid or mixed-lineage leukemia (trithorax homolog, Drosophila); translocated to, 11
2.28	0.033951	MIAT	myocardial infarction associated transcript (non-protein coding)
2.26	0.037322	APCDD1L	adenomatosis polyposis coli down-regulated 1-like
2.26	0.023102	HOXA9	microRNA 196b; homeobox A9
2.25	0.008043	APCDD1L-AS1	APCDD1L antisense RNA 1 (head to head); novel transcript
2.23	0.003357	WNT5A	wingless-type MMTV integration site family, member 5A
2.22	0.010075	AGTR1	angiotensin II receptor, type 1
2.22	0.009005	DPYSL3	dihydropyrimidinase-like 3
2.22	0.028179	LIMS3	LIMS3-LOC440895 readthrough; LIM and senescent cell antigen-like domains 3; LIM and senescent cell antigen-like domains 3-like; novel protein; LIM and senescent cell antigen-like domains 1
2.22	0.01216	NRAS	neuroblastoma RAS viral (v-ras) oncogene homolog
2.22	0.020464	SNORD3C	small nucleolar RNA, C/D box 3C
2.22	0.021003	SRPX2	sushi-repeat containing protein, X-linked 2; sushi-repeat-containing protein, X-linked 2
2.21	0.03099	EIF4EBP1	eukaryotic translation initiation factor 4E binding protein 1
2.21	0.032566	MIR181B1	microRNA 181b-1
2.21	0.010627	RGS17	regulator of G-protein signaling 17; regulator of G-protein signalling 17
2.18	0.008067	SNORD14A	small nucleolar RNA, C/D box 14A
2.17	0.019693	BRD2	bromodomain containing 2
2.17	0.032197	ZNF608	zinc finger protein 608
2.16	0.023328	TPM2	tropomyosin 2 (beta)
2.15	0.030103	GLIPR2	GLI pathogenesis-related 2
2.15	0.010389	RNA5SP363	RNA, 5S ribosomal pseudogene 363
2.15	0.006761	SNORD3B-1	small nucleolar RNA, C/D box 3B-1; small nucleolar RNA, C/D box 3B-2; small nucleolar RNA, C/D box 3A; small nucleolar RNA, C/D box 3D; novel transcript; small nucleolar RNA, C/D box 3C
2.14	0.015981	CBL	Cbl proto-oncogene, E3 ubiquitin protein ligase; Cas-Br-M (murine) ecotropic retroviral transforming sequence
2.14	0.044264	FAM60A	family with sequence similarity 60, member A
2.14	0.03666	PRR24	proline rich 24
2.13	0.00561	ADAMTS6	ADAM metallopeptidase with thrombospondin type 1 motif, 6
2.13	0.008534	hsa-mir-4763	hsa-mir-4763; hsa-let-7b; hsa-let-7a-3; novel transcript
2.12	0.00233	SNHG19	small nucleolar RNA host gene 19 (non-protein coding); novelt ranscript
2.11	0.008117	LBR	lamin B receptor
2.11	0.048802	PABPC1L	poly(A) binding protein, cytoplasmic 1-like
2.11	0.02728	SUGP2	SURP and G patch domain containing 2
2.1	0.003274	GLI1	GLI family zinc finger 1
2.1	0.013638	HOXB2	homeobox B2
2.1	0.001194	SCD	stearoyl-CoA desaturase (delta-9-desaturase)
2.07	0.004255	KIAA1598	KIAA1598
2.07	0.032466	MAGED2	melanoma antigen family D, 2
2.07	0.010772	MEG8	maternally expressed 8 (non-protein coding); small nucleolar RNA, C/D box 112; novel transcript
2.07	0.004262	SPECC1	sperm antigen with calponin homology and coiled-coil domains 1
2.06	0.040249	ARFGAP1	ADP-ribosylation factor GTPase activating protein 1
2.06	0.013494	LINC00152	long intergenic non-protein coding RNA 152; uncharacterized LOC101930489; MIR4435-1 host gene (non-protein coding); novel transcript
2.06	0.006464	N4BP2	NEDD4 binding protein 2
2.05	0.00354	LOC100287497	uncharacterized LOC100287497; uncharacterized LOC100287934; uncharacterized LOC101930657; novel transcript
2.04	0.046211	HLX	H2.0-like homeobox
2.04	0.024126	PITPNC1	phosphatidylinositol transfer protein, cytoplasmic 1
2.04	0.029443	SNORD114-7	small nucleolar RNA, C/D box 114-7
2.03	0.04868	FSCN1	fascin actin-bundling protein 1; fascin homolog 1, actin-bundling protein (Strongylocentrotus purpuratus)
2.01	0.019112	EGR2	early growth response 2
-2.01	0.002083	RHOQ	ras homolog family member Q; ras homolog family member Q pseudogene 3; ras homolog family member Q pseudogene 2; ras homolog family member Q pseudogene 1; ras homolog gene family, member Q; ras homolog gene family, member Q (RHOQ) pseudogene; ras homolog gene family, member Q pseudogene 1
-2.02	0.016014	ATP8B1	ATPase, aminophospholipid transporter, class I, type 8B, member 1; ATPase, class I, type 8B, member 1
-2.03	0.006764	ATP9A	ATPase, class II, type 9A
-2.03	0.040713	PCDHB13	protocadherin beta 13
-2.04	0.007355	FAM20B	family with sequence similarity 20, member B
-2.04	0.000802	LRRC8D	leucine rich repeat containing 8 family, member D
-2.04	0.025817	NIPAL2	NIPA-like domain containing 2
-2.05	0.030123	EPB41L4A	erythrocyte membrane protein band 4.1 like 4A
-2.05	0.0124	OCLN	occludin
-2.05	0.022824	RP11-254I22.1	novel transcript
-2.06	0.011126	ADAMTS7	ADAM metallopeptidase with thrombospondin type 1 motif, 7
-2.06	0.000809	ADAMTSL1	ADAMTS-like 1
-2.06	0.032435	EBF1	early B-cell factor 1
-2.06	0.023327	GFRA1	GDNF family receptor alpha 1
-2.06	0.024187	ORAI3	ORAI calcium release-activated calcium modulator 3; novel transcript
-2.06	0.026899	SNORD71	small nucleolar RNA, C/D box 71
-2.07	0.004121	AFF3	AF4/FMR2 family, member 3
-2.07	0.034546	CYP2U1	cytochrome P450, family 2, subfamily U, polypeptide 1
-2.07	0.018034	PARD3B	par-3 family cell polarity regulator beta; par-3 partitioning defective 3 homolog B (C. elegans)
-2.07	0.007824	PDE3A	phosphodiesterase 3A, cGMP-inhibited
-2.07	0.04898	TBC1D2	TBC1 domain family, member 2
-2.08	0.009271	LAMC1	laminin, gamma 1 (formerly LAMB2)
-2.09	0.00744	NPTN	neuroplastin
-2.09	0.009997	RP11-33A14.1	novel transcript
-2.09	0.016144	RP11-555M1.3	novel transcript
-2.11	0.001276	ARHGAP23P1	Rho GTPase activating protein 23 pseudogene 1; Rho GTPase activating protein 23 (ARHGAP23) pseudogene; Rho GTPase activating protein 23
-2.11	0.006389	CD59	CD59 molecule, complement regulatory protein
-2.11	0.000844	CHPF	chondroitin polymerizing factor
-2.11	0.025586	PTPRB	protein tyrosine phosphatase, receptor type, B
-2.12	0.004996	ANKH	ANKH inorganic pyrophosphate transport regulator; ankylosis, progressive homolog (mouse)
-2.12	0.025091	GRK5	G protein-coupled receptor kinase 5
-2.13	0.043408	AKAP12	A kinase (PRKA) anchor protein 12
-2.13	0.035653	LY96	lymphocyte antigen 96
-2.13	0.037442	MRVI1	murine retrovirus integration site 1 homolog
-2.13	0.04126	RNU6-124P	RNA, U6 small nuclear 124, pseudogene
-2.14	0.007276	AFAP1	actin filament associated protein 1
-2.14	0.015918	FEZ1	fasciculation and elongation protein zeta 1 (zygin I); asciculation and elongation protein zeta 1 (zygin I)
-2.14	0.020427	IL7	interleukin 7
-2.14	0.025146	RASA4	RAS p21 protein activator 4; RAS p21 protein activator 4C, pseudogene; ras GTPase-activating protein 4-like; RAS p21 protein activator 4B; RAS p21 protein activator 4 (RASA4) pseudogene; novel protein, UPK3BL-RASA4 readthrough; novel transcript, readthrough between POLR2J3-RASA4B
-2.15	0.014356	ANTXR2	anthrax toxin receptor 2
-2.15	0.033575	GAS6	growth arrest-specific 6
-2.15	0.016671	PHACTR2	phosphatase and actin regulator 2
-2.15	0.006279	SLC30A4	solute carrier family 30 (zinc transporter), member 4
-2.15	0.019234	SNORD116-5	small nucleolar RNA, C/D box 116-5; small nucleolar RNA, C/D box 116-7; small nucleolar RNA, C/D box 116-3; small nucleolar RNA, C/D box 116-8; small nucleolar RNA, C/D box 116-9
-2.15	0.000631	SYNGR2	synaptogyrin 2
-2.16	0.018793	AK3	adenylate kinase 3
-2.16	0.038473	ITPR3	inositol 1,4,5-trisphosphate receptor, type 3; inositol 1,4,5-triphosphate receptor, type 3
-2.16	0.003741	SLC12A6	solute carrier family 12 (potassium/chloride transporter), member 6; solute carrier family 12 (potassium/chloride transporters), member 6
-2.17	0.021717	FLG	filaggrin
-2.17	0.009025	HEBP1	heme binding protein 1
-2.17	0.0024	NBEA	neurobeachin
-2.17	0.018286	TBC1D8	TBC1 domain family, member 8 (with GRAM domain)
-2.17	0.015001	ZBTB20	zinc finger and BTB domain containing 20; microRNA 568
-2.18	0.002772	NOG	noggin
-2.19	0.020575	KLF9	Kruppel-like factor 9
-2.19	0.040435	SNORD116-2	small nucleolar RNA, C/D box 116-2; small nucleolar RNA, C/D box 116-6; small nucleolar RNA, C/D box 116-1; small nucleolar RNA, C/D box 116-4; imprinted in Prader-Willi syndrome (non-protein coding); small nucleolar RNA, C/D box 107; Prader Willi/Angelman region RNA, SNRPN neighbor; small nucleolar RNA, C/D box 116-22; small nucleolar RNA, C/D box 115-7; small nucleolar RNA, C/D box 115-13; smal…
-2.19	0.045602	SORBS2	sorbin and SH3 domain containing 2
-2.2	0.020384	MIF4GD	MIF4G domain containing
-2.2	0.000136	RAB23	RAB23, member RAS oncogene family
-2.2	0.045138	SNORD116-3	small nucleolar RNA, C/D box 116-3; small nucleolar RNA, C/D box 116-8; small nucleolar RNA, C/D box 116-9; small nucleolar RNA, C/D box 116-5; small nucleolar RNA, C/D box 116-7
-2.21	0.013598	LIMS2	LIM and senescent cell antigen-like domains 2
-2.21	0.002796	PLA2G4C	phospholipase A2, group IVC (cytosolic, calcium-independent)
-2.21	0.015215	RNU6-529P	RNA, U6 small nuclear 529, pseudogene
-2.22	0.006821	RNU6-1228P	RNA, U6 small nuclear 1228, pseudogene
-2.23	0.000558	CPZ	carboxypeptidase Z; G protein-coupled receptor 78
-2.23	0.012524	NTRK2	neurotrophic tyrosine kinase, receptor, type 2
-2.24	0.019157	FLT1	fms-related tyrosine kinase 1; fms-related tyrosine kinase 1 (vascular endothelial growth factor/vascular permeability factor receptor)
-2.24	0.001431	NFASC	neurofascin; neurofascin homolog (chicken)
-2.25	0.010256	ARHGAP29	Rho GTPase activating protein 29
-2.25	0.021044	KBTBD7	kelch repeat and BTB (POZ) domain containing 7
-2.25	0.00109	SAMD9L	sterile alpha motif domain containing 9-like
-2.26	0.001973	ARL6IP5	ADP-ribosylation factor-like 6 interacting protein 5; ADP-ribosylation-like factor 6 interacting protein 5
-2.26	0.021688	CLEC2B	C-type lectin domain family 2, member B; C-type lectin domain family 2 member B
-2.26	0.002883	CYBRD1	cytochrome b reductase 1
-2.26	0.005559	DHRS7B	dehydrogenase/reductase (SDR family) member 7B; dehydrogenase/reductase (SDR family) member 7
-2.26	0.036766	DOK6	docking protein 6
-2.26	0.014226	GDF15	growth differentiation factor 15
-2.27	0.006712	MARCH2	membrane-associated ring finger (C3HC4) 2, E3 ubiquitin protein ligase
-2.27	0.019143	TMEM140	transmembrane protein 140
-2.28	0.000651	RP11-1166P10.1	Rho GTPase activating protein 23 (ARHGAP23) pseudogene; Rho GTPase activating protein 23; Rho GTPase activating protein 23 pseudogene 1
-2.28	0.0084	XGY2	Xg pseudogene, Y-linked 2; Xg blood group; sex determining region Y; ribosomal protein S4, Y-linked 1
-2.29	0.029438	BRINP1	bone morphogenetic protein/retinoic acid inducible neural-specific 1; deleted in bladder cancer 1
-2.29	0.034282	FBN1	fibrillin 1
-2.29	0.03545	PKD2	polycystic kidney disease 2 (autosomal dominant)
-2.29	0.003116	SOD2	superoxide dismutase 2, mitochondrial; uncharacterized LOC100129518
-2.3	0.007293	NCOA7	nuclear receptor coactivator 7
-2.3	0.012009	PMP22	peripheral myelin protein 22
-2.31	0.010103	LL0XNC01-237H1.3	putative novel transcipt
-2.32	0.016962	CCDC69	coiled-coil domain containing 69
-2.32	0.022158	PCDHB4	protocadherin beta 4
-2.32	0.009528	PDE10A	phosphodiesterase 10A
-2.32	0.027302	PPP1R14A	protein phosphatase 1, regulatory (inhibitor) subunit 14A
-2.33	0.001255	NOTCH3	notch 3
-2.34	0.00131	HSPA1B	heat shock 70kDa protein 1B; heat shock 70kDa protein 1A; heat shock 70kDa protein 1-like
-2.34	0.004552	SLC44A2	solute carrier family 44 (choline transporter), member 2; solute carrier family 44, member 2
-2.34	0.007592	SNORD114-1	small nucleolar RNA, C/D box 114-1
-2.35	0.035305	GAS1	growth arrest-specific 1
-2.35	0.010667	OSBPL8	oxysterol binding protein-like 8
-2.35	0.001868	PLEKHO2	pleckstrin homology domain containing, family O member 2; novel pleckstrin homology domain containing, family O member 2 (PLEKHO2) and ankyrin repeat and death domain containing 1A (ANKDD1A) protein
-2.35	0.000402	PRNP	prion protein
-2.35	0.021292	SBF2-AS1	SBF2 antisense RNA 1; novel transcript, antisense to SBF2
-2.36	0.001971	AC144831.1	novel transcript
-2.36	0.002795	LOC101927740	uncharacterized LOC101927740; novel transcript
-2.36	0.041828	RP11-499E18.1	novel transcript
-2.38	0.00422	ANTXR1	anthrax toxin receptor 1
-2.38	0.004362	HSPA4L	heat shock 70kDa protein 4-like
-2.4	0.000434	ATP10D	ATPase, class V, type 10D; ATPase, class V, type 10D (ATP10D)
-2.4	0.015123	HAPLN3	hyaluronan and proteoglycan link protein 3
-2.4	0.014753	MAP3K1	mitogen-activated protein kinase kinase kinase 1, E3 ubiquitin protein ligase; mitogen-activated protein kinase kinase kinase 1
-2.4	0.004445	NTRK3	neurotrophic tyrosine kinase, receptor, type 3
-2.41	0.016533	ANK2	ankyrin 2, neuronal
-2.41	0.023077	HCN1	hyperpolarization activated cyclic nucleotide-gated potassium channel 1
-2.41	0.010514	KRT14	keratin 14
-2.41	0.031255	MAP6	microtubule-associated protein 6
-2.41	0.013759	SNORD116-24	small nucleolar RNA, C/D box 116-24
-2.42	0.003019	ADD3	adducin 3 (gamma)
-2.42	0.013953	EPHX1	epoxide hydrolase 1, microsomal (xenobiotic)
-2.43	0.04569	C2	complement component 2; complement factor B; novel complement component 2 (C2) and complement factor B (CFB) protein
-2.43	0.003486	CAMK2D	calcium/calmodulin-dependent protein kinase II delta
-2.43	0.006389	COL4A2	collagen, type IV, alpha 2
-2.43	0.007759	SMPD1	sphingomyelin phosphodiesterase 1, acid lysosomal
-2.43	0.040861	SMURF2	SMAD specific E3 ubiquitin protein ligase 2
-2.45	0.014172	ST3GAL5	ST3 beta-galactoside alpha-2,3-sialyltransferase 5
-2.46	0.007972	CD34	CD34 molecule
-2.46	0.040948	CYTL1	cytokine-like 1
-2.46	0.006842	LINC00968	long intergenic non-protein coding RNA 968
-2.46	0.016467	LYPD6	LY6/PLAUR domain containing 6
-2.46	0.030206	TPD52L1	tumor protein D52-like 1
-2.47	0.023304	ABLIM1	actin binding LIM protein 1
-2.47	0.002224	CSF1	colony stimulating factor 1 (macrophage)
-2.47	0.019582	LMBRD1	LMBR1 domain containing 1
-2.47	0.000394	SYPL2	synaptophysin-like 2
-2.48	0.009809	ZNF704	zinc finger protein 704
-2.49	0.005475	ASAP2	ArfGAP with SH3 domain, ankyrin repeat and PH domain 2
-2.49	0.020416	IGFBP7	insulin-like growth factor binding protein 7
-2.49	0.034598	VTN	vitronectin; SEBOX homeobox
-2.5	0.014297	LYN	LYN proto-oncogene, Src family tyrosine kinase; v-yes-1 Yamaguchi sarcoma viral related oncogene homolog
-2.51	0.009854	SNORD116-20	small nucleolar RNA, C/D box 116-20; small nucleolar RNA, C/D box 116-19; small nucleolar RNA, C/D box 116-17; small nucleolar RNA, C/D box 116-21; small nucleolar RNA, C/D box 116 cluster; novel transcript, SNORD host
-2.52	0.046716	SLC2A5	solute carrier family 2 (facilitated glucose/fructose transporter), member 5
-2.53	0.008521	IL6	interleukin 6; interleukin 6 (interferon, beta 2)
-2.53	0.004701	SIM1	single-minded family bHLH transcription factor 1; single-minded homolog 1 (Drosophila)
-2.53	0.010282	SPOCK1	sparc/osteonectin, cwcv and kazal-like domains proteoglycan (testican) 1
-2.53	0.009914	TLR4	toll-like receptor 4
-2.54	0.005712	DRAM1	DNA-damage regulated autophagy modulator 1
-2.54	0.020185	ENPP4	ectonucleotide pyrophosphatase/phosphodiesterase 4 (putative); ectonucleotide pyrophosphatase/phosphodiesterase 4 (putative function)
-2.54	0.013681	IFIT1	interferon-induced protein with tetratricopeptide repeats 1
-2.55	0.002682	COBLL1	cordon-bleu WH2 repeat protein-like 1; COBL-like 1
-2.55	0.017867	RNU6-968P	RNA, U6 small nuclear 968, pseudogene
-2.56	4.4e-05	PLBD2	phospholipase B domain containing 2
-2.57	0.003284	CRIM1	cysteine rich transmembrane BMP regulator 1 (chordin-like); uncharacterized LOC101929500
-2.58	0.015907	COL4A1	collagen, type IV, alpha 1; collagen type IV alpha 1
-2.58	0.035288	LIFR	leukemia inhibitory factor receptor alpha
-2.58	0.007492	SNX9	sorting nexin 9
-2.58	0.003841	TWIST2	twist family bHLH transcription factor 2; twist homolog 2 (Drosophila)
-2.59	0.003608	PLXNA2	plexin A2
-2.6	0.034847	C10orf10	chromosome 10 open reading frame 10
-2.61	0.005374	SNORD114-3	small nucleolar RNA, C/D box 114-3
-2.62	0.015306	FGF7	fibroblast growth factor 7; fibroblast growth factor 7 (keratinocyte growth factor)
-2.63	0.011278	AC007255.8	novel transcript, antisense to CHN2
-2.63	0.024293	GALNT16	polypeptide N-acetylgalactosaminyltransferase 16; UDP-N-acetyl-alpha-D-galactosamine:polypeptide N-acetylgalactosaminyltransferase-like 1
-2.63	0.009737	IFIT2	interferon-induced protein with tetratricopeptide repeats 2
-2.63	0.007736	IGF2R	insulin-like growth factor 2 receptor
-2.63	0.007804	SPTBN1	spectrin, beta, non-erythrocytic 1
-2.63	0.000311	TTC9	tetratricopeptide repeat domain 9
-2.64	0.002172	POLH	polymerase (DNA directed), eta
-2.65	0.002611	LOC101927668	uncharacterized LOC101927668; novel transcript, sense overlapping to MACC1
-2.66	0.033417	ANGPTL2	angiopoietin-like 2
-2.66	0.004067	INMT-FAM188B	INMT-FAM188B readthrough (NMD candidate); indolethylamine N-methyltransferase; INMT-FAM188B readthrough (non-protein coding); family with sequence similarity 188, member B
-2.66	0.002337	PLA2G5	phospholipase A2, group V
-2.66	0.002865	SLC43A2	solute carrier family 43 (amino acid system L transporter), member 2; solute carrier family 43, member 2
-2.66	0.016386	TNFSF4	tumor necrosis factor (ligand) superfamily, member 4
-2.69	0.033237	ADAMTS15	ADAM metallopeptidase with thrombospondin type 1 motif, 15
-2.69	0.017392	MYH1	myosin, heavy chain 1, skeletal muscle, adult
-2.69	0.012929	SNORD61	small nucleolar RNA, C/D box 61; RNA binding motif protein, X-linked; uncharacterized LOC101928747
-2.71	0.01077	ANKRD37	ankyrin repeat domain 37
-2.71	0.00266	XG	Xg blood group; Xg pseudogene, Y-linked 2
-2.73	0.000951	GULP1	GULP, engulfment adaptor PTB domain containing 1
-2.76	0.029353	RP11-799N11.1	novel transcript
-2.77	0.009487	FRY	furry homolog (Drosophila)
-2.78	0.00814	C17orf58	chromosome 17 open reading frame 58
-2.78	0.034333	MID1	midline 1; midline 1 (Opitz/BBB syndrome)
-2.78	0.020749	SMAD6	SMAD family member 6
-2.79	0.039072	HSPB6	heat shock protein, alpha-crystallin-related, B6
-2.79	0.006088	SNORD114-12	small nucleolar RNA, C/D box 114-12
-2.79	0.005614	ZNF727P	zinc finger protein 727, pseudogene; C2H2 zinc finger protein pseudogene
-2.81	0.017428	ADM	adrenomedullin
-2.82	0.040548	FBLN2	fibulin 2
-2.82	0.025842	RNU6-1156P	RNA, U6 small nuclear 1156, pseudogene
-2.82	0.035798	SNORD116-1	small nucleolar RNA, C/D box 116-1
-2.82	0.006119	TMEM19	transmembrane protein 19
-2.84	0.020208	DSEL	dermatan sulfate epimerase-like
-2.85	0.020817	DMD	dystrophin
-2.88	0.039384	SEMA5A	sema domain, seven thrombospondin repeats (type 1 and type 1-like), transmembrane domain (TM) and short cytoplasmic domain, (semaphorin) 5A
-2.88	0.009811	SGMS2	sphingomyelin synthase 2
-2.89	0.008264	CLIC3	chloride intracellular channel 3
-2.89	0.014841	EPDR1	ependymin related 1; ependymin related protein 1 (zebrafish)
-2.89	0.001142	SNED1	sushi, nidogen and EGF-like domains 1
-2.91	0.004085	GATA6	GATA binding protein 6
-2.91	0.009728	SSTR1	somatostatin receptor 1
-2.94	0.007299	C1orf198	chromosome 1 open reading frame 198
-2.94	0.003155	PCYOX1	prenylcysteine oxidase 1
-2.95	0.032827	IL1B	interleukin 1, beta
-2.96	0.001619	LGALSL	lectin, galactoside-binding-like
-2.96	0.013049	LOC102546299	uncharacterized LOC102546299; novel transcript
-2.96	0.0392	TM4SF1	transmembrane 4 L six family member 1
-2.97	0.019506	PRUNE2	prune homolog 2 (Drosophila)
-2.98	0.005426	ABI3BP	ABI family, member 3 (NESH) binding protein
-3	0.001037	CACNB4	calcium channel, voltage-dependent, beta 4 subunit
-3	0.001388	RAPH1	Ras association (RalGDS/AF-6) and pleckstrin homology domains 1
-3	0.006329	SLC25A4	solute carrier family 25 (mitochondrial carrier; adenine nucleotide translocator), member 4
-3.01	0.0251	PLCL1	phospholipase C-like 1
-3.01	8.4e-05	PTK2B	protein tyrosine kinase 2 beta; PTK2B protein tyrosine kinase 2 beta
-3.01	0.036815	SERPINI1	serpin peptidase inhibitor, clade I (neuroserpin), member 1
-3.04	0.000736	PALM	paralemmin
-3.04	0.045698	SYNE3	long intergenic non-protein coding RNA 341; spectrin repeat containing, nuclear envelope family member 3
-3.05	0.002616	CFD	complement factor D (adipsin)
-3.05	0.041028	SERPINB2	serpin peptidase inhibitor, clade B (ovalbumin), member 2
-3.07	0.015951	PLSCR4	phospholipid scramblase 4
-3.08	0.037049	APBB1IP	amyloid beta (A4) precursor protein-binding, family B, member 1 interacting protein
-3.08	0.000443	PAPPA2	pappalysin 2
-3.11	0.000745	IL1A	interleukin 1, alpha
-3.13	0.001015	RNF180	ring finger protein 180
-3.15	0.017068	PPP1R3C	protein phosphatase 1, regulatory subunit 3C; protein phosphatase 1, regulatory (inhibitor) subunit 3C
-3.21	0.012754	BMP6	bone morphogenetic protein 6
-3.22	0.001962	AVPI1	arginine vasopressin-induced 1
-3.22	0.014539	SVILP1	supervillin pseudogene 1; supervillin; supervillin (SVIL) pseudogene
-3.22	0.003642	SYNPO2	synaptopodin 2
-3.23	0.006398	STOM	stomatin
-3.24	0.000212	FZD4	frizzled class receptor 4; frizzled homolog 4 (Drosophila)
-3.24	0.003836	LRRN4CL	LRRN4 C-terminal like
-3.26	0.013227	LINC00842	long intergenic non-protein coding RNA 842; novel transcript
-3.27	0.006886	SAMD12	sterile alpha motif domain containing 12
-3.27	0.001814	TNFAIP2	tumor necrosis factor, alpha-induced protein 2
-3.29	0.006788	TGFBR3	transforming growth factor, beta receptor III
-3.3	0.009076	MANSC1	MANSC domain containing 1
-3.32	0.000273	SERPINB9	serpin peptidase inhibitor, clade B (ovalbumin), member 9
-3.33	0.031562	CNKSR2	connector enhancer of kinase suppressor of Ras 2
-3.34	0.000205	BMPER	BMP binding endothelial regulator
-3.34	0.011133	C1orf158	chromosome 1 open reading frame 158
-3.34	0.011981	EVA1C	eva-1 homolog C (C. elegans); novel transcript; chromosome 21 open reading frame 63 (C21orf63) pseudogene
-3.34	0.030466	LOC541472	uncharacterized LOC541472; putative novel transcript
-3.35	0.010705	RP11-818F20.5	novel transcript, antisense to TXNRD1
-3.36	0.036026	MYCT1	myc target 1
-3.36	0.012151	PCOLCE2	procollagen C-endopeptidase enhancer 2
-3.37	0.016411	PLA2G16	phospholipase A2, group XVI
-3.39	0.000726	ARHGAP20	Rho GTPase activating protein 20
-3.4	0.012728	AC226119.4	novel transcript; eva-1 homolog C (C. elegans); chromosome 21 open reading frame 63 (C21orf63) pseudogene
-3.41	0.005674	MFI2	antigen p97 (melanoma associated) identified by monoclonal antibodies 133.2 and 96.5
-3.41	0.00206	PTGES	prostaglandin E synthase
-3.41	0.008613	RNU6-1039P	RNA, U6 small nuclear 1039, pseudogene
-3.42	0.008099	HEG1	heart development protein with EGF-like domains 1; HEG homolog 1 (zebrafish)
-3.45	0.020915	KRT18P15	keratin 18 pseudogene 15; keratin 18 (KRT18) pseudogene; keratin 18; microRNA 622; keratin 18 pseudogene 17; keratin 18 pseudogene 5; keratin 18 pseudogene 31; keratin 18 pseudogene 58; keratin 18 pseudogene 18; keratin 18 pseudogene 24; keratin 18 pseudogene 22; keratin 18 pseudogene 52; keratin 18 pseudogene 39; keratin 18 pseudogene 32; keratin 18 pseudogene 23; keratin 18 pseudogene 65; kerat…
-3.45	0.024492	STEAP4	STEAP family member 4
-3.46	0.015703	BST1	bone marrow stromal cell antigen 1
-3.46	0.000306	CRYAB	crystallin, alpha B
-3.47	0.028419	EEF1DP3	eukaryotic translation elongation factor 1 delta pseudogene 3
-3.52	0.049392	SLC7A14	solute carrier family 7, member 14; solute carrier family 7 (cationic amino acid transporter, y+ system), member 14
-3.52	0.017924	VIT	vitrin
-3.54	0.008997	NCKAP5	NCK-associated protein 5; Nck-associated protein 5
-3.55	0.018949	GPR1	G protein-coupled receptor 1
-3.56	0.003487	FUCA1	fucosidase, alpha-L- 1, tissue
-3.56	0.009091	RHOJ	ras homolog family member J; ras homolog gene family, member J
-3.57	0.002662	AOX1	aldehyde oxidase 1
-3.58	0.006967	KCTD16	potassium channel tetramerization domain containing 16; potassium channel tetramerisation domain containing 16
-3.6	0.006438	PPAP2B	phosphatidic acid phosphatase type 2B
-3.6	0.001495	SVIL	supervillin
-3.62	0.001779	TXNRD1	thioredoxin reductase 1
-3.64	0.000347	GCNT4	glucosaminyl (N-acetyl) transferase 4, core 2; glucosaminyl (N-acetyl) transferase 4, core 2 (beta-1,6-N-acetylglucosaminyltransferase)
-3.65	0.001451	NLGN1	neuroligin 1
-3.66	0.003256	IFIT3	interferon-induced protein with tetratricopeptide repeats 3
-3.67	0.009907	CDH13	cadherin 13; cadherin 13, H-cadherin (heart)
-3.69	0.005259	PDE5A	phosphodiesterase 5A, cGMP-specific
-3.7	0.032977	WNT2	wingless-type MMTV integration site family member 2
-3.71	0.012531	FNIP2	folliculin interacting protein 2
-3.74	0.00033	SEMA3C	sema domain, immunoglobulin domain (Ig), short basic domain, secreted, (semaphorin) 3C
-3.78	0.000336	GRAMD3	GRAM domain containing 3
-3.86	0.002608	ERCC6	excision repair cross-complementation group 6; ERCC6-PGBD3 readthrough; piggyBac transposable element derived 3; excision repair cross-complementing rodent repair deficiency, complementation group 6; novel protein
-3.87	0.043491	IGFBP6	insulin-like growth factor binding protein 6
-3.87	0.00024	MAP3K5	mitogen-activated protein kinase kinase kinase 5
-3.9	0.037429	LURAP1L	leucine rich adaptor protein 1-like
-3.91	0.038262	KCND3	potassium voltage-gated channel, Shal-related subfamily, member 3
-3.92	0.008628	CD36	CD36 molecule (thrombospondin receptor)
-3.93	0.001707	AHNAK2	AHNAK nucleoprotein 2
-3.93	0.006227	KGFLP2	keratinocyte growth factor-like protein 2; novel transcript; pseudogene similar to part of fibroblast growth factor 7 (keratinocyte growth factor) (FGF7); fibroblast growth factor 7; fibroblast growth factor 7 (keratinocyte growth factor)
-3.95	0.007353	DCLK1	doublecortin-like kinase 1
-3.95	0.030975	PCSK5	proprotein convertase subtilisin/kexin type 5
-3.97	0.005352	EMILIN2	elastin microfibril interfacer 2
-4	0.003269	ANGPTL1	angiopoietin-like 1
-4.01	0.008477	SLC1A1	solute carrier family 1 (neuronal/epithelial high affinity glutamate transporter, system Xag), member 1
-4.03	0.007846	A2M	alpha-2-macroglobulin; histone deacetylase 1
-4.1	0.024269	SPRY1	sprouty homolog 1, antagonist of FGF signaling (Drosophila)
-4.12	0.001502	STS	steroid sulfatase (microsomal), isozyme S
-4.13	0.000286	FAM65B	family with sequence similarity 65, member B
-4.19	0.002361	SRGN	serglycin
-4.22	0.0007	TEK	TEK tyrosine kinase, endothelial
-4.22	0.000396	TINAGL1	tubulointerstitial nephritis antigen-like 1
-4.3	0.021797	CD200	CD200 molecule
-4.3	0.000527	RP11-243M5.1	novel transcript
-4.32	0.004029	CYGB	cytoglobin
-4.4	0.005367	ITGA6	integrin, alpha 6
-4.41	0.031296	CABLES1	Cdk5 and Abl enzyme substrate 1
-4.43	0.037173	FMOD	fibromodulin
-4.43	0.010578	SLC6A6	solute carrier family 6 (neurotransmitter transporter), member 6; solute carrier family 6 (neurotransmitter transporter, taurine), member 6
-4.44	0.00024	ADAMTS1	ADAM metallopeptidase with thrombospondin type 1 motif, 1
-4.47	0.001286	BAMBI	BMP and activin membrane-bound inhibitor; BMP and activin membrane-bound inhibitor homolog (Xenopus laevis)
-4.47	0.003237	ELN	elastin
-4.52	0.010875	MYH2	myosin, heavy chain 2, skeletal muscle, adult
-4.56	0.012853	MFGE8	milk fat globule-EGF factor 8 protein
-4.61	0.033573	CMAHP	cytidine monophospho-N-acetylneuraminic acid hydroxylase, pseudogene
-4.62	0.015193	SLIT3	slit homolog 3 (Drosophila)
-4.72	0.000372	FST	follistatin
-4.79	0.021599	GPRC5A	G protein-coupled receptor, class C, group 5, member A; G protein-coupled receptor, family C, group 5, member A
-4.85	0.023753	DOCK11	dedicator of cytokinesis 11
-4.88	0.00188	C11orf87	chromosome 11 open reading frame 87
-4.88	0.006335	SORT1	sortilin 1
-5	0.036868	KRT18P54	keratin 18 pseudogene 54
-5	0.037939	SLC14A1	solute carrier family 14 (urea transporter), member 1 (Kidd blood group)
-5.01	0.004972	CAMK1D	uncharacterized LOC283070; calcium/calmodulin-dependent protein kinase ID
-5.02	0.039258	ICAM1	intercellular adhesion molecule 1
-5.07	0.01342	BMP4	bone morphogenetic protein 4
-5.07	0.012375	EPAS1	endothelial PAS domain protein 1
-5.07	0.011113	GPRC5B	G protein-coupled receptor, class C, group 5, member B; G protein-coupled receptor, family C, group 5, member B
-5.12	0.007314	COX7A1	cytochrome c oxidase subunit VIIa polypeptide 1 (muscle)
-5.13	0.00819	PTPRQ	protein tyrosine phosphatase, receptor type, Q; uncharacterized LOC101928395
-5.15	0.045478	PRR15	proline rich 15
-5.16	0.003923	SECTM1	secreted and transmembrane 1
-5.34	0.004091	HSPB7	heat shock 27kDa protein family, member 7 (cardiovascular)
-5.43	0.024262	KIT	v-kit Hardy-Zuckerman 4 feline sarcoma viral oncogene homolog
-5.43	0.019757	SNORD63	small nucleolar RNA, C/D box 63
-5.49	0.024897	IL1RAPL2	interleukin 1 receptor accessory protein-like 2
-5.58	0.003035	LACC1	laccase (multicopper oxidoreductase) domain containing 1
-5.59	0.000719	OXTR	oxytocin receptor
-5.59	0.000622	PPL	periplakin
-5.66	0.000414	LIMCH1	LIM and calponin homology domains 1
-5.66	0.001367	PRELP	proline/arginine-rich end leucine-rich repeat protein
-5.82	0.027554	LMO7	LIM domain 7; novel transcript
-5.84	0.007192	PKP2	plakophilin 2
-5.85	0.010913	SLC39A8	solute carrier family 39 (zinc transporter), member 8
-5.88	0.015471	SMOC2	SPARC related modular calcium binding 2
-5.89	0.000775	ITGB8	integrin, beta 8
-5.9	0.000716	SBSPON	somatomedin B and thrombospondin, type 1 domain containing
-5.96	0.016991	PI16	peptidase inhibitor 16
-6.01	0.000456	EDN1	endothelin 1
-6.02	0.023464	MGP	matrix Gla protein
-6.1	0.017104	ROR1	receptor tyrosine kinase-like orphan receptor 1
-6.18	0.02271	NPR3	natriuretic peptide receptor 3; natriuretic peptide receptor C/guanylate cyclase C (atrionatriuretic peptide receptor C)
-6.24	0.004112	JAG1	jagged 1; jagged 1 (Alagille syndrome)
-6.33	0.030889	CDH6	cadherin 6, type 2, K-cadherin (fetal kidney)
-6.37	0.010514	PTX3	pentraxin 3, long; pentraxin-related gene, rapidly induced by IL-1 beta
-6.39	0.003032	FMN2	formin 2
-6.42	0.02028	MIR622	microRNA 622; keratin 18 (KRT18) pseudogene
-6.47	0.008414	KCND2	potassium voltage-gated channel, Shal-related subfamily, member 2
-6.5	0.001035	CRLF1	cytokine receptor-like factor 1; CRLF1 cytokine receptor-like factor 1
-6.59	0.013942	C3	complement component 3
-6.65	0.001809	RP11-553K8.5	novel transcript
-6.85	0.000882	MEST	mesoderm specific transcript; mesoderm specific transcript homolog (mouse)
-6.87	0.000138	GALNT12	polypeptide N-acetylgalactosaminyltransferase 12; UDP-N-acetyl-alpha-D-galactosamine:polypeptide N-acetylgalactosaminyltransferase 12 (GalNAc-T12)
-6.9	0.010485	ID4	inhibitor of DNA binding 4, dominant negative helix-loop-helix protein
-6.92	0.013197	DEPTOR	DEP domain containing MTOR-interacting protein
-6.94	0.010329	SNAR-I	small ILF3/NF90-associated RNA I
-7.08	0.006347	MYOZ2	myozenin 2
-7.33	0.015563	SFRP4	secreted frizzled-related protein 4
-7.42	0.002649	CLEC3B	C-type lectin domain family 3, member B; exosome component 7
-7.53	0.021872	RIMS1	regulating synaptic membrane exocytosis 1
-7.62	0.007816	EDIL3	EGF-like repeats and discoidin I-like domains 3
-7.64	0.048933	BCHE	butyrylcholinesterase
-7.7	0.000559	COL15A1	collagen, type XV, alpha 1
-7.74	0.001134	CPA4	carboxypeptidase A4
-8.16	0.003717	DAPK1	death-associated protein kinase 1
-8.36	0.005676	KIAA1324L	KIAA1324-like
-8.74	0.026828	KRT18P10	keratin 18 pseudogene 10; keratin 18 (KRT18) pseudogene
-8.81	0.002533	LINC01018	long intergenic non-protein coding RNA 1018; novel transcript
-8.98	0.000138	GREM2	gremlin 2, DAN family BMP antagonist; gremlin 2, cysteine knot superfamily, homolog (Xenopus laevis)
-9.11	0.007656	MEDAG	mesenteric estrogen-dependent adipogenesis
-9.3	0.010312	CFB	complement factor B; novel complement component 2 (C2) and complement factor B (CFB) protein
-9.3	0.012884	RDH10	retinol dehydrogenase 10 (all-trans)
-9.39	0.001131	SULF1	sulfatase 1
-9.43	0.009986	ABCA6	ATP-binding cassette, sub-family A (ABC1), member 6
-10.04	0.000301	PDE1C	phosphodiesterase 1C, calmodulin-dependent 70kDa
-10.17	0.000491	KRT16P4	keratin 16 pseudogene 4; keratin 16 pseudogene 5
-10.34	0.002303	SOD3	superoxide dismutase 3, extracellular
-10.86	0.000766	SCN9A	sodium channel, voltage-gated, type IX, alpha subunit
-11.07	0.005531	CEMIP	cell migration inducing protein, hyaluronan binding; KIAA1199
-11.42	7.6e-05	MGARP	mitochondria-localized glutamic acid-rich protein; NADH dehydrogenase (ubiquinone) 1, subcomplex unknown, 1, 6kDa
-11.46	0.041821	ABCA8	ATP-binding cassette, sub-family A (ABC1), member 8
-11.58	0.002004	USP53	ubiquitin specific peptidase 53
-11.65	8e-06	PLA2G2A	phospholipase A2, group IIA (platelets, synovial fluid)
-12.24	0.024043	HTR2A	5-hydroxytryptamine (serotonin) receptor 2A, G protein-coupled; 5-hydroxytryptamine (serotonin) receptor 2A
-12.53	0.014179	ITGA8	integrin, alpha 8
-12.82	0.015875	SVEP1	sushi, von Willebrand factor type A, EGF and pentraxin domain containing 1
-12.91	0.005116	FNDC1	fibronectin type III domain containing 1
-13.68	0.002534	LINC01111	long intergenic non-protein coding RNA 1111; novel transcript
-13.68	0.006953	PTGIS	prostaglandin I2 (prostacyclin) synthase
-13.83	0.001415	NOV	nephroblastoma overexpressed; nephroblastoma overexpressed gene
-14.47	0.000721	ABCA9	ATP-binding cassette, sub-family A (ABC1), member 9
-14.59	0.003833	GPR133	G protein-coupled receptor 133
-14.67	0.003672	HAPLN1	hyaluronan and proteoglycan link protein 1
-14.82	0.004704	RP11-760H22.2	putative novel transcript
-14.88	0.002011	STMN2	stathmin 2; stathmin-like 2
-15.35	0.000102	NTN4	netrin 4
-15.97	0.003621	RP11-138I17.1	novel transcript
-19.73	0.000243	FGF9	fibroblast growth factor 9; fibroblast growth factor 9 (glia-activating factor)
-23.65	0.000653	RGS7BP	regulator of G-protein signaling 7 binding protein
-24.52	0.000381	SDPR	serum deprivation response; serum deprivation response (phosphatidylserine binding protein)
-25.75	0.004979	IGFBP5	insulin-like growth factor binding protein 5
-25.93	0.00036	COMP	cartilage oligomeric matrix protein
-30.29	0.000469	NRK	Nik related kinase
-31.14	0.000595	TNXB	tenascin XB
-34.04	0.000861	TNFRSF11B	tumor necrosis factor receptor superfamily, member 11b
-41.7	7.5e-05	ANKRD1	ankyrin repeat domain 1 (cardiac muscle)
-49.51	0.0032	ADAMTS5	ADAM metallopeptidase with thrombospondin type 1 motif, 5

## Sheet: P4
Fold Change (linear) (pHPL vs. FBS)	ANOVA p-value (pHPL vs. FBS)	Gene Symbol	Description
32.16	0.008565	MMP1	matrix metallopeptidase 1 (interstitial collagenase)
17.87	0.001347	MMP3	matrix metallopeptidase 3 (stromelysin 1, progelatinase)
17.75	0.00103	HAS2	hyaluronan synthase 2
13.13	0.003955	SLC6A15	solute carrier family 6 (neutral amino acid transporter), member 15
12.97	0.002675	LTBP1	latent transforming growth factor beta binding protein 1
12.88	0.001382	CRISPLD2	cysteine-rich secretory protein LCCL domain containing 2
12.76	0.000221	RNU2-63P	RNA, U2 small nuclear 63, pseudogene
12.67	0.004072	MIR503	microRNA 503
11.75	0.011035	RP11-123O22.1	novel transcript.
11.52	0.002222	MT1L	metallothionein 1L (gene/pseudogene); nuclear transport factor 2; metallothionein 1L; metallothionein 1M
10.68	0.001924	AC093850.2	novel transcript
9.8	0.012424	RNU5D-1	RNA, U5D small nuclear 1
9.56	0.001992	PCDH9	protocadherin 9
8.82	0.000184	CTHRC1	collagen triple helix repeat containing 1
8.81	0.000127	STEAP1	six transmembrane epithelial antigen of the prostate 1
8.64	0.006201	ENPP1	ectonucleotide pyrophosphatase/phosphodiesterase 1
8.5	0.028579	RNA5SP385	RNA, 5S ribosomal pseudogene 385
7.99	0.040577	CH25H	cholesterol 25-hydroxylase
7.89	0.000112	AC003092.1	putative novel transcript
7.47	0.003228	AIM1	absent in melanoma 1
7.42	0.030741	RNU1-59P	RNA, U1 small nuclear 59, pseudogene
7.06	0.011156	CCL11	chemokine (C-C motif) ligand 11
7.03	0.005932	NETO1	neuropilin (NRP) and tolloid (TLL)-like 1
6.98	0.008293	MIR503HG	MIR503 host gene (non-protein coding); microRNA 424; novel transcript
6.8	0.001103	COL10A1	collagen, type X, alpha 1
6.27	0.022697	RP13-463N16.6	putative novel transcript
5.96	0.001827	ADAM19	ADAM metallopeptidase domain 19; ADAM metallopeptidase domain 19 (meltrin beta)
5.94	0.000772	DOCK10	dedicator of cytokinesis 10
5.86	7.2e-05	CTD-2207P18.2	novel transcript
5.84	0.000721	TNC	tenascin C
5.69	0.008802	ALPL	alkaline phosphatase, liver/bone/kidney
5.48	0.000439	DSG2	desmoglein 2
5.46	0.001084	RP11-308B5.2	novel transcript
5.38	0.00633	RNU1-122P	RNA, U1 small nuclear 122, pseudogene
5.27	0.009102	TSPAN13	tetraspanin 13
5.09	0.012876	LPXN	leupaxin
4.85	0.000648	MILR1	mast cell immunoglobulin-like receptor 1
4.68	0.001123	BRIP1	BRCA1 interacting protein C-terminal helicase 1
4.67	0.010249	RNVU1-4	RNA, variant U1 small nuclear 4
4.66	0.016071	RUNX2	runt-related transcription factor 2
4.62	0.012166	TBX3	T-box 3
4.6	0.010501	MIR221	microRNA 221
4.59	0.003437	MIR199A2	microRNA 199a-2; microRNA 214; DNM3 opposite strand/antisense RNA; microRNA 3120; novel transcript
4.57	0.006349	DNM1	dynamin 1
4.56	0.000441	NET1	neuroepithelial cell transforming 1
4.54	0.038205	DLGAP5	discs, large (Drosophila) homolog-associated protein 5
4.49	0.02815	RP11-318M2.3	novel transcript
4.48	0.006628	MT1A	metallothionein 1A
4.47	0.014022	SMYD3-IT1	SMYD3 intronic transcript 1 (non-protein coding); putative novel transcript
4.32	0.004848	EMB	embigin; embigin homolog (mouse)
4.31	0.043192	CXCL5	chemokine (C-X-C motif) ligand 5
4.29	0.038894	HEPH	hephaestin
4.25	0.034018	KIF26B	kinesin family member 26B
4.19	0.000397	MAGED4B	melanoma antigen family D, 4B; melanoma antigen family D, 4; small nucleolar RNA, H/ACA box 11D; small nucleolar RNA, H/ACA box 11E
4.18	0.018641	RNU6-446P	RNA, U6 small nuclear 446, pseudogene
4.16	0.024629	RNVU1-3	RNA, variant U1 small nuclear 3
4.13	0.000227	PEG10	paternally expressed 10
4.13	0.006275	QPRT	quinolinate phosphoribosyltransferase; nicotinate-nucleotide pyrophosphorylase [carboxylating]-like
4.13	0.003789	RFX8	RFX family member 8, lacking RFX DNA binding domain; regulatory factor X, 8
4.09	0.016898	CHN1	chimerin 1; chimerin (chimaerin) 1
4.05	0.024772	GUCY1B3	guanylate cyclase 1, soluble, beta 3
3.96	0.006512	PTPN22	protein tyrosine phosphatase, non-receptor type 22 (lymphoid)
3.95	0.003738	INHBA	inhibin, beta A
3.95	0.018593	ZNF93	zinc finger protein 93
3.94	0.01965	CRABP2	cellular retinoic acid binding protein 2
3.91	0.001245	GNG11	guanine nucleotide binding protein (G protein), gamma 11
3.9	0.018587	GXYLT2	glucoside xylosyltransferase 2
3.88	0.001666	SCARNA9L	small Cajal body-specific RNA 9-like
3.86	0.0049	FRRS1	ferric-chelate reductase 1
3.84	0.003593	SLC35F2	solute carrier family 35, member F2
3.83	0.000917	TNFRSF9	tumor necrosis factor receptor superfamily, member 9
3.8	0.000152	CENPV	centromere protein V
3.71	0.008738	APCDD1L	adenomatosis polyposis coli down-regulated 1-like
3.71	0.029772	SNORD114-10	small nucleolar RNA, C/D box 114-10
3.7	0.002891	MST4	serine/threonine protein kinase MST4
3.67	0.004391	TMEM119	transmembrane protein 119
3.66	0.012292	LCTL	lactase-like
3.62	0.004184	NDNF	neuron-derived neurotrophic factor
3.62	0.012061	PLEK2	pleckstrin 2
3.6	0.030245	EDNRA	endothelin receptor type A
3.58	0.000551	FHOD3	formin homology 2 domain containing 3
3.58	0.00637	OLFML3	olfactomedin-like 3
3.57	0.036418	MIR376B	microRNA 376b
3.57	0.008499	WISP1	WNT1 inducible signaling pathway protein 1
3.56	0.001807	DCHS1	dachsous cadherin-related 1; dachsous 1 (Drosophila)
3.55	0.031503	GALNT15	polypeptide N-acetylgalactosaminyltransferase 15; UDP-N-acetyl-alpha-D-galactosamine:polypeptide N-acetylgalactosaminyltransferase 15
3.53	0.019513	NES	nestin
3.45	0.040114	C18orf54	chromosome 18 open reading frame 54
3.45	0.001167	MAGED4	melanoma antigen family D, 4; melanoma antigen family D, 4B; small nucleolar RNA, H/ACA box 11D; small nucleolar RNA, H/ACA box 11E
3.43	0.017078	AP000695.4	putative novel transcript
3.42	0.029575	F2RL2	coagulation factor II (thrombin) receptor-like 2
3.39	0.002942	PDGFC	platelet derived growth factor C
3.37	0.001185	BMPR1B	bone morphogenetic protein receptor, type IB
3.37	0.009843	LOXL3	lysyl oxidase-like 3
3.35	0.000316	FAM101B	family with sequence similarity 101, member B
3.35	0.025154	GLYATL2	glycine-N-acyltransferase-like 2
3.35	0.035749	MIR154	microRNA 154
3.34	0.017709	VAT1L	vesicle amine transport 1-like; vesicle amine transport protein 1 homolog (T. californica)-like
3.33	0.000238	STARD4	StAR-related lipid transfer (START) domain containing 4
3.32	0.001768	ADAMTS4	ADAM metallopeptidase with thrombospondin type 1 motif, 4
3.32	0.000622	DOCK4	dedicator of cytokinesis 4
3.32	0.007736	FAM196B	family with sequence similarity 196, member B
3.28	0.014939	FERMT1	fermitin family member 1; fermitin family homolog 1 (Drosophila)
3.25	0.000317	SMYD3	SET and MYND domain containing 3
3.21	0.038196	TP53I3	tumor protein p53 inducible protein 3
3.2	0.004157	STEAP2	STEAP family member 2, metalloreductase; six transmembrane epithelial antigen of the prostate 2
3.2	0.001579	TANC2	tetratricopeptide repeat, ankyrin repeat and coiled-coil containing 2
3.17	0.010076	COLEC12	collectin sub-family member 12
3.17	0.04054	SPOCD1	SPOC domain containing 1
3.15	0.01961	MIR548H3	microRNA 548h-3
3.12	0.02198	IFI44	interferon-induced protein 44
3.11	0.002094	COL6A3	collagen, type VI, alpha 3
3.11	0.045616	RNU6-301P	RNA, U6 small nuclear 301, pseudogene
3.1	0.002615	LBR	lamin B receptor
3.1	0.015725	NETO2	neuropilin (NRP) and tolloid (TLL)-like 2
3.06	0.001853	GPAM	glycerol-3-phosphate acyltransferase, mitochondrial
3.02	0.011707	PRR11	proline rich 11
3.02	0.001194	RP6-99M1.2	novel transcript
3.02	0.004046	SLIT2	slit homolog 2 (Drosophila)
3.01	0.006293	HS3ST3A1	heparan sulfate (glucosamine) 3-O-sulfotransferase 3A1
3.01	0.013707	SNORD114-13	small nucleolar RNA, C/D box 114-13
2.99	0.000363	LINC-PINT	long intergenic non-protein coding RNA, p53 induced transcript; microRNA 29a; microRNA 29b-1; novel transcript
2.99	0.005718	RASGRP1	RAS guanyl releasing protein 1 (calcium and DAG-regulated)
2.98	0.0075	IFI44L	interferon-induced protein 44-like
2.98	0.011126	NT5DC2	5-nucleotidase domain containing 2; 5'-nucleotidase domain containing 2
2.98	0.023322	SLC1A3	solute carrier family 1 (glial high affinity glutamate transporter), member 3
2.97	0.02013	CTSK	cathepsin K
2.96	0.000593	TPM1	tropomyosin 1 (alpha)
2.95	0.021035	GPSM2	G-protein signaling modulator 2; G-protein signaling modulator 2 (AGS3-like, C. elegans)
2.92	0.003467	SRPX2	sushi-repeat containing protein, X-linked 2; sushi-repeat-containing protein, X-linked 2
2.91	0.012116	MATN3	matrilin 3
2.91	0.026235	PLAUR	plasminogen activator, urokinase receptor
2.9	0.010561	PRDM1	PR domain containing 1, with ZNF domain
2.89	0.007867	TMEM2	transmembrane protein 2
2.88	0.010788	HIC1	hypermethylated in cancer 1
2.85	0.009875	LAMA1	laminin, alpha 1
2.85	0.032873	RP11-244F12.2	novel transcript, antisense to TPM1
2.83	0.002979	PPP2R3A	protein phosphatase 2, regulatory subunit B, alpha; protein phosphatase 2 (formerly 2A), regulatory subunit B'', alpha
2.81	0.046423	NOX4	NADPH oxidase 4; NADPH oxidase 4 pseudogene
2.8	0.028524	CKS2	CDC28 protein kinase regulatory subunit 2
2.76	0.039631	CCNB2	cyclin B2
2.76	0.027453	MME-AS1	MME antisense RNA 1; novel transcript
2.76	0.000438	NTNG1	netrin G1
2.75	0.017358	MIR143HG	MIR143 host gene (non-protein coding); novel transcript
2.73	0.003089	AMPH	amphiphysin
2.71	0.008217	FHL3	four and a half LIM domains 3
2.7	0.017861	AP000695.6	putative novel transcript
2.7	0.005186	C8orf88	chromosome 8 open reading frame 88; novel protein
2.7	0.021113	SERPINB7	serpin peptidase inhibitor, clade B (ovalbumin), member 7
2.68	0.007328	NCAM2	neural cell adhesion molecule 2
2.66	0.042977	RPL4	small nucleolar RNA, C/D box 18B; ribosomal protein L4; small nucleolar RNA, C/D box 16; small nucleolar RNA, C/D box 18A; small nucleolar RNA, C/D box 18C
2.66	0.002242	SV2A	synaptic vesicle glycoprotein 2A
2.65	0.02429	ARNTL2	aryl hydrocarbon receptor nuclear translocator-like 2
2.65	0.000531	ITGB3	integrin, beta 3 (platelet glycoprotein IIIa, antigen CD61); integrin, beta 3 (platelet glycoprotein IIIa, antigen CD61; novel protein
2.65	0.005567	SNHG24	small nucleolar RNA host gene 24 (non-protein coding); novel transcript
2.64	0.006783	AR	androgen receptor
2.64	0.000231	SPHK1	sphingosine kinase 1
2.62	0.003481	AGTR1	angiotensin II receptor, type 1
2.62	0.033361	HIST2H2AB	histone cluster 2, H2ab
2.62	0.00639	LINC00862	long intergenic non-protein coding RNA 862; small integral membrane protein 16
2.61	0.004994	SLC18B1	solute carrier family 18, subfamily B, member 1
2.61	0.00258	WNT5A	wingless-type MMTV integration site family, member 5A
2.6	0.006603	CCDC34	coiled-coil domain containing 34
2.6	0.002309	HS3ST3B1	heparan sulfate (glucosamine) 3-O-sulfotransferase 3B1
2.59	0.003816	ETV1	ets variant 1
2.57	0.043096	ACTA2	actin, alpha 2, smooth muscle, aorta
2.57	0.007983	FZD2	frizzled class receptor 2; frizzled family receptor 2
2.57	0.0063	MIR181A2HG	MIR181A2 host gene (non-protein coding)
2.56	0.020145	CXCL6	chemokine (C-X-C motif) ligand 6; chemokine (C-X-C motif) ligand 6 (granulocyte chemotactic protein 2)
2.55	0.005177	ANKRD36BP2	ankyrin repeat domain 36B pseudogene 2; ankyrin repeat domain 26 (ANKRD26) pseudogene; ankyrin repeat domain 36B; ankyrin repeat domain 36C; ankyrin repeat domain 36
2.55	0.003153	SLC16A2	solute carrier family 16, member 2 (thyroid hormone transporter); solute carrier family 16, member 2 (monocarboxylic acid transporter 8)
2.54	0.010465	PRR24	proline rich 24
2.53	0.005764	AC112721.2	novel protein (LOC728009)
2.53	0.008227	ALDH1B1	aldehyde dehydrogenase 1 family, member B1
2.53	0.011268	FOXD1	forkhead box D1
2.52	0.001051	LRIG1	leucine-rich repeats and immunoglobulin-like domains 1
2.51	0.000933	IGF2BP1	insulin-like growth factor 2 mRNA binding protein 1
2.51	0.041059	MIR199A1	microRNA 199a-1
2.51	0.018582	PFKP	phosphofructokinase, platelet
2.5	0.032094	C14orf37	chromosome 14 open reading frame 37
2.5	0.040884	CDK15	cyclin-dependent kinase 15
2.5	0.030229	FOXP2	forkhead box P2
2.5	0.010275	SNHG19	small nucleolar RNA host gene 19 (non-protein coding); novelt ranscript
2.49	0.000934	PRKAA2	protein kinase, AMP-activated, alpha 2 catalytic subunit
2.48	0.002484	P4HA3	prolyl 4-hydroxylase, alpha polypeptide III
2.47	0.047064	APCDD1	adenomatosis polyposis coli down-regulated 1
2.47	0.049451	CENPF	centromere protein F, 350/400kDa; centromere protein F, 350/400ka (mitosin)
2.47	0.026539	EGR2	early growth response 2
2.47	2.9e-05	PTBP2	polypyrimidine tract binding protein 2
2.47	0.001349	SIX4	SIX homeobox 4
2.45	0.04754	CASC5	cancer susceptibility candidate 5
2.45	0.017047	DPYSL3	dihydropyrimidinase-like 3
2.45	0.034398	PITPNC1	phosphatidylinositol transfer protein, cytoplasmic 1
2.45	0.000966	ZNF608	zinc finger protein 608
2.44	0.005172	LRCH2	leucine-rich repeats and calponin homology (CH) domain containing 2
2.44	0.024154	NRG1	neuregulin 1
2.43	0.010108	HIST1H3I	histone cluster 1, H3i
2.43	0.024168	HNRNPA3P12	heterogeneous nuclear ribonucleoprotein A3 pseudogene 12; heterogeneous nuclear ribonucleoprotein A3 (HNRPA3) pseudogene
2.42	0.002402	NRAS	neuroblastoma RAS viral (v-ras) oncogene homolog
2.42	0.010023	ZNF280C	zinc finger protein 280C
2.41	0.019866	LINC01204	long intergenic non-protein coding RNA 1204; novel transcript
2.41	0.003418	NEDD4	neural precursor cell expressed, developmentally down-regulated 4, E3 ubiquitin protein ligase; neural precursor cell expressed, developmentally down-regulated 4
2.4	0.005131	F2RL1	coagulation factor II (thrombin) receptor-like 1
2.39	0.001799	AC007879.7	putative novel transcript
2.38	0.014473	MMP16	matrix metallopeptidase 16 (membrane-inserted)
2.37	0.016818	DDX39A	DEAD (Asp-Glu-Ala-Asp) box polypeptide 39A
2.37	0.001608	GLIPR2	GLI pathogenesis-related 2
2.37	0.007467	PRICKLE2	prickle homolog 2 (Drosophila)
2.34	0.000551	IGF1R	insulin-like growth factor 1 receptor
2.34	0.038413	ITGA10	integrin, alpha 10
2.34	0.005119	MIR542	microRNA 542
2.33	0.003206	CPNE2	copine II
2.33	0.003204	PTPN13	protein tyrosine phosphatase, non-receptor type 13 (APO-1/CD95 (Fas)-associated phosphatase)
2.3	0.013799	APCDD1L-AS1	APCDD1L antisense RNA 1 (head to head); novel transcript
2.29	0.021992	CAMK4	calcium/calmodulin-dependent protein kinase IV
2.29	0.001796	NHSL2	NHS-like 2
2.29	0.002062	ROBO1	roundabout, axon guidance receptor, homolog 1 (Drosophila)
2.28	0.041564	ANP32E	acidic (leucine-rich) nuclear phosphoprotein 32 family, member E
2.28	0.00362	GTF2E1	general transcription factor IIE, polypeptide 1, alpha 56kDa
2.28	0.016268	LINC01060	long intergenic non-protein coding RNA 1060; novel transcript
2.28	0.000241	MSI2	musashi RNA-binding protein 2; musashi homolog 2 (Drosophila)
2.27	0.031893	EHD3	EH-domain containing 3
2.27	0.006866	MIR3689E	microRNA 3689e
2.27	0.012568	MME	membrane metallo-endopeptidase
2.26	0.029706	SGIP1	SH3-domain GRB2-like (endophilin) interacting protein 1
2.25	0.032835	LOC101928173	uncharacterized LOC101928173
2.25	0.001215	SNORD113-4	small nucleolar RNA, C/D box 113-4; small nucleolar RNA host gene 23 (non-protein coding); novel transcript
2.25	0.000118	SNRPA	small nuclear ribonucleoprotein polypeptide A
2.24	0.003512	DDX26B	DEAD/H (Asp-Glu-Ala-Asp/His) box polypeptide 26B
2.24	0.027184	LINC00152	long intergenic non-protein coding RNA 152; MIR4435-1 host gene (non-protein coding); uncharacterized LOC101930489; novel transcript
2.24	0.000317	RP11-522M21.3	putative novel transcript
2.23	0.034964	GNL3	small nucleolar RNA, C/D box 19B; guanine nucleotide binding protein-like 3 (nucleolar)
2.23	0.025135	HOXA9	microRNA 196b; homeobox A9
2.22	0.002218	IDH2	isocitrate dehydrogenase 2 (NADP+), mitochondrial
2.22	0.008032	MIR544A	microRNA 544a
2.22	0.037961	SCARA3	scavenger receptor class A, member 3
2.21	0.036856	ABCC9	ATP-binding cassette, sub-family C (CFTR/MRP), member 9
2.21	0.008124	CADPS2	Ca++-dependent secretion activator 2
2.21	0.003066	FUS	FUS RNA binding protein; fusion (involved in t(12;16) in malignant liposarcoma)
2.21	0.004668	MAGED2	melanoma antigen family D, 2
2.21	0.00297	MEG9	maternally expressed 9 (non-protein coding)
2.21	0.004178	SMARCC1	SWI/SNF related, matrix associated, actin dependent regulator of chromatin, subfamily c, member 1
2.2	0.049225	SNORD114-2	small nucleolar RNA, C/D box 114-2
2.19	0.014927	PMAIP1	phorbol-12-myristate-13-acetate-induced protein 1
2.19	0.034095	SYTL2	synaptotagmin-like 2
2.18	0.001273	DARS2	aspartyl-tRNA synthetase 2, mitochondrial
2.18	0.012297	MIR181B1	microRNA 181b-1
2.18	0.020351	RPS2	ribosomal protein S2; small nucleolar RNA, H/ACA box 64; ribosomal protein L26 (RPL26) pseudogene
2.18	0.043659	TK1	thymidine kinase 1, soluble
2.17	0.002592	FAM60A	family with sequence similarity 60, member A
2.17	0.034492	PPP1R13L	protein phosphatase 1, regulatory subunit 13 like
2.17	0.036984	ZNF215	zinc finger protein 215
2.15	0.004917	FAM161A	family with sequence similarity 161, member A
2.15	0.007671	HNRNPU-AS1	HNRNPU antisense RNA 1; non-protein coding RNA 201
2.15	0.044108	RNVU1-6	RNA, variant U1 small nuclear 6
2.15	0.010691	SSRP1	structure specific recognition protein 1
2.15	0.008832	TENM4	teneurin transmembrane protein 4; odz, odd Oz/ten-m homolog 4 (Drosophila)
2.13	0.006176	IRS1	insulin receptor substrate 1
2.13	0.013799	TEAD2	TEA domain family member 2
2.12	0.01026	EML4	echinoderm microtubule associated protein like 4; anaplastic lymphoma receptor tyrosine kinase
2.12	0.017549	FRMD6	FERM domain containing 6
2.12	0.029076	HOXB2	homeobox B2
2.11	0.000123	DCBLD1	discoidin, CUB and LCCL domain containing 1
2.11	0.029967	ITGA2	integrin, alpha 2 (CD49B, alpha 2 subunit of VLA-2 receptor)
2.11	0.012821	PLEKHA2	pleckstrin homology domain containing, family A (phosphoinositide binding specific) member 2
2.11	0.019669	SCMH1	sex comb on midleg homolog 1 (Drosophila)
2.1	0.00183	HLX	H2.0-like homeobox
2.1	0.002521	NREP	neuronal regeneration related protein; neuronal regeneration related protein homolog (rat)
2.1	0.015524	PTK7	protein tyrosine kinase 7; PTK7 protein tyrosine kinase 7
2.1	0.014492	SERTAD4	SERTA domain containing 4
2.09	0.017276	RP11-400N13.3	novel transcript
2.07	0.012794	IGDCC4	immunoglobulin superfamily, DCC subclass, member 4
2.07	0.002923	LIMS3-LOC440895	LIMS3-LOC440895 readthrough; LIM and senescent cell antigen-like domains 3; LIM and senescent cell antigen-like domains 3-like; novel protein; LIM and senescent cell antigen-like domains 1
2.07	0.032755	MIR4653	microRNA 4653
2.07	0.010099	POPDC3	popeye domain containing 3
2.07	0.011166	TEAD3	TEA domain family member 3
2.06	0.010012	BTG3	BTG family, member 3
2.06	9e-05	GLCE	glucuronic acid epimerase
2.06	0.028239	ITGA5	integrin, alpha 5 (fibronectin receptor, alpha polypeptide)
2.06	0.009932	PDZRN3	PDZ domain containing ring finger 3
2.05	0.002151	CBL	Cbl proto-oncogene, E3 ubiquitin protein ligase; Cas-Br-M (murine) ecotropic retroviral transforming sequence
2.05	0.030993	NRP2	neuropilin 2
2.05	0.00133	RPL17	small nucleolar RNA, C/D box 58C; ribosomal protein L17; small nucleolar RNA, C/D box 58B; small nucleolar RNA, C/D box 58A
2.05	0.042984	SCX	scleraxis basic helix-loop-helix transcription factor; scleraxis homolog B (mouse)
2.05	0.045869	SUPT3H	suppressor of Ty 3 homolog (S. cerevisiae)
2.05	0.026728	UBASH3B	ubiquitin associated and SH3 domain containing B
2.04	0.008517	FKBP11	FK506 binding protein 11, 19 kDa
2.03	0.020128	FKBP5	FK506 binding protein 5; uncharacterized LOC285847
2.03	0.002596	MAP3K4	mitogen-activated protein kinase kinase kinase 4
2.02	0.000523	APAF1	apoptotic peptidase activating factor 1
2.02	0.010852	RP11-27M24.1	novel transcript, antisense to EMP2
2.01	0.003247	FBL	fibrillarin
2.01	0.038985	PPAT	phosphoribosyl pyrophosphate amidotransferase
-2.01	0.002561	ABCA2	ATP-binding cassette, sub-family A (ABC1), member 2
-2.01	0.000131	ANTXR2	anthrax toxin receptor 2
-2.01	0.00658	DMPK	dystrophia myotonica-protein kinase
-2.01	0.000442	HSPA4L	heat shock 70kDa protein 4-like
-2.01	0.000214	KCNMA1	potassium large conductance calcium-activated channel, subfamily M, alpha member 1
-2.01	0.001273	MIR3201	microRNA 3201
-2.01	0.007292	MUC1	mucin 1, cell surface associated
-2.01	0.030302	SNORD48	small nucleolar RNA, C/D box 48
-2.02	0.00359	COL4A2	collagen, type IV, alpha 2
-2.02	0.002355	CTSD	cathepsin D
-2.02	0.00199	MTURN	maturin, neural progenitor differentiation regulator homolog (Xenopus); chromosome 7 open reading frame 41
-2.02	0.001299	PARD3B	par-3 family cell polarity regulator beta; par-3 partitioning defective 3 homolog B (C. elegans)
-2.03	0.032847	LOC645752	golgin A6 family, member A pseudogene; golgin A6 family, member A (GOLGA6A) pseudogene
-2.03	0.026757	LOC653513	phosphodiesterase 4D interacting protein pseudogene
-2.04	0.006286	LINC00984	long intergenic non-protein coding RNA 984; novel transcript antisense to C15orf52
-2.04	0.024541	RNF212	ring finger protein 212
-2.04	0.010624	THSD7B	thrombospondin, type I, domain containing 7B
-2.05	0.000891	PHACTR2	phosphatase and actin regulator 2
-2.05	0.002506	RP3-462E2.3	novel transcript
-2.05	0.019629	TFPI	tissue factor pathway inhibitor (lipoprotein-associated coagulation inhibitor)
-2.06	0.010385	RPL27A	small nucleolar RNA, H/ACA box 45A; ribosomal protein L27a
-2.06	0.018363	SNORA49	small nucleolar RNA, H/ACA box 49
-2.06	0.002699	SNORD116-1	small nucleolar RNA, C/D box 116-1
-2.06	0.003066	SPANXC	SPANX family, member C; SPANX family, member D
-2.06	0.043566	SPR	sepiapterin reductase (7,8-dihydrobiopterin:NADP+ oxidoreductase)
-2.06	0.002179	TMEM47	transmembrane protein 47
-2.06	0.039312	VTN	vitronectin; SEBOX homeobox
-2.07	0.01141	LMBRD1	LMBR1 domain containing 1
-2.07	0.004801	RNU6-529P	RNA, U6 small nuclear 529, pseudogene
-2.07	0.042876	SERAC1	serine active site containing 1
-2.07	0.02579	SNORA34	small nucleolar RNA, H/ACA box 34; microRNA 1291
-2.07	0.039181	STARD5	StAR-related lipid transfer (START) domain containing 5
-2.08	0.01766	LTBP3	latent transforming growth factor beta binding protein 3
-2.08	0.025235	PTGES	prostaglandin E synthase
-2.09	0.036958	ADM	adrenomedullin
-2.09	0.004547	CD14	CD14 molecule
-2.09	0.001467	PCYOX1	prenylcysteine oxidase 1
-2.1	0.006794	AC144831.1	novel transcript
-2.1	0.004237	MIF4GD	MIF4G domain containing
-2.11	0.009702	ARHGAP29	Rho GTPase activating protein 29
-2.11	0.0165	CTSF	cathepsin F
-2.11	0.031069	FEZ1	fasciculation and elongation protein zeta 1 (zygin I); asciculation and elongation protein zeta 1 (zygin I)
-2.11	2.9e-05	SAMD9L	sterile alpha motif domain containing 9-like
-2.12	0.003604	CRIM1	cysteine rich transmembrane BMP regulator 1 (chordin-like); uncharacterized LOC101929500
-2.12	0.00828	DAG1	dystroglycan 1 (dystrophin-associated glycoprotein 1)
-2.12	0.042186	NLRP10	NLR family, pyrin domain containing 10
-2.12	0.015096	SNX9	sorting nexin 9
-2.12	0.001797	TMBIM1	transmembrane BAX inhibitor motif containing 1; microRNA 6513
-2.13	0.046819	ECM2	extracellular matrix protein 2, female organ and adipocyte specific
-2.13	0.022134	HIBADH	3-hydroxyisobutyrate dehydrogenase
-2.13	9.8e-05	IGF2R	insulin-like growth factor 2 receptor
-2.13	0.002212	PLBD2	phospholipase B domain containing 2
-2.14	0.003682	APLP2	amyloid beta (A4) precursor-like protein 2
-2.14	0.006516	DDAH2	dimethylarginine dimethylaminohydrolase 2
-2.14	0.000142	FAM20B	family with sequence similarity 20, member B
-2.14	0.005898	LINC00968	long intergenic non-protein coding RNA 968
-2.15	0.012925	ADIRF	adipogenesis regulatory factor
-2.15	0.016469	GRN	granulin
-2.15	0.024621	RASA4	RAS p21 protein activator 4; RAS p21 protein activator 4B; RAS p21 protein activator 4C, pseudogene; ras GTPase-activating protein 4-like; RAS p21 protein activator 4CD, pseudogene; RAS p21 protein activator 4 (RASA4) pseudogene; novel protein, UPK3BL-RASA4 readthrough; novel transcript, readthrough between POLR2J3-RASA4B
-2.16	0.004763	ACYP2	acylphosphatase 2, muscle type; uncharacterized LOC101927144
-2.16	0.010329	LINC00665	long intergenic non-protein coding RNA 665; novel transcript
-2.16	0.001062	NOG	noggin
-2.17	0.015075	AKAP12	A kinase (PRKA) anchor protein 12
-2.17	0.002617	ANKH	ANKH inorganic pyrophosphate transport regulator; ankylosis, progressive homolog (mouse)
-2.17	0.007251	CAMK2D	calcium/calmodulin-dependent protein kinase II delta
-2.17	7e-05	CUX1	cut-like homeobox 1
-2.17	0.014543	IFI6	interferon, alpha-inducible protein 6
-2.17	0.000554	ZNF610	zinc finger protein 610
-2.18	0.000802	CYP2U1	cytochrome P450, family 2, subfamily U, polypeptide 1
-2.18	0.042454	PSMG3-AS1	PSMG3 antisense RNA 1 (head to head); novel transcript (KIAA1908)
-2.19	0.015016	HSPA1B	heat shock 70kDa protein 1B; heat shock 70kDa protein 1A; heat shock 70kDa protein 1-like
-2.19	0.002452	LOC100507516	uncharacterized LOC100507516; novel transcript
-2.19	0.045708	NEO1	neogenin 1; neogenin homolog 1 (chicken)
-2.19	0.031547	SPRY1	sprouty homolog 1, antagonist of FGF signaling (Drosophila)
-2.21	0.009757	PODXL	podocalyxin-like
-2.22	0.000579	CD59	CD59 molecule, complement regulatory protein
-2.22	0.008158	LGALSL	lectin, galactoside-binding-like
-2.23	0.002788	ADAM10	ADAM metallopeptidase domain 10
-2.23	0.006402	CKB	creatine kinase, brain
-2.23	0.018379	MFAP5	microfibrillar associated protein 5
-2.23	0.010615	MID1	midline 1; midline 1 (Opitz/BBB syndrome)
-2.23	0.018746	PCDH18	protocadherin 18
-2.23	0.00191	TPRG1L	tumor protein p63 regulated 1-like
-2.24	0.001134	CAMK2N1	calcium/calmodulin-dependent protein kinase II inhibitor 1
-2.24	0.042548	SLC27A1	solute carrier family 27 (fatty acid transporter), member 1
-2.25	0.003564	NMT2	N-myristoyltransferase 2
-2.25	0.000917	PCDHB3	protocadherin beta 3
-2.26	0.003309	ARL4D	ADP-ribosylation factor-like 4D
-2.26	0.026413	C1orf21	chromosome 1 open reading frame 21
-2.26	0.009785	ITIH5	inter-alpha-trypsin inhibitor heavy chain family, member 5; inter-alpha (globulin) inhibitor H5
-2.26	0.000311	PCDHB16	protocadherin beta 16
-2.26	0.002612	PTPRG	protein tyrosine phosphatase, receptor type, G
-2.27	0.043234	FGF7	fibroblast growth factor 7; fibroblast growth factor 7 (keratinocyte growth factor)
-2.28	0.000464	ASAP2	ArfGAP with SH3 domain, ankyrin repeat and PH domain 2
-2.28	0.030801	RP11-33A14.1	novel transcript
-2.28	0.00576	SNORD116-15	small nucleolar RNA, C/D box 116-15
-2.29	0.002163	ATP10D	ATPase, class V, type 10D; ATPase, class V, type 10D (ATP10D)
-2.29	0.019409	EPB41L4A	erythrocyte membrane protein band 4.1 like 4A
-2.29	0.016091	IL20RB	interleukin 20 receptor beta
-2.29	0.012833	KRT14	keratin 14
-2.3	0.009888	ABAT	4-aminobutyrate aminotransferase
-2.3	0.0143	NOTCH3	notch 3
-2.31	0.012659	LYPD6	LY6/PLAUR domain containing 6
-2.31	0.0432	RCAN2	regulator of calcineurin 2
-2.32	0.002632	RNA5SP255	RNA, 5S ribosomal pseudogene 255
-2.33	0.004639	ANO4	anoctamin 4
-2.33	0.043164	FLRT3	fibronectin leucine rich transmembrane protein 3
-2.34	0.031877	COL8A2	collagen, type VIII, alpha 2
-2.35	0.021048	EBF1	early B-cell factor 1
-2.35	0.049829	GATA6	GATA binding protein 6
-2.35	0.002679	GULP1	GULP, engulfment adaptor PTB domain containing 1
-2.35	0.00371	SNORA23	small nucleolar RNA, H/ACA box 23
-2.36	0.006211	LINC00674	long intergenic non-protein coding RNA 674
-2.36	0.007948	MBP	myelin basic protein
-2.37	0.012384	HSPA1A	heat shock 70kDa protein 1A; heat shock 70kDa protein 1B; heat shock 70kDa protein 1-like
-2.37	0.043486	LOC101927184	uncharacterized LOC101927184; novel transcript
-2.37	9.5e-05	TSPAN3	tetraspanin 3
-2.38	0.0199	LINC00607	long intergenic non-protein coding RNA 607; novel transcript
-2.38	0.009423	RP11-1166P10.1	Rho GTPase activating protein 23 (ARHGAP23) pseudogene; Rho GTPase activating protein 23; Rho GTPase activating protein 23 pseudogene 1
-2.39	0.040954	RP11-624L4.1	novel transcript, antisense to C15orf54
-2.39	0.002849	SVILP1	supervillin pseudogene 1; supervillin; supervillin (SVIL) pseudogene
-2.4	0.022284	SNX25	sorting nexin 25
-2.41	0.041912	ANKRD20A5P	ankyrin repeat domain 20 family, member A5, pseudogene
-2.41	0.008293	DRAM1	DNA-damage regulated autophagy modulator 1
-2.41	0.022096	MAP3K5	mitogen-activated protein kinase kinase kinase 5
-2.41	0.000865	PLEKHO2	pleckstrin homology domain containing, family O member 2; novel pleckstrin homology domain containing, family O member 2 (PLEKHO2) and ankyrin repeat and death domain containing 1A (ANKDD1A) protein
-2.42	0.00149	HEBP1	heme binding protein 1
-2.42	0.000703	SPTBN1	spectrin, beta, non-erythrocytic 1
-2.43	0.001573	C10orf54	chromosome 10 open reading frame 54
-2.43	0.038803	CXCL12	chemokine (C-X-C motif) ligand 12; chemokine (C-X-C motif) ligand 12 (stromal cell-derived factor 1)
-2.43	0.004787	SNORD116-3	small nucleolar RNA, C/D box 116-3; small nucleolar RNA, C/D box 116-8; small nucleolar RNA, C/D box 116-9; small nucleolar RNA, C/D box 116-5; small nucleolar RNA, C/D box 116-7
-2.43	0.00107	SNORD59A	small nucleolar RNA, C/D box 59A
-2.44	0.000417	ENPP4	ectonucleotide pyrophosphatase/phosphodiesterase 4 (putative); ectonucleotide pyrophosphatase/phosphodiesterase 4 (putative function)
-2.44	0.007612	FADS3	fatty acid desaturase 3; Fatty acid desaturase 3
-2.44	0.00132	HSD17B6	hydroxysteroid (17-beta) dehydrogenase 6; hydroxysteroid (17-beta) dehydrogenase 6 homolog (mouse)
-2.44	0.03988	LOC646021	uncharacterized LOC646021; SMAD specific E3 ubiquitin protein ligase 2 (SMURF2) pseudogene; SMAD specific E3 ubiquitin protein ligase 2; leucine rich repeat containing 37B pseudogene 1; SMAD specific E3 ubiquitin protein ligase 2 pseudogene 1; novel transcript
-2.44	0.01998	RNU6-466P	RNA, U6 small nuclear 466, pseudogene
-2.45	0.02748	ANKRD30B	ankyrin repeat domain 30B
-2.45	0.023632	PDCD4	programmed cell death 4 (neoplastic transformation inhibitor); microRNA 4680
-2.45	0.009308	XGY2	Xg pseudogene, Y-linked 2; Xg blood group; sex determining region Y; ribosomal protein S4, Y-linked 1
-2.45	0.001979	ZNF704	zinc finger protein 704
-2.46	0.042083	DOK5	docking protein 5
-2.46	0.026031	HCN1	hyperpolarization activated cyclic nucleotide-gated potassium channel 1
-2.46	0.012775	OSR2	odd-skipped related transciption factor 2; odd-skipped related 2 (Drosophila)
-2.46	0.002575	PCDHB4	protocadherin beta 4
-2.46	0.014321	POLH	polymerase (DNA directed), eta
-2.46	0.032083	TGFBR1	transforming growth factor, beta receptor 1
-2.47	0.003385	CSF1	colony stimulating factor 1 (macrophage)
-2.49	0.04979	PTGER3	prostaglandin E receptor 3 (subtype EP3)
-2.5	0.021647	FLG	filaggrin
-2.5	0.001242	TWIST2	twist family bHLH transcription factor 2; twist homolog 2 (Drosophila)
-2.51	0.005071	ARHGAP23P1	Rho GTPase activating protein 23 pseudogene 1; Rho GTPase activating protein 23 (ARHGAP23) pseudogene; Rho GTPase activating protein 23
-2.51	0.018312	PDE4DIP	phosphodiesterase 4D interacting protein
-2.51	0.028539	SNORD116-29	small nucleolar RNA, C/D box 116-29
-2.52	0.026701	ALDH2	aldehyde dehydrogenase 2 family (mitochondrial); novel protein
-2.52	0.009424	SNORA20	small nucleolar RNA, H/ACA box 20
-2.52	0.001067	TMEM178B	transmembrane protein 178B
-2.53	0.025381	CRIP1	cysteine-rich protein 1 (intestinal); novel transcript
-2.53	0.007876	FABP3	fatty acid binding protein 3, muscle and heart (mammary-derived growth inhibitor)
-2.54	0.004194	ARL6IP5	ADP-ribosylation factor-like 6 interacting protein 5; ADP-ribosylation-like factor 6 interacting protein 5
-2.54	0.000819	FAM13B	family with sequence similarity 13, member B
-2.54	0.014024	FAM212B	family with sequence similarity 212, member B; uncharacterized LOC101928718
-2.54	0.019937	METTL24	methyltransferase like 24
-2.55	0.008165	RNU6-1156P	RNA, U6 small nuclear 1156, pseudogene
-2.55	0.000653	RP11-555M1.3	novel transcript
-2.55	0.005241	SNORD116-20	small nucleolar RNA, C/D box 116-20; small nucleolar RNA, C/D box 116-19; small nucleolar RNA, C/D box 116-17; small nucleolar RNA, C/D box 116-21; small nucleolar RNA, C/D box 116 cluster; novel transcript, SNORD host
-2.56	0.016574	SNORA37	small nucleolar RNA, H/ACA box 37
-2.57	0.005676	COBLL1	cordon-bleu WH2 repeat protein-like 1; COBL-like 1
-2.57	5.5e-05	SLC43A2	solute carrier family 43 (amino acid system L transporter), member 2; solute carrier family 43, member 2
-2.57	0.000954	SNORD116-2	small nucleolar RNA, C/D box 116-2; small nucleolar RNA, C/D box 116-6; small nucleolar RNA, C/D box 116-1; small nucleolar RNA, C/D box 116-4; imprinted in Prader-Willi syndrome (non-protein coding); small nucleolar RNA, C/D box 107; Prader Willi/Angelman region RNA, SNRPN neighbor; small nucleolar RNA, C/D box 116-22; small nucleolar RNA, C/D box 115-7; small nucleolar RNA, C/D box 115-13; smal…
-2.59	0.008391	CPZ	carboxypeptidase Z; G protein-coupled receptor 78
-2.6	0.015183	ABI3BP	ABI family, member 3 (NESH) binding protein
-2.6	0.010388	EPHX1	epoxide hydrolase 1, microsomal (xenobiotic)
-2.6	0.004381	METRNL	meteorin, glial cell differentiation regulator-like
-2.6	0.01231	SNED1	sushi, nidogen and EGF-like domains 1
-2.61	0.027768	HSPB6	heat shock protein, alpha-crystallin-related, B6
-2.62	0.01893	LOC101927668	uncharacterized LOC101927668; novel transcript, sense overlapping to MACC1
-2.63	0.009208	KGFLP2	keratinocyte growth factor-like protein 2; novel transcript; pseudogene similar to part of fibroblast growth factor 7 (keratinocyte growth factor) (FGF7); fibroblast growth factor 7; fibroblast growth factor 7 (keratinocyte growth factor)
-2.63	0.000829	MAP3K1	mitogen-activated protein kinase kinase kinase 1, E3 ubiquitin protein ligase; mitogen-activated protein kinase kinase kinase 1
-2.63	0.005256	SSTR1	somatostatin receptor 1
-2.64	0.012442	DOCK11	dedicator of cytokinesis 11
-2.64	0.003798	TTC9	tetratricopeptide repeat domain 9
-2.65	0.012929	RP11-763B22.6	novel transcript
-2.65	0.008702	SYPL2	synaptophysin-like 2
-2.66	4.6e-05	LYN	LYN proto-oncogene, Src family tyrosine kinase; v-yes-1 Yamaguchi sarcoma viral related oncogene homolog
-2.66	0.001232	MARCH2	membrane-associated ring finger (C3HC4) 2, E3 ubiquitin protein ligase
-2.66	0.037644	PPP1R3C	protein phosphatase 1, regulatory subunit 3C; protein phosphatase 1, regulatory (inhibitor) subunit 3C
-2.67	0.009243	PKD2	polycystic kidney disease 2 (autosomal dominant)
-2.68	0.00012	CCDC148	coiled-coil domain containing 148
-2.68	0.037352	PIGZ	phosphatidylinositol glycan anchor biosynthesis, class Z
-2.68	0.000893	RAPH1	Ras association (RalGDS/AF-6) and pleckstrin homology domains 1
-2.69	0.008922	C2	complement component 2; complement factor B; novel complement component 2 (C2) and complement factor B (CFB) protein
-2.69	0.012143	SGMS2	sphingomyelin synthase 2
-2.69	0.001238	SLC44A2	solute carrier family 44 (choline transporter), member 2; solute carrier family 44, member 2
-2.69	0.010563	XG	Xg blood group; Xg pseudogene, Y-linked 2
-2.71	0.005098	SERPINI1	serpin peptidase inhibitor, clade I (neuroserpin), member 1
-2.72	0.000495	BMPER	BMP binding endothelial regulator
-2.72	0.003758	MAP6	microtubule-associated protein 6
-2.72	0.000701	PDE10A	phosphodiesterase 10A
-2.72	0.012386	TBC1D2	TBC1 domain family, member 2
-2.73	0.036142	AC226119.4	novel transcript; eva-1 homolog C (C. elegans); chromosome 21 open reading frame 63 (C21orf63) pseudogene
-2.73	0.042456	ANKRD37	ankyrin repeat domain 37
-2.74	0.014797	PCSK5	proprotein convertase subtilisin/kexin type 5
-2.75	0.02716	SCARA5	scavenger receptor class A, member 5 (putative)
-2.76	0.0173	EVI2B	ecotropic viral integration site 2B; novel protein
-2.76	0.017808	SLC1A1	solute carrier family 1 (neuronal/epithelial high affinity glutamate transporter, system Xag), member 1
-2.77	0.042477	NIPAL2	NIPA-like domain containing 2
-2.77	0.014597	PLA2G16	phospholipase A2, group XVI
-2.77	0.003632	SNORD117	small nucleolar RNA, C/D box 117
-2.78	0.000106	FUCA1	fucosidase, alpha-L- 1, tissue
-2.78	0.002261	LRRN4CL	LRRN4 C-terminal like
-2.78	0.000492	PNMA2	paraneoplastic Ma antigen 2; paraneoplastic antigen MA2
-2.78	0.005342	SH2D4A	SH2 domain containing 4A
-2.79	0.001287	SNORD61	small nucleolar RNA, C/D box 61; RNA binding motif protein, X-linked; uncharacterized LOC101928747
-2.81	0.002224	FRY	furry homolog (Drosophila)
-2.81	0.010275	SMAD6	SMAD family member 6
-2.82	0.018633	MAF	v-maf avian musculoaponeurotic fibrosarcoma oncogene homolog; v-maf musculoaponeurotic fibrosarcoma oncogene homolog (avian)
-2.82	0.013277	SYNGR2	synaptogyrin 2
-2.83	0.030226	MKX	mohawk homeobox
-2.83	0.002047	SVIL	supervillin
-2.83	0.017737	TMEM140	transmembrane protein 140
-2.83	0.000176	UPK1A	uroplakin 1A
-2.84	0.000691	PRSS23	protease, serine, 23
-2.84	0.000927	TLR4	toll-like receptor 4
-2.85	0.016412	CDH10	cadherin 10, type 2 (T2-cadherin)
-2.86	0.046718	TMTC1	transmembrane and tetratricopeptide repeat containing 1
-2.87	0.000558	TMEM19	transmembrane protein 19
-2.88	0.00063	OSBPL8	oxysterol binding protein-like 8
-2.89	0.031351	CFH	complement factor H
-2.89	0.003709	NTRK3	neurotrophic tyrosine kinase, receptor, type 3
-2.9	0.001223	ATP2B4	ATPase, Ca++ transporting, plasma membrane 4
-2.9	0.003368	PDE5A	phosphodiesterase 5A, cGMP-specific
-2.9	0.031229	SMURF2	SMAD specific E3 ubiquitin protein ligase 2
-2.9	0.002263	SNORA12	small nucleolar RNA, H/ACA box 12
-2.91	0.013571	COL4A1	collagen, type IV, alpha 1; collagen type IV alpha 1
-2.91	0.010305	IGFBP7	insulin-like growth factor binding protein 7
-2.91	0.001084	SYT15	synaptotagmin XV
-2.92	0.026411	RP11-332E3.2	novel transcript
-2.92	0.038165	SEMA5A	sema domain, seven thrombospondin repeats (type 1 and type 1-like), transmembrane domain (TM) and short cytoplasmic domain, (semaphorin) 5A
-2.92	0.032125	SGCG	sarcoglycan, gamma (35kDa dystrophin-associated glycoprotein)
-2.94	0.009438	PRUNE2	prune homolog 2 (Drosophila)
-2.95	0.013287	FBLN2	fibulin 2
-2.95	0.008945	KRT19	keratin 19
-2.96	0.010336	ITPR3	inositol 1,4,5-trisphosphate receptor, type 3; inositol 1,4,5-triphosphate receptor, type 3
-2.96	0.007166	MYH1	myosin, heavy chain 1, skeletal muscle, adult
-2.96	0.007854	PMP22	peripheral myelin protein 22
-2.97	0.001267	AOX1	aldehyde oxidase 1
-2.97	0.048026	CREG1	cellular repressor of E1A-stimulated genes 1
-2.98	0.000399	GLRX	glutaredoxin (thioltransferase)
-2.99	0.008539	SNORD116-5	small nucleolar RNA, C/D box 116-5; small nucleolar RNA, C/D box 116-7; small nucleolar RNA, C/D box 116-3; small nucleolar RNA, C/D box 116-8; small nucleolar RNA, C/D box 116-9
-3	0.004969	ANKRD6	ankyrin repeat domain 6
-3	0.036135	CYTL1	cytokine-like 1
-3	0.002317	HEG1	heart development protein with EGF-like domains 1; HEG homolog 1 (zebrafish)
-3.04	0.027714	COL14A1	collagen, type XIV, alpha 1
-3.05	0.01928	TMEM173	transmembrane protein 173
-3.06	0.000776	CYBRD1	cytochrome b reductase 1
-3.06	0.000824	RNF180	ring finger protein 180
-3.07	0.007526	DMD	dystrophin
-3.09	0.019998	APBB1IP	amyloid beta (A4) precursor protein-binding, family B, member 1 interacting protein
-3.09	0.010423	BMP6	bone morphogenetic protein 6
-3.09	0.014185	PODN	podocan
-3.1	0.004979	GDF15	growth differentiation factor 15
-3.11	0.00039	DCLK1	doublecortin-like kinase 1
-3.14	0.00585	PPAP2B	phosphatidic acid phosphatase type 2B
-3.15	0.013923	C1orf158	chromosome 1 open reading frame 158
-3.16	0.035543	TMEM30B	transmembrane protein 30B
-3.17	0.001035	ABLIM1	actin binding LIM protein 1
-3.19	0.001984	INMT-FAM188B	INMT-FAM188B readthrough (NMD candidate); indolethylamine N-methyltransferase; INMT-FAM188B readthrough (non-protein coding); family with sequence similarity 188, member B
-3.2	0.001119	EEF1DP3	eukaryotic translation elongation factor 1 delta pseudogene 3
-3.23	0.003555	LINC00341	long intergenic non-protein coding RNA 341; spectrin repeat containing, nuclear envelope family member 3
-3.25	0.039247	VCAM1	vascular cell adhesion molecule 1
-3.26	0.023574	GPRC5A	microRNA 614; G protein-coupled receptor, class C, group 5, member A; G protein-coupled receptor, family C, group 5, member A
-3.26	0.004501	SNORA47	small nucleolar RNA, H/ACA box 47
-3.27	0.00176	CD34	CD34 molecule
-3.28	0.009097	ENG	endoglin
-3.3	0.037798	PPP1R14A	protein phosphatase 1, regulatory (inhibitor) subunit 14A
-3.3	0.007759	ST3GAL5	ST3 beta-galactoside alpha-2,3-sialyltransferase 5
-3.31	0.001215	CFD	complement factor D (adipsin)
-3.33	0.000132	AVPI1	arginine vasopressin-induced 1
-3.37	0.004972	IGFBP6	insulin-like growth factor binding protein 6
-3.38	0.000522	GFRA1	GDNF family receptor alpha 1
-3.39	0.011004	NPY4R	neuropeptide Y receptor Y4; neuropeptide Y receptor type 4-like; pancreatic polypeptide receptor 1
-3.41	0.002116	CDH13	cadherin 13; cadherin 13, H-cadherin (heart)
-3.41	0.027206	MARCH4	membrane-associated ring finger (C3HC4) 4, E3 ubiquitin protein ligase; membrane-associated ring finger (C3HC4) 4
-3.42	0.024068	EPDR1	ependymin related 1; ependymin related protein 1 (zebrafish)
-3.43	0.000116	ERCC6	excision repair cross-complementation group 6; ERCC6-PGBD3 readthrough; piggyBac transposable element derived 3; excision repair cross-complementing rodent repair deficiency, complementation group 6; novel protein
-3.48	0.00383	TPD52L1	tumor protein D52-like 1
-3.49	0.023145	PCDHB13	protocadherin beta 13
-3.49	0.002109	SNORD116-24	small nucleolar RNA, C/D box 116-24
-3.5	0.001788	PTK2B	protein tyrosine kinase 2 beta; PTK2B protein tyrosine kinase 2 beta
-3.52	0.004567	TNFAIP2	tumor necrosis factor, alpha-induced protein 2
-3.54	0.020757	CABLES1	Cdk5 and Abl enzyme substrate 1
-3.54	0.003272	SAMD12	sterile alpha motif domain containing 12
-3.55	0.003663	MANSC1	MANSC domain containing 1
-3.56	2.1e-05	FST	follistatin
-3.56	0.001527	LOC101927740	uncharacterized LOC101927740; novel transcript
-3.58	0.000547	TXNRD1	thioredoxin reductase 1
-3.61	0.01196	SORBS2	sorbin and SH3 domain containing 2
-3.61	0.000884	STOM	stomatin
-3.62	0.01499	GCNT4	glucosaminyl (N-acetyl) transferase 4, core 2; glucosaminyl (N-acetyl) transferase 4, core 2 (beta-1,6-N-acetylglucosaminyltransferase)
-3.62	0.000256	SNORD114-1	small nucleolar RNA, C/D box 114-1
-3.63	0.003649	MFI2	antigen p97 (melanoma associated) identified by monoclonal antibodies 133.2 and 96.5
-3.63	1.7e-05	STS	steroid sulfatase (microsomal), isozyme S
-3.65	0.001485	FMN2	formin 2
-3.68	0.001151	ARHGAP20	Rho GTPase activating protein 20
-3.68	0.007803	NLGN1	neuroligin 1
-3.69	0.000231	AHNAK2	AHNAK nucleoprotein 2
-3.69	0.027822	WISP2	WNT1 inducible signaling pathway protein 2
-3.73	0.00157	PLXNA2	plexin A2
-3.77	0.001926	RNU6-1039P	RNA, U6 small nuclear 1039, pseudogene
-3.79	0.000128	NR3C2	nuclear receptor subfamily 3, group C, member 2
-3.8	0.004145	FZD4	frizzled class receptor 4; frizzled homolog 4 (Drosophila)
-3.83	0.019881	LMO7	LIM domain 7; novel transcript
-3.83	0.000108	SLC6A6	solute carrier family 6 (neurotransmitter transporter), member 6; solute carrier family 6 (neurotransmitter transporter, taurine), member 6
-3.85	4.5e-05	CLIC3	chloride intracellular channel 3
-3.85	0.013188	KRT18P49	keratin 18 pseudogene 49; keratin 18 (KRT18) pseudogene
-3.87	0.009689	SMOC2	SPARC related modular calcium binding 2
-3.88	0.020318	ICAM1	intercellular adhesion molecule 1
-3.92	2.2e-05	PALM	paralemmin
-3.98	0.000426	SNORD114-12	small nucleolar RNA, C/D box 114-12
-3.98	0.002715	SORT1	sortilin 1
-4.01	0.01237	RP11-818F20.5	novel transcript, antisense to TXNRD1
-4.02	0.008734	CYGB	cytoglobin
-4.03	0.000294	SNORD114-3	small nucleolar RNA, C/D box 114-3
-4.03	0.008934	TNFSF4	tumor necrosis factor (ligand) superfamily, member 4
-4.05	0.001412	FNIP2	folliculin interacting protein 2
-4.07	0.003381	ELN	elastin
-4.07	0.00044	SNAR-I	small ILF3/NF90-associated RNA I
-4.2	0.006019	ANXA3	annexin A3
-4.23	0.00258	IFIT1	interferon-induced protein with tetratricopeptide repeats 1
-4.25	0.016859	CD200	CD200 molecule
-4.26	0.003287	CD36	CD36 molecule (thrombospondin receptor)
-4.29	0.003485	CACNB4	calcium channel, voltage-dependent, beta 4 subunit
-4.29	0.003205	TM4SF1	transmembrane 4 L six family member 1
-4.31	0.010185	SLC25A4	solute carrier family 25 (mitochondrial carrier; adenine nucleotide translocator), member 4
-4.32	0.000787	SEMA3C	sema domain, immunoglobulin domain (Ig), short basic domain, secreted, (semaphorin) 3C
-4.33	0.00377	PLSCR4	phospholipid scramblase 4
-4.33	0.00949	SLIT3	slit homolog 3 (Drosophila)
-4.35	0.011662	EFEMP1	EGF containing fibulin-like extracellular matrix protein 1; EGF-containing fibulin-like extracellular matrix protein 1
-4.37	0.004678	MGP	matrix Gla protein
-4.4	0.010683	EMILIN2	elastin microfibril interfacer 2
-4.43	0.013391	PCDHB14	protocadherin beta 14
-4.51	0.000538	PAPPA2	pappalysin 2
-4.51	0.009766	SERPINE2	serpin peptidase inhibitor, clade E (nexin, plasminogen activator inhibitor type 1), member 2
-4.55	0.000997	ADAMTS1	ADAM metallopeptidase with thrombospondin type 1 motif, 1
-4.6	0.004474	IFIT2	interferon-induced protein with tetratricopeptide repeats 2
-4.61	0.041043	IL1RAPL2	interleukin 1 receptor accessory protein-like 2
-4.64	0.010352	AC007255.8	novel transcript, antisense to CHN2
-4.65	0.014614	LINC00842	long intergenic non-protein coding RNA 842; novel transcript
-4.66	0.003177	EDN1	endothelin 1
-4.66	0.005667	EPAS1	endothelial PAS domain protein 1
-4.68	0.002623	HTR2A	5-hydroxytryptamine (serotonin) receptor 2A, G protein-coupled; 5-hydroxytryptamine (serotonin) receptor 2A
-4.77	0.001441	TEK	TEK tyrosine kinase, endothelial
-4.79	0.001544	BAMBI	BMP and activin membrane-bound inhibitor; BMP and activin membrane-bound inhibitor homolog (Xenopus laevis)
-4.83	0.002381	GRAMD3	GRAM domain containing 3
-4.83	0.000934	LOC102546299	uncharacterized LOC102546299; novel transcript
-4.85	0.001869	TGFBR3	transforming growth factor, beta receptor III
-4.86	0.000701	KIT	v-kit Hardy-Zuckerman 4 feline sarcoma viral oncogene homolog
-4.89	0.002686	SBSPON	somatomedin B and thrombospondin, type 1 domain containing
-4.9	0.000497	CRYAB	crystallin, alpha B
-4.9	0.002922	SLC39A8	solute carrier family 39 (zinc transporter), member 8
-4.91	0.005629	PTX3	pentraxin 3, long; pentraxin-related gene, rapidly induced by IL-1 beta
-4.98	0.026874	SEMA3D	sema domain, immunoglobulin domain (Ig), short basic domain, secreted, (semaphorin) 3D
-4.99	0.00019	MFGE8	milk fat globule-EGF factor 8 protein
-5.02	0.000986	C1orf198	chromosome 1 open reading frame 198
-5.02	0.009477	TRAJ7	T cell receptor alpha joining 7
-5.03	0.002485	CAMK1D	uncharacterized LOC283070; calcium/calmodulin-dependent protein kinase ID
-5.1	0.000592	SECTM1	secreted and transmembrane 1
-5.13	0.002041	GPRC5B	G protein-coupled receptor, class C, group 5, member B; G protein-coupled receptor, family C, group 5, member B
-5.16	0.002093	KCND3	potassium voltage-gated channel, Shal-related subfamily, member 3
-5.21	0.018438	KCND2	potassium voltage-gated channel, Shal-related subfamily, member 2
-5.23	0.001638	CMAHP	cytidine monophospho-N-acetylneuraminic acid hydroxylase, pseudogene
-5.25	0.00033	KCTD16	potassium channel tetramerization domain containing 16; potassium channel tetramerisation domain containing 16
-5.26	0.002664	BST1	bone marrow stromal cell antigen 1
-5.26	0.000132	SERPINB9	serpin peptidase inhibitor, clade B (ovalbumin), member 9
-5.32	0.040772	MEDAG	mesenteric estrogen-dependent adipogenesis
-5.33	0.008703	LOC102724420	uncharacterized LOC102724420; novel transcript
-5.35	0.003922	GPR1	G protein-coupled receptor 1
-5.36	0.000688	SRGN	serglycin
-5.38	0.020196	FMOD	fibromodulin
-5.38	0.000154	PKP2	plakophilin 2
-5.4	0.020257	KRT18P54	keratin 18 pseudogene 54
-5.41	0.000932	GALNT12	polypeptide N-acetylgalactosaminyltransferase 12; UDP-N-acetyl-alpha-D-galactosamine:polypeptide N-acetylgalactosaminyltransferase 12 (GalNAc-T12)
-5.47	0.006109	NPR3	natriuretic peptide receptor 3; natriuretic peptide receptor C/guanylate cyclase C (atrionatriuretic peptide receptor C)
-5.47	0.001092	TINAGL1	tubulointerstitial nephritis antigen-like 1
-5.49	0.017203	ABCA8	ATP-binding cassette, sub-family A (ABC1), member 8
-5.49	0.000685	ITGB8	integrin, beta 8
-5.53	0.001343	LIMCH1	LIM and calponin homology domains 1
-5.55	0.029293	ID4	inhibitor of DNA binding 4, dominant negative helix-loop-helix protein
-5.56	0.004998	OXTR	oxytocin receptor
-5.57	0.001044	IFIT3	interferon-induced protein with tetratricopeptide repeats 3
-5.58	0.014073	CYP1B1	cytochrome P450, family 1, subfamily B, polypeptide 1
-5.62	0.001697	CHI3L1	chitinase 3-like 1 (cartilage glycoprotein-39)
-5.66	0.023051	LINC01133	long intergenic non-protein coding RNA 1133; novel transcript
-5.68	0.007488	CEMIP	cell migration inducing protein, hyaluronan binding; KIAA1199
-5.69	0.016895	KRT18P15	keratin 18 pseudogene 15; keratin 18 (KRT18) pseudogene; keratin 18; microRNA 622; keratin 18 pseudogene 17; keratin 18 pseudogene 5; keratin 18 pseudogene 31; keratin 18 pseudogene 58; keratin 18 pseudogene 18; keratin 18 pseudogene 24; keratin 18 pseudogene 22; keratin 18 pseudogene 52; keratin 18 pseudogene 39; keratin 18 pseudogene 32; keratin 18 pseudogene 23; keratin 18 pseudogene 65; kerat…
-5.7	0.004446	SULF1	sulfatase 1
-5.71	0.002708	FAM65B	family with sequence similarity 65, member B
-5.78	0.005197	LURAP1L	leucine rich adaptor protein 1-like
-5.84	0.001945	RHOJ	ras homolog family member J; ras homolog gene family, member J
-5.87	0.003876	COX7A1	cytochrome c oxidase subunit VIIa polypeptide 1 (muscle)
-5.9	0.005802	JAG1	jagged 1; jagged 1 (Alagille syndrome)
-5.93	0.00481	CFB	complement factor B; novel complement component 2 (C2) and complement factor B (CFB) protein
-5.96	0.000604	PPL	periplakin
-5.99	0.008966	LINC01085	long intergenic non-protein coding RNA 1085; novel transcript
-6.01	0.000262	PCOLCE2	procollagen C-endopeptidase enhancer 2
-6.04	0.031187	BCHE	butyrylcholinesterase
-6.18	0.000166	ANGPTL1	angiopoietin-like 1
-6.22	7.9e-05	PRELP	proline/arginine-rich end leucine-rich repeat protein
-6.25	0.034687	DKK1	dickkopf WNT signaling pathway inhibitor 1; dickkopf homolog 1 (Xenopus laevis)
-6.31	0.019772	PRR15	proline rich 15
-6.33	0.020536	SNORD63	small nucleolar RNA, C/D box 63
-6.4	0.012674	H19	H19, imprinted maternally expressed transcript (non-protein coding); microRNA 675; ribosomal protein S12
-6.52	0.000765	C11orf87	chromosome 11 open reading frame 87
-6.52	3.1e-05	DAPK1	death-associated protein kinase 1
-6.74	0.001376	NCKAP5	NCK-associated protein 5; Nck-associated protein 5
-6.78	0.016487	C10orf10	chromosome 10 open reading frame 10
-6.78	0.004692	CNKSR2	connector enhancer of kinase suppressor of Ras 2
-7.02	0.001466	ITGA6	integrin, alpha 6
-7.1	0.002663	CDH6	cadherin 6, type 2, K-cadherin (fetal kidney)
-7.13	0.002788	COL15A1	collagen, type XV, alpha 1
-7.19	0.001299	DEPTOR	DEP domain containing MTOR-interacting protein
-7.37	0.006001	WNT2	wingless-type MMTV integration site family member 2
-7.44	0.004445	SFRP4	secreted frizzled-related protein 4
-7.58	0.01914	MAMDC2	MAM domain containing 2
-7.6	0.000171	RP11-243M5.1	novel transcript
-7.63	0.001287	GREM2	gremlin 2, DAN family BMP antagonist; gremlin 2, cysteine knot superfamily, homolog (Xenopus laevis)
-7.83	0.038741	AF131217.1	novel transcript
-7.83	0.002125	BMP4	bone morphogenetic protein 4
-7.89	0.015494	ITGA8	integrin, alpha 8
-7.89	0.002035	SCN9A	sodium channel, voltage-gated, type IX, alpha subunit
-7.9	0.014469	HSPB7	heat shock 27kDa protein family, member 7 (cardiovascular)
-7.91	0.009483	SERPINB2	serpin peptidase inhibitor, clade B (ovalbumin), member 2
-7.92	0.003268	KIAA1324L	KIAA1324-like
-8.01	0.008656	MYH2	myosin, heavy chain 2, skeletal muscle, adult
-8.1	0.002684	ROR1	receptor tyrosine kinase-like orphan receptor 1
-8.28	0.000421	MYOZ2	myozenin 2
-8.46	0.000964	LACC1	laccase (multicopper oxidoreductase) domain containing 1
-8.53	1.7e-05	CLEC3B	C-type lectin domain family 3, member B; exosome component 7
-8.99	0.00624	RP11-138I17.1	novel transcript
-9.13	0.000189	MEST	mesoderm specific transcript; mesoderm specific transcript homolog (mouse)
-9.38	0.004996	ABCA6	ATP-binding cassette, sub-family A (ABC1), member 6
-9.82	0.010021	KRT18P27	microRNA 622; keratin 18 (KRT18) pseudogene
-10.36	4e-06	PDE1C	phosphodiesterase 1C, calmodulin-dependent 70kDa
-10.71	0.00013	LINC01111	long intergenic non-protein coding RNA 1111; novel transcript
-10.71	0.014963	RP11-553K8.5	novel transcript
-10.83	0.006078	EDIL3	EGF-like repeats and discoidin I-like domains 3
-10.84	0.001307	PLCE1-AS1	PLCE1 antisense RNA 1; novel transcript, antisense to PLCE1
-11.04	0.001939	PTPRQ	protein tyrosine phosphatase, receptor type, Q; uncharacterized LOC101928395
-11.06	1.6e-05	SOD3	superoxide dismutase 3, extracellular
-11.51	0.015311	MYCT1	myc target 1
-11.58	0.000144	USP53	ubiquitin specific peptidase 53
-11.82	0.000346	CPA4	carboxypeptidase A4
-12.1	0.000215	CRLF1	cytokine receptor-like factor 1; CRLF1 cytokine receptor-like factor 1
-12.41	0.000382	PLA2G2A	phospholipase A2, group IIA (platelets, synovial fluid)
-12.48	0.00318	FNDC1	fibronectin type III domain containing 1
-12.95	0.003755	FGL2	fibrinogen-like 2
-13.03	0.003882	C3	complement component 3
-13.07	0.000348	STMN2	stathmin 2; stathmin-like 2
-13.18	0.027144	RIMS1	regulating synaptic membrane exocytosis 1
-14.47	0.000146	SDPR	serum deprivation response; serum deprivation response (phosphatidylserine binding protein)
-15.04	0.00049	RP11-760H22.2	putative novel transcript
-15.63	0.006294	KRT18P10	keratin 18 pseudogene 10; keratin 18 (KRT18) pseudogene
-15.83	0.000892	ABCA9	ATP-binding cassette, sub-family A (ABC1), member 9
-16.13	0.002038	RDH10	retinol dehydrogenase 10 (all-trans)
-17.29	8.2e-05	LINC01018	long intergenic non-protein coding RNA 1018; novel transcript
-17.88	0.000568	SVEP1	sushi, von Willebrand factor type A, EGF and pentraxin domain containing 1
-18.03	0.003282	PTGIS	prostaglandin I2 (prostacyclin) synthase
-18.14	0.0057	HAPLN1	hyaluronan and proteoglycan link protein 1
-18.95	0.005481	IGFBP5	insulin-like growth factor binding protein 5
-19.21	0.001218	TNFRSF11B	tumor necrosis factor receptor superfamily, member 11b
-19.67	0.000293	MGARP	mitochondria-localized glutamic acid-rich protein; NADH dehydrogenase (ubiquinone) 1, subcomplex unknown, 1, 6kDa
-26.15	4.2e-05	NTN4	netrin 4
-26.21	0.000457	NOV	nephroblastoma overexpressed; nephroblastoma overexpressed gene
-27.12	0.000253	GPR133	G protein-coupled receptor 133
-27.53	0.000411	KRT16P4	keratin 16 pseudogene 4; keratin 16 pseudogene 5
-28.91	3e-06	TNXB	tenascin XB; tenascin XA (pseudogene); tenascin XA pseudogene
-29.74	7.3e-05	RGS7BP	regulator of G-protein signaling 7 binding protein
-32.21	0.000547	PI16	peptidase inhibitor 16
-34.26	3.2e-05	ANKRD1	ankyrin repeat domain 1 (cardiac muscle)
-40.57	1.1e-05	FGF9	fibroblast growth factor 9; fibroblast growth factor 9 (glia-activating factor)
-43.48	6.3e-05	COMP	cartilage oligomeric matrix protein
-47.86	0.000994	ADAMTS5	ADAM metallopeptidase with thrombospondin type 1 motif, 5
-52.6	1.7e-05	NRK	Nik related kinase

## Sheet: P5
Fold Change (linear) (pHPL vs. FBS)	ANOVA p-value (pHPL vs. FBS)	Gene Symbol	Description
20.72	0.00045	MIR503	microRNA 503
19.62	0.001003	MMP1	matrix metallopeptidase 1 (interstitial collagenase)
15.91	0.004437	MMP3	matrix metallopeptidase 3 (stromelysin 1, progelatinase)
11.94	0.035896	RNU5A-8P	RNA, U5A small nuclear 8, pseudogene
11.53	0.020258	RP11-123O22.1	novel transcript.
11.4	0.007719	RNU2-63P	RNA, U2 small nuclear 63, pseudogene
11.19	0.000236	HAS2	hyaluronan synthase 2
10.98	0.001956	SLC6A15	solute carrier family 6 (neutral amino acid transporter), member 15
10.96	0.0215	DKK2	dickkopf WNT signaling pathway inhibitor 2; dickkopf homolog 2 (Xenopus laevis)
10.85	0.000316	AC093850.2	novel transcript
10.79	0.009665	RNU5D-1	RNA, U5D small nuclear 1
9.86	0.026956	RNU12	RNA, U12 small nuclear
9.69	0.01117	LTBP1	latent transforming growth factor beta binding protein 1
9.55	0.023763	RP11-308B5.2	novel transcript
9.36	0.003231	AC003092.1	putative novel transcript
8.48	0.005876	ALPL	alkaline phosphatase, liver/bone/kidney
8.44	0.001914	TNC	tenascin C
7.96	0.001423	CRISPLD2	cysteine-rich secretory protein LCCL domain containing 2
7.65	0.002145	MIR503HG	MIR503 host gene (non-protein coding); microRNA 424; novel transcript
7.54	0.001178	QPRT	quinolinate phosphoribosyltransferase; nicotinate-nucleotide pyrophosphorylase [carboxylating]-like
7.5	0.000218	CTHRC1	collagen triple helix repeat containing 1
7.49	0.005384	CCL11	chemokine (C-C motif) ligand 11
7.48	0.004659	COLEC12	collectin sub-family member 12
7.45	0.009774	MT1L	metallothionein 1L (gene/pseudogene); nuclear transport factor 2; metallothionein 1L; metallothionein 1M
7.2	0.003849	AIM1	absent in melanoma 1
7.08	0.000286	MT1A	metallothionein 1A
6.81	4e-05	COL10A1	collagen, type X, alpha 1
6.67	0.012759	CXCL5	chemokine (C-X-C motif) ligand 5
6.36	0.012418	RNVU1-4	RNA, variant U1 small nuclear 4
6.13	0.000357	TSPAN13	tetraspanin 13
5.97	0.002017	CTD-2207P18.2	novel transcript
5.8	0.016633	PCDH9	protocadherin 9
5.6	0.011837	MIR199A1	microRNA 199a-1
5.59	0.003422	MIR222	microRNA 222
5.54	0.004413	EMB	embigin; embigin homolog (mouse)
5.49	0.003591	RASGRP1	RAS guanyl releasing protein 1 (calcium and DAG-regulated)
5.47	0.004023	RP11-318M2.3	novel transcript
5.38	0.013274	RP13-463N16.6	putative novel transcript
5.37	0.003034	LAMA1	laminin, alpha 1
5.31	0.015807	VAT1L	vesicle amine transport 1-like; vesicle amine transport protein 1 homolog (T. californica)-like
5.28	0.018178	VMP1	microRNA 21; vacuole membrane protein 1
5.27	3.9e-05	ADAM19	ADAM metallopeptidase domain 19; ADAM metallopeptidase domain 19 (meltrin beta)
5.23	0.005472	DSG2	desmoglein 2
5.2	0.000286	STEAP1	six transmembrane epithelial antigen of the prostate 1
5.12	0.000154	NETO1	neuropilin (NRP) and tolloid (TLL)-like 1
4.84	0.005788	LCTL	lactase-like
4.81	0.003297	NDNF	neuron-derived neurotrophic factor
4.73	0.004544	RUNX2	runt-related transcription factor 2
4.67	0.000804	DNM1	dynamin 1
4.66	0.004546	TRAPPC3L	trafficking protein particle complex 3-like; BET3 like (S. cerevisiae)
4.65	0.000189	DOCK10	dedicator of cytokinesis 10
4.57	0.023162	SLC1A3	solute carrier family 1 (glial high affinity glutamate transporter), member 3
4.55	0.039138	RNU1-122P	RNA, U1 small nuclear 122, pseudogene
4.48	0.002902	SRPX2	sushi-repeat containing protein, X-linked 2; sushi-repeat-containing protein, X-linked 2
4.47	0.002714	NES	nestin
4.45	0.015205	RP11-79P5.2	novel transcript
4.39	0.028465	RNU1-59P	RNA, U1 small nuclear 59, pseudogene
4.31	0.024087	NOX4	NADPH oxidase 4; NADPH oxidase 4 pseudogene
4.31	0.004729	SCARNA9L	small Cajal body-specific RNA 9-like
4.29	0.014891	RP11-244F12.2	novel transcript, antisense to TPM1
4.22	0.011909	MME-AS1	MME antisense RNA 1; novel transcript
4.19	0.002989	CPM	carboxypeptidase M
4.19	0.000811	HES1	hes family bHLH transcription factor 1; hairy and enhancer of split 1, (Drosophila)
4.16	0.019736	ENPP1	ectonucleotide pyrophosphatase/phosphodiesterase 1
4.1	0.044534	SMYD3-IT1	SMYD3 intronic transcript 1 (non-protein coding); putative novel transcript
4.07	0.015939	LPXN	leupaxin
4.01	0.017238	GUCY1B3	guanylate cyclase 1, soluble, beta 3
3.98	0.037144	GABRE	microRNA 224; gamma-aminobutyric acid (GABA) A receptor, epsilon; microRNA 452
3.95	0.023835	RNA5SP385	RNA, 5S ribosomal pseudogene 385
3.94	0.003038	SPOCD1	SPOC domain containing 1
3.93	0.029696	MIR548H3	microRNA 548h-3
3.91	0.0362	IFI44L	interferon-induced protein 44-like
3.9	0.045057	HMCN1	hemicentin 1
3.9	0.003806	MILR1	mast cell immunoglobulin-like receptor 1
3.88	0.013512	CDCP1	CUB domain containing protein 1
3.88	0.01331	GPAM	glycerol-3-phosphate acyltransferase, mitochondrial
3.85	0.001227	NETO2	neuropilin (NRP) and tolloid (TLL)-like 2
3.83	0.006976	DNM3OS	microRNA 199a-2; microRNA 214; DNM3 opposite strand/antisense RNA; microRNA 3120; novel transcript
3.83	0.02252	MT-TC	mitochondrially encoded tRNA cysteine
3.69	0.034286	RNVU1-6	RNA, variant U1 small nuclear 6
3.62	0.000218	RP6-99M1.2	novel transcript
3.57	0.005834	MME	membrane metallo-endopeptidase
3.55	0.027675	IFI44	interferon-induced protein 44
3.48	0.000133	SLIT2	slit homolog 2 (Drosophila)
3.47	0.031668	MIR542	microRNA 542
3.46	0.000546	MAGED4	melanoma antigen family D, 4; melanoma antigen family D, 4B; small nucleolar RNA, H/ACA box 11D; small nucleolar RNA, H/ACA box 11E
3.45	0.00336	CHN1	chimerin 1; chimerin (chimaerin) 1
3.45	0.033675	QPCT	glutaminyl-peptide cyclotransferase
3.41	0.000213	COL6A3	collagen, type VI, alpha 3
3.39	0.000567	GADD45B	growth arrest and DNA-damage-inducible, beta
3.37	0.002531	KIF26B	kinesin family member 26B
3.37	0.023501	RFX8	RFX family member 8, lacking RFX DNA binding domain; regulatory factor X, 8
3.36	0.001358	MST4	serine/threonine protein kinase MST4
3.34	0.017343	MIR181A2HG	MIR181A2 host gene (non-protein coding)
3.33	0.018363	RGS2	regulator of G-protein signaling 2; regulator of G-protein signaling 2, 24kDa
3.31	0.000277	CENPV	centromere protein V
3.29	0.0225	NFE2L3	nuclear factor, erythroid 2-like 3; nuclear factor (erythroid-derived 2)-like 3
3.29	0.014644	STEAP2	STEAP family member 2, metalloreductase; six transmembrane epithelial antigen of the prostate 2
3.27	0.045682	MIR450A2	microRNA 450a-2
3.27	0.006987	RP11-180C1.1	novel protein
3.26	0.001454	ALDH1B1	aldehyde dehydrogenase 1 family, member B1
3.24	0.000963	MAGED4B	melanoma antigen family D, 4B; melanoma antigen family D, 4; small nucleolar RNA, H/ACA box 11D; small nucleolar RNA, H/ACA box 11E
3.18	0.029247	TENM4	teneurin transmembrane protein 4; odz, odd Oz/ten-m homolog 4 (Drosophila)
3.18	0.018614	TPM1	tropomyosin 1 (alpha)
3.17	0.006606	STARD4	StAR-related lipid transfer (START) domain containing 4
3.16	4.8e-05	SLC35F2	solute carrier family 35, member F2
3.15	0.006405	FRRS1	ferric-chelate reductase 1
3.15	0.011535	GXYLT2	glucoside xylosyltransferase 2
3.15	0.012917	LOC101928173	uncharacterized LOC101928173
3.12	0.000513	ETV1	ets variant 1
3.12	0.002507	ITGB3	integrin, beta 3 (platelet glycoprotein IIIa, antigen CD61); integrin, beta 3 (platelet glycoprotein IIIa, antigen CD61; novel protein
3.08	0.034968	MMP9	matrix metallopeptidase 9 (gelatinase B, 92kDa gelatinase, 92kDa type IV collagenase)
3.06	0.003883	LXN	latexin
3.04	0.044075	AK5	adenylate kinase 5
3.04	0.018667	LINC00622	long intergenic non-protein coding RNA 622; novel transcript sense overlapping a GAPDH pseudogene
3.03	0.004621	SNAI1	snail family zinc finger 1; snail homolog 1 (Drosophila)
3.02	0.010385	CTSK	cathepsin K
2.99	0.004781	EHD3	EH-domain containing 3
2.99	0.00372	NT5DC2	5-nucleotidase domain containing 2; 5'-nucleotidase domain containing 2
2.97	0.002901	FAM196B	family with sequence similarity 196, member B
2.97	0.032196	GNG11	guanine nucleotide binding protein (G protein), gamma 11
2.96	0.025195	BHLHE40	basic helix-loop-helix family, member e40
2.95	0.001418	NET1	neuroepithelial cell transforming 1
2.94	0.004949	SMYD3	SET and MYND domain containing 3
2.93	0.004176	PEG10	paternally expressed 10
2.9	0.003953	DRP2	dystrophin related protein 2
2.87	0.020515	PPME1	protein phosphatase methylesterase 1
2.85	0.039488	ARNTL2	aryl hydrocarbon receptor nuclear translocator-like 2
2.85	0.001557	ITGA10	integrin, alpha 10
2.85	0.019289	MBOAT1	membrane bound O-acyltransferase domain containing 1
2.83	0.022214	AC112721.2	novel protein (LOC728009)
2.83	0.003697	SYTL2	synaptotagmin-like 2
2.83	0.001037	ZNF93	zinc finger protein 93
2.82	0.005898	LINC00152	long intergenic non-protein coding RNA 152; uncharacterized LOC101930489; MIR4435-1 host gene (non-protein coding); novel transcript
2.82	0.031573	SGIP1	SH3-domain GRB2-like (endophilin) interacting protein 1
2.81	0.005199	EGR2	early growth response 2
2.79	0.023884	EDNRA	endothelin receptor type A
2.79	0.000767	IGF2BP1	insulin-like growth factor 2 mRNA binding protein 1
2.78	0.001565	SPHK1	sphingosine kinase 1
2.77	0.022878	C14orf37	chromosome 14 open reading frame 37
2.77	0.041318	SCARA3	scavenger receptor class A, member 3
2.76	0.007516	TMEM2	transmembrane protein 2
2.75	0.003755	AR	androgen receptor
2.75	0.016606	BRIP1	BRCA1 interacting protein C-terminal helicase 1
2.74	0.025753	HLX	H2.0-like homeobox
2.73	0.008518	LRCH2	leucine-rich repeats and calponin homology (CH) domain containing 2
2.73	0.014971	MIR450A1	microRNA 450a-1
2.72	0.010799	CDCA7	cell division cycle associated 7
2.72	0.00917	PLEK2	pleckstrin 2
2.71	0.00167	PPAPDC1A	phosphatidic acid phosphatase type 2 domain containing 1A
2.71	0.039793	RP11-1082L8.4	novel transcipt
2.7	0.023704	LOC100287497	uncharacterized LOC100287497; uncharacterized LOC100287934; uncharacterized LOC101930657; novel transcript
2.67	0.031564	AC112715.2	novel protein similar to hypothetical LOC460044 from Pan troglodytes
2.67	0.031617	MPP4	membrane protein, palmitoylated 4 (MAGUK p55 subfamily member 4)
2.65	0.005349	NTNG1	netrin G1
2.65	0.000994	TBX3	T-box 3
2.64	0.018741	FOSB	FBJ murine osteosarcoma viral oncogene homolog B
2.64	0.035616	LINC01204	long intergenic non-protein coding RNA 1204; novel transcript
2.63	0.004599	NHSL2	NHS-like 2
2.6	0.016897	F2RL2	coagulation factor II (thrombin) receptor-like 2
2.6	0.033815	MIR382	microRNA 382
2.59	0.018386	FHOD3	formin homology 2 domain containing 3
2.57	0.003194	OLFML3	olfactomedin-like 3
2.57	0.000241	TANC2	tetratricopeptide repeat, ankyrin repeat and coiled-coil containing 2
2.57	0.007643	TMEM119	transmembrane protein 119
2.56	0.001233	AGTR1	angiotensin II receptor, type 1
2.55	0.002906	PRR24	proline rich 24
2.55	0.044337	SERTAD4	SERTA domain containing 4
2.54	0.015819	SERPINB7	serpin peptidase inhibitor, clade B (ovalbumin), member 7
2.53	0.020274	RNU6-202P	RNA, U6 small nuclear 202, pseudogene
2.52	0.000282	FAM101B	family with sequence similarity 101, member B
2.51	0.002133	ACTA2	actin, alpha 2, smooth muscle, aorta
2.51	0.013321	DDX26B	DEAD/H (Asp-Glu-Ala-Asp/His) box polypeptide 26B
2.51	0.00719	HAS1	hyaluronan synthase 1
2.51	0.033613	RPSAP52	ribosomal protein SA pseudogene 52; ribosomal protein SA (RPSA) pseudogene
2.49	0.016621	DCHS1	dachsous cadherin-related 1; dachsous 1 (Drosophila)
2.49	0.040683	SLCO4C1	solute carrier organic anion transporter family, member 4C1
2.48	0.019525	ITGA2	integrin, alpha 2 (CD49B, alpha 2 subunit of VLA-2 receptor)
2.48	0.004187	LIMS3-LOC440895	LIMS3-LOC440895 readthrough; LIM and senescent cell antigen-like domains 3; LIM and senescent cell antigen-like domains 3-like; novel protein; LIM and senescent cell antigen-like domains 1
2.48	0.041502	RNU6-1029P	RNA, U6 small nuclear 1029, pseudogene
2.46	0.045262	HIST1H4L	histone cluster 1, H4l
2.46	0.022242	RP11-400N13.3	novel transcript
2.45	0.002888	DOCK4	dedicator of cytokinesis 4
2.44	0.036664	ADAMTS12	ADAM metallopeptidase with thrombospondin type 1 motif, 12
2.44	0.01024	WISP1	WNT1 inducible signaling pathway protein 1
2.43	0.004647	CPNE4	copine IV
2.43	0.001829	SLC16A2	solute carrier family 16, member 2 (thyroid hormone transporter); solute carrier family 16, member 2 (monocarboxylic acid transporter 8)
2.42	0.001062	SIX4	SIX homeobox 4
2.41	0.03676	C2CD3	C2 calcium-dependent domain containing 3
2.41	0.046664	HIST1H4D	histone cluster 1, H4d
2.4	0.01454	BRD2	bromodomain containing 2
2.4	0.024551	MIR27A	microRNA 27a; microRNA 23a
2.4	0.011447	P4HA3	prolyl 4-hydroxylase, alpha polypeptide III
2.39	0.015686	LOC286058	uncharacterized LOC286058; novel transcript, overlapping to EGR3
2.39	0.001561	PIM1	Pim-1 proto-oncogene, serine/threonine kinase; pim-1 oncogene
2.39	0.02276	RP13-631K18.5	novel transcript
2.37	0.042647	MIR181B1	microRNA 181b-1
2.35	0.0041	MGC12916	uncharacterized protein MGC12916; novel transcript
2.34	0.007592	FKBP11	FK506 binding protein 11, 19 kDa
2.34	0.004363	FKBP5	FK506 binding protein 5; uncharacterized LOC285847
2.34	0.01629	TSHZ3	teashirt zinc finger homeobox 3
2.33	0.032406	AC017002.2	novel transcript
2.33	0.018939	LINC-PINT	long intergenic non-protein coding RNA, p53 induced transcript; microRNA 29a; microRNA 29b-1; novel transcript
2.33	0.032389	LOC101060391	formin-like protein 16-like; novel transcript
2.33	0.002499	PPP2R3A	protein phosphatase 2, regulatory subunit B, alpha; protein phosphatase 2 (formerly 2A), regulatory subunit B'', alpha
2.33	0.006948	SPECC1	sperm antigen with calponin homology and coiled-coil domains 1
2.32	0.012194	INHBA	inhibin, beta A
2.32	0.005548	PTPLAD2	protein tyrosine phosphatase-like A domain containing 2
2.32	0.044975	RNU6-685P	RNA, U6 small nuclear 685, pseudogene
2.31	0.001661	PRICKLE2	prickle homolog 2 (Drosophila)
2.3	0.004011	ADAMTS4	ADAM metallopeptidase with thrombospondin type 1 motif, 4
2.29	0.002247	HIC1	hypermethylated in cancer 1
2.29	0.024039	HIST1H2AK	histone cluster 1, H2ak
2.29	0.000114	LBR	lamin B receptor
2.28	0.016938	HEPH	hephaestin
2.28	0.00578	LINC00862	long intergenic non-protein coding RNA 862; small integral membrane protein 16
2.27	0.048693	CSRNP1	cysteine-serine-rich nuclear protein 1
2.27	0.02189	LOC100287934	uncharacterized LOC100287934; uncharacterized LOC101930657; novel transcript; septin-7-like; uncharacterized LOC100287497
2.27	0.001169	STX1B	syntaxin 1B
2.26	0.017909	IGKJ3	immunoglobulin kappa joining 3; immunoglobulin kappa constant; immunoglobulin kappa locus
2.26	0.000638	NCAM2	neural cell adhesion molecule 2
2.25	0.016023	ENC1	ectodermal-neural cortex 1 (with BTB domain); ectodermal-neural cortex (with BTB-like domain)
2.25	0.002689	PARP8	novel transcript; uncharacterized LOC103091866; poly (ADP-ribose) polymerase family, member 8; long intergenic non-protein coding RNA 623; long intergenic non-protein coding RNA 1138; long intergenic non-protein coding RNA 869; uncharacterized LOC388692
2.25	0.00506	PDZRN3	PDZ domain containing ring finger 3
2.25	0.048197	SNORD81	small nucleolar RNA, C/D box 81; small nucleolar RNA, C/D box 79; small nucleolar RNA, C/D box 80; small nucleolar RNA, C/D box 47; small nucleolar RNA, C/D box 44; growth arrest-specific 5 (non-protein coding); small nucleolar RNA, C/D box 74; small nucleolar RNA, C/D box 76; small nucleolar RNA, C/D box 77
2.25	0.028144	TBC1D8B	TBC1 domain family, member 8B (with GRAM domain)
2.24	0.004025	MSI2	musashi RNA-binding protein 2; musashi homolog 2 (Drosophila)
2.23	0.020737	DPYSL3	dihydropyrimidinase-like 3
2.23	0.005605	FAM225A	family with sequence similarity 225, member A (non-protein coding); family with sequence similarity 225, member B (non-protein coding); long intergenic non-protein coding RNA 256A
2.23	0.002502	FAM60A	family with sequence similarity 60, member A
2.23	0.005122	FHL3	four and a half LIM domains 3
2.23	0.000814	HS3ST3A1	heparan sulfate (glucosamine) 3-O-sulfotransferase 3A1
2.23	0.048957	IL11	interleukin 11
2.23	0.009979	KIAA1024	KIAA1024
2.22	0.007705	AMPH	amphiphysin
2.21	0.000914	COL11A1	collagen, type XI, alpha 1
2.21	0.00737	PDIA5	protein disulfide isomerase family A, member 5; microRNA 7110
2.21	0.021612	PRKX	protein kinase, X-linked
2.2	0.013786	HOXB3	homeobox B3
2.2	0.003794	KCNE4	potassium voltage-gated channel, Isk-related family, member 4
2.2	0.031052	RGS10	regulator of G-protein signaling 10
2.19	0.005772	CAMK4	calcium/calmodulin-dependent protein kinase IV
2.19	0.001742	IDH2	isocitrate dehydrogenase 2 (NADP+), mitochondrial
2.19	0.002252	NRP2	neuropilin 2
2.19	0.000807	PRKAA2	protein kinase, AMP-activated, alpha 2 catalytic subunit
2.19	0.002161	TRGV5	T cell receptor gamma variable 5; TCR gamma alternate reading frame protein
2.18	0.000646	FUOM	fucose mutarotase
2.18	0.036822	NBPF20	neuroblastoma breakpoint family, member 20
2.18	0.026659	RPS2	ribosomal protein S2; small nucleolar RNA, H/ACA box 64; ribosomal protein L26 (RPL26) pseudogene
2.17	0.045801	AF127577.10	putative novel transcript
2.17	0.02058	SRPX	sushi-repeat containing protein, X-linked; sushi-repeat-containing protein, X-linked
2.16	0.001319	EMILIN1	elastin microfibril interfacer 1
2.16	0.013337	RP11-632F7.3	novel transcript
2.16	0.033382	SLAMF8	SLAM family member 8
2.16	0.006055	SNORD3C	small nucleolar RNA, C/D box 3C
2.16	0.03367	SUPT3H	suppressor of Ty 3 homolog (S. cerevisiae)
2.16	0.006395	ZNF280C	zinc finger protein 280C
2.15	0.005025	ARFGAP1	ADP-ribosylation factor GTPase activating protein 1
2.15	0.007804	GTF2E1	general transcription factor IIE, polypeptide 1, alpha 56kDa
2.15	0.02202	KIAA1598	KIAA1598
2.15	0.000292	LRIG1	leucine-rich repeats and immunoglobulin-like domains 1
2.15	0.010756	PITX2	paired-like homeodomain 2
2.15	0.005628	ZNF608	zinc finger protein 608
2.14	0.004416	MIR22HG	MIR22 host gene (non-protein coding); microRNA 22
2.14	0.010491	PDLIM1	PDZ and LIM domain 1
2.14	0.020826	TTLL7	tubulin tyrosine ligase-like family, member 7
2.14	0.007101	TTYH3	tweety family member 3; tweety homolog 3 (Drosophila)
2.13	0.01107	RP11-542K23.7	novel transcript
2.13	0.013378	WNT5A	wingless-type MMTV integration site family, member 5A
2.12	0.008997	HIST2H3D	histone cluster 2, H3d
2.12	0.011214	PRSS21	protease, serine, 21 (testisin)
2.11	0.005173	CCBE1	collagen and calcium binding EGF domains 1
2.11	0.012344	MKL2	MKL/myocardin-like 2
2.11	0.022748	THRB	thyroid hormone receptor, beta; thyroid hormone receptor, beta (erythroblastic leukemia viral (v-erb-a) oncogene homolog 2, avian)
2.1	4.9e-05	LAMB1	laminin, beta 1
2.1	0.005951	XYLT1	xylosyltransferase I
2.09	0.003843	OSBPL7	oxysterol binding protein-like 7
2.09	0.022026	RNU6-118P	RNA, U6 small nuclear 118, pseudogene
2.09	0.042713	RP11-380G5.2	putative novel transcript
2.09	0.006928	TNIK	TRAF2 and NCK interacting kinase
2.08	0.002856	CADPS2	Ca++-dependent secretion activator 2
2.08	0.004956	COL6A2	collagen, type VI, alpha 2
2.08	0.001897	GXYLT1	glucoside xylosyltransferase 1
2.08	0.008092	PCBP3	poly(rC) binding protein 3
2.07	0.004004	CPNE2	copine II
2.07	0.016792	LOC100507460	uncharacterized LOC100507460
2.07	0.006018	PDGFC	platelet derived growth factor C
2.07	0.023994	PLXDC1	plexin domain containing 1
2.07	0.006235	SLC18B1	solute carrier family 18, subfamily B, member 1
2.06	0.006448	EFNB3	ephrin-B3
2.06	0.032566	MIR143HG	MIR143 host gene (non-protein coding); novel transcript
2.06	0.00945	PLEKHA2	pleckstrin homology domain containing, family A (phosphoinositide binding specific) member 2
2.06	0.044397	PTPN22	protein tyrosine phosphatase, non-receptor type 22 (lymphoid)
2.05	0.002148	BAALC	brain and acute leukemia, cytoplasmic
2.05	0.004708	FUS	FUS RNA binding protein; fusion (involved in t(12;16) in malignant liposarcoma)
2.05	0.021551	LOC100127910	uncharacterized LOC100127910; novel transcript
2.05	0.000278	PTK7	protein tyrosine kinase 7; PTK7 protein tyrosine kinase 7
2.04	0.046056	HIST1H3I	histone cluster 1, H3i
2.04	0.008049	LOC101929217	uncharacterized LOC101929217; putative novel transcript
2.04	0.046424	LOC101929475	uncharacterized LOC101929475; novel transcript
2.04	0.039172	PFKP	phosphofructokinase, platelet
2.04	0.003617	SNRPA	small nuclear ribonucleoprotein polypeptide A
2.04	0.034999	TSPAN18	tetraspanin 18
2.03	0.011489	FNBP1L	formin binding protein 1-like
2.03	0.013436	SMIM3	small integral membrane protein 3
2.02	0.034641	KCNIP3	Kv channel interacting protein 3, calsenilin
2.02	0.040713	MYEOV	myeloma overexpressed; myeloma overexpressed (in a subset of t(11;14) positive multiple myelomas)
2.02	0.049704	NREP	neuronal regeneration related protein; neuronal regeneration related protein homolog (rat)
2.02	0.007308	SNORD3B-1	small nucleolar RNA, C/D box 3B-1; small nucleolar RNA, C/D box 3B-2; small nucleolar RNA, C/D box 3A; small nucleolar RNA, C/D box 3D; novel transcript; small nucleolar RNA, C/D box 3C
2.01	0.00027	ZNF618	zinc finger protein 618
-2.01	0.006733	PRNP	prion protein
-2.01	0.012981	SMOC2	SPARC related modular calcium binding 2
-2.02	0.013036	ATF6	activating transcription factor 6
-2.02	0.002851	FAM20B	family with sequence similarity 20, member B
-2.02	0.00044	HEATR5A	HEAT repeat containing 5A; novel protein
-2.02	0.04004	PIEZO2	piezo-type mechanosensitive ion channel component 2
-2.02	0.013762	PLA2G15	phospholipase A2, group XV
-2.02	0.001506	PRRX2	paired related homeobox 2
-2.03	0.040378	ADAMTS15	ADAM metallopeptidase with thrombospondin type 1 motif, 15
-2.03	0.00322	BCAP31	B-cell receptor-associated protein 31; B-cell receptor-associated protein 31 (BCAP31) pseudogene
-2.03	0.013707	C1orf233	chromosome 1 open reading frame 233
-2.03	0.000263	CRIP2	cysteine-rich protein 2
-2.03	0.016832	GPR108	G protein-coupled receptor 108; microRNA 6791
-2.03	0.029753	MAP3K8	mitogen-activated protein kinase kinase kinase 8
-2.03	0.006697	PCDHB16	protocadherin beta 16
-2.03	0.014908	SASH1	SAM and SH3 domain containing 1
-2.03	0.001734	SMAD6	SMAD family member 6
-2.03	0.049773	ZFP3	ZFP3 zinc finger protein; zinc finger protein 3 homolog (mouse)
-2.04	0.009904	NIPAL3	NIPA-like domain containing 3
-2.04	0.025208	NPC1	Niemann-Pick disease, type C1
-2.04	0.016028	QSOX1	quiescin Q6 sulfhydryl oxidase 1; uncharacterized protein FLJ23867
-2.04	0.004215	RP11-228B15.4	novel transcript
-2.04	0.025089	SNORD116-2	small nucleolar RNA, C/D box 116-2; small nucleolar RNA, C/D box 116-6; small nucleolar RNA, C/D box 116-8; small nuclear ribonucleoprotein polypeptide N
-2.04	0.0224	SYNPO2	synaptopodin 2
-2.04	0.020287	UST	uronyl-2-sulfotransferase
-2.05	0.014278	BEND7	BEN domain containing 7
-2.05	0.026694	FLRT2	fibronectin leucine rich transmembrane protein 2; uncharacterized LOC100506718
-2.05	0.019804	GAS1	growth arrest-specific 1
-2.05	0.020608	IL20RA	interleukin 20 receptor, alpha
-2.05	0.00059	SPRYD3	SPRY domain containing 3
-2.06	0.010073	CLIP1	CAP-GLY domain containing linker protein 1
-2.06	0.001173	GALNT1	polypeptide N-acetylgalactosaminyltransferase 1; UDP-N-acetyl-alpha-D-galactosamine:polypeptide N-acetylgalactosaminyltransferase 1 (GalNAc-T1)
-2.06	0.012714	LRRK2	leucine-rich repeat kinase 2
-2.06	0.027126	SOCS5	suppressor of cytokine signaling 5
-2.06	0.004911	TTC9	tetratricopeptide repeat domain 9
-2.06	0.001516	TUFT1	tuftelin 1
-2.06	0.006635	UBE2D4	ubiquitin-conjugating enzyme E2D 4 (putative)
-2.06	9.7e-05	ZDHHC3	zinc finger, DHHC-type containing 3
-2.07	0.006571	HSD3B7	hydroxy-delta-5-steroid dehydrogenase, 3 beta- and steroid delta-isomerase 7
-2.07	0.010249	LOC100506870	uncharacterized LOC100506870; uncharacterized LOC283140; putative novel transcript
-2.07	0.034672	LOC653513	phosphodiesterase 4D interacting protein pseudogene
-2.07	0.021898	PCDHB13	protocadherin beta 13
-2.07	0.001534	PLCE1	phospholipase C, epsilon 1
-2.07	0.014732	TTC13	tetratricopeptide repeat domain 13
-2.07	0.04062	UPK1A	uroplakin 1A
-2.08	0.013157	C1orf53	chromosome 1 open reading frame 53
-2.08	0.004783	PARD3B	par-3 family cell polarity regulator beta; par-3 partitioning defective 3 homolog B (C. elegans)
-2.08	0.024971	RAB29	RAB29, member RAS oncogene family; RAB7, member RAS oncogene family-like 1
-2.08	0.048058	XG	Xg blood group; Xg pseudogene, Y-linked 2
-2.09	0.010409	ATP10D	ATPase, class V, type 10D; ATPase, class V, type 10D (ATP10D)
-2.09	0.00011	ICMT	isoprenylcysteine carboxyl methyltransferase
-2.09	0.000513	IGF2R	insulin-like growth factor 2 receptor
-2.09	0.007352	PCYOX1	prenylcysteine oxidase 1
-2.09	0.00282	POLH	polymerase (DNA directed), eta
-2.09	0.049202	SNORD59A	small nucleolar RNA, C/D box 59A
-2.09	0.001432	TMEM43	transmembrane protein 43
-2.09	0.014549	ZAK	sterile alpha motif and leucine zipper containing kinase AZK; sterile alpha motif and leucine zipper containing kinase AZK (ZAK)
-2.1	0.015571	CKB	creatine kinase, brain
-2.1	0.00036	DBP	D site of albumin promoter (albumin D-box) binding protein
-2.1	0.036439	FAM212B	family with sequence similarity 212, member B; uncharacterized LOC101928718
-2.1	0.015469	GNA14	guanine nucleotide binding protein (G protein), alpha 14
-2.1	0.002876	HAGH	hydroxyacylglutathione hydrolase
-2.1	0.037412	RP11-334A14.5	novel transcript
-2.1	0.014656	SHISA3	shisa family member 3; shisa homolog 3 (Xenopus laevis)
-2.1	0.000286	SNORD116-24	small nucleolar RNA, C/D box 116-24
-2.11	0.009625	C6orf132	chromosome 6 open reading frame 132
-2.11	0.007839	CSF1	colony stimulating factor 1 (macrophage)
-2.11	0.049439	GALNT13	polypeptide N-acetylgalactosaminyltransferase 13; UDP-N-acetyl-alpha-D-galactosamine:polypeptide N-acetylgalactosaminyltransferase 13 (GalNAc-T13)
-2.11	0.030598	IL15RA	interleukin 15 receptor, alpha
-2.11	0.037219	KLF4	Kruppel-like factor 4 (gut)
-2.11	0.002151	MIF4GD	MIF4G domain containing
-2.11	0.00318	NEK7	NIMA-related kinase 7; NIMA (never in mitosis gene a)-related kinase 7
-2.11	0.011002	RNU6-1228P	RNA, U6 small nuclear 1228, pseudogene
-2.12	0.018747	SNORD116-5	small nucleolar RNA, C/D box 116-5; small nucleolar RNA, C/D box 116-7; small nucleolar RNA, C/D box 116-3; small nucleolar RNA, C/D box 116-8; small nucleolar RNA, C/D box 116-9
-2.12	0.000701	SPTBN1	spectrin, beta, non-erythrocytic 1
-2.12	0.007884	TMBIM1	transmembrane BAX inhibitor motif containing 1; microRNA 6513
-2.12	0.029809	ZFP36L2	ZFP36 ring finger protein-like 2; zinc finger protein 36, C3H type-like 2
-2.13	0.004655	LGALSL	lectin, galactoside-binding-like
-2.13	0.040209	LRRC8D	leucine rich repeat containing 8 family, member D
-2.13	0.000245	NFIA	nuclear factor I/A
-2.14	0.011026	ABCA2	ATP-binding cassette, sub-family A (ABC1), member 2
-2.14	0.001361	ADD3	adducin 3 (gamma)
-2.14	0.015935	IGFBP4	insulin-like growth factor binding protein 4
-2.14	0.004056	NCOA7	nuclear receptor coactivator 7
-2.15	0.001405	ATP9A	ATPase, class II, type 9A
-2.15	0.014491	CFH	complement factor H
-2.15	0.043873	EDN1	endothelin 1
-2.15	0.009144	FOXO1	forkhead box O1
-2.15	0.002294	SMPD1	sphingomyelin phosphodiesterase 1, acid lysosomal
-2.16	0.006901	ANTXR2	anthrax toxin receptor 2
-2.16	0.01776	CYP1B1-AS1	CYP1B1 antisense RNA 1; chromosome 2 open reading frame 58
-2.16	0.003208	MAP3K1	mitogen-activated protein kinase kinase kinase 1, E3 ubiquitin protein ligase; mitogen-activated protein kinase kinase kinase 1
-2.16	0.038221	MOCOS	molybdenum cofactor sulfurase
-2.17	0.029672	ENPP4	ectonucleotide pyrophosphatase/phosphodiesterase 4 (putative); ectonucleotide pyrophosphatase/phosphodiesterase 4 (putative function)
-2.17	0.004977	SEMA3F	sema domain, immunoglobulin domain (Ig), short basic domain, secreted, (semaphorin) 3F
-2.17	0.014983	SNORD116-3	small nucleolar RNA, C/D box 116-3; small nucleolar RNA, C/D box 116-8; small nucleolar RNA, C/D box 116-9; small nucleolar RNA, C/D box 116-5; small nucleolar RNA, C/D box 116-7
-2.17	0.001052	TGM5	transglutaminase 5
-2.18	0.02172	CLDN1	claudin 1
-2.18	0.000112	RNF11	ring finger protein 11
-2.18	0.004014	SPOCK1	sparc/osteonectin, cwcv and kazal-like domains proteoglycan (testican) 1
-2.19	0.002157	NFE2L1	nuclear factor, erythroid 2-like 1; nuclear factor (erythroid-derived 2)-like 1
-2.19	0.015252	SERPING1	serpin peptidase inhibitor, clade G (C1 inhibitor), member 1
-2.2	0.032205	PDCD4	programmed cell death 4 (neoplastic transformation inhibitor); microRNA 4680
-2.21	0.001166	DAG1	dystroglycan 1 (dystrophin-associated glycoprotein 1)
-2.21	0.006234	GSG1	germ cell associated 1
-2.21	0.009667	LOC101927184	uncharacterized LOC101927184; novel transcript
-2.21	0.000222	PKD2	polycystic kidney disease 2 (autosomal dominant)
-2.22	0.001322	CYP2U1	cytochrome P450, family 2, subfamily U, polypeptide 1
-2.22	0.02675	TJP2	tight junction protein 2; tight junction protein 2 (zona occludens 2)
-2.23	0.010493	ENOX1	ecto-NOX disulfide-thiol exchanger 1
-2.23	0.038474	RP11-338E21.2	novel transcript
-2.24	0.00701	CCDC69	coiled-coil domain containing 69
-2.24	0.005045	EXOC6B	exocyst complex component 6B
-2.25	0.012972	ELFN1	extracellular leucine-rich repeat and fibronectin type III domain containing 1
-2.26	0.00686	AC144831.1	novel transcript
-2.26	0.005328	ITGBL1	integrin, beta-like 1 (with EGF-like repeat domains)
-2.26	0.000675	TSPAN3	tetraspanin 3
-2.26	0.014213	TTPA	tocopherol (alpha) transfer protein
-2.27	0.019476	ACAN	aggrecan
-2.27	0.005715	KLF2	Kruppel-like factor 2; Kruppel-like factor 2 (lung)
-2.27	0.011104	SIRPA	signal-regulatory protein alpha
-2.27	0.011639	SLC8B1	solute carrier family 8 (sodium/lithium/calcium exchanger), member B1; solute carrier family 24 (sodium/potassium/calcium exchanger), member 6
-2.28	0.000143	ANKH	ANKH inorganic pyrophosphate transport regulator; ankylosis, progressive homolog (mouse)
-2.28	0.0045	BMPER	BMP binding endothelial regulator
-2.28	0.00221	CYBRD1	cytochrome b reductase 1
-2.28	0.002858	DYX1C1-CCPG1	DYX1C1-CCPG1 readthrough (NMD candidate); DYX1C1-CCPG1 readthrough (non-protein coding); dyslexia susceptibility 1 candidate 1; cell cycle progression 1
-2.28	0.005154	PIGZ	phosphatidylinositol glycan anchor biosynthesis, class Z
-2.28	0.010632	PTGES	prostaglandin E synthase
-2.28	0.031547	SNORD90	small nucleolar RNA, C/D box 90
-2.29	0.035515	FAM180A	family with sequence similarity 180, member A
-2.29	0.00314	HSPA1A	heat shock 70kDa protein 1A; heat shock 70kDa protein 1B; heat shock 70kDa protein 1-like
-2.3	0.004095	PMP22	peripheral myelin protein 22
-2.3	0.017345	TRIM58	tripartite motif containing 58; tripartite motif-containing 58
-2.31	0.013054	DTD2	D-tyrosyl-tRNA deacylase 2 (putative)
-2.31	0.001127	PTPRG	protein tyrosine phosphatase, receptor type, G
-2.31	0.018748	SLC39A8	solute carrier family 39 (zinc transporter), member 8
-2.31	0.005011	SMURF2	SMAD specific E3 ubiquitin protein ligase 2
-2.32	0.004404	CHPF	chondroitin polymerizing factor
-2.32	0.001466	PHACTR2	phosphatase and actin regulator 2
-2.33	0.004385	ADIRF	adipogenesis regulatory factor
-2.33	0.000756	GLRX	glutaredoxin (thioltransferase)
-2.33	0.010039	MAP6	microtubule-associated protein 6
-2.33	0.000456	MFAP5	microfibrillar associated protein 5
-2.33	0.007041	SSTR1	somatostatin receptor 1
-2.34	0.001781	MID1	midline 1; midline 1 (Opitz/BBB syndrome)
-2.35	0.015491	IGFBP6	insulin-like growth factor binding protein 6
-2.36	0.00678	FAM13B	family with sequence similarity 13, member B
-2.36	0.009537	MFI2	antigen p97 (melanoma associated) identified by monoclonal antibodies 133.2 and 96.5
-2.36	0.010334	PRUNE2	prune homolog 2 (Drosophila)
-2.36	0.021893	SNORD63	small nucleolar RNA, C/D box 63
-2.36	0.026809	TGFBR1	transforming growth factor, beta receptor 1
-2.36	0.000174	ZDHHC14	zinc finger, DHHC-type containing 14
-2.37	0.003457	ARSB	arylsulfatase B
-2.37	0.000348	ERBB3	v-erb-b2 avian erythroblastic leukemia viral oncogene homolog 3; Receptor tyrosine-protein kinase erbB-3
-2.37	0.011747	NIPA1	non imprinted in Prader-Willi/Angelman syndrome 1
-2.37	0.003864	PDE3A	phosphodiesterase 3A, cGMP-inhibited
-2.37	0.034514	PPP1R14A	protein phosphatase 1, regulatory (inhibitor) subunit 14A
-2.37	0.003508	RNU6-1039P	RNA, U6 small nuclear 1039, pseudogene
-2.37	0.001782	ST3GAL5	ST3 beta-galactoside alpha-2,3-sialyltransferase 5
-2.38	0.049074	KCNT2	potassium channel, subfamily T, member 2
-2.39	0.022471	DIS3L	DIS3 like exosome 3-5 exoribonuclease; DIS3 mitotic control homolog (S. cerevisiae)-like
-2.39	0.019637	MEGF6	multiple EGF-like-domains 6
-2.39	0.047956	NPR3	natriuretic peptide receptor 3; natriuretic peptide receptor C/guanylate cyclase C (atrionatriuretic peptide receptor C)
-2.39	0.005346	TXNRD1	thioredoxin reductase 1
-2.39	0.002276	ZNF704	zinc finger protein 704
-2.41	0.010547	CTD-2269F5.1	novel transcript
-2.41	0.006175	GPC4	glypican 4
-2.42	0.014452	C6orf48	chromosome 6 open reading frame 48
-2.42	0.007609	FEZ1	fasciculation and elongation protein zeta 1 (zygin I); asciculation and elongation protein zeta 1 (zygin I)
-2.42	0.011519	LYPD6	LY6/PLAUR domain containing 6
-2.42	0.006307	OLR1	oxidized low density lipoprotein (lectin-like) receptor 1
-2.42	0.012373	SVIL	supervillin
-2.43	0.00316	HSPA1B	heat shock 70kDa protein 1B; heat shock 70kDa protein 1A; heat shock 70kDa protein 1-like
-2.43	0.002047	PC	pyruvate carboxylase
-2.43	0.003315	SAMD9L	sterile alpha motif domain containing 9-like
-2.43	0.018541	TMEM173	transmembrane protein 173
-2.44	0.00642	CLIC3	chloride intracellular channel 3
-2.44	0.000135	PRSS23	protease, serine, 23
-2.44	0.008945	SAMD12	sterile alpha motif domain containing 12
-2.45	0.00518	ANGPTL2	angiopoietin-like 2
-2.45	0.002432	DPYSL2	dihydropyrimidinase-like 2
-2.45	0.024909	PLXDC2	plexin domain containing 2
-2.46	0.037594	SAMD9	sterile alpha motif domain containing 9
-2.47	0.028285	SNORD116-29	small nucleolar RNA, C/D box 116-29
-2.49	0.003353	LHX8	LIM homeobox 8
-2.5	0.038003	ADRA2A	adrenoceptor alpha 2A; adrenergic, alpha-2A-, receptor
-2.5	0.019256	CCNYL1	cyclin Y-like 1
-2.5	0.008566	CDH13	cadherin 13; cadherin 13, H-cadherin (heart)
-2.5	0.004324	CSGALNACT1	chondroitin sulfate N-acetylgalactosaminyltransferase 1
-2.5	0.003896	SLC43A2	solute carrier family 43 (amino acid system L transporter), member 2; solute carrier family 43, member 2
-2.5	0.024254	SNORA12	small nucleolar RNA, H/ACA box 12
-2.51	0.023106	SLC12A6	solute carrier family 12 (potassium/chloride transporter), member 6; solute carrier family 12 (potassium/chloride transporters), member 6
-2.52	0.048996	RP11-799N11.1	novel transcript
-2.53	0.012317	ANKRD6	ankyrin repeat domain 6
-2.53	0.013562	AVPI1	arginine vasopressin-induced 1
-2.53	0.010131	HSPA4L	heat shock 70kDa protein 4-like
-2.53	0.000517	HSPB6	heat shock protein, alpha-crystallin-related, B6
-2.53	0.004113	PLEKHO2	pleckstrin homology domain containing, family O member 2; novel pleckstrin homology domain containing, family O member 2 (PLEKHO2) and ankyrin repeat and death domain containing 1A (ANKDD1A) protein
-2.53	0.019267	RASA4	RAS p21 protein activator 4; RAS p21 protein activator 4C, pseudogene; ras GTPase-activating protein 4-like; RAS p21 protein activator 4B; RAS p21 protein activator 4 (RASA4) pseudogene; novel protein, UPK3BL-RASA4 readthrough; novel transcript, readthrough between POLR2J3-RASA4B
-2.54	0.009444	EPB41L4A	erythrocyte membrane protein band 4.1 like 4A
-2.54	0.012576	INMT-FAM188B	INMT-FAM188B readthrough (NMD candidate); indolethylamine N-methyltransferase; INMT-FAM188B readthrough (non-protein coding); family with sequence similarity 188, member B
-2.55	0.00544	RNU6-529P	RNA, U6 small nuclear 529, pseudogene
-2.56	0.011711	LOC102724129	uncharacterized LOC102724129
-2.57	0.003629	SVILP1	supervillin pseudogene 1; supervillin; supervillin (SVIL) pseudogene
-2.59	0.003039	ASAP2	ArfGAP with SH3 domain, ankyrin repeat and PH domain 2
-2.59	0.015068	GDF15	growth differentiation factor 15
-2.6	0.016421	LYN	LYN proto-oncogene, Src family tyrosine kinase; v-yes-1 Yamaguchi sarcoma viral related oncogene homolog
-2.6	0.003902	PLCL1	phospholipase C-like 1
-2.61	0.025327	AARD	alanine and arginine rich domain containing protein
-2.61	0.026918	ANK2	ankyrin 2, neuronal
-2.61	0.013851	ARHGAP29	Rho GTPase activating protein 29
-2.61	0.001352	NTRK3	neurotrophic tyrosine kinase, receptor, type 3
-2.61	0.002293	TMEM30B	transmembrane protein 30B
-2.63	0.044725	ALCAM	activated leukocyte cell adhesion molecule
-2.63	0.016344	TNFSF4	tumor necrosis factor (ligand) superfamily, member 4
-2.66	0.004477	GCSHP3	glycine cleavage system protein H (aminomethyl carrier) pseudogene 3; NADH dehydrogenase (ubiquinone) Fe-S protein 1, 75kDa (NADH-coenzyme Q reductase); glycine cleavage system protein H (aminomethyl carrier) (GCSH) pseudogene
-2.66	0.00129	MARCH2	membrane-associated ring finger (C3HC4) 2, E3 ubiquitin protein ligase
-2.67	0.003447	CD36	CD36 molecule (thrombospondin receptor)
-2.67	0.001289	ENG	endoglin
-2.67	0.00809	FRY	furry homolog (Drosophila)
-2.67	0.000172	PNMA2	paraneoplastic Ma antigen 2; paraneoplastic antigen MA2
-2.68	0.001597	ATP2B4	ATPase, Ca++ transporting, plasma membrane 4
-2.7	0.003698	COL4A2	collagen, type IV, alpha 2
-2.7	0.002605	DOCK11	dedicator of cytokinesis 11
-2.7	0.005424	EPHX1	epoxide hydrolase 1, microsomal (xenobiotic)
-2.7	0.001212	SGMS2	sphingomyelin synthase 2
-2.72	0.025843	LINC00842	long intergenic non-protein coding RNA 842; novel transcript
-2.72	0.004657	SNORA47	small nucleolar RNA, H/ACA box 47
-2.72	0.042044	TM7SF3	transmembrane 7 superfamily member 3; Transmembrane 7 superfamily member 3
-2.73	0.006342	CD59	CD59 molecule, complement regulatory protein
-2.73	0.004056	CELF2	CUGBP, Elav-like family member 2; CUG triplet repeat, RNA binding protein 2
-2.73	0.002471	EEF1DP3	eukaryotic translation elongation factor 1 delta pseudogene 3
-2.74	0.000115	AC007255.8	novel transcript, antisense to CHN2
-2.74	0.006319	NGF	nerve growth factor (beta polypeptide)
-2.75	0.001757	AP1S3	adaptor-related protein complex 1, sigma 3 subunit
-2.75	0.045549	MAP2K3	mitogen-activated protein kinase kinase 3; dual specificity mitogen-activated protein kinase kinase 3-like
-2.76	0.042527	ALDH2	aldehyde dehydrogenase 2 family (mitochondrial); novel protein
-2.76	0.00193	LINC00984	long intergenic non-protein coding RNA 984; novel transcript antisense to C15orf52
-2.77	0.008024	FUCA1	fucosidase, alpha-L- 1, tissue
-2.77	0.001969	OSTM1	osteopetrosis associated transmembrane protein 1
-2.77	0.008126	SERPINB9	serpin peptidase inhibitor, clade B (ovalbumin), member 9
-2.78	0.004474	C10orf10	chromosome 10 open reading frame 10
-2.78	0.019652	IFIT2	interferon-induced protein with tetratricopeptide repeats 2
-2.79	0.004227	ANKRD37	ankyrin repeat domain 37
-2.79	0.002475	GULP1	GULP, engulfment adaptor PTB domain containing 1
-2.8	0.007464	DDAH2	dimethylarginine dimethylaminohydrolase 2
-2.81	0.000328	CNKSR3	CNKSR family member 3
-2.83	0.003983	LINC00665	long intergenic non-protein coding RNA 665; novel transcript
-2.84	0.002496	RP11-536C5.2	novel transcript
-2.85	0.043949	AKTIP	AKT interacting protein
-2.85	0.044977	ANKRD30B	ankyrin repeat domain 30B
-2.85	0.012777	KRT14	keratin 14
-2.85	0.002402	TMEM178B	transmembrane protein 178B
-2.87	0.001013	GRAMD3	GRAM domain containing 3
-2.87	0.00615	RGS4	regulator of G-protein signaling 4
-2.87	0.003632	STC2	stanniocalcin 2
-2.88	0.000871	LINC00968	long intergenic non-protein coding RNA 968
-2.88	0.002025	SLC30A1	solute carrier family 30 (zinc transporter), member 1
-2.89	0.029419	PCDHB4	protocadherin beta 4
-2.89	0.014696	PLA2G16	phospholipase A2, group XVI
-2.9	0.009436	PTPRQ	protein tyrosine phosphatase, receptor type, Q
-2.91	0.012369	RNF180	ring finger protein 180
-2.91	0.000647	SNORD114-1	small nucleolar RNA, C/D box 114-1
-2.91	0.001194	TPD52L1	tumor protein D52-like 1
-2.91	0.000103	TWIST2	twist family bHLH transcription factor 2; twist homolog 2 (Drosophila)
-2.92	0.003479	FAM66A	family with sequence similarity 66, member A
-2.92	0.01023	LOC101927740	uncharacterized LOC101927740; novel transcript
-2.92	0.021754	MAF	v-maf avian musculoaponeurotic fibrosarcoma oncogene homolog; v-maf musculoaponeurotic fibrosarcoma oncogene homolog (avian)
-2.92	0.000632	SLC44A2	solute carrier family 44 (choline transporter), member 2; solute carrier family 44, member 2
-2.92	0.006577	STOM	stomatin
-2.93	0.026008	MIR4521	microRNA 4521
-2.93	0.004882	PODN	podocan
-2.93	0.008329	SH2D4A	SH2 domain containing 4A
-2.94	0.009742	KCND2	potassium voltage-gated channel, Shal-related subfamily, member 2
-2.94	0.009757	SORBS2	sorbin and SH3 domain containing 2
-2.95	0.001236	HEG1	heart development protein with EGF-like domains 1; HEG homolog 1 (zebrafish)
-2.97	0.002337	GALNT16	polypeptide N-acetylgalactosaminyltransferase 16; UDP-N-acetyl-alpha-D-galactosamine:polypeptide N-acetylgalactosaminyltransferase-like 1
-2.98	0.030038	FLG	filaggrin
-3	0.002687	CACNB4	calcium channel, voltage-dependent, beta 4 subunit
-3.01	0.017713	EPGN	epithelial mitogen; epithelial mitogen homolog (mouse)
-3.01	0.016366	METRNL	meteorin, glial cell differentiation regulator-like
-3.01	0.000544	OSBPL8	oxysterol binding protein-like 8
-3.01	0.005712	SYPL2	synaptophysin-like 2
-3.02	0.037232	MKX	mohawk homeobox
-3.02	0.00097	SNORD114-12	small nucleolar RNA, C/D box 114-12
-3.03	0.003739	FZD4	frizzled class receptor 4; frizzled homolog 4 (Drosophila)
-3.03	0.004283	TLR4	toll-like receptor 4
-3.05	0.016526	APBB1IP	amyloid beta (A4) precursor protein-binding, family B, member 1 interacting protein
-3.06	0.004013	CFB	complement factor B; novel complement component 2 (C2) and complement factor B (CFB) protein
-3.06	0.007123	KCNMA1	potassium large conductance calcium-activated channel, subfamily M, alpha member 1
-3.06	0.010891	WISP2	WNT1 inducible signaling pathway protein 2
-3.08	0.000178	EBF1	early B-cell factor 1
-3.1	4.5e-05	COBLL1	cordon-bleu WH2 repeat protein-like 1; COBL-like 1
-3.11	0.00291	SNORD116-1	small nucleolar RNA, C/D box 116-1
-3.13	0.004227	PDE10A	phosphodiesterase 10A
-3.14	0.003285	DMD	dystrophin
-3.17	0.002205	MGP	matrix Gla protein
-3.17	0.007765	NCEH1	neutral cholesterol ester hydrolase 1
-3.18	4.2e-05	CRYAB	crystallin, alpha B
-3.18	0.001198	LRRN4CL	LRRN4 C-terminal like
-3.22	0.016382	SERAC1	serine active site containing 1
-3.24	0.000953	SYNE3	long intergenic non-protein coding RNA 341; spectrin repeat containing, nuclear envelope family member 3
-3.26	0.001123	FST	follistatin
-3.27	0.000693	PTK2B	protein tyrosine kinase 2 beta; PTK2B protein tyrosine kinase 2 beta
-3.29	0.000138	SEMA3C	sema domain, immunoglobulin domain (Ig), short basic domain, secreted, (semaphorin) 3C
-3.3	0.045953	CD34	CD34 molecule
-3.3	0.035903	PDE1A	phosphodiesterase 1A, calmodulin-dependent
-3.31	0.00154	FAM155A	family with sequence similarity 155, member A
-3.31	0.010207	PDE5A	phosphodiesterase 5A, cGMP-specific
-3.35	0.010149	FMN2	formin 2
-3.36	0.000976	MARCH4	membrane-associated ring finger (C3HC4) 4, E3 ubiquitin protein ligase; membrane-associated ring finger (C3HC4) 4
-3.37	0.012756	COX7A1	cytochrome c oxidase subunit VIIa polypeptide 1 (muscle)
-3.37	0.006277	SNAR-I	small ILF3/NF90-associated RNA I
-3.38	0.032535	MYH2	myosin, heavy chain 2, skeletal muscle, adult
-3.38	0.008345	RP11-555M1.3	novel transcript
-3.39	0.008358	STK32B	serine/threonine kinase 32B
-3.4	2.6e-05	ITGB8	integrin, beta 8
-3.43	0.005698	MFGE8	milk fat globule-EGF factor 8 protein
-3.44	0.005718	TNFAIP2	tumor necrosis factor, alpha-induced protein 2
-3.45	0.000448	RP11-1166P10.1	Rho GTPase activating protein 23 (ARHGAP23) pseudogene; Rho GTPase activating protein 23; Rho GTPase activating protein 23 pseudogene 1
-3.46	0.001455	ARHGAP23	Rho GTPase activating protein 23 pseudogene 1; Rho GTPase activating protein 23 (ARHGAP23) pseudogene; Rho GTPase activating protein 23
-3.46	0.015837	CYGB	cytoglobin
-3.47	0.006292	SORT1	sortilin 1
-3.5	0.029291	SYNGR2	synaptogyrin 2
-3.53	0.006848	LINC00674	long intergenic non-protein coding RNA 674
-3.54	0.016757	TBC1D2	TBC1 domain family, member 2
-3.55	0.005224	SYT15	synaptotagmin XV
-3.57	0.002523	LMO7	LIM domain 7; novel transcript
-3.58	0.000494	STS	steroid sulfatase (microsomal), isozyme S
-3.6	0.00023	PALM	paralemmin
-3.6	0.006123	PDE4DIP	phosphodiesterase 4D interacting protein
-3.6	0.032282	SULF1	sulfatase 1
-3.63	0.001889	SLC25A4	solute carrier family 25 (mitochondrial carrier; adenine nucleotide translocator), member 4
-3.63	0.001071	SNORD114-3	small nucleolar RNA, C/D box 114-3
-3.64	0.002369	EPDR1	ependymin related 1; ependymin related protein 1 (zebrafish)
-3.66	0.000544	C1orf198	chromosome 1 open reading frame 198
-3.68	0.009799	MET	MET proto-oncogene, receptor tyrosine kinase; met proto-oncogene (hepatocyte growth factor receptor)
-3.68	0.000161	TRAJ7	T cell receptor alpha joining 7
-3.69	0.003396	PLSCR4	phospholipid scramblase 4
-3.71	0.000426	PPL	periplakin
-3.72	0.001325	CYTL1	cytokine-like 1
-3.72	0.002269	FBLN2	fibulin 2
-3.73	0.00203	SECTM1	secreted and transmembrane 1
-3.76	0.012292	PTX3	pentraxin 3, long; pentraxin-related gene, rapidly induced by IL-1 beta
-3.77	0.005843	PRG4	proteoglycan 4
-3.78	0.026488	ECM2	extracellular matrix protein 2, female organ and adipocyte specific
-3.79	0.000955	PLXNA2	plexin A2
-3.9	0.0003	ARHGAP20	Rho GTPase activating protein 20
-3.92	0.000286	AOX1	aldehyde oxidase 1
-3.95	0.007081	PODXL	podocalyxin-like
-3.95	0.011453	SLC6A6	solute carrier family 6 (neurotransmitter transporter), member 6; solute carrier family 6 (neurotransmitter transporter, taurine), member 6
-3.97	0.012249	COL4A1	collagen, type IV, alpha 1; collagen type IV alpha 1
-3.97	0.004689	KIT	v-kit Hardy-Zuckerman 4 feline sarcoma viral oncogene homolog
-3.98	0.012573	GPR116	G protein-coupled receptor 116
-3.99	0.01094	ELN	elastin
-4.01	0.037321	LOC102724420	uncharacterized LOC102724420; novel transcript
-4.01	0.020494	PCDHB14	protocadherin beta 14
-4.02	0.001769	PPP1R3C	protein phosphatase 1, regulatory subunit 3C; protein phosphatase 1, regulatory (inhibitor) subunit 3C
-4.05	0.03739	OXTR	oxytocin receptor
-4.06	0.009962	ITPR3	inositol 1,4,5-trisphosphate receptor, type 3; inositol 1,4,5-triphosphate receptor, type 3
-4.07	0.002042	MANSC1	MANSC domain containing 1
-4.09	0.011783	CEMIP	cell migration inducing protein, hyaluronan binding; KIAA1199
-4.11	0.018453	LURAP1L	leucine rich adaptor protein 1-like
-4.18	9.8e-05	EFEMP1	EGF containing fibulin-like extracellular matrix protein 1; EGF-containing fibulin-like extracellular matrix protein 1
-4.19	0.000641	NR3C2	nuclear receptor subfamily 3, group C, member 2
-4.19	0.004165	SEMA5A	sema domain, seven thrombospondin repeats (type 1 and type 1-like), transmembrane domain (TM) and short cytoplasmic domain, (semaphorin) 5A
-4.21	0.006492	ANXA3	annexin A3
-4.21	0.00164	C11orf87	chromosome 11 open reading frame 87
-4.22	0.000688	KCND3	potassium voltage-gated channel, Shal-related subfamily, member 3
-4.25	0.000885	EPAS1	endothelial PAS domain protein 1
-4.28	0.005074	ANGPTL1	angiopoietin-like 1
-4.28	0.00621	ID4	inhibitor of DNA binding 4, dominant negative helix-loop-helix protein
-4.3	0.017178	IFIT1	interferon-induced protein with tetratricopeptide repeats 1
-4.3	0.018254	PRR15	proline rich 15
-4.31	0.002366	AHNAK2	AHNAK nucleoprotein 2
-4.34	0.001717	ERCC6	excision repair cross-complementation group 6; ERCC6-PGBD3 readthrough; piggyBac transposable element derived 3; excision repair cross-complementing rodent repair deficiency, complementation group 6; novel protein
-4.37	0.018869	IL26	interleukin 26
-4.41	0.00056	HSPB7	heat shock 27kDa protein family, member 7 (cardiovascular)
-4.43	0.00173	ABLIM1	actin binding LIM protein 1
-4.44	0.005329	RP11-818F20.5	novel transcript, antisense to TXNRD1
-4.46	0.010462	LOC102546299	uncharacterized LOC102546299; novel transcript
-4.47	0.007373	IFIT3	interferon-induced protein with tetratricopeptide repeats 3
-4.49	0.025087	KRT18P49	keratin 18 pseudogene 49; keratin 18 (KRT18) pseudogene
-4.5	0.010267	SGCG	sarcoglycan, gamma (35kDa dystrophin-associated glycoprotein)
-4.56	1.7e-05	IL1RAPL2	interleukin 1 receptor accessory protein-like 2
-4.57	0.017558	FMOD	fibromodulin
-4.6	0.01775	GPRC5B	G protein-coupled receptor, class C, group 5, member B; G protein-coupled receptor, family C, group 5, member B
-4.61	0.0006	DEPTOR	DEP domain containing MTOR-interacting protein
-4.61	0.027036	EMILIN2	elastin microfibril interfacer 2
-4.61	0.000189	TMEM19	transmembrane protein 19
-4.64	0.025844	KRT18P15	keratin 18 pseudogene 15; keratin 18 (KRT18) pseudogene; keratin 18; microRNA 622; keratin 18 pseudogene 17; keratin 18 pseudogene 5; keratin 18 pseudogene 31; keratin 18 pseudogene 58; keratin 18 pseudogene 18; keratin 18 pseudogene 24; keratin 18 pseudogene 22; keratin 18 pseudogene 52; keratin 18 pseudogene 39; keratin 18 pseudogene 32; keratin 18 pseudogene 23; keratin 18 pseudogene 65; kerat…
-4.64	0.023602	SEMA3D	sema domain, immunoglobulin domain (Ig), short basic domain, secreted, (semaphorin) 3D
-4.66	0.000982	ADAMTS1	ADAM metallopeptidase with thrombospondin type 1 motif, 1
-4.69	0.001798	SBSPON	somatomedin B and thrombospondin, type 1 domain containing
-4.73	0.01377	CLEC3B	C-type lectin domain family 3, member B; exosome component 7
-4.8	0.001708	FNIP2	folliculin interacting protein 2
-4.88	0.021538	TM4SF1	transmembrane 4 L six family member 1
-4.89	0.00581	PPAP2B	phosphatidic acid phosphatase type 2B
-4.91	0.002577	COL14A1	collagen, type XIV, alpha 1
-4.94	0.00185	BMP6	bone morphogenetic protein 6
-5.01	0.012879	C3	complement component 3
-5.03	0.007002	WNT2	wingless-type MMTV integration site family member 2
-5.04	0.001686	PKP2	plakophilin 2
-5.04	0.008027	SRGN	serglycin
-5.13	0.004583	CNKSR2	connector enhancer of kinase suppressor of Ras 2
-5.13	0.001195	SLIT3	slit homolog 3 (Drosophila)
-5.15	0.007872	CDH10	cadherin 10, type 2 (T2-cadherin)
-5.21	0.01145	ANO4	anoctamin 4
-5.25	0.000204	KCTD16	potassium channel tetramerization domain containing 16; potassium channel tetramerisation domain containing 16
-5.28	0.001258	CABLES1	Cdk5 and Abl enzyme substrate 1
-5.44	0.001029	PAPPA2	pappalysin 2
-5.45	0.001397	DAPK1	death-associated protein kinase 1
-5.48	0.015043	GREM2	gremlin 2, DAN family BMP antagonist; gremlin 2, cysteine knot superfamily, homolog (Xenopus laevis)
-5.49	0.000387	CAMK1D	uncharacterized LOC283070; calcium/calmodulin-dependent protein kinase ID
-5.52	0.00069	DCLK1	doublecortin-like kinase 1
-5.58	0.013702	RP11-243M5.1	novel transcript
-5.59	0.000461	TEK	TEK tyrosine kinase, endothelial
-5.65	0.001155	GPRC5A	G protein-coupled receptor, class C, group 5, member A; G protein-coupled receptor, family C, group 5, member A
-5.7	5.5e-05	BAMBI	BMP and activin membrane-bound inhibitor; BMP and activin membrane-bound inhibitor homolog (Xenopus laevis)
-5.72	0.015011	PCOLCE2	procollagen C-endopeptidase enhancer 2
-5.75	7.5e-05	SERPINE2	serpin peptidase inhibitor, clade E (nexin, plasminogen activator inhibitor type 1), member 2
-5.84	0.005581	TGFBR3	transforming growth factor, beta receptor III
-5.91	0.008265	IL1A	interleukin 1, alpha
-5.93	0.009176	GFRA1	GDNF family receptor alpha 1
-6.1	0.001793	CMAHP	cytidine monophospho-N-acetylneuraminic acid hydroxylase, pseudogene
-6.11	0.001569	EDIL3	EGF-like repeats and discoidin I-like domains 3
-6.27	0.001711	LACC1	laccase (multicopper oxidoreductase) domain containing 1
-6.37	0.001275	ABCA8	ATP-binding cassette, sub-family A (ABC1), member 8
-6.53	0.000228	RP11-138I17.1	novel transcript
-6.59	0.016476	PLCE1-AS1	PLCE1 antisense RNA 1; novel transcript, antisense to PLCE1
-6.62	0.000372	BMP4	bone morphogenetic protein 4
-6.63	0.000818	RHOJ	ras homolog family member J; ras homolog gene family, member J
-6.65	0.022016	MAMDC2	MAM domain containing 2
-6.66	0.002673	CYP1B1	cytochrome P450, family 1, subfamily B, polypeptide 1
-6.68	0.002517	ROR1	receptor tyrosine kinase-like orphan receptor 1
-6.69	0.004452	GPR1	G protein-coupled receptor 1
-6.7	0.013266	SFRP4	secreted frizzled-related protein 4
-6.76	0.00037	CPA4	carboxypeptidase A4
-6.85	0.014474	DKK1	dickkopf WNT signaling pathway inhibitor 1; dickkopf homolog 1 (Xenopus laevis)
-6.9	0.002372	CDH6	cadherin 6, type 2, K-cadherin (fetal kidney)
-6.96	0.000829	ABCA9	ATP-binding cassette, sub-family A (ABC1), member 9
-7.03	0.01191	HTR2A	5-hydroxytryptamine (serotonin) receptor 2A, G protein-coupled; 5-hydroxytryptamine (serotonin) receptor 2A
-7.13	5e-05	SOD3	superoxide dismutase 3, extracellular
-7.14	0.000853	BST1	bone marrow stromal cell antigen 1
-7.14	0.000706	GALNT12	polypeptide N-acetylgalactosaminyltransferase 12; UDP-N-acetyl-alpha-D-galactosamine:polypeptide N-acetylgalactosaminyltransferase 12 (GalNAc-T12)
-7.45	0.002323	MEDAG	mesenteric estrogen-dependent adipogenesis
-7.5	0.000234	NCKAP5	NCK-associated protein 5; Nck-associated protein 5
-7.55	0.000133	LIMCH1	LIM and calponin homology domains 1
-7.69	0.001037	NLGN1	neuroligin 1
-7.76	7.2e-05	ITGA6	integrin, alpha 6
-7.89	0.021844	ASPN	asporin
-7.98	0.013532	PRELP	proline/arginine-rich end leucine-rich repeat protein
-8.12	0.008129	STMN2	stathmin 2; stathmin-like 2
-8.36	4e-05	MYOZ2	myozenin 2
-8.41	0.003402	FAM65B	family with sequence similarity 65, member B
-8.74	0.010364	LINC01085	long intergenic non-protein coding RNA 1085; novel transcript
-8.78	0.003183	LINC01018	long intergenic non-protein coding RNA 1018; novel transcript
-8.8	0.001057	BCHE	butyrylcholinesterase
-8.95	0.031888	KRT18P54	keratin 18 pseudogene 54
-9.17	0.003232	JAG1	jagged 1; jagged 1 (Alagille syndrome)
-9.17	0.000829	PDE1C	phosphodiesterase 1C, calmodulin-dependent 70kDa
-9.22	0.013749	H19	H19, imprinted maternally expressed transcript (non-protein coding); microRNA 675; ribosomal protein S12
-9.24	0.003183	USP53	ubiquitin specific peptidase 53
-9.28	0.001643	KRT34	keratin 34; keratin, type I cuticular Ha4-like; novel protein similar to keratin 34 KRT34
-9.38	0.005901	KIAA1324L	KIAA1324-like
-9.43	0.002392	FGL2	fibrinogen-like 2
-9.59	0.003315	SERPINB2	serpin peptidase inhibitor, clade B (ovalbumin), member 2
-9.83	0.000817	TINAGL1	tubulointerstitial nephritis antigen-like 1
-9.96	0.01429	RIMS1	regulating synaptic membrane exocytosis 1
-10.1	0.001153	ABCA6	ATP-binding cassette, sub-family A (ABC1), member 6
-10.38	0.003758	MYCT1	myc target 1
-10.9	5.7e-05	RP11-760H22.2	putative novel transcript
-11.17	5.7e-05	SDPR	serum deprivation response; serum deprivation response (phosphatidylserine binding protein)
-11.29	0.000832	CRLF1	cytokine receptor-like factor 1; CRLF1 cytokine receptor-like factor 1
-11.44	0.015083	PLA2G2A	phospholipase A2, group IIA (platelets, synovial fluid)
-12.36	0.041338	LINC01133	long intergenic non-protein coding RNA 1133; novel transcript
-12.91	0.013193	KRT18P27	microRNA 622; keratin 18 (KRT18) pseudogene
-12.93	0.000886	MGARP	mitochondria-localized glutamic acid-rich protein; NADH dehydrogenase (ubiquinone) 1, subcomplex unknown, 1, 6kDa
-12.95	0.000242	SCN9A	sodium channel, voltage-gated, type IX, alpha subunit
-12.97	0.003267	IGFBP5	insulin-like growth factor binding protein 5
-14.1	0.00023	LINC01111	long intergenic non-protein coding RNA 1111; novel transcript
-14.38	5.5e-05	MEST	mesoderm specific transcript; mesoderm specific transcript homolog (mouse)
-14.74	0.005183	COL15A1	collagen, type XV, alpha 1
-14.83	0.001389	RGS7BP	regulator of G-protein signaling 7 binding protein
-16.08	0.001919	RDH10	retinol dehydrogenase 10 (all-trans)
-16.37	0.001821	HAPLN1	hyaluronan and proteoglycan link protein 1
-18.67	0.001489	FNDC1	fibronectin type III domain containing 1
-19.5	0.000204	SVEP1	sushi, von Willebrand factor type A, EGF and pentraxin domain containing 1
-19.68	0.025552	KRT18P10	keratin 18 pseudogene 10; keratin 18 (KRT18) pseudogene
-21.76	0.002558	TNFRSF11B	tumor necrosis factor receptor superfamily, member 11b
-21.79	0.034488	SFRP2	secreted frizzled-related protein 2
-22.64	0.006101	RP11-553K8.5	novel transcript
-24.25	0.000942	ADAMTS5	ADAM metallopeptidase with thrombospondin type 1 motif, 5
-24.41	7e-05	TNXB	tenascin XB
-27.61	6.1e-05	ANKRD1	ankyrin repeat domain 1 (cardiac muscle)
-27.84	0.001004	GPR133	G protein-coupled receptor 133
-27.97	0.000114	NOV	nephroblastoma overexpressed; nephroblastoma overexpressed gene
-28.03	0.001016	KRT16P4	keratin 16 pseudogene 4; keratin 16 pseudogene 5
-28.72	0.000495	COMP	cartilage oligomeric matrix protein
-33.08	0.000151	NTN4	netrin 4
-33.54	6e-06	FGF9	fibroblast growth factor 9; fibroblast growth factor 9 (glia-activating factor)
-34	0.000399	PI16	peptidase inhibitor 16
-42.67	0.000114	PTGIS	prostaglandin I2 (prostacyclin) synthase
-67.29	5.3e-05	NRK	Nik related kinase
