# Supplementary material for: The effect of medium supplementation and serial passaging on the transcriptome of human adipose-derived stromal cells expanded in vitro
Source: Stem Cell Res Ther. 2019 Aug 14;10:253. doi: 10.1186/s13287-019-1370-2 (PMC6694630; doi:10.1186/s13287-019-1370-2)
Supplement: Supplementary file 3 — Gene ontology terms for ASCs serially expanded in FBS and pHPL. Complete list of enriched GO terms for ASCs serially expanded in pHPL or FBS (P0 – P5). This data relates to Table 1. (XLSX 1017 kb) [file 13287_2019_1370_MOESM3_ESM.xlsx]

## Sheet: P0 Upregulated
p-value	term ID	t type	t name	Q&T list
1.22e-05	GO:0042127	BP	regulation of cell proliferation	SERPINB3,FBLN1,SRPX,WNT2,OGN,CXCL12,NPR3,SOS1,RARRES1,NR4A3,PTGFR,CDKN2C,RARRES3,IL6ST,PDGFRA,OSR1,ADM,ADAMTS1,TNFRSF11B,SERPINB7,IGFBP6,APOD,DPP4
1.81e-05	GO:0048869	BP	cellular developmental process	JADE2,SERPINB3,FBLN1,CDC25B,CHRDL1,WNT2,OGN,CXCL12,MMD,SOS1,PPL,TJP2,NR4A3,CLU,CDKN2C,MT1G,OMG,STEAP4,ZFP36,IL6ST,FST,PDGFRA,CD36,ENPP2,HMGA1,FBN2,CRABP2,CTSK,OSR1,ADM,ZFP36L2,TLR3,OSR2,WEE1,ANPEP,GPRC5B,RXFP1,DAB1,EFNA5,SOCS3,GLDN,PRELP,LRRK2,APOD,S100A4,EGFL6,EBF2,FMN1
2.27e-05	GO:0048731	BP	system development	JADE2,SERPINB3,ATP2B4,CHRDL1,WNT2,OGN,CXCL12,FAM20A,MMD,NPR3,SOS1,PPL,TJP2,NR4A3,CLU,CDKN2C,MT1G,OMG,ZFP36,IL6ST,FST,PDGFRA,ENPP2,FRAS1,FBN2,CRABP2,CTSK,OSR1,ADM,ZFP36L2,ADAMTS1,TLR3,TNFRSF11B,OSR2,SERPINB7,WEE1,ANPEP,GPRC5B,RXFP1,DAB1,CCBE1,EFNA5,SOCS3,GLDN,PRELP,LRRK2,APOD,S100A4,TLE1,EBF2,FMN1
5.29e-05	GO:0050793	BP	regulation of developmental process	JADE2,SERPINB3,FBLN1,WNT2,CXCL12,MMD,SOS1,TJP2,NR4A3,OMG,ZFP36,IL6ST,FST,PDGFRA,CD36,ENPP2,HMGA1,FBN2,CRABP2,CTSK,OSR1,ADM,ZFP36L2,TLR3,TNFRSF11B,OSR2,SERPINB7,GPRC5B,DAB1,CCBE1,EFNA5,SOCS3,LRRK2
7.23e-05	GO:0007275	BP	multicellular organism development	JADE2,SERPINB3,ATP2B4,FBLN1,CHRDL1,WNT2,OGN,CXCL12,FAM20A,MMD,NPR3,SOS1,PPL,TJP2,NR4A3,CLU,CDKN2C,MT1G,OMG,ZFP36,IL6ST,FST,PDGFRA,ENPP2,FRAS1,FBN2,CRABP2,CTSK,OSR1,ADM,ZFP36L2,ADAMTS1,TLR3,TNFRSF11B,OSR2,SERPINB7,WEE1,ANPEP,GPRC5B,RXFP1,DAB1,CCBE1,EFNA5,SOCS3,GLDN,PRELP,LRRK2,APOD,S100A4,TLE1,EGFL6,EBF2,FMN1
7.23e-05	GO:0008283	BP	cell proliferation	SERPINB3,FBLN1,SRPX,WNT2,OGN,CXCL12,NPR3,SOS1,RARRES1,NR4A3,CLU,PTGFR,CDKN2C,RARRES3,IL6ST,PDGFRA,OSR1,ADM,ADAMTS1,TNFRSF11B,SERPINB7,IGFBP6,APOD,DPP4
7.23e-05	GO:2000026	BP	regulation of multicellular organismal development	JADE2,SERPINB3,WNT2,CXCL12,MMD,SOS1,TJP2,NR4A3,OMG,ZFP36,IL6ST,FST,ENPP2,FBN2,CRABP2,CTSK,OSR1,ADM,ZFP36L2,TLR3,TNFRSF11B,OSR2,SERPINB7,GPRC5B,DAB1,CCBE1,EFNA5,LRRK2
7.23e-05	GO:0030154	BP	cell differentiation	JADE2,SERPINB3,FBLN1,CDC25B,CHRDL1,WNT2,OGN,CXCL12,MMD,SOS1,PPL,TJP2,NR4A3,CLU,CDKN2C,MT1G,OMG,STEAP4,ZFP36,IL6ST,FST,PDGFRA,CD36,FBN2,CRABP2,CTSK,OSR1,ADM,ZFP36L2,TLR3,OSR2,WEE1,ANPEP,GPRC5B,RXFP1,DAB1,EFNA5,SOCS3,GLDN,LRRK2,APOD,S100A4,EGFL6,EBF2,FMN1
7.89e-05	GO:0048519	BP	negative regulation of biological process	PDK4,SERPINB3,ATP2B4,WISP2,FBLN1,LXN,CHRDL1,SRPX,CEMIP,OGN,CXCL12,NPR3,RARRES1,TJP2,NR4A3,CLU,PTGFR,CDKN2C,MT1G,OMG,ZFP36,RARRES3,IL6ST,FST,PDGFRA,CD36,HMGA1,FBN2,OSR1,ADM,ADAMTS1,CLIC2,TNFRSF11B,GEM,SERPINB7,IGFBP6,DAB1,EFNA5,SOCS3,MT1X,APOD,DPP4,MT1A,MT1M
9.6e-05	GO:0051094	BP	positive regulation of developmental process	JADE2,SERPINB3,WNT2,CXCL12,MMD,ZFP36,IL6ST,FST,CD36,ENPP2,HMGA1,FBN2,CRABP2,OSR1,ADM,OSR2,SERPINB7,GPRC5B,DAB1,CCBE1,EFNA5,SOCS3
0.000104	GO:0045595	BP	regulation of cell differentiation	JADE2,SERPINB3,FBLN1,WNT2,CXCL12,MMD,SOS1,TJP2,NR4A3,OMG,ZFP36,IL6ST,PDGFRA,CD36,FBN2,CRABP2,CTSK,OSR1,ADM,ZFP36L2,TLR3,GPRC5B,DAB1,EFNA5,SOCS3,LRRK2
0.000104	GO:0051239	BP	regulation of multicellular organismal process	PDK4,JADE2,SERPINB3,ATP2B4,WNT2,CXCL12,MMD,SOS1,TJP2,NR4A3,CLU,OMG,ZFP36,IL6ST,FST,PDGFRA,CD36,ENPP2,FBN2,CRABP2,CTSK,OSR1,ADM,ZFP36L2,CLIC2,TLR3,TNFRSF11B,OSR2,SERPINB7,GPRC5B,DAB1,CCBE1,EFNA5,LRRK2,APOD
0.00013	GO:0048856	BP	anatomical structure development	JADE2,SERPINB3,ATP2B4,FBLN1,CDC25B,CHRDL1,WNT2,OGN,CXCL12,FAM20A,MMD,NPR3,SOS1,PPL,TJP2,NR4A3,CLU,CDKN2C,MT1G,OMG,ZFP36,IL6ST,FST,PDGFRA,CD36,ENPP2,FRAS1,FBN2,CRABP2,CTSK,OSR1,ADM,ZFP36L2,ADAMTS1,TLR3,TNFRSF11B,OSR2,SERPINB7,WEE1,ANPEP,GPRC5B,RXFP1,DAB1,CCBE1,EFNA5,SOCS3,GLDN,PRELP,LRRK2,APOD,S100A4,TLE1,EGFL6,EBF2,FMN1
0.000164	GO:0071294	BP	cellular response to zinc ion	MT1G,MT1X,MT1A,MT1M
0.000203	GO:0032502	BP	developmental process	JADE2,SERPINB3,ATP2B4,FBLN1,CDC25B,CHRDL1,WNT2,OGN,CXCL12,FAM20A,MMD,NPR3,SOS1,PPL,TJP2,NR4A3,CLU,CDKN2C,MT1G,OMG,STEAP4,ZFP36,IL6ST,FST,PDGFRA,CD36,ENPP2,HMGA1,FRAS1,FBN2,CRABP2,CTSK,OSR1,ADM,ZFP36L2,ADAMTS1,TLR3,TNFRSF11B,OSR2,SERPINB7,WEE1,ANPEP,GPRC5B,RXFP1,DAB1,CCBE1,EFNA5,SOCS3,GLDN,PRELP,LRRK2,APOD,S100A4,TLE1,EGFL6,EBF2,FMN1
0.000337	GO:0007155	BP	cell adhesion	WISP2,FBLN1,SRPX,CXCL12,SOS1,NR4A3,OMG,IL6ST,PDGFRA,CD36,SNED1,DAB1,EFNA5,GLDN,APOD,DPP4,EGFL6,VIT
0.00035	GO:0022610	BP	biological adhesion	WISP2,FBLN1,SRPX,CXCL12,SOS1,NR4A3,OMG,IL6ST,PDGFRA,CD36,SNED1,DAB1,EFNA5,GLDN,APOD,DPP4,EGFL6,VIT
0.000363	GO:0032501	BP	multicellular organismal process	PDK4,SERPINB3,ATP2B4,FBLN1,LXN,PLTP,CHRDL1,WNT2,OGN,CXCL12,FAM20A,MMD,NPR3,SOS1,PPL,TJP2,NR4A3,CLU,PTGFR,CDKN2C,MT1G,OMG,IL6ST,FST,DTNA,PDGFRA,CD36,ENPP2,FRAS1,FBN2,CTSK,OSR1,ADM,ADAMTS1,CLIC2,TNFRSF11B,SERPINB7,WEE1,ANPEP,DAB1,CCBE1,EFNA5,SOCS3,GLDN,PRELP,APOD,S100A4,DPP4,EGFL6
0.000369	GO:0009653	BP	anatomical structure morphogenesis	JADE2,FBLN1,WNT2,OGN,CXCL12,FAM20A,SOS1,NR4A3,CLU,OMG,PDGFRA,CD36,ENPP2,FRAS1,FBN2,CRABP2,OSR1,ADM,ADAMTS1,TNFRSF11B,OSR2,WEE1,ANPEP,RXFP1,DAB1,CCBE1,EFNA5,SOCS3,LRRK2,APOD,TLE1,FMN1
0.000493	GO:0030198	BP	extracellular matrix organization	FBLN1,PDGFRA,FBN2,CTSK,TNFRSF11B,TNXB,RXFP1,OLFML2A,DPP4,EGFL6,VIT
0.000493	GO:0043062	BP	extracellular structure organization	FBLN1,PDGFRA,FBN2,CTSK,TNFRSF11B,TNXB,RXFP1,OLFML2A,DPP4,EGFL6,VIT
0.000511	GO:0030155	BP	regulation of cell adhesion	FBLN1,CXCL12,SOS1,NR4A3,IL6ST,CD36,DAB1,EFNA5,APOD,DPP4,EGFL6,VIT
0.000617	GO:0040007	BP	growth	JADE2,WISP2,WNT2,CXCL12,SOS1,CDKN2C,MT1G,CD36,CRABP2,ADM,IGFBP6,EFNA5,SOCS3,MT1X,APOD,MT1A,MT1M,FMN1
0.000642	GO:0006468	BP	protein phosphorylation	PDK4,SERPINB3,ATP2B4,FBLN1,CDC25B,CEMIP,FAM20A,MMD,SOS1,CLU,CDKN2C,ZFP36,IL6ST,PDGFRA,CD36,ENPP2,OSR1,ZFP36L2,TLR3,WEE1,GPRC5B,DAB1,TNFAIP8L3,EFNA5,SOCS3,LRRK2
0.000675	GO:0048523	BP	negative regulation of cellular process	PDK4,SERPINB3,ATP2B4,WISP2,FBLN1,LXN,CHRDL1,SRPX,OGN,CXCL12,NPR3,RARRES1,TJP2,NR4A3,CLU,PTGFR,CDKN2C,OMG,RARRES3,IL6ST,FST,CD36,FBN2,OSR1,ADM,ADAMTS1,CLIC2,SERPINB7,IGFBP6,DAB1,EFNA5,SOCS3,APOD,DPP4
0.000721	GO:0033674	BP	positive regulation of kinase activity	ATP2B4,CDC25B,CEMIP,FAM20A,MMD,CLU,PDGFRA,TLR3,GPRC5B,DAB1,TNFAIP8L3,EFNA5,LRRK2
0.000836	GO:0043549	BP	regulation of kinase activity	SERPINB3,ATP2B4,CDC25B,CEMIP,FAM20A,MMD,CLU,CDKN2C,PDGFRA,TLR3,GPRC5B,DAB1,TNFAIP8L3,EFNA5,SOCS3,LRRK2
0.000902	GO:0001934	BP	positive regulation of protein phosphorylation	ATP2B4,CDC25B,CEMIP,FAM20A,MMD,CLU,IL6ST,PDGFRA,CD36,ENPP2,TLR3,GPRC5B,DAB1,TNFAIP8L3,EFNA5,SOCS3,LRRK2
0.00113	GO:0051240	BP	positive regulation of multicellular organismal process	JADE2,SERPINB3,WNT2,CXCL12,MMD,NR4A3,CLU,IL6ST,FST,CD36,ENPP2,FBN2,CRABP2,OSR1,ADM,TLR3,OSR2,SERPINB7,GPRC5B,DAB1,CCBE1,EFNA5
0.00125	GO:0061564	BP	axon development	OGN,CXCL12,OMG,DAB1,EFNA5,APOD
0.00134	GO:0040008	BP	regulation of growth	WISP2,WNT2,CXCL12,CDKN2C,MT1G,CD36,IGFBP6,EFNA5,SOCS3,MT1X,MT1A,MT1M
0.00145	GO:0042327	BP	positive regulation of phosphorylation	ATP2B4,CDC25B,CEMIP,FAM20A,MMD,CLU,IL6ST,PDGFRA,CD36,ENPP2,TLR3,GPRC5B,DAB1,TNFAIP8L3,EFNA5,SOCS3,LRRK2
0.00152	GO:0045937	BP	positive regulation of phosphate metabolic process	ATP2B4,CDC25B,CEMIP,FAM20A,MMD,CLU,IL6ST,PDGFRA,CD36,ENPP2,ADM,TLR3,GPRC5B,DAB1,TNFAIP8L3,EFNA5,SOCS3,LRRK2
0.00152	GO:0061081	BP	positive regulation of myeloid leukocyte cytokine production involved in immune response	NR4A3,CD36,GPRC5B
0.00152	GO:0008285	BP	negative regulation of cell proliferation	FBLN1,SRPX,OGN,NPR3,RARRES1,CDKN2C,RARRES3,ADM,ADAMTS1,IGFBP6,APOD
0.00152	GO:0010562	BP	positive regulation of phosphorus metabolic process	ATP2B4,CDC25B,CEMIP,FAM20A,MMD,CLU,IL6ST,PDGFRA,CD36,ENPP2,ADM,TLR3,GPRC5B,DAB1,TNFAIP8L3,EFNA5,SOCS3,LRRK2
0.00152	GO:0051338	BP	regulation of transferase activity	SERPINB3,ATP2B4,CDC25B,CEMIP,FAM20A,MMD,CLU,CDKN2C,ZFP36,PDGFRA,TLR3,GPRC5B,DAB1,TNFAIP8L3,EFNA5,SOCS3,LRRK2
0.00152	GO:0051174	BP	regulation of phosphorus metabolic process	PDK4,SERPINB3,ATP2B4,FBLN1,CEMIP,FAM20A,MMD,NPR3,CLU,CDKN2C,IL6ST,PDGFRA,CD36,ENPP2,ADM,TLR3,GPRC5B,DAB1,TNFAIP8L3,EFNA5,SOCS3,LRRK2
0.00171	GO:0001932	BP	regulation of protein phosphorylation	SERPINB3,ATP2B4,FBLN1,CEMIP,FAM20A,MMD,CLU,CDKN2C,IL6ST,PDGFRA,CD36,ENPP2,TLR3,GPRC5B,DAB1,TNFAIP8L3,EFNA5,SOCS3,LRRK2
0.00191	GO:0031589	BP	cell-substrate adhesion	SNED1,EFNA5,APOD,EGFL6,VIT
0.00194	GO:0001568	BP	blood vessel development	WNT2,SOS1,PDGFRA,ENPP2,OSR1,ADM,SERPINB7,ANPEP,CCBE1,SOCS3,APOD
0.00194	GO:0120039	BP	plasma membrane bounded cell projection morphogenesis	JADE2,OGN,CXCL12,SOS1,NR4A3,OMG,ENPP2,CRABP2,WEE1,DAB1,EFNA5,LRRK2,FMN1
0.00198	GO:0009968	BP	negative regulation of signal transduction	SERPINB3,ATP2B4,FBLN1,CHRDL1,CXCL12,CLU,FST,PDGFRA,FBN2,ADM,CLIC2,IGFBP6,DAB1,SOCS3,APOD
0.00198	GO:0048858	BP	cell projection morphogenesis	JADE2,OGN,CXCL12,SOS1,NR4A3,OMG,ENPP2,CRABP2,WEE1,DAB1,EFNA5,LRRK2,FMN1
0.00204	GO:0050770	BP	regulation of axonogenesis	CXCL12,OMG,DAB1,EFNA5
0.00212	GO:0010810	BP	regulation of cell-substrate adhesion	FBLN1,CD36,EFNA5,APOD,EGFL6,VIT
0.00212	GO:0072111	BP	cell proliferation involved in kidney development	OSR1,SERPINB7
0.00228	GO:0048662	BP	negative regulation of smooth muscle cell proliferation	OGN,NPR3,APOD
0.00228	GO:0042476	BP	odontogenesis	FAM20A,PDGFRA,OSR1,ADM,TNFRSF11B,OSR2
0.00244	GO:0032990	BP	cell part morphogenesis	JADE2,OGN,CXCL12,SOS1,NR4A3,OMG,ENPP2,CRABP2,WEE1,DAB1,EFNA5,LRRK2,FMN1
0.00251	GO:0001944	BP	vasculature development	WNT2,SOS1,PDGFRA,ENPP2,OSR1,ADM,SERPINB7,ANPEP,CCBE1,SOCS3,APOD
0.00258	GO:0048468	BP	cell development	JADE2,FBLN1,CDC25B,WNT2,OGN,CXCL12,MMD,SOS1,TJP2,NR4A3,CLU,OMG,IL6ST,PDGFRA,CRABP2,OSR1,ADM,WEE1,GPRC5B,DAB1,EFNA5,GLDN,LRRK2,APOD,FMN1
0.00271	GO:0072012	BP	glomerulus vasculature development	OSR1,SERPINB7
0.00271	GO:0072358	BP	cardiovascular system development	WNT2,SOS1,PDGFRA,ENPP2,OSR1,ADM,SERPINB7,ANPEP,CCBE1,SOCS3,APOD
0.00271	GO:0022008	BP	neurogenesis	JADE2,WNT2,OGN,CXCL12,MMD,SOS1,NR4A3,CLU,CDKN2C,OMG,IL6ST,CRABP2,ADM,WEE1,GPRC5B,DAB1,EFNA5,GLDN,LRRK2,APOD,FMN1
0.00279	GO:0048585	BP	negative regulation of response to stimulus	SERPINB3,ATP2B4,FBLN1,CHRDL1,CXCL12,NR4A3,CLU,ZFP36,FST,PDGFRA,FBN2,ADM,CLIC2,TLR3,IGFBP6,DAB1,SOCS3,LRRK2,APOD
0.00286	GO:0061440	BP	kidney vasculature development	OSR1,SERPINB7
0.00286	GO:1901700	BP	response to oxygen-containing compound	PDK4,FMO1,ATP2B4,WNT2,CXCL12,SOS1,NR4A3,CLU,PTGFR,PDGFRA,CD36,OSR1,ADM,TNFRSF11B,EFNA5,SOCS3,APOD
0.00286	GO:0061437	BP	renal system vasculature development	OSR1,SERPINB7
0.00287	GO:0042340	BP	keratan sulfate catabolic process	OGN,PRELP
0.00287	GO:0019220	BP	regulation of phosphate metabolic process	SERPINB3,ATP2B4,FBLN1,CEMIP,FAM20A,MMD,NPR3,CLU,CDKN2C,IL6ST,PDGFRA,CD36,ENPP2,ADM,TLR3,GPRC5B,DAB1,TNFAIP8L3,EFNA5,SOCS3,LRRK2
0.00301	GO:0045859	BP	regulation of protein kinase activity	SERPINB3,ATP2B4,CDC25B,CEMIP,FAM20A,MMD,CLU,CDKN2C,TLR3,GPRC5B,DAB1,EFNA5,SOCS3,LRRK2
0.00314	GO:0035136	BP	forelimb morphogenesis	CRABP2,OSR1,OSR2,FMN1
0.00321	GO:0045597	BP	positive regulation of cell differentiation	JADE2,SERPINB3,WNT2,CXCL12,MMD,ZFP36,IL6ST,CD36,FBN2,CRABP2,ADM,GPRC5B,DAB1,EFNA5,SOCS3
0.00331	GO:0051347	BP	positive regulation of transferase activity	ATP2B4,CDC25B,CEMIP,FAM20A,MMD,CLU,PDGFRA,TLR3,GPRC5B,DAB1,TNFAIP8L3,EFNA5,LRRK2
0.00331	GO:0022603	BP	regulation of anatomical structure morphogenesis	FBLN1,WNT2,CXCL12,OMG,CD36,ENPP2,OSR1,ADM,TNFRSF11B,DAB1,CCBE1,EFNA5
0.00339	GO:0010043	BP	response to zinc ion	MT1G,MT1X,MT1A,MT1M
0.00339	GO:0042325	BP	regulation of phosphorylation	SERPINB3,ATP2B4,FBLN1,CEMIP,FAM20A,MMD,CLU,CDKN2C,IL6ST,PDGFRA,CD36,ENPP2,TLR3,GPRC5B,DAB1,TNFAIP8L3,EFNA5,SOCS3,LRRK2
0.00348	GO:0010648	BP	negative regulation of cell communication	SERPINB3,ATP2B4,FBLN1,CHRDL1,CXCL12,CLU,FST,PDGFRA,FBN2,ADM,CLIC2,IGFBP6,DAB1,SOCS3,APOD
0.00349	GO:0045860	BP	positive regulation of protein kinase activity	ATP2B4,CDC25B,CEMIP,FAM20A,MMD,CLU,ADCY3,TLR3,GPRC5B,DAB1,EFNA5,LRRK2
0.0035	GO:0023057	BP	negative regulation of signaling	SERPINB3,ATP2B4,FBLN1,CHRDL1,CXCL12,CLU,FST,PDGFRA,FBN2,ADM,CLIC2,IGFBP6,DAB1,SOCS3,APOD
0.00371	GO:0048513	BP	animal organ development	SERPINB3,ATP2B4,CHRDL1,WNT2,CXCL12,FAM20A,SOS1,PPL,TJP2,NR4A3,MT1G,ZFP36,FST,PDGFRA,FRAS1,FBN2,CTSK,OSR1,ADM,ZFP36L2,ADAMTS1,TLR3,TNFRSF11B,OSR2,SERPINB7,RXFP1,DAB1,CCBE1,SOCS3,LRRK2,APOD,S100A4,TLE1,EBF2,FMN1
0.00373	GO:0036023	BP	embryonic skeletal limb joint morphogenesis	OSR1,OSR2
0.00373	GO:0036022	BP	limb joint morphogenesis	OSR1,OSR2
0.00408	GO:0048812	BP	neuron projection morphogenesis	JADE2,OGN,CXCL12,SOS1,NR4A3,OMG,CRABP2,WEE1,DAB1,EFNA5,LRRK2,FMN1
0.00413	GO:0001822	BP	kidney development	PDGFRA,FRAS1,OSR1,ADAMTS1,OSR2,SERPINB7,LRRK2,FMN1
0.00414	GO:0007167	BP	enzyme linked receptor protein signaling pathway	PDK4,CHRDL1,PDGFRL,SOS1,IL6ST,FST,PDGFRA,FBN2,IGFBP6,CCBE1,EFNA5,SOCS3,APOD
0.00417	GO:0032270	BP	positive regulation of cellular protein metabolic process	SERPINB3,ATP2B4,FBLN1,CEMIP,FAM20A,MMD,CLU,IL6ST,PDGFRA,CD36,ENPP2,TLR3,GPRC5B,DAB1,CCBE1,TNFAIP8L3,EFNA5,SOCS3,LRRK2
0.0042	GO:0046686	BP	response to cadmium ion	MT1G,CYB5A,MT1X,MT1A
0.00423	GO:0007165	BP	signal transduction	PDK4,SERPINB3,ATP2B4,WISP2,FBLN1,CHRDL1,SRPX,PDGFRL,WNT2,CXCL12,NPR3,SOS1,TJP2,NR4A3,CLU,PTGFR,IL6ST,FST,DTNA,PDGFRA,CD36,ENPP2,FBN2,CTSK,OSR1,ADM,ADAMTS1,CLIC2,TNFRSF11B,ANPEP,SCG5,IGFBP6,DAB1,CCBE1,EFNA5,SOCS3,APOD,S100A4
0.00441	GO:0010771	BP	negative regulation of cell morphogenesis involved in differentiation	OMG,DAB1,EFNA5
0.00454	GO:0010035	BP	response to inorganic substance	ATP2B4,NR4A3,MT1G,CD36,TNFRSF11B,CYB5A,MT1X,LRRK2,MT1A,MT1M
0.00463	GO:0001656	BP	metanephros development	PDGFRA,FRAS1,OSR1,OSR2,FMN1
0.0047	GO:0060021	BP	palate development	SOS1,PDGFRA,FRAS1,OSR1,OSR2
0.0047	GO:0007409	BP	axonogenesis	OGN,CXCL12,OMG,DAB1,EFNA5
0.0048	GO:0007154	BP	cell communication	PDK4,SERPINB3,ATP2B4,WISP2,FBLN1,CHRDL1,SRPX,PDGFRL,WNT2,CXCL12,NPR3,SOS1,TJP2,NR4A3,CLU,PTGFR,IL6ST,FST,DTNA,PDGFRA,CD36,ENPP2,FRAS1,FBN2,CTSK,OSR1,ADM,ADAMTS1,CLIC2,TNFRSF11B,ANPEP,SCG5,IGFBP6,DAB1,CCBE1,EFNA5,SOCS3,APOD,S100A4,DPP4
0.00503	GO:0010646	BP	regulation of cell communication	SERPINB3,ATP2B4,FBLN1,CHRDL1,SRPX,WNT2,CXCL12,SOS1,CLU,IL6ST,FST,CD36,FBN2,ADM,CLIC2,SCG5,IGFBP6,DAB1,CCBE1,EFNA5,SOCS3,APOD,S100A4,DPP4
0.00541	GO:0032989	BP	cellular component morphogenesis	JADE2,FBLN1,OGN,CXCL12,SOS1,NR4A3,CLU,OMG,PDGFRA,ENPP2,CRABP2,WEE1,DAB1,EFNA5,LRRK2,FMN1
0.00549	GO:0072001	BP	renal system development	PDGFRA,FRAS1,OSR1,ADAMTS1,OSR2,SERPINB7,LRRK2,FMN1
0.00551	GO:0030182	BP	neuron differentiation	JADE2,WNT2,OGN,CXCL12,MMD,SOS1,NR4A3,OMG,CRABP2,ADM,WEE1,GPRC5B,DAB1,EFNA5,GLDN,LRRK2,APOD,FMN1
0.00551	GO:0035107	BP	appendage morphogenesis	FRAS1,FBN2,CRABP2,OSR1,OSR2,FMN1
0.00551	GO:0016310	BP	phosphorylation	PDK4,SERPINB3,ATP2B4,FBLN1,CDC25B,CEMIP,FAM20A,MMD,SOS1,CLU,CDKN2C,ZFP36,IL6ST,PDGFRA,CD36,ENPP2,OSR1,ZFP36L2,TLR3,WEE1,GPRC5B,DAB1,TNFAIP8L3,EFNA5,SOCS3,LRRK2
0.00551	GO:0000902	BP	cell morphogenesis	JADE2,FBLN1,OGN,CXCL12,SOS1,NR4A3,CLU,OMG,ENPP2,CRABP2,WEE1,DAB1,EFNA5,LRRK2,FMN1
0.00551	GO:0007162	BP	negative regulation of cell adhesion	CXCL12,DAB1,EFNA5,APOD
0.00551	GO:0048646	BP	anatomical structure formation involved in morphogenesis	WNT2,FAM20A,NR4A3,PDGFRA,CD36,ENPP2,FBN2,OSR1,ADM,ADAMTS1,ANPEP,CCBE1,APOD
0.00551	GO:0061082	BP	myeloid leukocyte cytokine production	NR4A3,CD36,GPRC5B
0.00551	GO:0035108	BP	limb morphogenesis	FRAS1,FBN2,CRABP2,OSR1,OSR2,FMN1
0.00551	GO:0050731	BP	positive regulation of peptidyl-tyrosine phosphorylation	IL6ST,CD36,ENPP2,GPRC5B,EFNA5,SOCS3
0.00553	GO:0023051	BP	regulation of signaling	SERPINB3,ATP2B4,FBLN1,CHRDL1,SRPX,WNT2,CXCL12,SOS1,CLU,IL6ST,FST,CD36,FBN2,ADM,CLIC2,SCG5,IGFBP6,DAB1,CCBE1,EFNA5,SOCS3,APOD,S100A4,DPP4
0.00557	GO:0031401	BP	positive regulation of protein modification process	ATP2B4,CDC25B,CEMIP,FAM20A,MMD,CLU,IL6ST,PDGFRA,CD36,ENPP2,TLR3,GPRC5B,DAB1,TNFAIP8L3,EFNA5,SOCS3,LRRK2
0.00581	GO:0048699	BP	generation of neurons	JADE2,WNT2,OGN,CXCL12,MMD,SOS1,NR4A3,OMG,IL6ST,CRABP2,ADM,WEE1,GPRC5B,DAB1,EFNA5,GLDN,LRRK2,APOD,FMN1
0.00622	GO:1901701	BP	cellular response to oxygen-containing compound	PDK4,ATP2B4,WNT2,SOS1,NR4A3,CLU,PTGFR,ZFP36,PDGFRA,CD36,OSR1,ZFP36L2,EFNA5,SOCS3,LRRK2
0.0064	GO:0051247	BP	positive regulation of protein metabolic process	SERPINB3,ATP2B4,FBLN1,CEMIP,FAM20A,MMD,CLU,IL6ST,PDGFRA,CD36,ENPP2,TLR3,GPRC5B,DAB1,CCBE1,TNFAIP8L3,EFNA5,SOCS3,LRRK2
0.00641	GO:0009893	BP	positive regulation of metabolic process	SERPINB3,ATP2B4,FBLN1,CDC25B,CEMIP,WNT2,FAM20A,MMD,NPR3,NR4A3,CLU,PTGFR,ZFP36,IL6ST,PDGFRA,CD36,ENPP2,HMGA1,OSR1,ADM,ZFP36L2,TLR3,OSR2,SERPINB7,GPRC5B,DAB1,CCBE1,TNFAIP8L3,EFNA5,SOCS3,LRRK2,TLE1,EBF2
0.00643	GO:0010769	BP	regulation of cell morphogenesis involved in differentiation	CXCL12,OMG,DAB1,EFNA5
0.00645	GO:0071310	BP	cellular response to organic substance	PDK4,ATP2B4,CHRDL1,WNT2,CXCL12,SOS1,TJP2,NR4A3,CLU,PTGFR,MT1G,IL6ST,PDGFRA,CD36,FBN2,OSR1,TNFRSF11B,CCBE1,EFNA5,SOCS3,MT1X
0.00645	GO:0048518	BP	positive regulation of biological process	JADE2,SERPINB3,ATP2B4,FBLN1,PLTP,CDC25B,SRPX,CEMIP,WNT2,CXCL12,FAM20A,MMD,NPR3,SOS1,NR4A3,CLU,PTGFR,ZFP36,IL6ST,FST,PDGFRA,CD36,ENPP2,HMGA1,FBN2,CRABP2,CTSK,OSR1,ADM,ZFP36L2,CLIC2,TLR3,OSR2,SERPINB7,GPRC5B,DAB1,CCBE1,TNFAIP8L3,EFNA5,SOCS3,LRRK2,S100A4,TLE1,DPP4,EGFL6,VIT,EBF2,FMN1
0.00659	GO:0090183	BP	regulation of kidney development	OSR1,SERPINB7
0.00662	GO:0098706	BP	ferric iron import across plasma membrane	STEAP4
0.00667	GO:2000404	BP	regulation of T cell migration	CXCL12,APOD
0.00668	GO:0006869	BP	lipid transport	ATP9A,PLTP,CLU,CD36,ABCA9,ABCA6,TNFAIP8L3,APOD
0.00704	GO:0045453	BP	bone resorption	PDK4,CTSK,TNFRSF11B
0.00705	GO:0055080	BP	cation homeostasis	PDK4,ATP2B4,CEMIP,CXCL12,FAM20A,STEAP4,PDGFRA,CD36,ADM,CLIC2,LRRK2
0.00706	GO:0002718	BP	regulation of cytokine production involved in immune response	NR4A3,CD36,TLR3,GPRC5B
0.00714	GO:0001101	BP	response to acid chemical	PDK4,ATP2B4,WNT2,PTGFR,PDGFRA,CD36,OSR1
0.00714	GO:0009888	BP	tissue development	SERPINB3,WNT2,FAM20A,SOS1,PPL,TJP2,NR4A3,FST,PDGFRA,FRAS1,FBN2,CRABP2,CTSK,OSR1,ADM,OSR2,SERPINB7,RXFP1,SOCS3,APOD,S100A4,EBF2,FMN1
0.00721	GO:0009605	BP	response to external stimulus	PDK4,FMO1,LXN,CXCL12,SOS1,NR4A3,CLU,PTGFR,ZFP36,IL6ST,PDGFRA,CD36,ENPP2,HMGA1,ADM,TLR3,TNFRSF11B,GPRC5B,DAB1,EFNA5,SOCS3,LRRK2,APOD
0.00728	GO:0048598	BP	embryonic morphogenesis	WNT2,SOS1,NR4A3,PDGFRA,FRAS1,FBN2,CRABP2,OSR1,ADM,OSR2,SOCS3
0.00742	GO:0098771	BP	inorganic ion homeostasis	PDK4,ATP2B4,CEMIP,CXCL12,FAM20A,STEAP4,PDGFRA,CD36,ADM,CLIC2,LRRK2
0.00742	GO:0050769	BP	positive regulation of neurogenesis	JADE2,WNT2,CXCL12,MMD,IL6ST,CRABP2,GPRC5B,DAB1,EFNA5
0.00742	GO:0050961	BP	detection of temperature stimulus involved in sensory perception	LXN,CXCL12
0.00742	GO:0033216	BP	ferric iron import	STEAP4
0.00742	GO:0071276	BP	cellular response to cadmium ion	MT1G,MT1X,MT1A
0.00742	GO:0010604	BP	positive regulation of macromolecule metabolic process	SERPINB3,ATP2B4,FBLN1,CDC25B,CEMIP,WNT2,FAM20A,MMD,NR4A3,CLU,PTGFR,ZFP36,IL6ST,PDGFRA,CD36,ENPP2,HMGA1,OSR1,ZFP36L2,TLR3,OSR2,SERPINB7,GPRC5B,DAB1,CCBE1,TNFAIP8L3,EFNA5,SOCS3,LRRK2,TLE1,EBF2
0.00742	GO:0042221	BP	response to chemical	PDK4,FMO1,ATP2B4,CHRDL1,WNT2,CXCL12,SOS1,TJP2,NR4A3,CLU,PTGFR,MT1G,IL6ST,PDGFRA,CD36,ENPP2,FBN2,OSR1,ADM,CLIC2,AAED1,TNFRSF11B,CYB5A,DAB1,CCBE1,EFNA5,SOCS3,MT1X,APOD,MT1M
0.00742	GO:0050965	BP	detection of temperature stimulus involved in sensory perception of pain	LXN,CXCL12
0.00742	GO:0023052	BP	signaling	PDK4,SERPINB3,ATP2B4,WISP2,FBLN1,CHRDL1,SRPX,PDGFRL,WNT2,CXCL12,NPR3,SOS1,TJP2,NR4A3,CLU,PTGFR,IL6ST,FST,DTNA,PDGFRA,CD36,ENPP2,FBN2,CTSK,OSR1,ADM,ADAMTS1,CLIC2,TNFRSF11B,ANPEP,SCG5,IGFBP6,DAB1,CCBE1,EFNA5,SOCS3,APOD,S100A4,DPP4
0.00742	GO:0051716	BP	cellular response to stimulus	PDK4,FMO1,SERPINB3,ATP2B4,WISP2,FBLN1,CHRDL1,SRPX,PDGFRL,WNT2,CXCL12,NPR3,SOS1,TJP2,NR4A3,CLU,PTGFR,MT1G,IL6ST,FST,DTNA,PDGFRA,CD36,ENPP2,FBN2,CTSK,OSR1,ADM,ADAMTS1,CLIC2,TNFRSF11B,ANPEP,SCG5,IGFBP6,DAB1,CCBE1,EFNA5,SOCS3,MT1X,APOD,S100A4,MT1M
0.00742	GO:0032835	BP	glomerulus development	OSR1,SERPINB7
0.00765	GO:0008284	BP	positive regulation of cell proliferation	SERPINB3,CXCL12,OSR1,SERPINB7,DPP4
0.00766	GO:0031175	BP	neuron projection development	OGN,CXCL12,OMG,ADM,DAB1,EFNA5,APOD
0.00771	GO:0048667	BP	cell morphogenesis involved in neuron differentiation	OGN,CXCL12,OMG,DAB1,EFNA5
0.00785	GO:0042475	BP	odontogenesis of dentin-containing tooth	FAM20A,PDGFRA,ADM,TNFRSF11B
0.00792	GO:0002686	BP	negative regulation of leukocyte migration	CXCL12,APOD
0.00792	GO:0015677	BP	copper ion import	STEAP4
0.00798	GO:0001655	BP	urogenital system development	PDGFRA,FRAS1,OSR1,ADAMTS1,OSR2,SERPINB7,LRRK2,FMN1
0.0085	GO:0055074	BP	calcium ion homeostasis	ATP2B4,CEMIP,CXCL12,FAM20A,PDGFRA,CD36,ADM,CLIC2
0.0085	GO:0070887	BP	cellular response to chemical stimulus	PDK4,FMO1,ATP2B4,CHRDL1,WNT2,CXCL12,SOS1,TJP2,NR4A3,CLU,PTGFR,MT1G,IL6ST,PDGFRA,CD36,FBN2,OSR1,TNFRSF11B,CCBE1,EFNA5,SOCS3,MT1X,MT1M
0.0085	GO:0060173	BP	limb development	FRAS1,FBN2,CRABP2,OSR1,OSR2,FMN1
0.0085	GO:0048736	BP	appendage development	FRAS1,FBN2,CRABP2,OSR1,OSR2,FMN1
0.0085	GO:0018146	BP	keratan sulfate biosynthetic process	OGN,PRELP
0.00858	GO:0009887	BP	animal organ morphogenesis	WNT2,FAM20A,SOS1,NR4A3,PDGFRA,FRAS1,FBN2,OSR1,ADM,ADAMTS1,TNFRSF11B,OSR2,LRRK2,TLE1,FMN1
0.00859	GO:1902532	BP	negative regulation of intracellular signal transduction	SERPINB3,ATP2B4,FBLN1,CXCL12,CLU,CLIC2,DAB1,SOCS3
0.00868	GO:0060284	BP	regulation of cell development	JADE2,FBLN1,WNT2,CXCL12,MMD,TJP2,OMG,IL6ST,CRABP2,GPRC5B,DAB1,EFNA5,LRRK2
0.00885	GO:0072359	BP	circulatory system development	WNT2,SOS1,PDGFRA,ENPP2,OSR1,ADM,ADAMTS1,SERPINB7,ANPEP,CCBE1,SOCS3,APOD
0.00885	GO:0045124	BP	regulation of bone resorption	PDK4,TNFRSF11B
0.00885	GO:0018108	BP	peptidyl-tyrosine phosphorylation	IL6ST,PDGFRA,CD36,ENPP2,WEE1,GPRC5B,EFNA5,SOCS3
0.00885	GO:0048666	BP	neuron development	JADE2,OGN,CXCL12,SOS1,NR4A3,OMG,CRABP2,ADM,WEE1,DAB1,EFNA5,GLDN,LRRK2,APOD,FMN1
0.00903	GO:0018212	BP	peptidyl-tyrosine modification	IL6ST,PDGFRA,CD36,ENPP2,WEE1,GPRC5B,EFNA5,SOCS3
0.00904	GO:0010876	BP	lipid localization	ATP9A,PLTP,CLU,CD36,ABCA9,ABCA6,TNFAIP8L3,APOD
0.00904	GO:0072259	BP	metanephric interstitial fibroblast development	OSR1
0.00904	GO:0072184	BP	renal vesicle progenitor cell differentiation	OSR1
0.00904	GO:0072258	BP	metanephric interstitial fibroblast differentiation	OSR1
0.00904	GO:0072167	BP	specification of mesonephric tubule identity	OSR1
0.00904	GO:0090362	BP	positive regulation of platelet-derived growth factor production	SERPINB7
0.00904	GO:0072165	BP	anterior mesonephric tubule development	OSR1
0.00904	GO:0072169	BP	specification of posterior mesonephric tubule identity	OSR1
0.00904	GO:0072168	BP	specification of anterior mesonephric tubule identity	OSR1
0.00904	GO:0051173	BP	positive regulation of nitrogen compound metabolic process	SERPINB3,ATP2B4,FBLN1,CDC25B,CEMIP,WNT2,FAM20A,MMD,NR4A3,CLU,ZFP36,IL6ST,PDGFRA,CD36,ENPP2,HMGA1,OSR1,ADM,ZFP36L2,TLR3,OSR2,GPRC5B,DAB1,CCBE1,TNFAIP8L3,EFNA5,SOCS3,LRRK2,EBF2
0.00904	GO:0033993	BP	response to lipid	PDK4,FMO1,WNT2,NR4A3,CLU,PTGFR,CD36,OSR1,ADM,TNFRSF11B,EFNA5
0.00909	GO:0016048	BP	detection of temperature stimulus	LXN,CXCL12
0.00943	GO:0060907	BP	positive regulation of macrophage cytokine production	CD36,GPRC5B
0.0095	GO:0045926	BP	negative regulation of growth	CDKN2C,MT1G,CD36,MT1X,MT1A,MT1M
0.00953	GO:0045785	BP	positive regulation of cell adhesion	CXCL12,NR4A3,IL6ST,CD36,DPP4,EGFL6,VIT
0.00962	GO:0006796	BP	phosphate-containing compound metabolic process	PDK4,FMO1,SERPINB3,ATP2B4,FBLN1,CEMIP,FAM20A,MMD,NPR3,SOS1,TJP2,CLU,CDKN2C,ZFP36,RARRES3,IL6ST,PDGFRA,CD36,ENPP2,OSR1,ADM,TLR3,WEE1,GPRC5B,DAB1,TNFAIP8L3,EFNA5,SOCS3,LRRK2
0.00963	GO:0098711	BP	iron ion import across plasma membrane	STEAP4
0.00963	GO:0035425	BP	autocrine signaling	SERPINB3
0.00968	GO:0042339	BP	keratan sulfate metabolic process	OGN,PRELP
0.00968	GO:0017144	BP	drug metabolic process	FMO1,FMO4,AOX1
0.00968	GO:2000401	BP	regulation of lymphocyte migration	CXCL12,APOD
0.00992	GO:0001501	BP	skeletal system development	NPR3,TJP2,FBN2,OSR1,TNFRSF11B,PRELP
0.00992	GO:0035809	BP	regulation of urine volume	NPR3,ADM
0.00996	GO:0072239	BP	metanephric glomerulus vasculature development	PDGFRA,OSR1
0.0101	GO:0050951	BP	sensory perception of temperature stimulus	LXN,CXCL12
0.0101	GO:0031399	BP	regulation of protein modification process	SERPINB3,ATP2B4,FBLN1,CEMIP,FAM20A,MMD,CLU,CDKN2C,IL6ST,PDGFRA,CD36,ENPP2,TLR3,GPRC5B,DAB1,TNFAIP8L3,EFNA5,SOCS3,LRRK2
0.0104	GO:0071870	BP	cellular response to catecholamine stimulus	ATP2B4,NR4A3,LRRK2
0.0104	GO:0035924	BP	cellular response to vascular endothelial growth factor stimulus	MT1G,PDGFRA,CCBE1
0.0104	GO:0071868	BP	cellular response to monoamine stimulus	ATP2B4,NR4A3,LRRK2
0.0104	GO:0072507	BP	divalent inorganic cation homeostasis	ATP2B4,CEMIP,CXCL12,FAM20A,PDGFRA,CD36,ADM,CLIC2
0.0105	GO:0002367	BP	cytokine production involved in immune response	NR4A3,CD36,TLR3,GPRC5B
0.0105	GO:0035115	BP	embryonic forelimb morphogenesis	CRABP2,OSR1,OSR2
0.0105	GO:0002720	BP	positive regulation of cytokine production involved in immune response	NR4A3,CD36,GPRC5B
0.0105	GO:0030326	BP	embryonic limb morphogenesis	FRAS1,FBN2,CRABP2,OSR1,OSR2
0.0105	GO:0007166	BP	cell surface receptor signaling pathway	PDK4,JADE2,CHRDL1,SRPX,PDGFRL,WNT2,CXCL12,SOS1,TJP2,NR4A3,IL6ST,FST,PDGFRA,CD36,FBN2,ADAMTS1,TLR3,TNFRSF11B,GEM,GPRC5B,IGFBP6,CCBE1,EFNA5,SOCS3,LRRK2,APOD
0.0105	GO:0051129	BP	negative regulation of cellular component organization	OMG,DAB1,EFNA5,APOD,DPP4
0.0105	GO:0072678	BP	T cell migration	CXCL12,APOD
0.0105	GO:0035113	BP	embryonic appendage morphogenesis	FRAS1,FBN2,CRABP2,OSR1,OSR2
0.0105	GO:0046850	BP	regulation of bone remodeling	PDK4,TNFRSF11B
0.0106	GO:0050801	BP	ion homeostasis	PDK4,ATP2B4,CEMIP,CXCL12,FAM20A,STEAP4,PDGFRA,CD36,ADM,CLIC2,LRRK2
0.0108	GO:0009966	BP	regulation of signal transduction	SERPINB3,ATP2B4,FBLN1,CHRDL1,SRPX,WNT2,CXCL12,SOS1,CLU,IL6ST,FST,CD36,FBN2,ADM,CLIC2,IGFBP6,DAB1,CCBE1,SOCS3,APOD,S100A4
0.0108	GO:0071396	BP	cellular response to lipid	PDK4,WNT2,NR4A3,CLU,PTGFR,ZFP36,CD36,OSR1,ZFP36L2,EFNA5
0.0108	GO:0046849	BP	bone remodeling	PDK4,CTSK,TNFRSF11B
0.0108	GO:0010033	BP	response to organic substance	PDK4,FMO1,ATP2B4,CHRDL1,WNT2,CXCL12,SOS1,TJP2,NR4A3,CLU,PTGFR,MT1G,IL6ST,PDGFRA,CD36,FBN2,OSR1,ADM,TNFRSF11B,CCBE1,EFNA5,SOCS3,MT1X
0.0109	GO:1990478	BP	response to ultrasound	CXCL12
0.0109	GO:0097286	BP	iron ion import	STEAP4
0.0109	GO:0090361	BP	regulation of platelet-derived growth factor production	SERPINB7
0.0109	GO:0090360	BP	platelet-derived growth factor production	SERPINB7
0.0109	GO:0048749	BP	compound eye development	CHRDL1
0.0109	GO:0048660	BP	regulation of smooth muscle cell proliferation	OGN,NPR3,APOD
0.0109	GO:0071248	BP	cellular response to metal ion	MT1G,MT1X,LRRK2,MT1A,MT1M
0.0109	GO:0061383	BP	trabecula morphogenesis	SOS1,FBN2,ADAMTS1
0.0109	GO:0001817	BP	regulation of cytokine production	NR4A3,CLU,ZFP36,IL6ST,CD36,TLR3,SERPINB7,GPRC5B,CCBE1,APOD
0.011	GO:0060711	BP	labyrinthine layer development	WNT2,ADM,SOCS3
0.0113	GO:0048659	BP	smooth muscle cell proliferation	OGN,NPR3,APOD
0.0113	GO:0001819	BP	positive regulation of cytokine production	NR4A3,CLU,IL6ST,CD36,TLR3,SERPINB7,GPRC5B,CCBE1
0.0113	GO:0048522	BP	positive regulation of cellular process	JADE2,SERPINB3,ATP2B4,FBLN1,CDC25B,SRPX,CEMIP,WNT2,CXCL12,FAM20A,MMD,SOS1,NR4A3,CLU,PTGFR,ZFP36,IL6ST,PDGFRA,CD36,ENPP2,HMGA1,FBN2,CRABP2,CTSK,OSR1,ADM,ZFP36L2,CLIC2,TLR3,OSR2,SERPINB7,GPRC5B,DAB1,CCBE1,TNFAIP8L3,EFNA5,SOCS3,LRRK2,S100A4,DPP4,EBF2,FMN1
0.0114	GO:0022604	BP	regulation of cell morphogenesis	CXCL12,OMG,ENPP2,DAB1,EFNA5
0.0114	GO:0071869	BP	response to catecholamine	ATP2B4,NR4A3,LRRK2
0.0114	GO:0071867	BP	response to monoamine	ATP2B4,NR4A3,LRRK2
0.0115	GO:0007399	BP	nervous system development	ATP2B4,CHRDL1,WNT2,OGN,CXCL12,MMD,SOS1,NR4A3,CLU,CDKN2C,OMG,IL6ST,ADM,WEE1,DAB1,EFNA5,GLDN,APOD
0.0115	GO:0055065	BP	metal ion homeostasis	ATP2B4,CEMIP,CXCL12,FAM20A,STEAP4,PDGFRA,CD36,ADM,CLIC2
0.0117	GO:0010038	BP	response to metal ion	MT1G,TNFRSF11B,CYB5A,MT1X,LRRK2,MT1A,MT1M
0.0118	GO:0006793	BP	phosphorus metabolic process	PDK4,FMO1,SERPINB3,ATP2B4,FBLN1,CEMIP,FAM20A,MMD,NPR3,SOS1,TJP2,CLU,CDKN2C,ZFP36,RARRES3,IL6ST,PDGFRA,CD36,ENPP2,OSR1,ADM,TLR3,WEE1,GPRC5B,DAB1,TNFAIP8L3,EFNA5,SOCS3,LRRK2
0.0119	GO:0038001	BP	paracrine signaling	SERPINB3
0.0119	GO:0045428	BP	regulation of nitric oxide biosynthetic process	ATP2B4,CLU,CD36
0.0119	GO:0061227	BP	pattern specification involved in mesonephros development	OSR1
0.0119	GO:0072071	BP	kidney interstitial fibroblast differentiation	OSR1
0.0119	GO:0065009	BP	regulation of molecular function	SERPINB3,ATP2B4,FBLN1,LXN,CEMIP,WNT2,FAM20A,MMD,NPR3,SOS1,CLU,CDKN2C,ZFP36,PDGFRA,CD36,OSR1,CLIC2,TLR3,GEM,SERPINB7,SCG5,GPRC5B,DAB1,TNFAIP8L3,EFNA5,SOCS3,LRRK2,EBF2
0.0119	GO:1900025	BP	negative regulation of substrate adhesion-dependent cell spreading	FBLN1,EFNA5
0.0119	GO:0032879	BP	regulation of localization	SERPINB3,ATP2B4,FBLN1,PLTP,CEMIP,CXCL12,MMD,NR4A3,CLU,PDGFRA,CD36,ENPP2,CTSK,OSR1,CLIC2,KCNJ15,TLR3,GEM,SCG5,CCBE1,EFNA5,LRRK2,APOD,DPP4
0.0119	GO:0072183	BP	negative regulation of nephron tubule epithelial cell differentiation	OSR1
0.0119	GO:0031325	BP	positive regulation of cellular metabolic process	SERPINB3,ATP2B4,FBLN1,CDC25B,CEMIP,WNT2,FAM20A,MMD,NR4A3,CLU,ZFP36,IL6ST,PDGFRA,CD36,ENPP2,HMGA1,OSR1,ADM,ZFP36L2,TLR3,OSR2,GPRC5B,DAB1,CCBE1,TNFAIP8L3,EFNA5,SOCS3,LRRK2,EBF2
0.0119	GO:0072185	BP	metanephric cap development	OSR1
0.0119	GO:0042117	BP	monocyte activation	MT1G
0.0119	GO:0072208	BP	metanephric smooth muscle tissue development	OSR1
0.0119	GO:0000904	BP	cell morphogenesis involved in differentiation	OGN,CXCL12,OMG,DAB1,EFNA5
0.0119	GO:0072166	BP	posterior mesonephric tubule development	OSR1
0.0119	GO:0007626	BP	locomotory behavior	CXCL12,DAB1,DPP4
0.0119	GO:0072098	BP	anterior/posterior pattern specification involved in kidney development	OSR1
0.0119	GO:0072186	BP	metanephric cap morphogenesis	OSR1
0.0119	GO:0010812	BP	negative regulation of cell-substrate adhesion	FBLN1,EFNA5,APOD
0.0119	GO:0060588	BP	negative regulation of lipoprotein lipid oxidation	APOD
0.0119	GO:0007423	BP	sensory organ development	ATP2B4,CHRDL1,WNT2,SOS1,NR4A3,PDGFRA,FBN2,OSR1
0.0119	GO:0060670	BP	branching involved in labyrinthine layer morphogenesis	ADM,SOCS3
0.0119	GO:0048389	BP	intermediate mesoderm development	OSR1
0.0119	GO:0051962	BP	positive regulation of nervous system development	JADE2,WNT2,CXCL12,MMD,IL6ST,CRABP2,GPRC5B,DAB1,EFNA5
0.0119	GO:0030501	BP	positive regulation of bone mineralization	FBN2,OSR1,OSR2
0.0119	GO:0072141	BP	renal interstitial fibroblast development	OSR1
0.0119	GO:1905407	BP	regulation of creatine transmembrane transporter activity	OSR1
0.0119	GO:1905408	BP	negative regulation of creatine transmembrane transporter activity	OSR1
0.0119	GO:0090094	BP	metanephric cap mesenchymal cell proliferation involved in metanephros development	OSR1
0.0119	GO:0050730	BP	regulation of peptidyl-tyrosine phosphorylation	IL6ST,CD36,ENPP2,GPRC5B,EFNA5,SOCS3
0.0119	GO:0006809	BP	nitric oxide biosynthetic process	ATP2B4,SPR,CLU,CD36
0.0119	GO:0033002	BP	muscle cell proliferation	WNT2,OGN,NPR3,NR4A3,APOD
0.0125	GO:0010720	BP	positive regulation of cell development	JADE2,WNT2,CXCL12,MMD,IL6ST,CRABP2,GPRC5B,DAB1,EFNA5
0.0129	GO:0071229	BP	cellular response to acid chemical	PDK4,WNT2,PTGFR,PDGFRA,OSR1
0.013	GO:0006825	BP	copper ion transport	STEAP4
0.013	GO:0021813	BP	cell-cell adhesion involved in neuronal-glial interactions involved in cerebral cortex radial glia guided migration	DAB1
0.013	GO:0080134	BP	regulation of response to stress	SERPINB3,ATP2B4,CXCL12,NR4A3,CLU,ZFP36,IL6ST,PDGFRA,CD36,HMGA1,CTSK,TLR3,GPRC5B,SOCS3,LRRK2,APOD
0.013	GO:1990000	BP	amyloid fibril formation	CLU,CD36
0.0131	GO:0048672	BP	positive regulation of collateral sprouting	CRABP2,EFNA5
0.0131	GO:0035137	BP	hindlimb morphogenesis	OSR1,OSR2,FMN1
0.0131	GO:0048008	BP	platelet-derived growth factor receptor signaling pathway	PDGFRL,PDGFRA,APOD
0.0131	GO:0045778	BP	positive regulation of ossification	IL6ST,FBN2,OSR1,OSR2
0.0131	GO:0044272	BP	sulfur compound biosynthetic process	PDK4,OGN,PRELP
0.0131	GO:0046209	BP	nitric oxide metabolic process	ATP2B4,SPR,CLU,CD36
0.0132	GO:0022617	BP	extracellular matrix disassembly	FBN2,CTSK,DPP4
0.0132	GO:0044093	BP	positive regulation of molecular function	SERPINB3,ATP2B4,FBLN1,CDC25B,CEMIP,WNT2,FAM20A,MMD,NPR3,SOS1,RALGPS2,CLU,PDGFRA,CD36,CLIC2,TLR3,GPRC5B,DAB1,TNFAIP8L3,EFNA5,LRRK2,EBF2
0.0132	GO:0010951	BP	negative regulation of endopeptidase activity	SERPINB3,SERPINB7
0.0132	GO:0034755	BP	iron ion transmembrane transport	STEAP4
0.0132	GO:0009719	BP	response to endogenous stimulus	PDK4,ATP2B4,CHRDL1,WNT2,CXCL12,SOS1,NR4A3,PTGFR,ZFP36,PDGFRA,CD36,FBN2,ADM,EFNA5,SOCS3,LRRK2
0.0134	GO:0009158	BP	ribonucleoside monophosphate catabolic process	NT5E,NUDT3
0.0134	GO:0009169	BP	purine ribonucleoside monophosphate catabolic process	NT5E,NUDT3
0.0137	GO:0072126	BP	positive regulation of glomerular mesangial cell proliferation	SERPINB7
0.0138	GO:0050771	BP	negative regulation of axonogenesis	OMG,DAB1
0.0138	GO:1901031	BP	regulation of response to reactive oxygen species	NR4A3,CD36,LRRK2
0.0138	GO:0007204	BP	positive regulation of cytosolic calcium ion concentration	ATP2B4,CEMIP,PDGFRA,CD36,ADM,CLIC2
0.0138	GO:0051952	BP	regulation of amine transport	CXCL12,OSR1
0.0139	GO:0035791	BP	platelet-derived growth factor receptor-beta signaling pathway	PDGFRL,PDGFRA
0.014	GO:0050767	BP	regulation of neurogenesis	JADE2,WNT2,CXCL12,MMD,OMG,IL6ST,CRABP2,GPRC5B,DAB1,EFNA5,LRRK2
0.014	GO:0010466	BP	negative regulation of peptidase activity	SERPINB3,SERPINB7
0.014	GO:0060712	BP	spongiotrophoblast layer development	ADM,SOCS3
0.014	GO:0048568	BP	embryonic organ development	WNT2,NR4A3,PDGFRA,FBN2,OSR1,ADM,SOCS3
0.0143	GO:2001057	BP	reactive nitrogen species metabolic process	ATP2B4,SPR,CLU,CD36
0.0143	GO:0070169	BP	positive regulation of biomineral tissue development	FBN2,OSR1,OSR2
0.0144	GO:0042489	BP	negative regulation of odontogenesis of dentin-containing tooth	TNFRSF11B
0.0144	GO:0044273	BP	sulfur compound catabolic process	OGN,PRELP
0.015	GO:0120036	BP	plasma membrane bounded cell projection organization	OGN,CXCL12,OMG,ENPP2,ADM,WEE1,DAB1,EFNA5,GLDN,APOD
0.015	GO:0010975	BP	regulation of neuron projection development	CXCL12,OMG,DAB1,EFNA5
0.0153	GO:0072194	BP	kidney smooth muscle tissue development	OSR1
0.0153	GO:0007169	BP	transmembrane receptor protein tyrosine kinase signaling pathway	PDK4,PDGFRL,SOS1,PDGFRA,IGFBP6,CCBE1,EFNA5,SOCS3,APOD
0.0153	GO:0072190	BP	ureter urothelium development	OSR1
0.0153	GO:0023016	BP	signal transduction by trans-phosphorylation	OSR1
0.0153	GO:0032914	BP	positive regulation of transforming growth factor beta1 production	SERPINB7
0.0153	GO:0007231	BP	osmosensory signaling pathway	OSR1
0.0155	GO:0071241	BP	cellular response to inorganic substance	MT1G,MT1X,LRRK2,MT1A,MT1M
0.0156	GO:0015837	BP	amine transport	CXCL12,OSR1
0.0156	GO:0010611	BP	regulation of cardiac muscle hypertrophy	ATP2B4,NR4A3,IL6ST
0.0157	GO:0009128	BP	purine nucleoside monophosphate catabolic process	NT5E,NUDT3
0.0161	GO:0072006	BP	nephron development	OSR1,SERPINB7
0.0161	GO:0001816	BP	cytokine production	NR4A3,CLU,ZFP36,IL6ST,CD36,TLR3,SERPINB7,GPRC5B,CCBE1,APOD
0.0161	GO:0071280	BP	cellular response to copper ion	MT1G
0.0161	GO:0032844	BP	regulation of homeostatic process	PDK4,CEMIP,NR4A3,CD36,CLIC2,TNFRSF11B,EFNA5,LRRK2
0.0162	GO:0022029	BP	telencephalon cell migration	CXCL12,DAB1
0.0163	GO:0010935	BP	regulation of macrophage cytokine production	CD36,GPRC5B
0.0164	GO:0030030	BP	cell projection organization	OGN,CXCL12,OMG,ENPP2,ADM,WEE1,DAB1,EFNA5,GLDN,APOD
0.0166	GO:0007411	BP	axon guidance	CXCL12,SOS1,NR4A3,DAB1,EFNA5
0.0166	GO:0014743	BP	regulation of muscle hypertrophy	ATP2B4,NR4A3,IL6ST
0.0169	GO:0050896	BP	response to stimulus	PDK4,FMO1,SERPINB3,ATP2B4,WISP2,FBLN1,LXN,CHRDL1,SRPX,PDGFRL,WNT2,CXCL12,NPR3,SOS1,TJP2,NR4A3,CLU,PTGFR,MT1G,IL6ST,FST,DTNA,PDGFRA,CD36,ENPP2,FBN2,CTSK,OSR1,ADM,ADAMTS1,CLIC2,AAED1,TNFRSF11B,CYB5A,ANPEP,SCG5,IGFBP6,DAB1,CCBE1,EFNA5,SOCS3,MT1X,APOD,S100A4,DPP4,MT1M
0.0169	GO:1901724	BP	positive regulation of cell proliferation involved in kidney development	SERPINB7
0.0169	GO:0007417	BP	central nervous system development	ATP2B4,WNT2,CXCL12,SOS1,NR4A3,CLU,CDKN2C,IL6ST,DAB1,APOD
0.0169	GO:0090109	BP	regulation of cell-substrate junction assembly	EFNA5,APOD
0.0169	GO:0097485	BP	neuron projection guidance	CXCL12,SOS1,NR4A3,DAB1,EFNA5
0.0169	GO:1901652	BP	response to peptide	PDK4,CXCL12,SOS1,NR4A3,CD36,ADM,SOCS3
0.0169	GO:0051893	BP	regulation of focal adhesion assembly	EFNA5,APOD
0.0169	GO:0048583	BP	regulation of response to stimulus	SERPINB3,ATP2B4,FBLN1,CHRDL1,SRPX,WNT2,CXCL12,SOS1,NR4A3,CLU,ZFP36,IL6ST,FST,PDGFRA,CD36,HMGA1,FBN2,CTSK,ADM,CLIC2,TLR3,GPRC5B,IGFBP6,DAB1,CCBE1,TNFAIP8L3,EFNA5,SOCS3,LRRK2,APOD,S100A4
0.0169	GO:0007160	BP	cell-matrix adhesion	SNED1,EFNA5,APOD
0.017	GO:0006874	BP	cellular calcium ion homeostasis	ATP2B4,CEMIP,CXCL12,PDGFRA,CD36,ADM,CLIC2
0.017	GO:0021885	BP	forebrain cell migration	CXCL12,DAB1
0.017	GO:0072210	BP	metanephric nephron development	PDGFRA,OSR1,FMN1
0.0174	GO:0060993	BP	kidney morphogenesis	FRAS1,OSR1,LRRK2,FMN1
0.0174	GO:2000405	BP	negative regulation of T cell migration	APOD
0.0174	GO:0060587	BP	regulation of lipoprotein lipid oxidation	APOD
0.0174	GO:2000098	BP	negative regulation of smooth muscle cell-matrix adhesion	APOD
0.0174	GO:0034439	BP	lipoprotein lipid oxidation	APOD
0.0179	GO:0072268	BP	pattern specification involved in metanephros development	OSR1
0.0179	GO:0072133	BP	metanephric mesenchyme morphogenesis	OSR1
0.0179	GO:0060272	BP	embryonic skeletal joint morphogenesis	OSR1,OSR2
0.0179	GO:1904322	BP	cellular response to forskolin	ADCY3,EFNA5
0.0179	GO:1903391	BP	regulation of adherens junction organization	EFNA5,APOD
0.0179	GO:2000697	BP	negative regulation of epithelial cell differentiation involved in kidney development	OSR1
0.0179	GO:0010642	BP	negative regulation of platelet-derived growth factor receptor signaling pathway	PDGFRA,APOD
0.0179	GO:1904321	BP	response to forskolin	ADCY3,EFNA5
0.0179	GO:0050849	BP	negative regulation of calcium-mediated signaling	ATP2B4,CLIC2
0.0179	GO:0072131	BP	kidney mesenchyme morphogenesis	OSR1
0.0179	GO:0072180	BP	mesonephric duct morphogenesis	OSR1
0.0179	GO:0071495	BP	cellular response to endogenous stimulus	PDK4,ATP2B4,CHRDL1,WNT2,SOS1,NR4A3,PTGFR,ZFP36,PDGFRA,CD36,FBN2,EFNA5,SOCS3,LRRK2
0.0179	GO:0006027	BP	glycosaminoglycan catabolic process	OGN,PRELP
0.0179	GO:0061158	BP	3'-UTR-mediated mRNA destabilization	ZFP36,ZFP36L2
0.0179	GO:1901564	BP	organonitrogen compound metabolic process	PDK4,FMO1,JADE2,SERPINB3,ATP2B4,CAPN6,FBLN1,LXN,CHRDL1,CEMIP,OGN,FAM20A,MMD,NPR3,SOS1,TJP2,CLU,CDKN2C,ZFP36,RARRES3,IL6ST,PDGFRA,CD36,ENPP2,AOX1,CTSK,OSR1,ADM,ADAM33,ADAMTS1,TLR3,ADAMTS15,SERPINB7,WEE1,ANPEP,SCG5,GPRC5B,IGFBP6,DAB1,MARCH3,CCBE1,TNFAIP8L3,EFNA5,SOCS3,PRELP,LRRK2,APOD,DPP4
0.018	GO:0051341	BP	regulation of oxidoreductase activity	ATP2B4,NPR3,SPR,LRRK2
0.0185	GO:0048710	BP	regulation of astrocyte differentiation	IL6ST,DAB1
0.0185	GO:1903426	BP	regulation of reactive oxygen species biosynthetic process	ATP2B4,CLU,CD36
0.0185	GO:0098657	BP	import into cell	ATP9A,ATP2B4,AMPH,SRPX,CLU,STEAP4,CD36,ENPP2,ADM,MARCH3,LRRK2
0.0188	GO:0035641	BP	locomotory exploration behavior	LRRK2,DPP4
0.0189	GO:0060343	BP	trabecula formation	FBN2,ADAMTS1
0.019	GO:0021589	BP	cerebellum structural organization	DAB1
0.019	GO:0010941	BP	regulation of cell death	PDK4,WISP2,SRPX,CXCL12,SOS1,NR4A3,CLU,PTGFR,IL6ST,CD36,OSR1,ADM,TNFRSF11B,SOCS3
0.019	GO:0007263	BP	nitric oxide mediated signal transduction	ATP2B4,CD36
0.019	GO:0032908	BP	regulation of transforming growth factor beta1 production	SERPINB7
0.019	GO:0021812	BP	neuronal-glial interaction involved in cerebral cortex radial glia guided migration	DAB1
0.019	GO:0050679	BP	positive regulation of epithelial cell proliferation	WNT2,CXCL12,NR4A3,OSR1,OSR2
0.019	GO:0072224	BP	metanephric glomerulus development	PDGFRA,OSR1
0.019	GO:0072124	BP	regulation of glomerular mesangial cell proliferation	SERPINB7
0.019	GO:0051480	BP	regulation of cytosolic calcium ion concentration	ATP2B4,CEMIP,PDGFRA,CD36,ADM,CLIC2
0.019	GO:0021577	BP	hindbrain structural organization	DAB1
0.019	GO:0032905	BP	transforming growth factor beta1 production	SERPINB7
0.0191	GO:0010934	BP	macrophage cytokine production	CD36,GPRC5B
0.0191	GO:0045861	BP	negative regulation of proteolysis	SERPINB3,SERPINB7
0.0191	GO:0006026	BP	aminoglycan catabolic process	OGN,PRELP
0.0191	GO:0022600	BP	digestive system process	NPR3,TJP2,CD36
0.0191	GO:0034103	BP	regulation of tissue remodeling	PDK4,TNFRSF11B
0.0194	GO:0050999	BP	regulation of nitric-oxide synthase activity	ATP2B4,NPR3,SPR
0.0195	GO:0009125	BP	nucleoside monophosphate catabolic process	NT5E,NUDT3
0.0195	GO:0061029	BP	eyelid development in camera-type eye	SOS1,OSR2
0.0195	GO:0001654	BP	eye development	ATP2B4,CHRDL1,WNT2,SOS1,PDGFRA,FBN2
0.0196	GO:0090101	BP	negative regulation of transmembrane receptor protein serine/threonine kinase signaling pathway	CHRDL1,FST,FBN2
0.0196	GO:1901342	BP	regulation of vasculature development	ENPP2,ADM,SERPINB7,CCBE1
0.0198	GO:0015682	BP	ferric iron transport	STEAP4
0.0198	GO:0001952	BP	regulation of cell-matrix adhesion	CD36,EFNA5,APOD,FMN1
0.0198	GO:0072512	BP	trivalent inorganic cation transport	STEAP4
0.0198	GO:0072162	BP	metanephric mesenchymal cell differentiation	OSR1
0.0198	GO:0090193	BP	positive regulation of glomerulus development	SERPINB7
0.0198	GO:0072047	BP	proximal/distal pattern formation involved in nephron development	OSR1
0.0198	GO:0072110	BP	glomerular mesangial cell proliferation	SERPINB7
0.0198	GO:1903789	BP	regulation of amino acid transmembrane transport	OSR1
0.0198	GO:0072081	BP	specification of nephron tubule identity	OSR1
0.0198	GO:2000505	BP	regulation of energy homeostasis	NR4A3,CD36
0.0198	GO:0010575	BP	positive regulation of vascular endothelial growth factor production	IL6ST,CCBE1
0.0198	GO:0072676	BP	lymphocyte migration	CXCL12,APOD
0.0198	GO:0072503	BP	cellular divalent inorganic cation homeostasis	ATP2B4,CEMIP,CXCL12,PDGFRA,CD36,ADM,CLIC2
0.0199	GO:0002700	BP	regulation of production of molecular mediator of immune response	NR4A3,CD36,TLR3,GPRC5B
0.0202	GO:0044092	BP	negative regulation of molecular function	SERPINB3,ATP2B4,LXN,NPR3,CDKN2C,ZFP36,OSR1,CLIC2,GEM,SERPINB7,SCG5,SOCS3,LRRK2
0.0204	GO:0050727	BP	regulation of inflammatory response	CLU,ZFP36,IL6ST,TLR3,GPRC5B,SOCS3,APOD
0.0205	GO:0120035	BP	regulation of plasma membrane bounded cell projection organization	CXCL12,OMG,ENPP2,DAB1,EFNA5
0.0209	GO:0032268	BP	regulation of cellular protein metabolic process	SERPINB3,ATP2B4,FBLN1,LXN,CDC25B,CEMIP,FAM20A,MMD,CLU,CDKN2C,ZFP36,IL6ST,PDGFRA,CD36,ENPP2,ZFP36L2,TLR3,SERPINB7,GPRC5B,DAB1,CCBE1,TNFAIP8L3,EFNA5,SOCS3,LRRK2
0.0209	GO:0099587	BP	inorganic ion import across plasma membrane	STEAP4
0.0209	GO:0098659	BP	inorganic cation import across plasma membrane	STEAP4
0.0212	GO:0001503	BP	ossification	CHRDL1,IL6ST,FBN2,CTSK,OSR1
0.0212	GO:0042483	BP	negative regulation of odontogenesis	TNFRSF11B
0.0215	GO:0019932	BP	second-messenger-mediated signaling	ATP2B4,PTGFR,CD36,ADM,CLIC2,LRRK2
0.0215	GO:2000097	BP	regulation of smooth muscle cell-matrix adhesion	APOD
0.0215	GO:0034443	BP	negative regulation of lipoprotein oxidation	APOD
0.0217	GO:0031344	BP	regulation of cell projection organization	CXCL12,OMG,ENPP2,DAB1,EFNA5
0.022	GO:0010721	BP	negative regulation of cell development	FBLN1,TJP2,OMG,DAB1,EFNA5
0.022	GO:1901699	BP	cellular response to nitrogen compound	PDK4,ATP2B4,SOS1,NR4A3,PDGFRA,CD36,TLR3,SOCS3,LRRK2
0.0222	GO:0050789	BP	regulation of biological process	PDK4,SERPINB3,ATP2B4,WISP2,CAPN6,FBLN1,LXN,PLTP,CHRDL1,SRPX,CEMIP,PDGFRL,WNT2,OGN,CXCL12,FAM20A,MMD,NPR3,SOS1,RARRES1,TJP2,NR4A3,CLU,PTGFR,CDKN2C,MT1G,OMG,ZFP36,RARRES3,IL6ST,FST,DTNA,PDGFRA,CD36,ENPP2,HMGA1,FBN2,CTSK,OSR1,ADM,ADAMTS1,CLIC2,KCNJ15,TNFRSF11B,GEM,SERPINB7,WEE1,ANPEP,SCG5,IGFBP6,DAB1,CCBE1,EFNA5,SOCS3,MT1X,APOD,S100A4,DPP4,EGFL6,VIT,MT1A,MT1M
0.0223	GO:0060713	BP	labyrinthine layer morphogenesis	ADM,SOCS3
0.0223	GO:0052548	BP	regulation of endopeptidase activity	SERPINB3,SERPINB7
0.0223	GO:1903237	BP	negative regulation of leukocyte tethering or rolling	CXCL12
0.0223	GO:0072143	BP	mesangial cell development	OSR1
0.0223	GO:0038154	BP	interleukin-11-mediated signaling pathway	IL6ST
0.0223	GO:0071417	BP	cellular response to organonitrogen compound	PDK4,ATP2B4,SOS1,NR4A3,PDGFRA,CD36,SOCS3,LRRK2
0.0223	GO:0043508	BP	negative regulation of JUN kinase activity	SERPINB3
0.0224	GO:0032496	BP	response to lipopolysaccharide	FMO1,PTGFR,ZFP36,CD36,ADM,TNFRSF11B
0.0226	GO:0006970	BP	response to osmotic stress	FMO1,OSR1
0.023	GO:0010811	BP	positive regulation of cell-substrate adhesion	CD36,EGFL6,VIT,FMN1
0.0231	GO:0051241	BP	negative regulation of multicellular organismal process	OMG,OSR1,TNFRSF11B,DAB1,APOD
0.0232	GO:0072498	BP	embryonic skeletal joint development	OSR1,OSR2
0.0236	GO:0008344	BP	adult locomotory behavior	CXCL12,DAB1
0.0236	GO:0051049	BP	regulation of transport	ATP2B4,PLTP,CEMIP,CXCL12,NR4A3,CLU,CD36,CTSK,OSR1,CLIC2,KCNJ15,TLR3,GEM,SCG5,EFNA5,LRRK2,APOD,DPP4
0.0236	GO:1901722	BP	regulation of cell proliferation involved in kidney development	SERPINB7
0.0236	GO:0048762	BP	mesenchymal cell differentiation	SERPINB3,OSR1
0.0236	GO:0031099	BP	regeneration	CXCL12,ADM,APOD
0.0237	GO:0051346	BP	negative regulation of hydrolase activity	SERPINB3,SERPINB7
0.0237	GO:0002026	BP	regulation of the force of heart contraction	ATP2B4,ADM
0.0237	GO:2000283	BP	negative regulation of cellular amino acid biosynthetic process	ATP2B4
0.0237	GO:0052547	BP	regulation of peptidase activity	SERPINB3,SERPINB7
0.0237	GO:1903248	BP	regulation of citrulline biosynthetic process	ATP2B4
0.0237	GO:0007045	BP	cell-substrate adherens junction assembly	EFNA5,APOD
0.0237	GO:1903249	BP	negative regulation of citrulline biosynthetic process	ATP2B4
0.0237	GO:0098736	BP	negative regulation of the force of heart contraction	ATP2B4
0.0237	GO:0097477	BP	lateral motor column neuron migration	DAB1
0.0237	GO:0031100	BP	animal organ regeneration	CXCL12,NR4A3,ADM
0.0237	GO:0048041	BP	focal adhesion assembly	EFNA5,APOD
0.0237	GO:0051960	BP	regulation of nervous system development	JADE2,WNT2,CXCL12,MMD,OMG,IL6ST,CRABP2,GPRC5B,DAB1,EFNA5,LRRK2
0.0238	GO:1903409	BP	reactive oxygen species biosynthetic process	ATP2B4,SPR,CLU,CD36
0.0241	GO:0050790	BP	regulation of catalytic activity	SERPINB3,ATP2B4,FBLN1,LXN,CEMIP,FAM20A,MMD,NPR3,SOS1,CLU,CDKN2C,ZFP36,PDGFRA,TLR3,SERPINB7,SCG5,GPRC5B,DAB1,TNFAIP8L3,EFNA5,SOCS3,LRRK2
0.0241	GO:0072007	BP	mesangial cell differentiation	OSR1
0.0241	GO:0010716	BP	negative regulation of extracellular matrix disassembly	DPP4
0.0241	GO:0090192	BP	regulation of glomerulus development	SERPINB7
0.0241	GO:0098739	BP	import across plasma membrane	STEAP4
0.0241	GO:0051093	BP	negative regulation of developmental process	OMG,OSR1,TNFRSF11B,DAB1,EFNA5
0.0241	GO:0046688	BP	response to copper ion	MT1G
0.0241	GO:0031102	BP	neuron projection regeneration	ADM,APOD
0.0241	GO:0036343	BP	psychomotor behavior	DPP4
0.0241	GO:1900151	BP	regulation of nuclear-transcribed mRNA catabolic process, deadenylation-dependent decay	ZFP36,ZFP36L2
0.0241	GO:1900153	BP	positive regulation of nuclear-transcribed mRNA catabolic process, deadenylation-dependent decay	ZFP36,ZFP36L2
0.0243	GO:0002274	BP	myeloid leukocyte activation	SERPINB3,MT1G
0.0247	GO:1905892	BP	negative regulation of cellular response to thapsigargin	CLU
0.0247	GO:1905894	BP	regulation of cellular response to tunicamycin	CLU
0.0247	GO:0034440	BP	lipid oxidation	PDK4,APOD
0.0247	GO:0006826	BP	iron ion transport	STEAP4
0.0247	GO:1905891	BP	regulation of cellular response to thapsigargin	CLU
0.0247	GO:1902847	BP	regulation of neuronal signal transduction	CLU
0.0247	GO:0010574	BP	regulation of vascular endothelial growth factor production	IL6ST,CCBE1
0.0247	GO:1902998	BP	positive regulation of neurofibrillary tangle assembly	CLU
0.0247	GO:1905895	BP	negative regulation of cellular response to tunicamycin	CLU
0.025	GO:0034442	BP	regulation of lipoprotein oxidation	APOD
0.025	GO:0072109	BP	glomerular mesangium development	SERPINB7
0.0251	GO:0098609	BP	cell-cell adhesion	CXCL12,SOS1,NR4A3,IL6ST,PDGFRA,DAB1,EFNA5,GLDN,DPP4
0.0252	GO:1904018	BP	positive regulation of vasculature development	ADM,SERPINB7,CCBE1
0.0257	GO:0060669	BP	embryonic placenta morphogenesis	ADM,SOCS3
0.0259	GO:1902230	BP	negative regulation of intrinsic apoptotic signaling pathway in response to DNA damage	CXCL12,CLU
0.0259	GO:2001012	BP	mesenchymal cell differentiation involved in renal system development	OSR1
0.0259	GO:0072177	BP	mesonephric duct development	OSR1
0.0259	GO:0002237	BP	response to molecule of bacterial origin	FMO1,PTGFR,ZFP36,CD36,ADM,TNFRSF11B
0.0259	GO:0048793	BP	pronephros development	OSR1
0.0259	GO:0010001	BP	glial cell differentiation	CLU,CDKN2C,IL6ST,DAB1
0.0259	GO:0050772	BP	positive regulation of axonogenesis	CXCL12,EFNA5
0.0259	GO:0046718	BP	viral entry into host cell	SERPINB3,DPP4
0.0259	GO:1904238	BP	pericyte cell differentiation	OSR1
0.0259	GO:0098869	BP	cellular oxidant detoxification	CD36,CLIC2,AAED1
0.0259	GO:0072161	BP	mesenchymal cell differentiation involved in kidney development	OSR1
0.0259	GO:0042592	BP	homeostatic process	PDK4,ATP2B4,CEMIP,CXCL12,FAM20A,SOS1,NR4A3,STEAP4,PDGFRA,CD36,CTSK,ADM,CLIC2,TNFRSF11B,EFNA5
0.0259	GO:0048878	BP	chemical homeostasis	PDK4,ATP2B4,CEMIP,CXCL12,FAM20A,STEAP4,PDGFRA,CD36,ADM,CLIC2,EFNA5,LRRK2
0.0259	GO:0072593	BP	reactive oxygen species metabolic process	PDK4,ATP2B4,SPR,CLU,CD36,LRRK2
0.0259	GO:2000811	BP	negative regulation of anoikis	PDK4,TLE1
0.0259	GO:0051246	BP	regulation of protein metabolic process	SERPINB3,ATP2B4,FBLN1,LXN,CDC25B,CEMIP,FAM20A,MMD,CLU,CDKN2C,ZFP36,IL6ST,PDGFRA,CD36,ENPP2,ZFP36L2,TLR3,SERPINB7,GPRC5B,DAB1,CCBE1,TNFAIP8L3,EFNA5,SOCS3,LRRK2,APOD
0.026	GO:0032760	BP	positive regulation of tumor necrosis factor production	CLU,CD36,TLR3
0.026	GO:0010640	BP	regulation of platelet-derived growth factor receptor signaling pathway	PDGFRA,APOD
0.0261	GO:0010573	BP	vascular endothelial growth factor production	IL6ST,CCBE1
0.0261	GO:0032101	BP	regulation of response to external stimulus	CXCL12,CLU,ZFP36,IL6ST,PDGFRA,CD36,TLR3,GPRC5B,SOCS3,APOD
0.0261	GO:1903131	BP	mononuclear cell differentiation	MT1G
0.0261	GO:0030224	BP	monocyte differentiation	MT1G
0.0264	GO:0000302	BP	response to reactive oxygen species	NR4A3,PDGFRA,CD36,LRRK2,APOD
0.0266	GO:0022407	BP	regulation of cell-cell adhesion	CXCL12,SOS1,NR4A3,IL6ST,EFNA5,DPP4
0.0266	GO:0043434	BP	response to peptide hormone	PDK4,CXCL12,SOS1,NR4A3,ADM,SOCS3
0.0266	GO:0071636	BP	positive regulation of transforming growth factor beta production	SERPINB7
0.0266	GO:0009115	BP	xanthine catabolic process	AOX1
0.0266	GO:1901888	BP	regulation of cell junction assembly	EFNA5,APOD
0.0268	GO:0009444	BP	pyruvate oxidation	NR4A3
0.0268	GO:0038097	BP	positive regulation of mast cell activation by Fc-epsilon receptor signaling pathway	NR4A3
0.0271	GO:0061744	BP	motor behavior	DPP4
0.0271	GO:0034333	BP	adherens junction assembly	EFNA5,APOD
0.0273	GO:0045664	BP	regulation of neuron differentiation	CXCL12,OMG,DAB1,EFNA5
0.0274	GO:1901492	BP	positive regulation of lymphangiogenesis	CCBE1
0.0274	GO:1903557	BP	positive regulation of tumor necrosis factor superfamily cytokine production	CLU,CD36,TLR3
0.0274	GO:0033603	BP	positive regulation of dopamine secretion	CXCL12
0.0274	GO:1990748	BP	cellular detoxification	CD36,CLIC2,AAED1
0.0274	GO:0030301	BP	cholesterol transport	PLTP,CLU,CD36
0.0274	GO:0072172	BP	mesonephric tubule formation	OSR1
0.0274	GO:0097476	BP	spinal cord motor neuron migration	DAB1
0.0274	GO:0072048	BP	renal system pattern specification	OSR1
0.0274	GO:0061004	BP	pattern specification involved in kidney development	OSR1
0.0275	GO:0070542	BP	response to fatty acid	PDK4,PTGFR,CD36
0.0276	GO:0032768	BP	regulation of monooxygenase activity	ATP2B4,NPR3,SPR
0.0278	GO:0043085	BP	positive regulation of catalytic activity	SERPINB3,ATP2B4,FBLN1,CDC25B,CEMIP,FAM20A,MMD,NPR3,SOS1,RALGPS2,CLU,PDGFRA,TLR3,GPRC5B,DAB1,TNFAIP8L3,EFNA5,LRRK2
0.028	GO:0050892	BP	intestinal absorption	TJP2,CD36
0.028	GO:0061302	BP	smooth muscle cell-matrix adhesion	APOD
0.028	GO:0042160	BP	lipoprotein modification	APOD
0.028	GO:0042161	BP	lipoprotein oxidation	APOD
0.0283	GO:0010189	BP	vitamin E biosynthetic process	PLTP
0.0283	GO:0001892	BP	embryonic placenta development	WNT2,ADM,SOCS3
0.0285	GO:0032413	BP	negative regulation of ion transmembrane transporter activity	OSR1,CLIC2,GEM
0.0285	GO:0043502	BP	regulation of muscle adaptation	ATP2B4,NR4A3,IL6ST
0.0287	GO:0001774	BP	microglial cell activation	CLU,TLR3
0.0291	GO:0072203	BP	cell proliferation involved in metanephros development	OSR1
0.0291	GO:0051956	BP	negative regulation of amino acid transport	OSR1
0.0291	GO:2000650	BP	negative regulation of sodium ion transmembrane transporter activity	OSR1
0.0291	GO:1903960	BP	negative regulation of anion transmembrane transport	OSR1
0.0291	GO:0098754	BP	detoxification	CD36,CLIC2,AAED1
0.0291	GO:0061448	BP	connective tissue development	OSR1,SERPINB7
0.0292	GO:0072523	BP	purine-containing compound catabolic process	NT5E,AOX1,NUDT3
0.0293	GO:0060322	BP	head development	ATP2B4,WNT2,CXCL12,SOS1,NR4A3,PDGFRA,OSR2,DAB1,LRRK2,APOD
0.0293	GO:0046879	BP	hormone secretion	ADM,SCG5,EFNA5,DPP4
0.0293	GO:0042474	BP	middle ear morphogenesis	OSR1,OSR2
0.0293	GO:0051828	BP	entry into other organism involved in symbiotic interaction	SERPINB3,DPP4
0.0293	GO:0044409	BP	entry into host	SERPINB3,DPP4
0.0293	GO:0030260	BP	entry into host cell	SERPINB3,DPP4
0.0293	GO:0051806	BP	entry into cell of other organism involved in symbiotic interaction	SERPINB3,DPP4
0.0294	GO:0007044	BP	cell-substrate junction assembly	EFNA5,APOD
0.0294	GO:0007567	BP	parturition	PTGFR,RXFP1
0.0294	GO:0035295	BP	tube development	WNT2,NR4A3,PDGFRA,OSR1,ADM,RXFP1,DAB1,CCBE1,FMN1
0.0296	GO:0070995	BP	NADPH oxidation	FMO1
0.0296	GO:0048842	BP	positive regulation of axon extension involved in axon guidance	CXCL12
0.0296	GO:1903236	BP	regulation of leukocyte tethering or rolling	CXCL12
0.0296	GO:1904246	BP	negative regulation of polynucleotide adenylyltransferase activity	ZFP36
0.0297	GO:0048670	BP	regulation of collateral sprouting	CRABP2,EFNA5
0.0297	GO:0003300	BP	cardiac muscle hypertrophy	ATP2B4,NR4A3,IL6ST
0.0297	GO:0031214	BP	biomineral tissue development	FAM20A,FBN2,OSR1,OSR2
0.0297	GO:0043010	BP	camera-type eye development	ATP2B4,WNT2,SOS1,PDGFRA,FBN2,OSR2
0.0297	GO:0060485	BP	mesenchyme development	SERPINB3,OSR1
0.0298	GO:0045444	BP	fat cell differentiation	NR4A3,STEAP4,ZFP36,ZFP36L2,EBF2
0.0299	GO:0048608	BP	reproductive structure development	WNT2,PDGFRA,OSR1,ADM,ADAMTS1,TLR3,SOCS3
0.03	GO:0010959	BP	regulation of metal ion transport	ATP2B4,CEMIP,CXCL12,OSR1,CLIC2,GEM
0.03	GO:1904887	BP	Wnt signalosome assembly	LRRK2
0.03	GO:0046320	BP	regulation of fatty acid oxidation	PDK4,NR4A3
0.03	GO:2000469	BP	negative regulation of peroxidase activity	LRRK2
0.03	GO:0055072	BP	iron ion homeostasis	STEAP4
0.03	GO:1905289	BP	regulation of CAMKK-AMPK signaling cascade	LRRK2
0.03	GO:0072182	BP	regulation of nephron tubule epithelial cell differentiation	OSR1
0.03	GO:1902306	BP	negative regulation of sodium ion transmembrane transport	OSR1
0.03	GO:1903124	BP	negative regulation of thioredoxin peroxidase activity	LRRK2
0.03	GO:1903123	BP	regulation of thioredoxin peroxidase activity	LRRK2
0.03	GO:1903125	BP	negative regulation of thioredoxin peroxidase activity by peptidyl-threonine phosphorylation	LRRK2
0.0301	GO:0040011	BP	locomotion	SERPINB3,ATP2B4,FBLN1,PLTP,CEMIP,CXCL12,SOS1,NR4A3,PDGFRA,ENPP2,DAB1,CCBE1,EFNA5,APOD,DPP4
0.0302	GO:1902531	BP	regulation of intracellular signal transduction	SERPINB3,ATP2B4,FBLN1,CXCL12,SOS1,RALGPS2,CLU,IL6ST,PDGFRA,CD36,CLIC2,TLR3,GPRC5B,DAB1,TNFAIP8L3,SOCS3,LRRK2,S100A4,TLE1
0.0302	GO:0071638	BP	negative regulation of monocyte chemotactic protein-1 production	APOD
0.0302	GO:0021942	BP	radial glia guided migration of Purkinje cell	DAB1
0.0302	GO:0048514	BP	blood vessel morphogenesis	SOS1,PDGFRA,ENPP2,ADM,ANPEP,CCBE1,APOD
0.0302	GO:0050748	BP	negative regulation of lipoprotein metabolic process	APOD
0.0302	GO:0014897	BP	striated muscle hypertrophy	ATP2B4,NR4A3,IL6ST
0.0302	GO:0035583	BP	sequestering of TGFbeta in extracellular matrix	FBN2
0.0303	GO:0061458	BP	reproductive system development	WNT2,PDGFRA,OSR1,ADM,ADAMTS1,TLR3,SOCS3
0.0306	GO:0015918	BP	sterol transport	PLTP,CLU,CD36
0.0307	GO:0034346	BP	positive regulation of type III interferon production	TLR3
0.0309	GO:0009914	BP	hormone transport	ADM,SCG5,EFNA5,DPP4
0.0309	GO:0048771	BP	tissue remodeling	PDK4,CTSK,TNFRSF11B
0.031	GO:0030500	BP	regulation of bone mineralization	FBN2,OSR1
0.0311	GO:0014896	BP	muscle hypertrophy	ATP2B4,NR4A3,IL6ST
0.0311	GO:0003209	BP	cardiac atrium morphogenesis	WNT2,SOS1
0.0311	GO:0072178	BP	nephric duct morphogenesis	OSR1
0.0311	GO:1902669	BP	positive regulation of axon guidance	CXCL12
0.0311	GO:0002692	BP	negative regulation of cellular extravasation	CXCL12
0.0311	GO:1903206	BP	negative regulation of hydrogen peroxide-induced cell death	NR4A3,LRRK2
0.0311	GO:0070106	BP	interleukin-27-mediated signaling pathway	IL6ST
0.0311	GO:0061387	BP	regulation of extent of cell growth	CXCL12,EFNA5
0.0311	GO:2000543	BP	positive regulation of gastrulation	OSR1
0.0311	GO:0032967	BP	positive regulation of collagen biosynthetic process	SERPINB7
0.0311	GO:0006024	BP	glycosaminoglycan biosynthetic process	OGN,PRELP
0.0311	GO:0002702	BP	positive regulation of production of molecular mediator of immune response	NR4A3,CD36,GPRC5B
0.0311	GO:0038084	BP	vascular endothelial growth factor signaling pathway	PDGFRA,CCBE1
0.0312	GO:0055114	BP	oxidation-reduction process	PDK4,FMO1,STEAP4,IL6ST,AOX1,AAED1,CYB5A,APOD
0.0312	GO:0061157	BP	mRNA destabilization	ZFP36,ZFP36L2
0.0314	GO:0006023	BP	aminoglycan biosynthetic process	OGN,PRELP
0.0314	GO:1901136	BP	carbohydrate derivative catabolic process	CEMIP,OGN,NT5E,PRELP,NUDT3
0.0316	GO:0072087	BP	renal vesicle development	OSR1,FMN1
0.0317	GO:0060658	BP	nipple morphogenesis	RXFP1
0.0317	GO:0010714	BP	positive regulation of collagen metabolic process	SERPINB7
0.0317	GO:0044253	BP	positive regulation of multicellular organismal metabolic process	SERPINB7
0.0317	GO:0060618	BP	nipple development	RXFP1
0.0317	GO:0060427	BP	lung connective tissue development	RXFP1
0.0318	GO:0071363	BP	cellular response to growth factor stimulus	CHRDL1,WNT2,SOS1,MT1G,ZFP36,PDGFRA,FBN2,ZFP36L2,CCBE1
0.0319	GO:0046110	BP	xanthine metabolic process	AOX1
0.0319	GO:0072564	BP	blood microparticle formation	CD36
0.0319	GO:0070543	BP	response to linoleic acid	CD36
0.0319	GO:2000332	BP	regulation of blood microparticle formation	CD36
0.0319	GO:0018193	BP	peptidyl-amino acid modification	JADE2,ATP2B4,CEMIP,IL6ST,PDGFRA,CD36,ENPP2,OSR1,WEE1,GPRC5B,EFNA5,SOCS3,LRRK2
0.0319	GO:2000334	BP	positive regulation of blood microparticle formation	CD36
0.0319	GO:1904063	BP	negative regulation of cation transmembrane transport	OSR1,CLIC2,GEM
0.0319	GO:1901032	BP	negative regulation of response to reactive oxygen species	NR4A3,LRRK2
0.0319	GO:0032410	BP	negative regulation of transporter activity	OSR1,CLIC2,GEM
0.0319	GO:0060674	BP	placenta blood vessel development	WNT2,SOCS3
0.0321	GO:0071634	BP	regulation of transforming growth factor beta production	SERPINB7
0.0321	GO:0072160	BP	nephron tubule epithelial cell differentiation	OSR1
0.0321	GO:0010766	BP	negative regulation of sodium ion transport	OSR1
0.0321	GO:0060560	BP	developmental growth involved in morphogenesis	JADE2,CXCL12,CRABP2,EFNA5,FMN1
0.0321	GO:0072189	BP	ureter development	OSR1
0.0322	GO:1902229	BP	regulation of intrinsic apoptotic signaling pathway in response to DNA damage	CXCL12,CLU
0.0322	GO:1903510	BP	mucopolysaccharide metabolic process	OGN,PRELP
0.0322	GO:2000402	BP	negative regulation of lymphocyte migration	APOD
0.0322	GO:0046329	BP	negative regulation of JNK cascade	SERPINB3
0.0326	GO:0009266	BP	response to temperature stimulus	LXN,CXCL12,ADM
0.0326	GO:0021537	BP	telencephalon development	ATP2B4,CXCL12,NR4A3,DAB1,LRRK2
0.0327	GO:0033242	BP	negative regulation of cellular amine catabolic process	ATP2B4
0.0327	GO:0071604	BP	transforming growth factor beta production	SERPINB7
0.0327	GO:0033241	BP	regulation of cellular amine catabolic process	ATP2B4
0.0327	GO:1900748	BP	positive regulation of vascular endothelial growth factor signaling pathway	CCBE1
0.0327	GO:2000282	BP	regulation of cellular amino acid biosynthetic process	ATP2B4
0.0327	GO:1900081	BP	regulation of arginine catabolic process	ATP2B4
0.0327	GO:1900082	BP	negative regulation of arginine catabolic process	ATP2B4
0.033	GO:0000041	BP	transition metal ion transport	STEAP4
0.0331	GO:0006875	BP	cellular metal ion homeostasis	ATP2B4,CEMIP,CXCL12,PDGFRA,CD36,ADM,CLIC2
0.0334	GO:0051354	BP	negative regulation of oxidoreductase activity	ATP2B4,LRRK2
0.0334	GO:0006790	BP	sulfur compound metabolic process	PDK4,OGN,PRELP
0.0334	GO:0033632	BP	regulation of cell-cell adhesion mediated by integrin	DPP4
0.0334	GO:1903054	BP	negative regulation of extracellular matrix organization	DPP4
0.0334	GO:0048589	BP	developmental growth	JADE2,WNT2,CXCL12,SOS1,CRABP2,ADM,EFNA5,APOD,FMN1
0.0334	GO:0071544	BP	diphosphoinositol polyphosphate catabolic process	NUDT3
0.0334	GO:0045666	BP	positive regulation of neuron differentiation	CXCL12,DAB1,EFNA5
0.0334	GO:0060244	BP	negative regulation of cell proliferation involved in contact inhibition	SRPX
0.0334	GO:0050848	BP	regulation of calcium-mediated signaling	ATP2B4,CLIC2,LRRK2
0.0334	GO:0050728	BP	negative regulation of inflammatory response	ZFP36,NT5E,SOCS3,APOD
0.0335	GO:0051707	BP	response to other organism	FMO1,CXCL12,CLU,PTGFR,ZFP36,CD36,HMGA1,ADM,TLR3,TNFRSF11B,PRG2,APOBEC3D
0.0337	GO:0034614	BP	cellular response to reactive oxygen species	NR4A3,PDGFRA,CD36,LRRK2
0.0342	GO:0043207	BP	response to external biotic stimulus	FMO1,CXCL12,CLU,PTGFR,ZFP36,CD36,HMGA1,ADM,TLR3,TNFRSF11B,PRG2,APOBEC3D
0.0343	GO:0050779	BP	RNA destabilization	ZFP36,ZFP36L2
0.0343	GO:0070167	BP	regulation of biomineral tissue development	FBN2,OSR1
0.0344	GO:1904577	BP	cellular response to tunicamycin	CLU
0.0344	GO:0061518	BP	microglial cell proliferation	CLU
0.0344	GO:1902996	BP	regulation of neurofibrillary tangle assembly	CLU
0.0344	GO:0061741	BP	chaperone-mediated protein transport involved in chaperone-mediated autophagy	CLU
0.0344	GO:1904576	BP	response to tunicamycin	CLU
0.0344	GO:1905908	BP	positive regulation of amyloid fibril formation	CLU
0.0344	GO:0030003	BP	cellular cation homeostasis	ATP2B4,CEMIP,CXCL12,PDGFRA,CD36,ADM,CLIC2,LRRK2
0.0345	GO:0072075	BP	metanephric mesenchyme development	OSR1
0.0345	GO:0061384	BP	heart trabecula morphogenesis	SOS1,ADAMTS1
0.0345	GO:0040019	BP	positive regulation of embryonic development	WNT2,OSR1
0.0345	GO:0050966	BP	detection of mechanical stimulus involved in sensory perception of pain	CXCL12
0.0345	GO:0014012	BP	peripheral nervous system axon regeneration	APOD
0.0345	GO:0003230	BP	cardiac atrium development	WNT2,SOS1
0.0345	GO:0097009	BP	energy homeostasis	NR4A3,CD36
0.0345	GO:0072176	BP	nephric duct development	OSR1
0.0345	GO:1904995	BP	negative regulation of leukocyte adhesion to vascular endothelial cell	CXCL12
0.0346	GO:0045596	BP	negative regulation of cell differentiation	OMG,OSR1,DAB1,EFNA5
0.035	GO:0010977	BP	negative regulation of neuron projection development	OMG,DAB1
0.0353	GO:0048705	BP	skeletal system morphogenesis	PDGFRA,FBN2,OSR1,OSR2,FMN1
0.0354	GO:0042330	BP	taxis	CXCL12,SOS1,NR4A3,PDGFRA,ENPP2,DAB1,EFNA5
0.0354	GO:0006935	BP	chemotaxis	CXCL12,SOS1,NR4A3,PDGFRA,ENPP2,DAB1,EFNA5
0.0357	GO:0042493	BP	response to drug	TNFRSF11B,DAB1,APOD
0.0357	GO:0065007	BP	biological regulation	PDK4,SERPINB3,ATP2B4,WISP2,CAPN6,FBLN1,LXN,PLTP,CHRDL1,SRPX,CEMIP,PDGFRL,WNT2,OGN,CXCL12,FAM20A,MMD,NPR3,SOS1,RARRES1,TJP2,NR4A3,CLU,PTGFR,CDKN2C,MT1G,OMG,STEAP4,RARRES3,IL6ST,FST,DTNA,PDGFRA,CD36,ENPP2,HMGA1,FBN2,CTSK,OSR1,ADM,ADAMTS1,CLIC2,KCNJ15,TNFRSF11B,SERPINB7,WEE1,ANPEP,SCG5,IGFBP6,DAB1,CCBE1,EFNA5,SOCS3,MT1X,APOD,S100A4,DPP4,EGFL6,VIT,MT1A,MT1M
0.0357	GO:0097475	BP	motor neuron migration	DAB1
0.0359	GO:0019722	BP	calcium-mediated signaling	ATP2B4,PTGFR,CLIC2,LRRK2
0.0359	GO:1903037	BP	regulation of leukocyte cell-cell adhesion	CXCL12,SOS1,NR4A3,IL6ST,DPP4
0.036	GO:0007379	BP	segment specification	OSR1
0.036	GO:2000696	BP	regulation of epithelial cell differentiation involved in kidney development	OSR1
0.036	GO:0043086	BP	negative regulation of catalytic activity	SERPINB3,ATP2B4,LXN,NPR3,CDKN2C,ZFP36,SERPINB7,SCG5,SOCS3,LRRK2
0.0363	GO:1900407	BP	regulation of cellular response to oxidative stress	NR4A3,CD36,LRRK2
0.0363	GO:0070848	BP	response to growth factor	CHRDL1,WNT2,SOS1,MT1G,ZFP36,PDGFRA,FBN2,ZFP36L2,CCBE1
0.0363	GO:0055076	BP	transition metal ion homeostasis	STEAP4
0.0364	GO:0035556	BP	intracellular signal transduction	SERPINB3,ATP2B4,FBLN1,CXCL12,NPR3,SOS1,RALGPS2,TJP2,CLU,PTGFR,ZFP36,IL6ST,PDGFRA,CD36,ADM,ZFP36L2,CLIC2,TLR3,GPRC5B,DAB1,TNFAIP8L3,SOCS3,LRRK2,S100A4,TLE1
0.0364	GO:0045744	BP	negative regulation of G-protein coupled receptor protein signaling pathway	ATP2B4,ADM
0.0365	GO:0016477	BP	cell migration	SERPINB3,CXCL12,DAB1,APOD,DPP4
0.0365	GO:0045671	BP	negative regulation of osteoclast differentiation	TJP2,TLR3
0.0367	GO:0070303	BP	negative regulation of stress-activated protein kinase signaling cascade	SERPINB3
0.0367	GO:0032873	BP	negative regulation of stress-activated MAPK cascade	SERPINB3
0.0368	GO:2000209	BP	regulation of anoikis	PDK4,TLE1
0.0374	GO:0006873	BP	cellular ion homeostasis	ATP2B4,CEMIP,CXCL12,PDGFRA,CD36,ADM,CLIC2,LRRK2
0.0374	GO:0060548	BP	negative regulation of cell death	PDK4,WISP2,CXCL12,NR4A3,CLU,PTGFR,IL6ST,OSR1,SOCS3
0.0374	GO:0032891	BP	negative regulation of organic acid transport	OSR1
0.0374	GO:0006145	BP	purine nucleobase catabolic process	AOX1
0.0376	GO:0055082	BP	cellular chemical homeostasis	ATP2B4,CEMIP,CXCL12,PDGFRA,CD36,ADM,CLIC2,EFNA5,LRRK2
0.0379	GO:0065008	BP	regulation of biological quality	PDK4,ATP9A,ATP2B4,FBLN1,CEMIP,CXCL12,FAM20A,NPR3,SOS1,TJP2,NR4A3,CLU,STEAP4,ZFP36,PDGFRA,CD36,FBN2,CTSK,ADM,CLIC2,TNFRSF11B,ANPEP,SCG5,EFNA5,LRRK2,DPP4
0.0379	GO:1901653	BP	cellular response to peptide	PDK4,SOS1,NR4A3,CD36,SOCS3
0.0379	GO:0042981	BP	regulation of apoptotic process	PDK4,SRPX,CXCL12,SOS1,NR4A3,CLU,PTGFR,IL6ST,OSR1,ADM,TNFRSF11B,SOCS3
0.038	GO:0035640	BP	exploration behavior	LRRK2,DPP4
0.0382	GO:0023014	BP	signal transduction by protein phosphorylation	SERPINB3,FBLN1,SOS1,ZFP36,PDGFRA,CD36,OSR1,ZFP36L2,TLR3,TNFAIP8L3,LRRK2
0.0382	GO:0045429	BP	positive regulation of nitric oxide biosynthetic process	CLU,CD36
0.0382	GO:0061900	BP	glial cell activation	CLU,TLR3
0.0382	GO:0010718	BP	positive regulation of epithelial to mesenchymal transition	SERPINB3
0.0382	GO:0002685	BP	regulation of leukocyte migration	CXCL12,APOD
0.0382	GO:1904407	BP	positive regulation of nitric oxide metabolic process	CLU,CD36
0.0382	GO:0001764	BP	neuron migration	CXCL12,DAB1
0.0382	GO:0042487	BP	regulation of odontogenesis of dentin-containing tooth	TNFRSF11B
0.0382	GO:0090185	BP	negative regulation of kidney development	OSR1
0.0382	GO:0051674	BP	localization of cell	SERPINB3,ATP2B4,FBLN1,PLTP,CEMIP,CXCL12,SOS1,PDGFRA,ENPP2,DAB1,CCBE1,LRRK2,APOD,DPP4
0.0382	GO:0010613	BP	positive regulation of cardiac muscle hypertrophy	NR4A3,IL6ST
0.0382	GO:0014742	BP	positive regulation of muscle hypertrophy	NR4A3,IL6ST
0.0382	GO:0048871	BP	multicellular organismal homeostasis	PDK4,NR4A3,CD36,CTSK,TNFRSF11B
0.0382	GO:0033605	BP	positive regulation of catecholamine secretion	CXCL12
0.0382	GO:0045779	BP	negative regulation of bone resorption	TNFRSF11B
0.0382	GO:0043500	BP	muscle adaptation	ATP2B4,NR4A3,IL6ST
0.0382	GO:0048870	BP	cell motility	SERPINB3,ATP2B4,FBLN1,PLTP,CEMIP,CXCL12,SOS1,PDGFRA,ENPP2,DAB1,CCBE1,LRRK2,APOD,DPP4
0.0382	GO:0048729	BP	tissue morphogenesis	WNT2,SOS1,NR4A3,FRAS1,OSR1,ADM,SOCS3
0.0385	GO:0048668	BP	collateral sprouting	CRABP2,EFNA5
0.0385	GO:0034766	BP	negative regulation of ion transmembrane transport	OSR1,CLIC2,GEM
0.0386	GO:0003206	BP	cardiac chamber morphogenesis	WNT2,SOS1,ADAMTS1
0.039	GO:0019216	BP	regulation of lipid metabolic process	PDK4,NR4A3,PDGFRA,CD36,TNFAIP8L3,APOD
0.039	GO:0032965	BP	regulation of collagen biosynthetic process	SERPINB7
0.0392	GO:0043067	BP	regulation of programmed cell death	PDK4,SRPX,CXCL12,SOS1,NR4A3,CLU,PTGFR,IL6ST,OSR1,ADM,TNFRSF11B,SOCS3
0.0393	GO:0010243	BP	response to organonitrogen compound	PDK4,ATP2B4,CXCL12,SOS1,NR4A3,PDGFRA,CD36,ADM,SOCS3
0.0396	GO:0019538	BP	protein metabolic process	PDK4,JADE2,SERPINB3,ATP2B4,CAPN6,FBLN1,LXN,CHRDL1,CEMIP,FAM20A,MMD,SOS1,CLU,CDKN2C,ZFP36,IL6ST,PDGFRA,CD36,ENPP2,CTSK,OSR1,ADAM33,ADAMTS1,TLR3,ADAMTS15,SERPINB7,WEE1,ANPEP,SCG5,GPRC5B,IGFBP6,DAB1,MARCH3,CCBE1,TNFAIP8L3,EFNA5,SOCS3,LRRK2,APOD,DPP4
0.0396	GO:0033687	BP	osteoblast proliferation	NPR3,OSR2
0.0396	GO:0001525	BP	angiogenesis	PDGFRA,ENPP2,ADM,ANPEP,CCBE1,APOD
0.0396	GO:0072074	BP	kidney mesenchyme development	OSR1
0.0396	GO:0030335	BP	positive regulation of cell migration	SERPINB3,CXCL12,ENPP2,CCBE1
0.0396	GO:0072079	BP	nephron tubule formation	OSR1
0.0397	GO:0055096	BP	low-density lipoprotein particle mediated signaling	CD36
0.0397	GO:0055095	BP	lipoprotein particle mediated signaling	CD36
0.0397	GO:0030534	BP	adult behavior	CXCL12,DAB1
0.04	GO:0034332	BP	adherens junction organization	EFNA5,APOD
0.0402	GO:0090184	BP	positive regulation of kidney development	SERPINB7
0.0403	GO:0002682	BP	regulation of immune system process	CXCL12,SOS1,TJP2,NR4A3,CLU,ZFP36,IL6ST,CD36,CTSK,ZFP36L2,TLR3,GPRC5B,SOCS3,APOD,DPP4
0.0409	GO:0072234	BP	metanephric nephron tubule development	OSR1
0.0409	GO:0071847	BP	TNFSF11-mediated signaling pathway	TJP2
0.0409	GO:2001205	BP	negative regulation of osteoclast development	TJP2
0.0411	GO:0090317	BP	negative regulation of intracellular protein transport	CD36,LRRK2,APOD
0.0411	GO:0090402	BP	oncogene-induced cell senescence	HMGA1
0.0411	GO:0000821	BP	regulation of arginine metabolic process	ATP2B4
0.0411	GO:1901205	BP	negative regulation of adrenergic receptor signaling pathway involved in heart process	ATP2B4
0.0411	GO:0045763	BP	negative regulation of cellular amino acid metabolic process	ATP2B4
0.0411	GO:1901204	BP	regulation of adrenergic receptor signaling pathway involved in heart process	ATP2B4
0.0411	GO:0010751	BP	negative regulation of nitric oxide mediated signal transduction	ATP2B4
0.0413	GO:0001558	BP	regulation of cell growth	WISP2,CXCL12,CDKN2C,IGFBP6,EFNA5
0.0414	GO:1904062	BP	regulation of cation transmembrane transport	ATP2B4,CEMIP,OSR1,CLIC2,GEM
0.0416	GO:0046851	BP	negative regulation of bone remodeling	TNFRSF11B
0.0417	GO:0045638	BP	negative regulation of myeloid cell differentiation	TJP2,ZFP36,TLR3
0.0417	GO:1902882	BP	regulation of response to oxidative stress	NR4A3,CD36,LRRK2
0.0421	GO:0050930	BP	induction of positive chemotaxis	CXCL12
0.0421	GO:0010712	BP	regulation of collagen metabolic process	SERPINB7
0.0421	GO:0071900	BP	regulation of protein serine/threonine kinase activity	SERPINB3,ATP2B4,CEMIP,FAM20A,CDKN2C,TLR3,LRRK2
0.0421	GO:0033631	BP	cell-cell adhesion mediated by integrin	DPP4
0.0421	GO:1904245	BP	regulation of polynucleotide adenylyltransferase activity	ZFP36
0.0421	GO:0009607	BP	response to biotic stimulus	FMO1,CXCL12,CLU,PTGFR,ZFP36,CD36,HMGA1,ADM,TLR3,TNFRSF11B,PRG2,APOBEC3D
0.0421	GO:0001837	BP	epithelial to mesenchymal transition	SERPINB3,WNT2,S100A4
0.0424	GO:0042816	BP	vitamin B6 metabolic process	AOX1
0.0426	GO:2000147	BP	positive regulation of cell motility	SERPINB3,CXCL12,ENPP2,CCBE1
0.0426	GO:0031345	BP	negative regulation of cell projection organization	OMG,DAB1
0.0426	GO:0032964	BP	collagen biosynthetic process	SERPINB7
0.0426	GO:0044246	BP	regulation of multicellular organismal metabolic process	SERPINB7
0.0426	GO:0006954	BP	inflammatory response	LXN,CLU,ZFP36,IL6ST,TLR3,TNFRSF11B,GPRC5B,SOCS3,APOD
0.0426	GO:0034763	BP	negative regulation of transmembrane transport	OSR1,CLIC2,GEM
0.0426	GO:0008219	BP	cell death	PDK4,WISP2,SRPX,CXCL12,SOS1,PPL,NR4A3,CLU,PTGFR,IL6ST,CD36,OSR1,ADM,TNFRSF11B,SOCS3
0.0427	GO:1903217	BP	negative regulation of protein processing involved in protein targeting to mitochondrion	LRRK2
0.0427	GO:1902499	BP	positive regulation of protein autoubiquitination	LRRK2
0.0427	GO:1903216	BP	regulation of protein processing involved in protein targeting to mitochondrion	LRRK2
0.0427	GO:2000468	BP	regulation of peroxidase activity	LRRK2
0.0427	GO:1902988	BP	neurofibrillary tangle assembly	CLU
0.0427	GO:1904578	BP	response to thapsigargin	CLU
0.0427	GO:1903336	BP	negative regulation of vacuolar transport	LRRK2
0.0427	GO:1902823	BP	negative regulation of late endosome to lysosome transport	LRRK2
0.0427	GO:0035116	BP	embryonic hindlimb morphogenesis	OSR1,OSR2
0.0427	GO:0007586	BP	digestion	NPR3,TJP2,CD36
0.0427	GO:1904579	BP	cellular response to thapsigargin	CLU
0.0427	GO:0061740	BP	protein targeting to lysosome involved in chaperone-mediated autophagy	CLU
0.0427	GO:0043552	BP	positive regulation of phosphatidylinositol 3-kinase activity	PDGFRA,TNFAIP8L3
0.0427	GO:0045685	BP	regulation of glial cell differentiation	IL6ST,DAB1
0.0427	GO:0072170	BP	metanephric tubule development	OSR1
0.043	GO:1900016	BP	negative regulation of cytokine production involved in inflammatory response	APOD
0.043	GO:0031347	BP	regulation of defense response	CLU,ZFP36,IL6ST,CD36,CTSK,TLR3,GPRC5B,SOCS3,APOD
0.043	GO:0060423	BP	foregut regionalization	WNT2
0.043	GO:0071692	BP	protein localization to extracellular region	FBN2
0.043	GO:0060424	BP	lung field specification	WNT2
0.043	GO:1901490	BP	regulation of lymphangiogenesis	CCBE1
0.043	GO:0021932	BP	hindbrain radial glia guided cell migration	DAB1
0.043	GO:0071694	BP	maintenance of protein location in extracellular region	FBN2
0.043	GO:0060492	BP	lung induction	WNT2
0.043	GO:1903205	BP	regulation of hydrogen peroxide-induced cell death	NR4A3,LRRK2
0.0431	GO:0008286	BP	insulin receptor signaling pathway	PDK4,SOS1,SOCS3
0.0431	GO:2001243	BP	negative regulation of intrinsic apoptotic signaling pathway	CXCL12,CLU,LRRK2
0.0431	GO:0007159	BP	leukocyte cell-cell adhesion	CXCL12,SOS1,NR4A3,IL6ST,DPP4
0.0431	GO:0033157	BP	regulation of intracellular protein transport	CEMIP,CD36,CTSK,TLR3,LRRK2,APOD
0.0433	GO:0045669	BP	positive regulation of osteoblast differentiation	IL6ST,FBN2
0.0433	GO:0001894	BP	tissue homeostasis	PDK4,CTSK,TNFRSF11B
0.0433	GO:0072243	BP	metanephric nephron epithelium development	OSR1
0.0433	GO:0051953	BP	negative regulation of amine transport	OSR1
0.0434	GO:0090257	BP	regulation of muscle system process	ATP2B4,NR4A3,IL6ST,CLIC2
0.0437	GO:0042063	BP	gliogenesis	CLU,CDKN2C,IL6ST,DAB1
0.0444	GO:0051272	BP	positive regulation of cellular component movement	SERPINB3,CXCL12,ENPP2,CCBE1
0.0445	GO:0042180	BP	cellular ketone metabolic process	PDK4,ATP2B4,NR4A3,ADM
0.0445	GO:0051701	BP	interaction with host	SERPINB3,DPP4
0.0445	GO:0038165	BP	oncostatin-M-mediated signaling pathway	IL6ST
0.0445	GO:0048861	BP	leukemia inhibitory factor signaling pathway	IL6ST
0.0445	GO:0048745	BP	smooth muscle tissue development	OSR1
0.0445	GO:0043122	BP	regulation of I-kappaB kinase/NF-kappaB signaling	CD36,TLR3,GPRC5B,S100A4,TLE1
0.0445	GO:1903792	BP	negative regulation of anion transport	OSR1
0.0445	GO:0006897	BP	endocytosis	ATP9A,AMPH,SRPX,CLU,CD36,ENPP2,ADM,MARCH3,LRRK2
0.0446	GO:0019233	BP	sensory perception of pain	LXN,CXCL12
0.0446	GO:0007568	BP	aging	ADM,PRELP,APOD
0.0447	GO:1900024	BP	regulation of substrate adhesion-dependent cell spreading	FBLN1,EFNA5
0.0449	GO:1904693	BP	midbrain morphogenesis	SOS1
0.0451	GO:0032735	BP	positive regulation of interleukin-12 production	CD36,TLR3
0.0451	GO:0046128	BP	purine ribonucleoside metabolic process	TJP2,NT5E,LRRK2
0.0451	GO:1901698	BP	response to nitrogen compound	PDK4,ATP2B4,CXCL12,SOS1,NR4A3,PDGFRA,CD36,ADM,TLR3,SOCS3,LRRK2
0.0451	GO:0010463	BP	mesenchymal cell proliferation	WNT2,OSR1
0.0452	GO:0032026	BP	response to magnesium ion	TNFRSF11B
0.0452	GO:0007494	BP	midgut development	DAB1
0.0452	GO:0010770	BP	positive regulation of cell morphogenesis involved in differentiation	CXCL12,EFNA5
0.0455	GO:0030282	BP	bone mineralization	FBN2,OSR1
0.0455	GO:0072202	BP	cell differentiation involved in metanephros development	OSR1
0.0455	GO:0002158	BP	osteoclast proliferation	NPR3
0.0455	GO:0009987	BP	cellular process	PDK4,FMO1,SERPINB3,ATP2B4,WISP2,FBLN1,LXN,CHRDL1,SRPX,PDGFRL,WNT2,OGN,CXCL12,MMD,NPR3,SOS1,RARRES1,PPL,TJP2,NR4A3,CLU,PTGFR,CDKN2C,MT1G,OMG,STEAP4,RARRES3,IL6ST,FST,DTNA,PDGFRA,CD36,ENPP2,AOX1,FRAS1,FBN2,CTSK,OSR1,ADM,ADAMTS1,CLIC2,KCNJ15,AAED1,TNFRSF11B,CYB5A,SERPINB7,WEE1,ANPEP,SCG5,IGFBP6,DAB1,MARCH3,CCBE1,EFNA5,SOCS3,OLFML2A,GLDN,MT1X,PRELP,APOD,S100A4,DPP4,CCDC69,EGFL6,VIT,MT1M,NSUN6
0.0455	GO:0030162	BP	regulation of proteolysis	SERPINB3,SERPINB7
0.0455	GO:0097646	BP	calcitonin family receptor signaling pathway	ADM
0.0455	GO:0036474	BP	cell death in response to hydrogen peroxide	NR4A3,LRRK2
0.0455	GO:0071724	BP	response to diacyl bacterial lipopeptide	CD36
0.0455	GO:0030203	BP	glycosaminoglycan metabolic process	OGN,PRELP
0.0455	GO:0048841	BP	regulation of axon extension involved in axon guidance	CXCL12
0.0455	GO:0009628	BP	response to abiotic stimulus	FMO1,LXN,CXCL12,OSR1,ADM,DPP4
0.0455	GO:0002009	BP	morphogenesis of an epithelium	WNT2,SOS1,FRAS1,OSR1,ADM,SOCS3
0.0455	GO:0006701	BP	progesterone biosynthetic process	ADM
0.0455	GO:0045906	BP	negative regulation of vasoconstriction	ADM
0.0455	GO:0071726	BP	cellular response to diacyl bacterial lipopeptide	CD36
0.0455	GO:0097647	BP	amylin receptor signaling pathway	ADM
0.0455	GO:0038124	BP	toll-like receptor TLR6:TLR2 signaling pathway	CD36
0.0455	GO:0080135	BP	regulation of cellular response to stress	SERPINB3,CXCL12,NR4A3,CLU,CD36,HMGA1,TLR3,LRRK2
0.0455	GO:0046113	BP	nucleobase catabolic process	AOX1
0.0455	GO:0090596	BP	sensory organ morphogenesis	WNT2,NR4A3,FBN2,OSR1,OSR2
0.0455	GO:0030278	BP	regulation of ossification	IL6ST,FBN2,OSR1
0.0457	GO:1903428	BP	positive regulation of reactive oxygen species biosynthetic process	CLU,CD36
0.0458	GO:1900623	BP	regulation of monocyte aggregation	NR4A3
0.0458	GO:0035239	BP	tube morphogenesis	WNT2,NR4A3,PDGFRA,OSR1,ADM
0.0458	GO:1900625	BP	positive regulation of monocyte aggregation	NR4A3
0.0458	GO:0032765	BP	positive regulation of mast cell cytokine production	NR4A3
0.0459	GO:0010510	BP	regulation of acetyl-CoA biosynthetic process from pyruvate	PDK4
0.0459	GO:0072207	BP	metanephric epithelium development	OSR1
0.0459	GO:0006006	BP	glucose metabolic process	PDK4,APOD
0.046	GO:0009790	BP	embryo development	WNT2,SOS1,NR4A3,PDGFRA,FRAS1,FBN2,OSR1,ADM,SOCS3
0.0461	GO:0010715	BP	regulation of extracellular matrix disassembly	DPP4
0.0464	GO:0010631	BP	epithelial cell migration	ENPP2,CCBE1,DPP4
0.0467	GO:0090218	BP	positive regulation of lipid kinase activity	PDGFRA,TNFAIP8L3
0.0468	GO:1901020	BP	negative regulation of calcium ion transmembrane transporter activity	CLIC2,GEM
0.0469	GO:0106057	BP	negative regulation of calcineurin-mediated signaling	ATP2B4
0.0469	GO:0010616	BP	negative regulation of cardiac muscle adaptation	ATP2B4
0.0469	GO:0010749	BP	regulation of nitric oxide mediated signal transduction	ATP2B4
0.0469	GO:0090026	BP	positive regulation of monocyte chemotaxis	CXCL12
0.0469	GO:1903243	BP	negative regulation of cardiac muscle hypertrophy in response to stress	ATP2B4
0.0469	GO:0071878	BP	negative regulation of adrenergic receptor signaling pathway	ATP2B4
0.0469	GO:0019240	BP	citrulline biosynthetic process	ATP2B4
0.0469	GO:0070885	BP	negative regulation of calcineurin-NFAT signaling cascade	ATP2B4
0.0469	GO:0040017	BP	positive regulation of locomotion	SERPINB3,CXCL12,ENPP2,CCBE1
0.047	GO:0035790	BP	platelet-derived growth factor receptor-alpha signaling pathway	PDGFRA
0.047	GO:0038091	BP	positive regulation of cell proliferation by VEGF-activated platelet derived growth factor receptor signaling pathway	PDGFRA
0.047	GO:0038086	BP	VEGF-activated platelet-derived growth factor receptor signaling pathway	PDGFRA
0.047	GO:0072275	BP	metanephric glomerulus morphogenesis	PDGFRA
0.047	GO:0006022	BP	aminoglycan metabolic process	OGN,PRELP
0.047	GO:0030334	BP	regulation of cell migration	SERPINB3,CXCL12,ENPP2,CCBE1,APOD
0.047	GO:0072276	BP	metanephric glomerulus vasculature morphogenesis	PDGFRA
0.047	GO:0090132	BP	epithelium migration	ENPP2,CCBE1,DPP4
0.047	GO:0043123	BP	positive regulation of I-kappaB kinase/NF-kappaB signaling	CD36,TLR3,GPRC5B,S100A4
0.047	GO:0045321	BP	leukocyte activation	SERPINB3,MT1G
0.047	GO:0072277	BP	metanephric glomerular capillary formation	PDGFRA
0.047	GO:0042278	BP	purine nucleoside metabolic process	TJP2,NT5E,LRRK2
0.0471	GO:0034104	BP	negative regulation of tissue remodeling	TNFRSF11B
0.0475	GO:2000394	BP	positive regulation of lamellipodium morphogenesis	ENPP2
0.0475	GO:0050812	BP	regulation of acyl-CoA biosynthetic process	PDK4
0.0475	GO:0001763	BP	morphogenesis of a branching structure	WNT2,ADM,SOCS3,LRRK2
0.0475	GO:0034638	BP	phosphatidylcholine catabolic process	ENPP2
0.0475	GO:0050746	BP	regulation of lipoprotein metabolic process	APOD
0.0475	GO:0043407	BP	negative regulation of MAP kinase activity	SERPINB3
0.0475	GO:0044691	BP	tooth eruption	FAM20A
0.0475	GO:1902305	BP	regulation of sodium ion transmembrane transport	ATP2B4,OSR1
0.0475	GO:0090287	BP	regulation of cellular response to growth factor stimulus	CHRDL1,FBN2,CCBE1
0.0475	GO:0016331	BP	morphogenesis of embryonic epithelium	WNT2,OSR1,ADM
0.0475	GO:0007420	BP	brain development	ATP2B4,WNT2,CXCL12,SOS1,NR4A3,DAB1,APOD
0.0475	GO:0051895	BP	negative regulation of focal adhesion assembly	APOD
0.0479	GO:0048708	BP	astrocyte differentiation	IL6ST,DAB1
0.0479	GO:0090280	BP	positive regulation of calcium ion import	CXCL12
0.0479	GO:1904994	BP	regulation of leukocyte adhesion to vascular endothelial cell	CXCL12
0.0482	GO:0060429	BP	epithelium development	WNT2,SOS1,PPL,TJP2,FST,FRAS1,CTSK,OSR1,ADM,SOCS3
0.0483	GO:0043066	BP	negative regulation of apoptotic process	PDK4,CXCL12,NR4A3,CLU,PTGFR,IL6ST,OSR1,SOCS3
0.0483	GO:0045765	BP	regulation of angiogenesis	ENPP2,ADM,CCBE1
0.0485	GO:0097084	BP	vascular smooth muscle cell development	ADM
0.0485	GO:0015850	BP	organic hydroxy compound transport	PLTP,CXCL12,CLU,CD36
0.0485	GO:0038042	BP	dimeric G-protein coupled receptor signaling pathway	ADM
0.0486	GO:0090130	BP	tissue migration	ENPP2,CCBE1,DPP4
0.0487	GO:0051645	BP	Golgi localization	DAB1
0.0487	GO:0048712	BP	negative regulation of astrocyte differentiation	DAB1
0.0487	GO:1902949	BP	positive regulation of tau-protein kinase activity	CLU
0.0487	GO:0046086	BP	adenosine biosynthetic process	NT5E
0.0487	GO:0006196	BP	AMP catabolic process	NT5E
0.0487	GO:0032286	BP	central nervous system myelin maintenance	CLU
0.0487	GO:0061517	BP	macrophage proliferation	CLU
0.0487	GO:1905907	BP	negative regulation of amyloid fibril formation	CLU
0.0487	GO:0071211	BP	protein targeting to vacuole involved in autophagy	CLU
0.0487	GO:0032868	BP	response to insulin	PDK4,SOS1,ADM,SOCS3
0.0487	GO:0048704	BP	embryonic skeletal system morphogenesis	PDGFRA,OSR1,OSR2
0.0489	GO:0071637	BP	regulation of monocyte chemotactic protein-1 production	APOD
0.0489	GO:1904954	BP	canonical Wnt signaling pathway involved in midbrain dopaminergic neuron differentiation	WNT2
0.0489	GO:0051955	BP	regulation of amino acid transport	OSR1
0.0489	GO:1903392	BP	negative regulation of adherens junction organization	APOD
0.0489	GO:0008355	BP	olfactory learning	ADCY3
0.0489	GO:0043588	BP	skin development	SOS1,PPL,FST,FRAS1,CTSK
0.0489	GO:0006086	BP	acetyl-CoA biosynthetic process from pyruvate	PDK4
0.0489	GO:0071605	BP	monocyte chemotactic protein-1 production	APOD
0.0489	GO:0070120	BP	ciliary neurotrophic factor-mediated signaling pathway	IL6ST
0.0489	GO:0035581	BP	sequestering of extracellular ligand from receptor	FBN2
0.0489	GO:0061047	BP	positive regulation of branching involved in lung morphogenesis	WNT2
0.0489	GO:0042308	BP	negative regulation of protein import into nucleus	CD36,APOD
0.0489	GO:1904590	BP	negative regulation of protein import	CD36,APOD
0.0492	GO:0051704	BP	multi-organism process	FMO1,SERPINB3,ATP2B4,FBLN1,CDC25B,CXCL12,SOS1,CLU,PTGFR,ZFP36,IL6ST,PDGFRA,CD36,HMGA1,ADCY3,ADM,ADAMTS1,TLR3,TNFRSF11B,ANPEP,RXFP1,PRG2,DPP4,APOBEC3D
0.0492	GO:0034765	BP	regulation of ion transmembrane transport	ATP2B4,CEMIP,OSR1,CLIC2,KCNJ15,GEM
0.0492	GO:0035986	BP	senescence-associated heterochromatin focus assembly	HMGA1
0.0496	GO:0051179	BP	localization	ATP9A,SERPINB3,ATP2B4,SLC6A15,FBLN1,AMPH,PLTP,SRPX,CEMIP,CXCL12,MMD,NPR3,SOS1,TJP2,NR4A3,CLU,STEAP4,PDGFRA,CD36,ENPP2,HMGA1,FRAS1,FBN2,CTSK,OSR1,ADM,ABCA9,ABCA6,CLIC2,KCNJ15,TLR3,GEM,CYB5A,ANPEP,SCG5,DAB1,MARCH3,CCBE1,TNFAIP8L3,EFNA5,LRRK2,APOD,DPP4
0.0496	GO:0036072	BP	direct ossification	CTSK
0.0496	GO:0008361	BP	regulation of cell size	CXCL12,EFNA5
0.0496	GO:0001957	BP	intramembranous ossification	CTSK
0.0498	GO:0006810	BP	transport	ATP9A,SERPINB3,ATP2B4,SLC6A15,AMPH,PLTP,SRPX,CEMIP,CXCL12,NPR3,TJP2,NR4A3,CLU,STEAP4,CD36,ENPP2,HMGA1,FRAS1,CTSK,OSR1,ADM,ABCA9,ABCA6,CLIC2,KCNJ15,TLR3,GEM,CYB5A,ANPEP,SCG5,MARCH3,TNFAIP8L3,EFNA5,LRRK2,APOD,DPP4
0.0498	GO:0008015	BP	blood circulation	ATP2B4,CXCL12,NPR3,ADM,CLIC2,ANPEP
0.0498	GO:0071470	BP	cellular response to osmotic stress	OSR1
0.05	GO:0003014	BP	renal system process	NPR3,ADM
1.05e-10	GO:0005578	CC	proteinaceous extracellular matrix	WISP2,FBLN1,WNT2,OGN,OMG,FRAS1,FBN2,ADAMTS1,TNFRSF11B,CCBE1,EFNA5,OLFML2A,GLDN,PRELP,EGFL6,VIT
1.12e-09	GO:0031012	CC	extracellular matrix	WISP2,FBLN1,WNT2,OGN,CLU,OMG,FRAS1,FBN2,ADAMTS1,TNFRSF11B,CCBE1,EFNA5,OLFML2A,GLDN,PRELP,EGFL6,VIT
2.41e-08	GO:0005576	CC	extracellular region	SERPINB3,WISP2,FBLN1,LXN,CHRDL1,WNT2,OGN,CXCL12,NPR3,RARRES1,PPL,CLU,OMG,STEAP4,IL6ST,FST,CD36,ENPP2,AOX1,FRAS1,FBN2,CTSK,ADM,ADAMTS1,SNED1,TNFRSF11B,CYB5A,SERPINB7,SCG5,IGFBP6,CCBE1,EFNA5,OLFML2A,GLDN,PRELP,APOD,FAM180A,S100A4,DPP4,EGFL6,VIT
8.49e-08	GO:0044421	CC	extracellular region part	SERPINB3,WISP2,FBLN1,LXN,WNT2,OGN,CXCL12,NPR3,RARRES1,PPL,CLU,OMG,STEAP4,IL6ST,CD36,ENPP2,AOX1,FRAS1,FBN2,CTSK,ADM,ADAMTS1,SNED1,TNFRSF11B,CYB5A,SERPINB7,IGFBP6,CCBE1,EFNA5,OLFML2A,GLDN,PRELP,APOD,S100A4,DPP4,EGFL6,VIT
7.23e-05	GO:0005615	CC	extracellular space	SERPINB3,WISP2,FBLN1,LXN,WNT2,OGN,CXCL12,NPR3,RARRES1,PPL,CLU,OMG,STEAP4,IL6ST,CD36,ENPP2,AOX1,CTSK,ADM,SNED1,TNFRSF11B,CYB5A,SERPINB7,IGFBP6,CCBE1,GLDN,PRELP,APOD,S100A4,DPP4,EGFL6
0.000369	GO:0044420	CC	extracellular matrix component	FBLN1,FRAS1,FBN2,ADAMTS1,EFNA5,EGFL6
0.00134	GO:0005604	CC	basement membrane	FBLN1,FRAS1,ADAMTS1,EFNA5,EGFL6
0.00704	GO:0005773	CC	vacuole	SERPINB3,SRPX,OGN,MMD,NR4A3,CTSK,TLR3,ANPEP,MARCH3,PRELP,LRRK2,DPP4
0.00721	GO:0005581	CC	collagen trimer	COL21A1,CD36,TNXB,CCBE1,GLDN
0.00742	GO:0005764	CC	lysosome	SERPINB3,OGN,MMD,NR4A3,CTSK,TLR3,ANPEP,MARCH3,PRELP,LRRK2,DPP4
0.00742	GO:0000323	CC	lytic vacuole	SERPINB3,OGN,MMD,NR4A3,CTSK,TLR3,ANPEP,MARCH3,PRELP,LRRK2,DPP4
0.00742	GO:0070062	CC	extracellular exosome	SERPINB3,WISP2,FBLN1,LXN,OGN,CXCL12,NPR3,RARRES1,PPL,CLU,STEAP4,IL6ST,AOX1,SNED1,CYB5A,IGFBP6,PRELP,APOD,S100A4,DPP4
0.00771	GO:0043230	CC	extracellular organelle	SERPINB3,WISP2,FBLN1,LXN,OGN,CXCL12,NPR3,RARRES1,PPL,CLU,STEAP4,IL6ST,AOX1,SNED1,CYB5A,IGFBP6,PRELP,APOD,S100A4,DPP4
0.00771	GO:1903561	CC	extracellular vesicle	SERPINB3,WISP2,FBLN1,LXN,OGN,CXCL12,NPR3,RARRES1,PPL,CLU,STEAP4,IL6ST,AOX1,SNED1,CYB5A,IGFBP6,PRELP,APOD,S100A4,DPP4
0.00885	GO:0098552	CC	side of membrane	CXCL12,IL6ST,DTNA,PDGFRA,CD36,GEM,ANPEP,EFNA5,LRRK2
0.00932	GO:0005775	CC	vacuolar lumen	SERPINB3,OGN,CTSK,PRELP
0.0109	GO:0009897	CC	external side of plasma membrane	CXCL12,IL6ST,PDGFRA,CD36,ANPEP,EFNA5
0.0113	GO:0031982	CC	vesicle	JADE2,ATP9A,SERPINB3,WISP2,FBLN1,AMPH,LXN,CEMIP,OGN,CXCL12,FAM20A,MMD,NPR3,RARRES1,PPL,CLU,STEAP4,IL6ST,CD36,AOX1,CTSK,ADAMTS1,SNED1,TLR3,CYB5A,ANPEP,SCG5,GPRC5B,IGFBP6,MARCH3,PRELP,LRRK2,APOD,S100A4,DPP4
0.0115	GO:0048471	CC	perinuclear region of cytoplasm	ATP9A,CAPN6,CLU,MT1G,DAB1,MT1X,APOD,S100A4,MT1A,MT1M
0.0125	GO:0061618	CC	sublamina densa	FRAS1
0.0127	GO:1990909	CC	Wnt signalosome	WNT2,LRRK2
0.0132	GO:0043202	CC	lysosomal lumen	OGN,CTSK,PRELP
0.0149	GO:0009986	CC	cell surface	SRPX,CXCL12,CLU,IL6ST,PDGFRA,CD36,ADAMTS15,ANPEP,GPRC5B,EFNA5,DPP4
0.0185	GO:0044437	CC	vacuolar part	SERPINB3,OGN,PRELP,DPP4
0.0198	GO:0042568	CC	insulin-like growth factor binary complex	IGFBP6
0.0287	GO:0036019	CC	endolysosome	CTSK,TLR3
0.0294	GO:0005796	CC	Golgi lumen	OGN,PRELP
0.0296	GO:0071438	CC	invadopodium membrane	DPP4
0.03	GO:0032473	CC	cytoplasmic side of mitochondrial outer membrane	LRRK2
0.03	GO:0099400	CC	caveola neck	LRRK2
0.0311	GO:0005900	CC	oncostatin-M receptor complex	IL6ST
0.0314	GO:0046581	CC	intercellular canaliculus	DPP4
0.0319	GO:0005901	CC	caveola	ATP2B4,EFNA5,LRRK2
0.0368	GO:0098589	CC	membrane region	ATP2B4,CEMIP,CD36,EFNA5,LRRK2,DPP4
0.0382	GO:0070110	CC	ciliary neurotrophic factor receptor complex	IL6ST
0.0382	GO:0051233	CC	spindle midzone	GEM,CCDC69
0.0382	GO:0005896	CC	interleukin-6 receptor complex	IL6ST
0.0425	GO:0044853	CC	plasma membrane raft	ATP2B4,EFNA5,LRRK2
0.0426	GO:0045121	CC	membrane raft	ATP2B4,CD36,EFNA5,DPP4
0.0427	GO:0044753	CC	amphisome	LRRK2
0.0427	GO:0098857	CC	membrane microdomain	ATP2B4,CD36,EFNA5,DPP4
0.0449	GO:0036454	CC	growth factor complex	IGFBP6
0.0449	GO:0016942	CC	insulin-like growth factor binding protein complex	IGFBP6
0.0455	GO:0036021	CC	endolysosome lumen	CTSK
0.0475	GO:0071437	CC	invadopodium	DPP4
0.0492	GO:0031225	CC	anchored component of membrane	OMG,EFNA5
0.0492	GO:0035985	CC	senescence-associated heterochromatin focus	HMGA1
0.0498	GO:0071953	CC	elastic fiber	FBLN1
0.000725	GO:0005539	MF	glycosaminoglycan binding	WISP2,LXN,CEMIP,ADAMTS1,ADAMTS15,TNXB,PRG2,PRELP,VIT
0.00152	GO:0043167	MF	ion binding	PDK4,FMO1,JADE2,ATP9A,ATP2B4,WISP2,FMO4,FBLN1,AMPH,LXN,CEMIP,ENPP5,NPR3,NR4A3,MT1G,CLYBL,STEAP4,ZFP36,FST,DTNA,PDGFRA,NT5E,ENPP2,ADCY3,AOX1,FRAS1,FBN2,CRABP2,OSR1,ADAM33,ZFP36L2,ABCA9,ABCA6,ADAMTS1,SNED1,OSR2,GEM,SVEP1,ADAMTS15,CYB5A,WEE1,ANPEP,SCG5,TNXB,FAXDC2,RXFP1,MARCH3,CCBE1,TNFAIP8L3,PRG2,MT1X,PRELP,LRRK2,S100A4,EGFL6,MT1A,MT1M,EBF2,APOBEC3D,NUDT3
0.00271	GO:0005017	MF	platelet-derived growth factor-activated receptor activity	PDGFRL,PDGFRA
0.00279	GO:0008201	MF	heparin binding	WISP2,LXN,ADAMTS1,ADAMTS15,TNXB,PRG2,PRELP
0.00348	GO:1901681	MF	sulfur compound binding	WISP2,LXN,FST,ADAMTS1,ADAMTS15,TNXB,PRG2,PRELP
0.00509	GO:0019838	MF	growth factor binding	WISP2,IL6ST,PDGFRA,CD36,IGFBP6
0.00551	GO:0046914	MF	transition metal ion binding	NR4A3,MT1G,DTNA,ENPP2,AOX1,ADAM33,ADAMTS1,ADAMTS15,ANPEP,MARCH3,MT1X,S100A4,MT1A,MT1M
0.00551	GO:0004867	MF	serine-type endopeptidase inhibitor activity	SERPINB3,SERPINB7
0.00551	GO:0052851	MF	ferric-chelate reductase (NADPH) activity	STEAP4
0.00551	GO:0008270	MF	zinc ion binding	NR4A3,MT1G,DTNA,ENPP2,ADAM33,ADAMTS1,ADAMTS15,ANPEP,MARCH3,MT1X,MT1A,MT1M
0.00551	GO:0008823	MF	cupric reductase activity	STEAP4
0.00551	GO:0005102	MF	receptor binding	WISP2,WNT2,OGN,CXCL12,NR4A3,CLU,IL6ST,PDGFRA,CD36,ADM,TNFRSF11B,IGFBP6,EFNA5,S100A4,DPP4,EGFL6
0.00645	GO:0004499	MF	N,N-dimethylaniline monooxygenase activity	FMO1,FMO4
0.00904	GO:0016723	MF	oxidoreductase activity, oxidizing metal ions, NAD or NADP as acceptor	STEAP4
0.00916	GO:0098772	MF	molecular function regulator	SERPINB3,ATP2B4,FBLN1,LXN,WNT2,OGN,CXCL12,FAM20A,SOS1,CDKN2C,PDGFRA,ADM,TNFRSF11B,SERPINB7,SCG5,EFNA5,SOCS3
0.00936	GO:0004857	MF	enzyme inhibitor activity	SERPINB3,ATP2B4,LXN,CDKN2C,SERPINB7,SCG5,SOCS3,LRRK2
0.00963	GO:0004866	MF	endopeptidase inhibitor activity	SERPINB3,SERPINB7
0.00996	GO:0061135	MF	endopeptidase regulator activity	SERPINB3,SERPINB7
0.01	GO:0048018	MF	receptor ligand activity	OGN,CXCL12,ADM,TNFRSF11B,EFNA5
0.0101	GO:0030414	MF	peptidase inhibitor activity	SERPINB3,SERPINB7
0.0105	GO:0046872	MF	metal ion binding	JADE2,ATP9A,ATP2B4,FBLN1,ENPP5,NR4A3,MT1G,CLYBL,STEAP4,ZFP36,DTNA,NT5E,ENPP2,ADCY3,AOX1,FRAS1,FBN2,OSR1,ADAM33,ZFP36L2,ADAMTS1,SNED1,OSR2,GEM,SVEP1,ADAMTS15,CYB5A,WEE1,ANPEP,FAXDC2,RXFP1,MARCH3,CCBE1,MT1X,S100A4,EGFL6,MT1A,MT1M,EBF2,APOBEC3D,NUDT3
0.0111	GO:0030545	MF	receptor regulator activity	OGN,CXCL12,ADM,TNFRSF11B,EFNA5
0.0119	GO:0061134	MF	peptidase regulator activity	SERPINB3,SERPINB7
0.0119	GO:0030234	MF	enzyme regulator activity	SERPINB3,ATP2B4,FBLN1,LXN,FAM20A,SOS1,CDKN2C,SERPINB7,SCG5,GPRC5B,EFNA5,SOCS3,LRRK2
0.0119	GO:0016722	MF	oxidoreductase activity, oxidizing metal ions	STEAP4
0.0126	GO:0043169	MF	cation binding	JADE2,ATP9A,ATP2B4,FBLN1,ENPP5,NR4A3,MT1G,CLYBL,STEAP4,ZFP36,DTNA,NT5E,ENPP2,ADCY3,AOX1,FRAS1,FBN2,OSR1,ADAM33,ZFP36L2,ADAMTS1,SNED1,OSR2,GEM,SVEP1,ADAMTS15,CYB5A,WEE1,ANPEP,FAXDC2,RXFP1,MARCH3,CCBE1,MT1X,S100A4,EGFL6,MT1A,MT1M,EBF2,APOBEC3D,NUDT3
0.0144	GO:0005170	MF	neurotrophin TRKC receptor binding	EFNA5
0.0156	GO:0001618	MF	virus receptor activity	SERPINB3,DPP4
0.0156	GO:0104005	MF	hijacked molecular function	SERPINB3,DPP4
0.0162	GO:0035925	MF	mRNA 3'-UTR AU-rich region binding	ZFP36,ZFP36L2
0.017	GO:0031700	MF	adrenomedullin receptor binding	ADM
0.018	GO:0002020	MF	protease binding	SERPINB3,CCBE1,DPP4
0.0185	GO:0102798	MF	heptaldehyde:oxygen oxidoreductase activity	AOX1
0.0185	GO:0019887	MF	protein kinase regulator activity	FAM20A,CDKN2C,GPRC5B,EFNA5,SOCS3
0.0185	GO:0102797	MF	geranial:oxygen oxidoreductase activity	AOX1
0.0199	GO:0005201	MF	extracellular matrix structural constituent	FBLN1,FBN2,PRELP
0.0212	GO:0005169	MF	neurotrophin TRKB receptor binding	EFNA5
0.0213	GO:0005520	MF	insulin-like growth factor binding	WISP2,IGFBP6
0.0223	GO:0019970	MF	interleukin-11 binding	IL6ST
0.0223	GO:0004921	MF	interleukin-11 receptor activity	IL6ST
0.0229	GO:0043492	MF	ATPase activity, coupled to movement of substances	ATP9A,ATP2B4,ABCA9,ABCA6
0.0234	GO:0070892	MF	lipoteichoic acid receptor activity	CD36
0.0236	GO:0050661	MF	NADP binding	FMO1,FMO4,SPR
0.0237	GO:0036487	MF	nitric-oxide synthase inhibitor activity	ATP2B4
0.0237	GO:0019207	MF	kinase regulator activity	FAM20A,CDKN2C,GPRC5B,EFNA5,SOCS3
0.0241	GO:0004551	MF	nucleotide diphosphatase activity	ENPP2,NUDT3
0.0252	GO:0001968	MF	fibronectin binding	FBLN1,CTSK
0.0259	GO:0047391	MF	alkylglycerophosphoethanolamine phosphodiesterase activity	ENPP2
0.0259	GO:0004740	MF	pyruvate dehydrogenase (acetyl-transferring) kinase activity	PDK4
0.0259	GO:0043394	MF	proteoglycan binding	FST,CTSK
0.0266	GO:0004031	MF	aldehyde oxidase activity	AOX1
0.0274	GO:0042277	MF	peptide binding	CEMIP,NPR3,CLU,CD36,ANPEP
0.0276	GO:0005018	MF	platelet-derived growth factor alpha-receptor activity	PDGFRA
0.028	GO:0016941	MF	natriuretic peptide receptor activity	NPR3
0.028	GO:0042626	MF	ATPase activity, coupled to transmembrane movement of substances	ATP2B4,ABCA9,ABCA6
0.0288	GO:0004474	MF	malate synthase activity	CLYBL
0.029	GO:0097367	MF	carbohydrate derivative binding	PDK4,ATP9A,ATP2B4,WISP2,LXN,CEMIP,FST,PDGFRA,CTSK,ABCA9,ABCA6,ADAMTS1,GEM,ADAMTS15,WEE1,SCG5,PRELP,LRRK2,VIT
0.0293	GO:0016820	MF	hydrolase activity, acting on acid anhydrides, catalyzing transmembrane movement of substances	ATP2B4,ABCA9,ABCA6
0.0294	GO:0030295	MF	protein kinase activator activity	FAM20A,GPRC5B,EFNA5
0.03	GO:0036479	MF	peroxidase inhibitor activity	LRRK2
0.03	GO:0034211	MF	GTP-dependent protein kinase activity	LRRK2
0.0305	GO:0050660	MF	flavin adenine dinucleotide binding	FMO1,FMO4,AOX1
0.0309	GO:0015399	MF	primary active transmembrane transporter activity	ATP2B4,ABCA9,ABCA6
0.0309	GO:0015405	MF	P-P-bond-hydrolysis-driven transmembrane transporter activity	ATP2B4,ABCA9,ABCA6
0.0311	GO:0004915	MF	interleukin-6 receptor activity	IL6ST
0.0311	GO:0019981	MF	interleukin-6 binding	IL6ST
0.0311	GO:0045509	MF	interleukin-27 receptor activity	IL6ST
0.0311	GO:0004923	MF	leukemia inhibitory factor receptor activity	IL6ST
0.0319	GO:0016623	MF	oxidoreductase activity, acting on the aldehyde or oxo group of donors, oxygen as acceptor	AOX1
0.0327	GO:0019209	MF	kinase activator activity	FAM20A,GPRC5B,EFNA5
0.0334	GO:0043168	MF	anion binding	PDK4,FMO1,ATP9A,ATP2B4,WISP2,FMO4,AMPH,LXN,CEMIP,NPR3,FST,PDGFRA,AOX1,ABCA9,ABCA6,ADAMTS1,GEM,ADAMTS15,WEE1,SCG5,TNFAIP8L3,PRELP,LRRK2
0.0338	GO:0004757	MF	sepiapterin reductase activity	SPR
0.0343	GO:0033218	MF	amide binding	CEMIP,NPR3,CLU,CD36,ANPEP
0.0354	GO:0005509	MF	calcium ion binding	FBLN1,ENPP2,FBN2,SNED1,CCBE1,S100A4,EGFL6
0.0356	GO:0000287	MF	magnesium ion binding	ATP9A,CLYBL,GEM,WEE1,NUDT3
0.0358	GO:0017091	MF	AU-rich element binding	ZFP36,ZFP36L2
0.0367	GO:0005168	MF	neurotrophin TRKA receptor binding	EFNA5
0.0371	GO:0005019	MF	platelet-derived growth factor beta-receptor activity	PDGFRL
0.0382	GO:0004958	MF	prostaglandin F receptor activity	PTGFR
0.0382	GO:0004924	MF	oncostatin-M receptor activity	IL6ST
0.039	GO:0016428	MF	tRNA (cytosine-5-)-methyltransferase activity	NSUN6
0.0394	GO:0030023	MF	extracellular matrix constituent conferring elasticity	FBN2
0.0396	GO:0005125	MF	cytokine activity	CXCL12,TNFRSF11B
0.0398	GO:0008239	MF	dipeptidyl-peptidase activity	DPP4
0.0398	GO:0005167	MF	neurotrophin TRK receptor binding	EFNA5
0.0398	GO:0030297	MF	transmembrane receptor protein tyrosine kinase activator activity	EFNA5
0.04	GO:0005044	MF	scavenger receptor activity	CD36,ENPP2
0.0409	GO:0004528	MF	phosphodiesterase I activity	ENPP2
0.0412	GO:0005518	MF	collagen binding	CTSK,CCBE1
0.0412	GO:0008237	MF	metallopeptidase activity	ADAM33,ADAMTS1,ADAMTS15,ANPEP
0.0425	GO:0004869	MF	cysteine-type endopeptidase inhibitor activity	SERPINB3
0.0427	GO:1904713	MF	beta-catenin destruction complex binding	LRRK2
0.0433	GO:0032403	MF	protein complex binding	WISP2,FBLN1,CLU,FST,PDGFRA,CTSK,CCBE1,EGFL6
0.0433	GO:0001540	MF	amyloid-beta binding	CLU,CD36
0.0433	GO:0004033	MF	aldo-keto reductase (NADP) activity	SPR,CYB5A
0.0437	GO:0070051	MF	fibrinogen binding	FBLN1
0.0445	GO:0004897	MF	ciliary neurotrophic factor receptor activity	IL6ST
0.0445	GO:0045236	MF	CXCR chemokine receptor binding	CXCL12
0.0449	GO:0005298	MF	proline:sodium symporter activity	SLC6A15
0.0452	GO:0045499	MF	chemorepellent activity	EFNA5
0.0455	GO:0043546	MF	molybdopterin cofactor binding	AOX1
0.0455	GO:0070053	MF	thrombospondin receptor activity	CD36
0.0455	GO:0004992	MF	platelet activating factor receptor activity	PDGFRL
0.0459	GO:0008083	MF	growth factor activity	OGN,CXCL12
0.0475	GO:0031404	MF	chloride ion binding	NPR3
0.0479	GO:0004177	MF	aminopeptidase activity	ANPEP,DPP4
0.0487	GO:0016709	MF	oxidoreductase activity, acting on paired donors, with incorporation or reduction of molecular oxygen, NAD(P)H as one donor, and incorporation of one atom of oxygen	FMO1,FMO4
0.0487	GO:0044877	MF	macromolecular complex binding	WISP2,FBLN1,CLU,FST,PDGFRA,CD36,CTSK,CCBE1,EGFL6
0.0489	GO:0005127	MF	ciliary neurotrophic factor receptor binding	IL6ST

## Sheet: P0 Downregulated
p-value	term ID	t type	t name	Q&T list
2.79e-06	GO:0008283	BP	cell proliferation	CRLF1,TNFRSF9,PTPRN,GLI2,NOX4,LIPG,FLT1,TNFSF4,TGFBI,BHLHE41,LOXL2,TES,HEY2,TNS3,TET1,FGF2,TPM1,CDH13,KCNH1,SFRP2,IGFBP3,EDNRA,BMP6,MMP16,IGFBP7,CXCL5,ESM1,PDCD1LG2,LGR4,ITGA1,CCL3L3
5.29e-05	GO:0009653	BP	anatomical structure morphogenesis	COL11A1,GLI2,NTN4,PLXNA2,NOX4,FLT1,COMP,ACTA2,CAP2,KLF7,TGFBI,BHLHE41,RHOJ,LOXL2,HEY2,SKIL,TET1,FGF2,TPM1,CDH13,KCNH1,SFRP2,VLDLR,EDNRA,BMP6,MMP16,NPY1R,ESM1,CDH2,THBS2,LGR4,ATP10A,ITGA1
5.29e-05	GO:0072359	BP	circulatory system development	COL11A1,GLI2,NOX4,SGCG,FLT1,ACTA2,TGFBI,RHOJ,LOXL2,ADAM19,HEY2,FGF2,TPM1,CDH13,SFRP2,EDNRA,NPY1R,ESM1,CDH2,THBS2
5.29e-05	GO:0043062	BP	extracellular structure organization	COL11A1,COMP,LOXL3,TGFBI,LOXL2,ADAM19,ITGA11,FGF2,SFRP2,MMP16,COL14A1,ITGA1
5.29e-05	GO:0030198	BP	extracellular matrix organization	COL11A1,COMP,LOXL3,TGFBI,LOXL2,ADAM19,ITGA11,FGF2,SFRP2,MMP16,COL14A1,ITGA1
8.69e-05	GO:0042127	BP	regulation of cell proliferation	CRLF1,TNFRSF9,PTPRN,GLI2,NOX4,FLT1,TNFSF4,TES,HEY2,TNS3,TET1,FGF2,TPM1,CDH13,KCNH1,SFRP2,IGFBP3,BMP6,IGFBP7,CXCL5,ESM1,CDH2,PDCD1LG2,ITGA1,CCL3L3
8.69e-05	GO:0048856	BP	anatomical structure development	CRLF1,TNFRSF9,PTPRN,COL11A1,GLI2,NTN4,PLXNA2,NOX4,SGCG,FLT1,DBP,COMP,ACTA2,CAP2,STC2,LOXL3,SLC2A1,TNFSF4,KLF7,TGFBI,BHLHE41,RHOJ,LOXL2,TSPAN2,ADAM19,HEY2,TNS3,SKIL,ITGA11,TET1,FGF2,AMIGO2,TPM1,CDH13,KCNH1,SFRP2,IGFBP3,VLDLR,EDNRA,BMP6,SEMA3D,MMP16,IGFBP7,NPY1R,EDIL3,ESM1,MN1,CDH2,THBS2,LGR4,ATP10A,ITGA1
9.84e-05	GO:0032502	BP	developmental process	CRLF1,TNFRSF9,PTPRN,COL11A1,TRIB2,GLI2,NTN4,PLXNA2,NOX4,SGCG,FLT1,DBP,COMP,ACTA2,CAP2,STC2,LOXL3,SLC2A1,TNFSF4,KLF7,TGFBI,BHLHE41,RHOJ,LOXL2,TSPAN2,ADAM19,HEY2,TNS3,SKIL,ITGA11,TET1,FGF2,AMIGO2,TPM1,CDH13,KCNH1,SFRP2,IGFBP3,VLDLR,EDNRA,WWC2,BMP6,SEMA3D,MMP16,IGFBP7,NPY1R,EDIL3,ESM1,MN1,CDH2,THBS2,LGR4,ATP10A,ITGA1
0.00027	GO:0007275	BP	multicellular organism development	CRLF1,TNFRSF9,PTPRN,COL11A1,GLI2,NTN4,PLXNA2,NOX4,SGCG,FLT1,DBP,COMP,ACTA2,STC2,LOXL3,SLC2A1,TNFSF4,KLF7,TGFBI,BHLHE41,RHOJ,LOXL2,TSPAN2,ADAM19,HEY2,TNS3,SKIL,ITGA11,TET1,FGF2,AMIGO2,TPM1,CDH13,SFRP2,VLDLR,EDNRA,BMP6,SEMA3D,MMP16,IGFBP7,NPY1R,EDIL3,ESM1,MN1,CDH2,THBS2,LGR4,ITGA1
0.000322	GO:0006935	BP	chemotaxis	GLI2,NTN4,PLXNA2,FLT1,KLF7,CH25H,FGF2,CDH13,VLDLR,SEMA3D,CXCL5,ITGA1,CCL3L3
0.000322	GO:0042330	BP	taxis	GLI2,NTN4,PLXNA2,FLT1,KLF7,CH25H,FGF2,CDH13,VLDLR,SEMA3D,CXCL5,ITGA1,CCL3L3
0.000367	GO:0007155	BP	cell adhesion	GLI2,CD200,WISP1,COMP,LOXL3,TNFSF4,TGFBI,LOXL2,ITGA11,AMIGO2,TPM1,CDH13,ATP1B1,SFRP2,IGFBP7,EDIL3,CDH2,THBS2,COL14A1,PDCD1LG2,ITGA1
0.000367	GO:0022610	BP	biological adhesion	GLI2,CD200,WISP1,COMP,LOXL3,TNFSF4,TGFBI,LOXL2,ITGA11,AMIGO2,TPM1,CDH13,ATP1B1,SFRP2,IGFBP7,EDIL3,CDH2,THBS2,COL14A1,PDCD1LG2,ITGA1
0.000499	GO:0061448	BP	connective tissue development	COL11A1,GLI2,COMP,ACTA2,TGFBI,LOXL2,FGF2,SFRP2,BMP6
0.000565	GO:0032501	BP	multicellular organismal process	CRLF1,TNFRSF9,PTPRN,COL11A1,TRIB2,GLI2,NTN4,PLXNA2,NOX4,TIMP3,LIPG,SGCG,FLT1,DBP,COMP,ACTA2,SLC38A1,STC2,LOXL3,SLC2A1,TNFSF4,KLF7,TGFBI,BHLHE41,RHOJ,LOXL2,TSPAN2,ADAM19,HEY2,TNS3,SKIL,ITGA11,TET1,FGF2,AMIGO2,TPM1,CDH13,ATP1B1,STAC,SFRP2,IGFBP3,VLDLR,EDNRA,WWC2,BMP6,SEMA3D,PIEZO2,MMP16,IGFBP7,NPY1R,EDIL3,ESM1,MN1,CDH2,THBS2,PDCD1LG2,LGR4,ITGA1
0.000565	GO:0051216	BP	cartilage development	COL11A1,GLI2,COMP,TGFBI,LOXL2,FGF2,SFRP2,BMP6
0.000716	GO:0048731	BP	system development	CRLF1,PTPRN,COL11A1,GLI2,NTN4,PLXNA2,NOX4,SGCG,FLT1,DBP,COMP,ACTA2,STC2,LOXL3,SLC2A1,TNFSF4,KLF7,TGFBI,BHLHE41,RHOJ,LOXL2,TSPAN2,ADAM19,HEY2,TNS3,SKIL,ITGA11,FGF2,AMIGO2,TPM1,CDH13,SFRP2,VLDLR,EDNRA,BMP6,SEMA3D,MMP16,NPY1R,ESM1,CDH2,THBS2,LGR4,ITGA1
0.000924	GO:0048513	BP	animal organ development	CRLF1,PTPRN,COL11A1,GLI2,NTN4,PLXNA2,NOX4,SGCG,DBP,COMP,ACTA2,STC2,LOXL3,SLC2A1,TNFSF4,TGFBI,BHLHE41,RHOJ,LOXL2,TSPAN2,ADAM19,HEY2,TNS3,SKIL,ITGA11,FGF2,TPM1,SFRP2,VLDLR,EDNRA,BMP6,MMP16,NPY1R,CDH2,LGR4
0.000979	GO:0071805	BP	potassium ion transmembrane transport	NALCN,ATP1B1,KCNH1,KCNT2
0.000979	GO:0040011	BP	locomotion	GLI2,NTN4,PLXNA2,NOX4,FLT1,KLF7,LOXL2,TNS3,ITGA11,CH25H,FGF2,TPM1,CDH13,SLC16A3,ATP1B1,SFRP2,IGFBP3,VLDLR,SEMA3D,CXCL5,CDH2,ITGA1,CCL3L3
0.000979	GO:0002062	BP	chondrocyte differentiation	COL11A1,GLI2,TGFBI,LOXL2,SFRP2,BMP6
0.000979	GO:0048646	BP	anatomical structure formation involved in morphogenesis	COL11A1,GLI2,PLXNA2,FLT1,TGFBI,LOXL2,HEY2,SKIL,TET1,FGF2,TPM1,CDH13,KCNH1,SFRP2,EDNRA,ESM1,THBS2
0.000979	GO:0071804	BP	cellular potassium ion transport	NALCN,ATP1B1,KCNH1,KCNT2
0.00125	GO:0008284	BP	positive regulation of cell proliferation	CRLF1,PTPRN,GLI2,FLT1,TNFSF4,HEY2,TNS3,TET1,FGF2,CDH13,SFRP2,BMP6,CXCL5,ESM1,PDCD1LG2
0.00147	GO:0009605	BP	response to external stimulus	TNFRSF9,COL11A1,GLI2,NTN4,PLXNA2,LIPG,FLT1,ACTA2,STC2,SLC2A1,TNFSF4,KLF7,CH25H,FGF2,CDH13,SFRP2,SLC22A3,VLDLR,BMP6,SEMA3D,PIEZO2,CXCL5,MAP3K2,RNF152,ITGA1,CCL3L3
0.00157	GO:0006813	BP	potassium ion transport	NALCN,ATP1B1,KCNH1,KCNT2
0.00194	GO:0001944	BP	vasculature development	FLT1,ACTA2,TGFBI,RHOJ,LOXL2,HEY2,FGF2,CDH13,SFRP2,EDNRA,ESM1,CDH2,THBS2
0.00201	GO:0032693	BP	negative regulation of interleukin-10 production	TNFRSF9,TRIB2,PDCD1LG2
0.00216	GO:0072358	BP	cardiovascular system development	FLT1,ACTA2,TGFBI,RHOJ,LOXL2,HEY2,FGF2,CDH13,SFRP2,EDNRA,ESM1,CDH2,THBS2
0.00323	GO:0034220	BP	ion transmembrane transport	NALCN,PRKAB2,SLC16A3,ATP1B1,KCNH1,KCNT2
0.0039	GO:0032653	BP	regulation of interleukin-10 production	TNFRSF9,TRIB2,TNFSF4,PDCD1LG2
0.00426	GO:0030199	BP	collagen fibril organization	COL11A1,LOXL2,SFRP2,COL14A1
0.00426	GO:0032613	BP	interleukin-10 production	TNFRSF9,TRIB2,TNFSF4,PDCD1LG2
0.00426	GO:0007507	BP	heart development	COL11A1,GLI2,NOX4,SGCG,ADAM19,HEY2,FGF2,TPM1,SFRP2,EDNRA,NPY1R
0.00442	GO:0001568	BP	blood vessel development	FLT1,ACTA2,TGFBI,LOXL2,HEY2,FGF2,CDH13,SFRP2,EDNRA,ESM1,CDH2,THBS2
0.00488	GO:0050793	BP	regulation of developmental process	TRIB2,GLI2,NTN4,PLXNA2,FLT1,STC2,LOXL3,TNFSF4,BHLHE41,RHOJ,LOXL2,HEY2,SKIL,FGF2,AMIGO2,TPM1,SFRP2,IGFBP3,VLDLR,WWC2,BMP6,NPY1R,CDH2,THBS2,LGR4,ATP10A
0.00507	GO:0048514	BP	blood vessel morphogenesis	FLT1,TGFBI,LOXL2,HEY2,FGF2,CDH13,SFRP2,EDNRA,ESM1,CDH2,THBS2
0.00524	GO:0001503	BP	ossification	COL11A1,GLI2,ITGA11,SFRP2,IGFBP3,BMP6,MMP16,MN1,LGR4
0.00566	GO:0016477	BP	cell migration	PLXNA2,NOX4,FLT1,LOXL2,TNS3,ITGA11,CH25H,FGF2,TPM1,CDH13,SLC16A3,ATP1B1,SFRP2,IGFBP3,CXCL5,CDH2,ITGA1,CCL3L3
0.0065	GO:0009887	BP	animal organ morphogenesis	COL11A1,GLI2,NTN4,COMP,ACTA2,BHLHE41,HEY2,FGF2,TPM1,SFRP2,BMP6,MMP16,NPY1R,CDH2,LGR4
0.00666	GO:0050896	BP	response to stimulus	CRLF1,TNFRSF9,PTPRN,COL11A1,TRIB2,GLI2,NTN4,PLXNA2,NOX4,CD200,TIMP3,LIPG,FLT1,WISP1,ACTA2,CAP2,STC2,LOXL3,SLC2A1,TNFSF4,KLF7,TGFBI,RHOJ,PRKAB2,XAF1,LOXL2,TSPAN2,HEY2,TNS3,SKIL,ITGA11,CH25H,FGF2,TPM1,CDH13,ATP1B1,KCNH1,STAC,SFRP2,SLC22A3,IGFBP3,VLDLR,EDNRA,WWC2,PLOD2,BMP6,SEMA3D,PIEZO2,IGFBP7,CXCL5,NPY1R,ESM1,CLIC3,MAP3K2,CDH2,RNF152,GPR1,PDCD1LG2,LGR4,ITGA1,CCL3L3
0.00766	GO:0043408	BP	regulation of MAPK cascade	TRIB2,NOX4,TIMP3,FLT1,FGF2,SFRP2,IGFBP3,BMP6,MAP3K2,ITGA1,CCL3L3
0.00798	GO:0050673	BP	epithelial cell proliferation	PTPRN,LOXL2,FGF2,CDH13,SFRP2,IGFBP3,BMP6,LGR4
0.00798	GO:0009888	BP	tissue development	CRLF1,COL11A1,GLI2,NTN4,PLXNA2,NOX4,SGCG,COMP,ACTA2,STC2,LOXL3,TGFBI,LOXL2,HEY2,SKIL,FGF2,TPM1,SFRP2,EDNRA,BMP6,CDH2,LGR4
0.00799	GO:0061138	BP	morphogenesis of a branching epithelium	GLI2,NTN4,FGF2,SFRP2,EDNRA,LGR4
0.00809	GO:0043405	BP	regulation of MAP kinase activity	TRIB2,NOX4,FLT1,FGF2,SFRP2,MAP3K2,ITGA1
0.00809	GO:0001822	BP	kidney development	CRLF1,GLI2,ACTA2,FGF2,BMP6,LGR4
0.00809	GO:0010453	BP	regulation of cell fate commitment	LOXL3,FGF2,SFRP2
0.00831	GO:0055085	BP	transmembrane transport	NALCN,PRKAB2,SLC16A3,ATP1B1,KCNH1,KCNT2
0.00833	GO:0006928	BP	movement of cell or subcellular component	GLI2,NTN4,PLXNA2,NOX4,FLT1,KLF7,LOXL2,TNS3,ITGA11,CH25H,FGF2,TPM1,CDH13,SLC16A3,ATP1B1,SFRP2,IGFBP3,VLDLR,CXCL5,CDH2,ITGA1,CCL3L3
0.00999	GO:0001525	BP	angiogenesis	FLT1,TGFBI,LOXL2,FGF2,CDH13,SFRP2,EDNRA,ESM1,THBS2
0.00999	GO:0001763	BP	morphogenesis of a branching structure	GLI2,NTN4,FGF2,SFRP2,EDNRA,LGR4
0.00999	GO:0040008	BP	regulation of growth	PLXNA2,WISP1,STC2,HEY2,FGF2,SFRP2,IGFBP3,WWC2,IGFBP7,NPY1R,ESM1
0.01	GO:0072001	BP	renal system development	CRLF1,GLI2,ACTA2,FGF2,BMP6,LGR4
0.0105	GO:0071260	BP	cellular response to mechanical stimulus	SLC2A1,BMP6,PIEZO2,MAP3K2
0.0106	GO:0008285	BP	negative regulation of cell proliferation	TNFRSF9,NOX4,TES,TPM1,CDH13,SFRP2,IGFBP3,IGFBP7,PDCD1LG2,ITGA1,CCL3L3
0.0114	GO:0048870	BP	cell motility	PLXNA2,NOX4,FLT1,LOXL2,TNS3,ITGA11,CH25H,FGF2,TPM1,CDH13,SLC16A3,ATP1B1,SFRP2,IGFBP3,CXCL5,CDH2,ITGA1,CCL3L3
0.0114	GO:0051674	BP	localization of cell	PLXNA2,NOX4,FLT1,LOXL2,TNS3,ITGA11,CH25H,FGF2,TPM1,CDH13,SLC16A3,ATP1B1,SFRP2,IGFBP3,CXCL5,CDH2,ITGA1,CCL3L3
0.0117	GO:0061061	BP	muscle structure development	COL11A1,NOX4,SGCG,BHLHE41,HEY2,ITGA11,FGF2,TPM1,KCNH1,IGFBP3,CDH2
0.0119	GO:0006811	BP	ion transport	NALCN,PRKAB2,SLC16A3,ATP1B1,KCNH1,KCNT2
0.0124	GO:0060075	BP	regulation of resting membrane potential	NALCN
0.0124	GO:0023014	BP	signal transduction by protein phosphorylation	TRIB2,NOX4,TIMP3,FLT1,FGF2,KCNH1,SFRP2,BMP6,MAP3K2,ITGA1,CCL3L3
0.0127	GO:0065007	BP	biological regulation	CRLF1,TNFRSF9,PTPRN,TRIB2,GLI2,NTN4,PLXNA2,NOX4,CD200,ZNF184,TIMP3,LIPG,NALCN,FLT1,WISP1,DBP,COMP,ACTA2,SLC38A1,CAP2,STC2,LOXL3,SLC2A1,TNFSF4,KLF7,PPP1R3C,TGFBI,BHLHE41,RHOJ,PRKAB2,XAF1,LOXL2,TSPAN2,TES,HEY2,TNS3,SKIL,ITGA11,TET1,HECW2,FGF2,AMIGO2,TPM1,CDH13,ATP1B1,KCNH1,STAC,SFRP2,SLC22A3,IGFBP3,VLDLR,EDNRA,WWC2,BMP6,PIEZO2,MMP16,IGFBP7,CXCL5,NPY1R,EDIL3,ESM1,PKNOX2,MN1,CLIC3,MAP3K2,RNF152,GPR1,…
0.0127	GO:0015672	BP	monovalent inorganic cation transport	NALCN,ATP1B1,KCNH1,KCNT2
0.0129	GO:0003208	BP	cardiac ventricle morphogenesis	COL11A1,HEY2,TPM1,SFRP2
0.013	GO:1902043	BP	positive regulation of extrinsic apoptotic signaling pathway via death domain receptors	TIMP3,SKIL
0.013	GO:0007166	BP	cell surface receptor signaling pathway	CRLF1,TNFRSF9,PTPRN,GLI2,PLXNA2,TIMP3,FLT1,WISP1,LOXL3,TNFSF4,XAF1,TSPAN2,HEY2,SKIL,ITGA11,FGF2,CDH13,SFRP2,IGFBP3,VLDLR,BMP6,CXCL5,ESM1,CDH2,LGR4,ITGA1,CCL3L3
0.0134	GO:0001649	BP	osteoblast differentiation	GLI2,ITGA11,SFRP2,IGFBP3,BMP6,LGR4
0.0143	GO:0001655	BP	urogenital system development	CRLF1,GLI2,ACTA2,FGF2,BMP6,LGR4
0.0143	GO:0010454	BP	negative regulation of cell fate commitment	LOXL3,SFRP2
0.0143	GO:0043009	BP	chordate embryonic development	COL11A1,GLI2,PLXNA2,HEY2,SKIL,TET1,TPM1,SFRP2,EDNRA,MMP16
0.0143	GO:0060429	BP	epithelium development	CRLF1,GLI2,NTN4,PLXNA2,ACTA2,LOXL3,HEY2,SKIL,FGF2,SFRP2,BMP6,LGR4
0.0143	GO:0035295	BP	tube development	CRLF1,GLI2,PLXNA2,LOXL3,TNS3,FGF2,SFRP2,LGR4
0.0143	GO:0032330	BP	regulation of chondrocyte differentiation	GLI2,LOXL2,BMP6
0.0147	GO:0009612	BP	response to mechanical stimulus	COL11A1,GLI2,SLC2A1,BMP6,PIEZO2,MAP3K2
0.0147	GO:0009792	BP	embryo development ending in birth or egg hatching	COL11A1,GLI2,PLXNA2,HEY2,SKIL,TET1,TPM1,SFRP2,EDNRA,MMP16
0.0147	GO:0010863	BP	positive regulation of phospholipase C activity	FLT1,FGF2,EDNRA
0.0147	GO:0000902	BP	cell morphogenesis	GLI2,NTN4,PLXNA2,NOX4,CAP2,KLF7,RHOJ,SKIL,VLDLR,ATP10A,ITGA1
0.0147	GO:0009967	BP	positive regulation of signal transduction	CRLF1,NOX4,TIMP3,FLT1,LOXL3,SKIL,FGF2,CDH13,SFRP2,IGFBP3,BMP6,ESM1,MAP3K2,LGR4,ITGA1,CCL3L3
0.0148	GO:0022603	BP	regulation of anatomical structure morphogenesis	NTN4,PLXNA2,FLT1,RHOJ,HEY2,SKIL,FGF2,SFRP2,THBS2,LGR4,ATP10A
0.0148	GO:0048869	BP	cellular developmental process	COL11A1,TRIB2,GLI2,NTN4,PLXNA2,NOX4,SGCG,FLT1,ACTA2,CAP2,LOXL3,TNFSF4,KLF7,TGFBI,BHLHE41,RHOJ,LOXL2,TSPAN2,HEY2,SKIL,ITGA11,TET1,FGF2,TPM1,KCNH1,SFRP2,IGFBP3,VLDLR,EDNRA,BMP6,SEMA3D,CDH2,LGR4,ATP10A,ITGA1
0.0148	GO:1902531	BP	regulation of intracellular signal transduction	CRLF1,TRIB2,NOX4,TIMP3,FLT1,RHOJ,PRKAB2,SKIL,FGF2,CDH13,SFRP2,IGFBP3,WWC2,BMP6,MAP3K2,RNF152,ITGA1,CCL3L3
0.0148	GO:0048754	BP	branching morphogenesis of an epithelial tube	GLI2,FGF2,SFRP2,EDNRA,LGR4
0.0153	GO:0009628	BP	response to abiotic stimulus	COL11A1,GLI2,NOX4,STC2,SLC2A1,LOXL2,ATP1B1,STAC,SFRP2,EDNRA,PLOD2,BMP6,PIEZO2,IGFBP7,MAP3K2
0.0165	GO:1900274	BP	regulation of phospholipase C activity	FLT1,FGF2,EDNRA
0.0165	GO:0048738	BP	cardiac muscle tissue development	COL11A1,NOX4,SGCG,HEY2,FGF2,TPM1
0.0166	GO:0048523	BP	negative regulation of cellular process	CRLF1,TNFRSF9,TRIB2,GLI2,NOX4,CD200,TIMP3,WISP1,COMP,LOXL3,TNFSF4,TGFBI,BHLHE41,PRKAB2,XAF1,LOXL2,TES,HEY2,SKIL,TET1,FGF2,AMIGO2,TPM1,CDH13,SFRP2,IGFBP3,VLDLR,EDNRA,WWC2,BMP6,IGFBP7,CDH2,RNF152,PDCD1LG2,LGR4,ITGA1,CCL3L3
0.0166	GO:0001501	BP	skeletal system development	COL11A1,GLI2,COMP,TGFBI,LOXL2,FGF2,SFRP2,BMP6,MMP16
0.0172	GO:0002040	BP	sprouting angiogenesis	LOXL2,FGF2,CDH13,ESM1
0.0173	GO:0050900	BP	leukocyte migration	SLC16A3,ATP1B1,ITGA1
0.0173	GO:0018057	BP	peptidyl-lysine oxidation	LOXL3
0.0173	GO:0042391	BP	regulation of membrane potential	NALCN,ATP1B1,KCNH1
0.0173	GO:0042659	BP	regulation of cell fate specification	FGF2,SFRP2
0.0173	GO:1905590	BP	fibronectin fibril organization	LOXL3
0.0174	GO:0007165	BP	signal transduction	CRLF1,TNFRSF9,PTPRN,TRIB2,GLI2,PLXNA2,NOX4,TIMP3,FLT1,WISP1,CAP2,STC2,LOXL3,TNFSF4,RHOJ,PRKAB2,XAF1,TSPAN2,HEY2,TNS3,SKIL,ITGA11,FGF2,CDH13,ATP1B1,KCNH1,STAC,SFRP2,IGFBP3,VLDLR,EDNRA,WWC2,BMP6,CXCL5,NPY1R,ESM1,CLIC3,MAP3K2,RNF152,GPR1,LGR4,ITGA1,CCL3L3
0.0174	GO:1902041	BP	regulation of extrinsic apoptotic signaling pathway via death domain receptors	TIMP3,SKIL,SFRP2
0.0174	GO:0048638	BP	regulation of developmental growth	PLXNA2,STC2,HEY2,FGF2,SFRP2,WWC2,NPY1R
0.0178	GO:0051239	BP	regulation of multicellular organismal process	TNFRSF9,TRIB2,GLI2,NTN4,PLXNA2,LIPG,FLT1,LOXL3,LOXL2,HEY2,SKIL,FGF2,AMIGO2,ATP1B1,SFRP2,VLDLR,WWC2,BMP6,THBS2,PDCD1LG2,LGR4
0.0178	GO:0003214	BP	cardiac left ventricle morphogenesis	HEY2,SFRP2
0.0178	GO:0040007	BP	growth	GLI2,PLXNA2,WISP1,COMP,STC2,HEY2,FGF2,SFRP2,IGFBP3,WWC2,IGFBP7,NPY1R,ESM1
0.0181	GO:1903281	BP	positive regulation of calcium:sodium antiporter activity	ATP1B1
0.0181	GO:0044861	BP	protein transport into plasma membrane raft	ATP1B1
0.0182	GO:0009790	BP	embryo development	COL11A1,GLI2,PLXNA2,FLT1,LOXL3,HEY2,SKIL,TET1,FGF2,TPM1,SFRP2,EDNRA,MMP16
0.0192	GO:0045892	BP	negative regulation of transcription, DNA-templated	GLI2,LOXL3,BHLHE41,LOXL2,HEY2,SKIL,TET1,SFRP2,VLDLR,WWC2,BMP6,LGR4
0.0196	GO:0034765	BP	regulation of ion transmembrane transport	NALCN,ATP1B1,KCNH1
0.0196	GO:0060326	BP	cell chemotaxis	FLT1,CH25H,FGF2,CXCL5,ITGA1,CCL3L3
0.0196	GO:0021935	BP	cerebellar granule cell precursor tangential migration	PLXNA2
0.0196	GO:0042692	BP	muscle cell differentiation	NOX4,SGCG,BHLHE41,HEY2,TPM1,KCNH1,IGFBP3,CDH2
0.0196	GO:0035879	BP	plasma membrane lactate transport	SLC16A3
0.0198	GO:0010562	BP	positive regulation of phosphorus metabolic process	CRLF1,NOX4,FLT1,CAP2,FGF2,SFRP2,IGFBP3,VLDLR,EDNRA,BMP6,MAP3K2,CDH2,ITGA1,CCL3L3
0.0198	GO:0045937	BP	positive regulation of phosphate metabolic process	CRLF1,NOX4,FLT1,CAP2,FGF2,SFRP2,IGFBP3,VLDLR,EDNRA,BMP6,MAP3K2,CDH2,ITGA1,CCL3L3
0.0198	GO:0060485	BP	mesenchyme development	ACTA2,LOXL3,LOXL2,HEY2,SFRP2,EDNRA
0.0201	GO:0001932	BP	regulation of protein phosphorylation	CRLF1,TRIB2,NOX4,TIMP3,FLT1,PRKAB2,FGF2,SFRP2,VLDLR,BMP6,MAP3K2,ITGA1,CCL3L3
0.0201	GO:0034762	BP	regulation of transmembrane transport	NALCN,ATP1B1,KCNH1
0.0201	GO:0060349	BP	bone morphogenesis	COMP,SFRP2,BMP6,MMP16
0.0201	GO:0048729	BP	tissue morphogenesis	COL11A1,GLI2,NTN4,ACTA2,HEY2,FGF2,TPM1,SFRP2,EDNRA,LGR4
0.0202	GO:0051094	BP	positive regulation of developmental process	GLI2,FLT1,TNFSF4,LOXL2,HEY2,SKIL,FGF2,AMIGO2,SFRP2,IGFBP3,VLDLR,BMP6,CDH2,THBS2,LGR4
0.0207	GO:0000165	BP	MAPK cascade	TRIB2,NOX4,TIMP3,FLT1,FGF2,SFRP2,BMP6,MAP3K2,ITGA1,CCL3L3
0.0207	GO:0071496	BP	cellular response to external stimulus	SLC2A1,SFRP2,BMP6,PIEZO2,MAP3K2,RNF152
0.0207	GO:0030593	BP	neutrophil chemotaxis	CXCL5,ITGA1,CCL3L3
0.0207	GO:0048519	BP	negative regulation of biological process	CRLF1,TNFRSF9,TRIB2,GLI2,NOX4,CD200,TIMP3,WISP1,COMP,STC2,LOXL3,TNFSF4,TGFBI,BHLHE41,PRKAB2,XAF1,LOXL2,TES,HEY2,SKIL,TET1,FGF2,AMIGO2,TPM1,CDH13,SFRP2,IGFBP3,VLDLR,EDNRA,WWC2,BMP6,IGFBP7,CDH2,RNF152,THBS2,PDCD1LG2,LGR4,ITGA1,CCL3L3
0.0207	GO:0098662	BP	inorganic cation transmembrane transport	NALCN,ATP1B1,KCNH1,KCNT2
0.021	GO:0050789	BP	regulation of biological process	CRLF1,TNFRSF9,PTPRN,TRIB2,GLI2,NTN4,PLXNA2,NOX4,CD200,ZNF184,TIMP3,LIPG,NALCN,FLT1,WISP1,DBP,ACTA2,CAP2,LOXL3,SLC2A1,KLF7,TGFBI,BHLHE41,RHOJ,PRKAB2,XAF1,LOXL2,TSPAN2,TES,HEY2,TNS3,SKIL,TET1,HECW2,FGF2,AMIGO2,ATP1B1,KCNH1,STAC,SFRP2,IGFBP3,VLDLR,WWC2,BMP6,IGFBP7,CXCL5,NPY1R,EDIL3,ESM1,PKNOX2,MN1,CLIC3,MAP3K2,RNF152,GPR1,THBS2,PDCD1LG2,LGR4,ATP10A,ITGA1,CCL3L3
0.0211	GO:0045165	BP	cell fate commitment	GLI2,LOXL3,HEY2,FGF2,SFRP2
0.0212	GO:0001837	BP	epithelial to mesenchymal transition	LOXL3,LOXL2,HEY2,SFRP2
0.0212	GO:0023052	BP	signaling	CRLF1,TNFRSF9,PTPRN,TRIB2,GLI2,NTN4,PLXNA2,NOX4,TIMP3,FLT1,WISP1,CAP2,STC2,LOXL3,SLC2A1,TNFSF4,RHOJ,PRKAB2,XAF1,TSPAN2,HEY2,TNS3,SKIL,ITGA11,FGF2,CDH13,ATP1B1,KCNH1,STAC,SFRP2,IGFBP3,VLDLR,EDNRA,WWC2,BMP6,CXCL5,NPY1R,ESM1,CLIC3,MAP3K2,RNF152,GPR1,LGR4,ITGA1,CCL3L3
0.0212	GO:0071214	BP	cellular response to abiotic stimulus	NOX4,SLC2A1,SFRP2,BMP6,PIEZO2,MAP3K2
0.0212	GO:1902679	BP	negative regulation of RNA biosynthetic process	GLI2,LOXL3,BHLHE41,LOXL2,HEY2,SKIL,TET1,SFRP2,VLDLR,WWC2,BMP6,LGR4
0.0212	GO:0104004	BP	cellular response to environmental stimulus	NOX4,SLC2A1,SFRP2,BMP6,PIEZO2,MAP3K2
0.0212	GO:0032989	BP	cellular component morphogenesis	GLI2,NTN4,PLXNA2,NOX4,CAP2,KLF7,RHOJ,SKIL,VLDLR,ATP10A,ITGA1
0.0212	GO:1903507	BP	negative regulation of nucleic acid-templated transcription	GLI2,LOXL3,BHLHE41,LOXL2,HEY2,SKIL,TET1,SFRP2,VLDLR,WWC2,BMP6,LGR4
0.0215	GO:1903279	BP	regulation of calcium:sodium antiporter activity	ATP1B1
0.0215	GO:1903288	BP	positive regulation of potassium ion import	ATP1B1
0.0215	GO:0007154	BP	cell communication	CRLF1,TNFRSF9,PTPRN,TRIB2,GLI2,NTN4,PLXNA2,NOX4,TIMP3,FLT1,WISP1,CAP2,STC2,LOXL3,SLC2A1,TNFSF4,RHOJ,PRKAB2,XAF1,TSPAN2,HEY2,TNS3,SKIL,ITGA11,FGF2,CDH13,ATP1B1,KCNH1,STAC,SFRP2,IGFBP3,VLDLR,EDNRA,WWC2,BMP6,CXCL5,NPY1R,ESM1,CLIC3,MAP3K2,RNF152,GPR1,LGR4,ITGA1,CCL3L3
0.0221	GO:0010647	BP	positive regulation of cell communication	CRLF1,NOX4,TIMP3,FLT1,LOXL3,SKIL,FGF2,CDH13,SFRP2,IGFBP3,BMP6,ESM1,MAP3K2,LGR4,ITGA1,CCL3L3
0.0221	GO:0061035	BP	regulation of cartilage development	GLI2,LOXL2,BMP6
0.0227	GO:0023056	BP	positive regulation of signaling	CRLF1,NOX4,TIMP3,FLT1,LOXL3,SKIL,FGF2,CDH13,SFRP2,IGFBP3,BMP6,ESM1,MAP3K2,LGR4,ITGA1,CCL3L3
0.0228	GO:0051241	BP	negative regulation of multicellular organismal process	TNFRSF9,TRIB2,GLI2,LOXL3,HEY2,FGF2,SFRP2,WWC2,THBS2,PDCD1LG2,LGR4
0.0228	GO:1905039	BP	carboxylic acid transmembrane transport	PRKAB2,SLC16A3
0.0228	GO:1990266	BP	neutrophil migration	CXCL5,ITGA1,CCL3L3
0.0232	GO:0001508	BP	action potential	NALCN,ATP1B1
0.0236	GO:0010941	BP	regulation of cell death	CRLF1,TNFRSF9,GLI2,NOX4,TIMP3,HEY2,SKIL,FGF2,AMIGO2,SFRP2,BMP6,MAP3K2,ITGA1
0.0236	GO:2000329	BP	negative regulation of T-helper 17 cell lineage commitment	LOXL3
0.0241	GO:0007411	BP	axon guidance	GLI2,NTN4,PLXNA2,KLF7,VLDLR
0.0241	GO:0098655	BP	cation transmembrane transport	NALCN,ATP1B1,KCNH1,PIEZO2,KCNT2,FAM26E
0.0242	GO:0018126	BP	protein hydroxylation	P4HA2,PLOD2
0.0242	GO:0055010	BP	ventricular cardiac muscle tissue morphogenesis	COL11A1,HEY2,TPM1
0.0242	GO:0048522	BP	positive regulation of cellular process	CRLF1,PTPRN,TRIB2,GLI2,NOX4,TIMP3,FLT1,DBP,CAP2,LOXL3,TNFSF4,KLF7,LOXL2,HEY2,TNS3,SKIL,TET1,FGF2,AMIGO2,TPM1,CDH13,ATP1B1,SFRP2,IGFBP3,VLDLR,EDNRA,BMP6,CXCL5,ESM1,MAP3K2,RNF152,THBS2,PDCD1LG2,LGR4,ITGA1,CCL3L3
0.0242	GO:0010518	BP	positive regulation of phospholipase activity	FLT1,FGF2,EDNRA
0.0242	GO:0097485	BP	neuron projection guidance	GLI2,NTN4,PLXNA2,KLF7,VLDLR
0.0247	GO:0001934	BP	positive regulation of protein phosphorylation	CRLF1,NOX4,FLT1,FGF2,SFRP2,IGFBP3,VLDLR,BMP6,MAP3K2,ITGA1,CCL3L3
0.0247	GO:0071900	BP	regulation of protein serine/threonine kinase activity	TRIB2,NOX4,FLT1,FGF2,SFRP2,MAP3K2,ITGA1
0.0247	GO:1903825	BP	organic acid transmembrane transport	PRKAB2,SLC16A3
0.0247	GO:1903286	BP	regulation of potassium ion import	ATP1B1
0.0247	GO:1903276	BP	regulation of sodium ion export across plasma membrane	ATP1B1
0.0247	GO:0044860	BP	protein localization to plasma membrane raft	ATP1B1
0.0247	GO:1903278	BP	positive regulation of sodium ion export across plasma membrane	ATP1B1
0.0247	GO:1903273	BP	regulation of sodium ion export	ATP1B1
0.0247	GO:1903275	BP	positive regulation of sodium ion export	ATP1B1
0.0248	GO:0030539	BP	male genitalia development	BMP6,LGR4
0.0248	GO:0032332	BP	positive regulation of chondrocyte differentiation	LOXL2,BMP6
0.0248	GO:0030595	BP	leukocyte chemotaxis	FLT1,CH25H,CXCL5,ITGA1,CCL3L3
0.0248	GO:0035725	BP	sodium ion transmembrane transport	NALCN,ATP1B1
0.0248	GO:0043406	BP	positive regulation of MAP kinase activity	NOX4,FLT1,FGF2,MAP3K2,ITGA1
0.0249	GO:0023051	BP	regulation of signaling	CRLF1,TRIB2,GLI2,NOX4,TIMP3,FLT1,LOXL3,SLC2A1,RHOJ,PRKAB2,HEY2,SKIL,FGF2,CDH13,ATP1B1,SFRP2,IGFBP3,WWC2,BMP6,ESM1,MAP3K2,RNF152,LGR4,ITGA1,CCL3L3
0.0249	GO:0009966	BP	regulation of signal transduction	CRLF1,TRIB2,GLI2,NOX4,TIMP3,FLT1,LOXL3,RHOJ,PRKAB2,HEY2,SKIL,FGF2,CDH13,SFRP2,IGFBP3,WWC2,BMP6,ESM1,MAP3K2,RNF152,LGR4,ITGA1,CCL3L3
0.0249	GO:0098660	BP	inorganic ion transmembrane transport	NALCN,ATP1B1,KCNH1,KCNT2
0.0249	GO:0061564	BP	axon development	GLI2,NTN4,PLXNA2,KLF7,TSPAN2,SKIL,VLDLR
0.0255	GO:0045859	BP	regulation of protein kinase activity	TRIB2,NOX4,FLT1,PRKAB2,FGF2,SFRP2,VLDLR,MAP3K2,ITGA1
0.0255	GO:0036335	BP	intestinal stem cell homeostasis	LGR4
0.0255	GO:0045623	BP	negative regulation of T-helper cell differentiation	LOXL3,TNFSF4
0.0255	GO:0021934	BP	hindbrain tangential cell migration	PLXNA2
0.0255	GO:0015727	BP	lactate transport	SLC16A3
0.0255	GO:0035873	BP	lactate transmembrane transport	SLC16A3
0.0261	GO:0071621	BP	granulocyte chemotaxis	CXCL5,ITGA1,CCL3L3
0.0261	GO:0048762	BP	mesenchymal cell differentiation	LOXL3,LOXL2,HEY2,SFRP2,EDNRA
0.0261	GO:0048812	BP	neuron projection morphogenesis	PLXNA2,KLF7,SKIL,ITGA1
0.0262	GO:0003229	BP	ventricular cardiac muscle tissue development	COL11A1,HEY2,TPM1
0.0263	GO:0120039	BP	plasma membrane bounded cell projection morphogenesis	PLXNA2,KLF7,SKIL,ITGA1
0.0263	GO:0032596	BP	protein transport into membrane raft	ATP1B1
0.0263	GO:0051960	BP	regulation of nervous system development	GLI2,PLXNA2,HEY2,SKIL,AMIGO2,SFRP2,VLDLR,BMP6,THBS2
0.0263	GO:2001183	BP	negative regulation of interleukin-12 secretion	TNFRSF9
0.0263	GO:0043371	BP	negative regulation of CD4-positive, alpha-beta T cell differentiation	LOXL3,TNFSF4
0.0263	GO:0048518	BP	positive regulation of biological process	CRLF1,PTPRN,TRIB2,GLI2,NOX4,TIMP3,LIPG,FLT1,DBP,ACTA2,CAP2,LOXL3,TNFSF4,KLF7,LOXL2,HEY2,TNS3,SKIL,TET1,FGF2,AMIGO2,TPM1,CDH13,ATP1B1,SFRP2,IGFBP3,VLDLR,EDNRA,BMP6,CXCL5,EDIL3,ESM1,MAP3K2,RNF152,THBS2,PDCD1LG2,LGR4,ITGA1,CCL3L3
0.0263	GO:0007157	BP	heterophilic cell-cell adhesion via plasma membrane cell adhesion molecules	CD200,AMIGO2,CDH2
0.0263	GO:0008625	BP	extrinsic apoptotic signaling pathway via death domain receptors	TIMP3,SKIL,SFRP2
0.0263	GO:0045785	BP	positive regulation of cell adhesion	GLI2,TNFSF4,TPM1,CDH13,SFRP2,EDIL3,PDCD1LG2
0.0263	GO:0033002	BP	muscle cell proliferation	HEY2,FGF2,TPM1,CDH13,IGFBP3
0.0263	GO:0060350	BP	endochondral bone morphogenesis	COMP,BMP6,MMP16
0.0263	GO:0030001	BP	metal ion transport	NALCN,ATP1B1,KCNH1,KCNT2
0.0263	GO:0035556	BP	intracellular signal transduction	CRLF1,TRIB2,NOX4,TIMP3,FLT1,RHOJ,PRKAB2,TNS3,SKIL,FGF2,CDH13,ATP1B1,KCNH1,STAC,SFRP2,IGFBP3,WWC2,BMP6,MAP3K2,RNF152,ITGA1,CCL3L3
0.0263	GO:2001180	BP	negative regulation of interleukin-10 secretion	TNFRSF9
0.0263	GO:0051716	BP	cellular response to stimulus	CRLF1,TNFRSF9,PTPRN,TRIB2,GLI2,PLXNA2,NOX4,TIMP3,FLT1,WISP1,CAP2,STC2,LOXL3,SLC2A1,TNFSF4,RHOJ,PRKAB2,XAF1,TSPAN2,HEY2,TNS3,SKIL,ITGA11,CH25H,FGF2,TPM1,CDH13,ATP1B1,KCNH1,STAC,SFRP2,IGFBP3,VLDLR,EDNRA,WWC2,BMP6,PIEZO2,IGFBP7,CXCL5,NPY1R,ESM1,CLIC3,MAP3K2,RNF152,GPR1,LGR4,ITGA1,CCL3L3
0.0263	GO:0061053	BP	somite development	PLXNA2,LOXL3,SFRP2
0.0263	GO:0051253	BP	negative regulation of RNA metabolic process	GLI2,LOXL3,BHLHE41,LOXL2,HEY2,SKIL,TET1,SFRP2,VLDLR,WWC2,BMP6,LGR4
0.0263	GO:0001935	BP	endothelial cell proliferation	LOXL2,FGF2,CDH13,BMP6
0.0265	GO:0048858	BP	cell projection morphogenesis	PLXNA2,KLF7,SKIL,ITGA1
0.0266	GO:0021508	BP	floor plate formation	GLI2
0.027	GO:0042325	BP	regulation of phosphorylation	CRLF1,TRIB2,NOX4,TIMP3,FLT1,PRKAB2,FGF2,SFRP2,VLDLR,BMP6,MAP3K2,ITGA1,CCL3L3
0.027	GO:0007229	BP	integrin-mediated signaling pathway	LOXL3,ITGA1
0.027	GO:0042981	BP	regulation of apoptotic process	CRLF1,TNFRSF9,GLI2,NOX4,TIMP3,HEY2,SKIL,AMIGO2,SFRP2,BMP6,MAP3K2,ITGA1
0.0273	GO:0001708	BP	cell fate specification	GLI2,FGF2,SFRP2
0.0276	GO:0050710	BP	negative regulation of cytokine secretion	TNFRSF9,TNFSF4,LGR4
0.0276	GO:0042327	BP	positive regulation of phosphorylation	CRLF1,NOX4,FLT1,FGF2,SFRP2,IGFBP3,VLDLR,BMP6,MAP3K2,ITGA1,CCL3L3
0.0279	GO:0006509	BP	membrane protein ectodomain proteolysis	TIMP3,ADAM19
0.0284	GO:0032990	BP	cell part morphogenesis	PLXNA2,KLF7,SKIL,ITGA1
0.0284	GO:0043067	BP	regulation of programmed cell death	CRLF1,TNFRSF9,GLI2,NOX4,TIMP3,HEY2,SKIL,AMIGO2,SFRP2,BMP6,MAP3K2,ITGA1
0.029	GO:0030154	BP	cell differentiation	COL11A1,TRIB2,GLI2,NTN4,PLXNA2,NOX4,SGCG,FLT1,ACTA2,LOXL3,TNFSF4,KLF7,TGFBI,BHLHE41,LOXL2,TSPAN2,HEY2,SKIL,ITGA11,TET1,FGF2,TPM1,KCNH1,SFRP2,IGFBP3,VLDLR,EDNRA,BMP6,SEMA3D,CDH2,LGR4,ITGA1
0.029	GO:0086010	BP	membrane depolarization during action potential	NALCN
0.0291	GO:1901342	BP	regulation of vasculature development	FLT1,HEY2,FGF2,SFRP2,THBS2
0.0291	GO:0008015	BP	blood circulation	SGCG,ACTA2,HEY2,TPM1,ATP1B1,EDNRA,NPY1R,ITGA1
0.0291	GO:0097530	BP	granulocyte migration	CXCL5,ITGA1,CCL3L3
0.0291	GO:2000026	BP	regulation of multicellular organismal development	GLI2,NTN4,PLXNA2,FLT1,LOXL3,LOXL2,HEY2,SKIL,FGF2,AMIGO2,SFRP2,VLDLR,BMP6,THBS2,LGR4
0.0292	GO:0051146	BP	striated muscle cell differentiation	NOX4,BHLHE41,HEY2,TPM1,KCNH1,CDH2
0.0293	GO:0043269	BP	regulation of ion transport	NALCN,ATP1B1,KCNH1
0.0293	GO:0010517	BP	regulation of phospholipase activity	FLT1,FGF2,EDNRA
0.0294	GO:0097529	BP	myeloid leukocyte migration	FLT1,CXCL5,ITGA1,CCL3L3
0.0299	GO:0003013	BP	circulatory system process	SGCG,ACTA2,HEY2,TPM1,ATP1B1,EDNRA,NPY1R,ITGA1
0.0301	GO:0032516	BP	positive regulation of phosphoprotein phosphatase activity	ITGA1
0.0301	GO:0060668	BP	regulation of branching involved in salivary gland morphogenesis by extracellular matrix-epithelial cell signaling	NTN4
0.0302	GO:0003206	BP	cardiac chamber morphogenesis	COL11A1,HEY2,TPM1,SFRP2
0.0302	GO:0003231	BP	cardiac ventricle development	COL11A1,HEY2,TPM1,SFRP2
0.0305	GO:0044342	BP	type B pancreatic cell proliferation	PTPRN,IGFBP3
0.0305	GO:0048589	BP	developmental growth	GLI2,PLXNA2,COMP,STC2,HEY2,FGF2,SFRP2,WWC2,NPY1R
0.0312	GO:2000723	BP	negative regulation of cardiac vascular smooth muscle cell differentiation	HEY2
0.0312	GO:0046885	BP	regulation of hormone biosynthetic process	STC2,BMP6
0.032	GO:0019220	BP	regulation of phosphate metabolic process	CRLF1,TRIB2,NOX4,TIMP3,FLT1,CAP2,PRKAB2,FGF2,SFRP2,VLDLR,BMP6,MAP3K2,ITGA1,CCL3L3
0.032	GO:0051240	BP	positive regulation of multicellular organismal process	GLI2,LIPG,FLT1,LOXL2,HEY2,SKIL,FGF2,AMIGO2,SFRP2,VLDLR,BMP6,THBS2,LGR4
0.0321	GO:0043549	BP	regulation of kinase activity	TRIB2,NOX4,FLT1,PRKAB2,FGF2,SFRP2,VLDLR,MAP3K2,ITGA1
0.0322	GO:0060193	BP	positive regulation of lipase activity	FLT1,FGF2,EDNRA
0.0323	GO:0061185	BP	negative regulation of dermatome development	SFRP2
0.0323	GO:0015718	BP	monocarboxylic acid transport	PRKAB2,SLC16A3
0.0324	GO:0010646	BP	regulation of cell communication	CRLF1,TRIB2,GLI2,NOX4,TIMP3,FLT1,LOXL3,SLC2A1,RHOJ,PRKAB2,HEY2,SKIL,FGF2,CDH13,SFRP2,IGFBP3,WWC2,BMP6,ESM1,MAP3K2,RNF152,LGR4,ITGA1,CCL3L3
0.0326	GO:2000515	BP	negative regulation of CD4-positive, alpha-beta T cell activation	LOXL3,TNFSF4
0.0326	GO:0046639	BP	negative regulation of alpha-beta T cell differentiation	LOXL3,TNFSF4
0.033	GO:0014843	BP	growth factor dependent regulation of skeletal muscle satellite cell proliferation	FGF2
0.0335	GO:0051174	BP	regulation of phosphorus metabolic process	CRLF1,TRIB2,NOX4,TIMP3,FLT1,CAP2,PRKAB2,FGF2,SFRP2,VLDLR,BMP6,MAP3K2,ITGA1,CCL3L3
0.0338	GO:0014910	BP	regulation of smooth muscle cell migration	NOX4,TPM1,IGFBP3
0.0338	GO:0043410	BP	positive regulation of MAPK cascade	NOX4,FLT1,FGF2,IGFBP3,MAP3K2,CDH2,ITGA1,CCL3L3
0.0338	GO:0009952	BP	anterior/posterior pattern specification	GLI2,PLXNA2,HEY2,SFRP2
0.0338	GO:0036323	BP	vascular endothelial growth factor receptor-1 signaling pathway	FLT1
0.0338	GO:0051093	BP	negative regulation of developmental process	TRIB2,GLI2,STC2,LOXL3,TNFSF4,BHLHE41,HEY2,SKIL,SFRP2,WWC2,THBS2
0.0338	GO:0003151	BP	outflow tract morphogenesis	HEY2,SFRP2,NPY1R
0.0338	GO:0036376	BP	sodium ion export across plasma membrane	ATP1B1
0.0338	GO:1903044	BP	protein localization to membrane raft	ATP1B1
0.0338	GO:0031399	BP	regulation of protein modification process	CRLF1,TRIB2,NOX4,TIMP3,FLT1,PRKAB2,TET1,FGF2,SFRP2,VLDLR,BMP6,MAP3K2,ITGA1,CCL3L3
0.0342	GO:0001825	BP	blastocyst formation	SKIL,TET1
0.0343	GO:0030155	BP	regulation of cell adhesion	GLI2,LOXL3,TNFSF4,TGFBI,TPM1,CDH13,SFRP2,EDIL3,PDCD1LG2
0.0344	GO:0050794	BP	regulation of cellular process	CRLF1,TNFRSF9,PTPRN,TRIB2,GLI2,PLXNA2,NOX4,CD200,ZNF184,TIMP3,LIPG,FLT1,WISP1,DBP,CAP2,LOXL3,SLC2A1,KLF7,TGFBI,BHLHE41,RHOJ,PRKAB2,XAF1,LOXL2,TSPAN2,TES,HEY2,TNS3,SKIL,TET1,HECW2,FGF2,AMIGO2,ATP1B1,KCNH1,STAC,SFRP2,IGFBP3,VLDLR,WWC2,BMP6,IGFBP7,CXCL5,NPY1R,ESM1,PKNOX2,MN1,CLIC3,MAP3K2,RNF152,GPR1,THBS2,PDCD1LG2,LGR4,ATP10A,ITGA1,CCL3L3
0.035	GO:2001238	BP	positive regulation of extrinsic apoptotic signaling pathway	TIMP3,SKIL
0.0351	GO:0060995	BP	cell-cell signaling involved in kidney development	LGR4
0.0351	GO:0031401	BP	positive regulation of protein modification process	CRLF1,NOX4,FLT1,TET1,FGF2,SFRP2,IGFBP3,VLDLR,BMP6,MAP3K2,ITGA1,CCL3L3
0.0351	GO:0061289	BP	Wnt signaling pathway involved in kidney development	LGR4
0.0351	GO:0045081	BP	negative regulation of interleukin-10 biosynthetic process	TRIB2
0.0351	GO:0061290	BP	canonical Wnt signaling pathway involved in metanephric kidney development	LGR4
0.0351	GO:0055008	BP	cardiac muscle tissue morphogenesis	COL11A1,HEY2,TPM1
0.0351	GO:0072204	BP	cell-cell signaling involved in metanephros development	LGR4
0.0351	GO:0001657	BP	ureteric bud development	CRLF1,FGF2,LGR4
0.0352	GO:0072164	BP	mesonephric tubule development	CRLF1,FGF2,LGR4
0.0352	GO:1902204	BP	positive regulation of hepatocyte growth factor receptor signaling pathway	ESM1
0.0352	GO:0001958	BP	endochondral ossification	BMP6,MMP16
0.0352	GO:1990573	BP	potassium ion import across plasma membrane	ATP1B1
0.0352	GO:0006814	BP	sodium ion transport	NALCN,ATP1B1
0.0352	GO:0036075	BP	replacement ossification	BMP6,MMP16
0.0352	GO:0030007	BP	cellular potassium ion homeostasis	ATP1B1
0.0352	GO:0072163	BP	mesonephric epithelium development	CRLF1,FGF2,LGR4
0.0356	GO:0001701	BP	in utero embryonic development	GLI2,HEY2,SKIL,TET1,TPM1,EDNRA
0.037	GO:1902231	BP	positive regulation of intrinsic apoptotic signaling pathway in response to DNA damage	SKIL
0.037	GO:1904692	BP	positive regulation of type B pancreatic cell proliferation	PTPRN
0.0377	GO:0048608	BP	reproductive structure development	PTPRN,GLI2,STC2,HEY2,SFRP2,BMP6,LGR4
0.0377	GO:0046620	BP	regulation of organ growth	HEY2,FGF2,WWC2
0.0377	GO:0071436	BP	sodium ion export	ATP1B1
0.0377	GO:0010667	BP	negative regulation of cardiac muscle cell apoptotic process	HEY2,SFRP2
0.0377	GO:0001938	BP	positive regulation of endothelial cell proliferation	FGF2,CDH13,BMP6
0.0377	GO:0048705	BP	skeletal system morphogenesis	COL11A1,COMP,SFRP2,BMP6,MMP16
0.0377	GO:0000160	BP	phosphorelay signal transduction system	KCNH1
0.0377	GO:0001823	BP	mesonephros development	CRLF1,FGF2,LGR4
0.0384	GO:0043552	BP	positive regulation of phosphatidylinositol 3-kinase activity	FLT1,FGF2
0.0384	GO:2000320	BP	negative regulation of T-helper 17 cell differentiation	LOXL3
0.0384	GO:0060032	BP	notochord regression	GLI2
0.0384	GO:2001046	BP	positive regulation of integrin-mediated signaling pathway	LOXL3
0.0384	GO:2000328	BP	regulation of T-helper 17 cell lineage commitment	LOXL3
0.0384	GO:0033505	BP	floor plate morphogenesis	GLI2
0.0384	GO:2000317	BP	negative regulation of T-helper 17 type immune response	LOXL3
0.0385	GO:0003012	BP	muscle system process	ACTA2,HEY2,TPM1,ATP1B1,STAC,EDNRA,ITGA1
0.0385	GO:1900281	BP	positive regulation of CD4-positive, alpha-beta T cell costimulation	TNFSF4
0.0385	GO:0061458	BP	reproductive system development	PTPRN,GLI2,STC2,HEY2,SFRP2,BMP6,LGR4
0.0385	GO:1900279	BP	regulation of CD4-positive, alpha-beta T cell costimulation	TNFSF4
0.0385	GO:0014829	BP	vascular smooth muscle contraction	ACTA2,EDNRA
0.0385	GO:0035713	BP	response to nitrogen dioxide	TNFSF4
0.0385	GO:0071954	BP	chemokine (C-C motif) ligand 11 production	TNFSF4
0.0385	GO:0061036	BP	positive regulation of cartilage development	LOXL2,BMP6
0.0385	GO:2000572	BP	positive regulation of interleukin-4-dependent isotype switching to IgE isotypes	TNFSF4
0.0385	GO:0033619	BP	membrane protein proteolysis	TIMP3,ADAM19
0.0385	GO:0035714	BP	cellular response to nitrogen dioxide	TNFSF4
0.0385	GO:0035708	BP	interleukin-4-dependent isotype switching to IgE isotypes	TNFSF4
0.0385	GO:0031325	BP	positive regulation of cellular metabolic process	CRLF1,PTPRN,TRIB2,GLI2,NOX4,FLT1,DBP,CAP2,TNFSF4,KLF7,HEY2,TET1,FGF2,CDH13,SFRP2,IGFBP3,VLDLR,EDNRA,BMP6,MAP3K2,RNF152,LGR4,ITGA1,CCL3L3
0.0385	GO:0003065	BP	positive regulation of heart rate by epinephrine	TPM1
0.0385	GO:2000571	BP	regulation of interleukin-4-dependent isotype switching to IgE isotypes	TNFSF4
0.0385	GO:0035783	BP	CD4-positive, alpha-beta T cell costimulation	TNFSF4
0.0386	GO:0045664	BP	regulation of neuron differentiation	GLI2,PLXNA2,HEY2,SKIL,SFRP2,VLDLR,BMP6
0.0388	GO:0051615	BP	histamine uptake	SLC22A3
0.0391	GO:0014909	BP	smooth muscle cell migration	NOX4,TPM1,IGFBP3
0.0393	GO:0001818	BP	negative regulation of cytokine production	TNFRSF9,TRIB2,TNFSF4,PDCD1LG2,LGR4
0.0401	GO:0010558	BP	negative regulation of macromolecule biosynthetic process	TRIB2,GLI2,LOXL3,BHLHE41,LOXL2,HEY2,SKIL,TET1,SFRP2,VLDLR,WWC2,BMP6,LGR4
0.0404	GO:0007162	BP	negative regulation of cell adhesion	LOXL3,TNFSF4,TGFBI,CDH13,PDCD1LG2
0.0405	GO:0007409	BP	axonogenesis	GLI2,NTN4,PLXNA2,KLF7,SKIL,VLDLR
0.0409	GO:2000857	BP	positive regulation of mineralocorticoid secretion	BMP6
0.0409	GO:0051899	BP	membrane depolarization	NALCN
0.0409	GO:0051414	BP	response to cortisol	IGFBP7
0.0409	GO:0060045	BP	positive regulation of cardiac muscle cell proliferation	HEY2,FGF2
0.0409	GO:0010664	BP	negative regulation of striated muscle cell apoptotic process	HEY2,SFRP2
0.0409	GO:0090218	BP	positive regulation of lipid kinase activity	FLT1,FGF2
0.0409	GO:0032349	BP	positive regulation of aldosterone biosynthetic process	BMP6
0.0409	GO:1902229	BP	regulation of intrinsic apoptotic signaling pathway in response to DNA damage	SKIL,SFRP2
0.0409	GO:0001504	BP	neurotransmitter uptake	SLC38A1,SLC22A3
0.0409	GO:0010922	BP	positive regulation of phosphatase activity	ITGA1
0.0409	GO:2000860	BP	positive regulation of aldosterone secretion	BMP6
0.0409	GO:0002695	BP	negative regulation of leukocyte activation	CD200,LOXL3,TNFSF4,PDCD1LG2
0.0409	GO:0032346	BP	positive regulation of aldosterone metabolic process	BMP6
0.0409	GO:1903984	BP	positive regulation of TRAIL-activated apoptotic signaling pathway	TIMP3
0.0409	GO:0001558	BP	regulation of cell growth	PLXNA2,WISP1,SFRP2,IGFBP3,IGFBP7,ESM1
0.041	GO:0045934	BP	negative regulation of nucleobase-containing compound metabolic process	GLI2,LOXL3,BHLHE41,LOXL2,HEY2,SKIL,TET1,SFRP2,VLDLR,WWC2,BMP6,LGR4
0.0411	GO:0010248	BP	establishment or maintenance of transmembrane electrochemical gradient	ATP1B1
0.0411	GO:0071902	BP	positive regulation of protein serine/threonine kinase activity	NOX4,FLT1,FGF2,MAP3K2,ITGA1
0.0411	GO:0006883	BP	cellular sodium ion homeostasis	ATP1B1
0.0411	GO:0006812	BP	cation transport	NALCN,ATP1B1,KCNH1,KCNT2
0.0413	GO:0031175	BP	neuron projection development	GLI2,NTN4,PLXNA2,KLF7,TSPAN2,SKIL,SFRP2,VLDLR,ITGA1
0.0413	GO:0006915	BP	apoptotic process	CRLF1,TNFRSF9,GLI2,NOX4,TIMP3,XAF1,HEY2,SKIL,AMIGO2,SFRP2,BMP6,MAP3K2,ITGA1
0.0421	GO:0006936	BP	muscle contraction	ACTA2,TPM1,ATP1B1,STAC,EDNRA,ITGA1
0.0424	GO:0010460	BP	positive regulation of heart rate	HEY2,TPM1
0.0425	GO:0006853	BP	carnitine shuttle	PRKAB2
0.0425	GO:0036304	BP	umbilical cord morphogenesis	HEY2
0.0425	GO:0003195	BP	tricuspid valve formation	HEY2
0.0425	GO:0061027	BP	umbilical cord development	HEY2
0.0425	GO:0045935	BP	positive regulation of nucleobase-containing compound metabolic process	PTPRN,GLI2,NOX4,DBP,CAP2,TNFSF4,KLF7,HEY2,TET1,FGF2,CDH13,SFRP2,EDNRA,BMP6,MAP3K2,LGR4
0.0431	GO:2000651	BP	positive regulation of sodium ion transmembrane transporter activity	ATP1B1
0.0432	GO:0003007	BP	heart morphogenesis	COL11A1,HEY2,TPM1,SFRP2,NPY1R
0.0433	GO:0051173	BP	positive regulation of nitrogen compound metabolic process	CRLF1,PTPRN,TRIB2,GLI2,NOX4,FLT1,DBP,CAP2,TNFSF4,KLF7,HEY2,TET1,FGF2,CDH13,SFRP2,IGFBP3,VLDLR,EDNRA,BMP6,MAP3K2,LGR4,ITGA1,CCL3L3
0.0433	GO:0009893	BP	positive regulation of metabolic process	CRLF1,PTPRN,TRIB2,GLI2,NOX4,FLT1,DBP,ACTA2,CAP2,TNFSF4,KLF7,HEY2,TET1,FGF2,CDH13,SFRP2,IGFBP3,VLDLR,EDNRA,BMP6,MAP3K2,RNF152,LGR4,ITGA1,CCL3L3
0.0433	GO:0030334	BP	regulation of cell migration	PLXNA2,NOX4,FLT1,FGF2,TPM1,CDH13,SFRP2,IGFBP3,CXCL5
0.0436	GO:0016043	BP	cellular component organization	TNFRSF9,PTPRN,COL11A1,GLI2,NTN4,PLXNA2,NOX4,LIPG,SGCG,WISP1,COMP,CAP2,LOXL3,SLC2A1,KLF7,TGFBI,RHOJ,XAF1,LOXL2,TSPAN2,ADAM19,HEY2,SKIL,ITGA11,TET1,HECW2,FGF2,AMIGO2,TPM1,CDH13,ATP1B1,SFRP2,IGFBP3,VLDLR,MMP16,IGFBP7,ESM1,CDH2,THBS2,COL14A1,ATP10A,ITGA1
0.0437	GO:2000041	BP	negative regulation of planar cell polarity pathway involved in axis elongation	SFRP2
0.0437	GO:2000040	BP	regulation of planar cell polarity pathway involved in axis elongation	SFRP2
0.0437	GO:0008219	BP	cell death	CRLF1,TNFRSF9,GLI2,NOX4,TIMP3,XAF1,HEY2,SKIL,FGF2,AMIGO2,SFRP2,BMP6,MAP3K2,ITGA1
0.0437	GO:0060415	BP	muscle tissue morphogenesis	COL11A1,HEY2,TPM1
0.0437	GO:0021510	BP	spinal cord development	GLI2,LOXL3,VLDLR
0.0437	GO:0014912	BP	negative regulation of smooth muscle cell migration	TPM1,IGFBP3
0.0438	GO:0010983	BP	positive regulation of high-density lipoprotein particle clearance	LIPG
0.0439	GO:0001666	BP	response to hypoxia	NOX4,STC2,LOXL2,ATP1B1,EDNRA,PLOD2
0.0439	GO:0019216	BP	regulation of lipid metabolic process	FLT1,PRKAB2,FGF2,BMP6,IGFBP7
0.0439	GO:0042660	BP	positive regulation of cell fate specification	FGF2
0.0439	GO:0051128	BP	regulation of cellular component organization	PLXNA2,NOX4,WISP1,RHOJ,XAF1,HEY2,SKIL,TET1,HECW2,AMIGO2,TPM1,CDH13,SFRP2,IGFBP3,VLDLR,IGFBP7,ESM1,THBS2,ATP10A
0.0439	GO:2001182	BP	regulation of interleukin-12 secretion	TNFRSF9
0.0446	GO:0050679	BP	positive regulation of epithelial cell proliferation	PTPRN,FGF2,CDH13,BMP6
0.0447	GO:0046636	BP	negative regulation of alpha-beta T cell activation	LOXL3,TNFSF4
0.0447	GO:0070588	BP	calcium ion transmembrane transport	NALCN,ATP1B1
0.0447	GO:0097435	BP	supramolecular fiber organization	COL11A1,NOX4,CAP2,LOXL3,LOXL2,TPM1,SFRP2,COL14A1
0.0447	GO:0021775	BP	smoothened signaling pathway involved in ventral spinal cord interneuron specification	GLI2
0.0447	GO:0021776	BP	smoothened signaling pathway involved in spinal cord motor neuron cell fate specification	GLI2
0.0447	GO:0032879	BP	regulation of localization	TNFRSF9,PLXNA2,NOX4,LIPG,NALCN,FLT1,STC2,SLC2A1,TNFSF4,FGF2,TPM1,CDH13,ATP1B1,KCNH1,STAC,SFRP2,IGFBP3,BMP6,CXCL5,CLIC3,CDH2,LGR4
0.0447	GO:0035307	BP	positive regulation of protein dephosphorylation	ITGA1
0.0447	GO:0030324	BP	lung development	GLI2,LOXL3,TNS3
0.0447	GO:0021785	BP	branchiomotor neuron axon guidance	PLXNA2
0.0447	GO:0021965	BP	spinal cord ventral commissure morphogenesis	GLI2
0.0447	GO:0018158	BP	protein oxidation	LOXL3
0.0449	GO:0055075	BP	potassium ion homeostasis	ATP1B1
0.0449	GO:0007399	BP	nervous system development	GLI2,NTN4,PLXNA2,LOXL3,KLF7,TSPAN2,HEY2,SKIL,FGF2,AMIGO2,SFRP2,VLDLR,BMP6,SEMA3D,THBS2,ITGA1
0.0449	GO:1902533	BP	positive regulation of intracellular signal transduction	CRLF1,NOX4,FLT1,SKIL,FGF2,CDH13,IGFBP3,MAP3K2,CDH2,ITGA1,CCL3L3
0.0449	GO:0048806	BP	genitalia development	BMP6,LGR4
0.0458	GO:0003205	BP	cardiac chamber development	COL11A1,HEY2,TPM1,SFRP2
0.0458	GO:0042311	BP	vasodilation	ITGA1
0.0458	GO:0018277	BP	protein deamination	LOXL2
0.0458	GO:0030182	BP	neuron differentiation	GLI2,NTN4,PLXNA2,KLF7,TSPAN2,HEY2,SKIL,SFRP2,VLDLR,BMP6,ITGA1
0.046	GO:0030323	BP	respiratory tube development	GLI2,LOXL3,TNS3
0.046	GO:0014812	BP	muscle cell migration	NOX4,TPM1,IGFBP3
0.046	GO:0036293	BP	response to decreased oxygen levels	NOX4,STC2,LOXL2,ATP1B1,EDNRA,PLOD2
0.0464	GO:0048565	BP	digestive tract development	GLI2,SFRP2,LGR4
0.0464	GO:0051962	BP	positive regulation of nervous system development	GLI2,SKIL,AMIGO2,VLDLR,BMP6,THBS2
0.0464	GO:0055119	BP	relaxation of cardiac muscle	ATP1B1
0.0466	GO:0002063	BP	chondrocyte development	COL11A1,SFRP2
0.0466	GO:0061005	BP	cell differentiation involved in kidney development	ACTA2,LGR4
0.0469	GO:2001179	BP	regulation of interleukin-10 secretion	TNFRSF9
0.0469	GO:0032350	BP	regulation of hormone metabolic process	STC2,BMP6
0.0469	GO:0042221	BP	response to chemical	CRLF1,TNFRSF9,PTPRN,GLI2,NTN4,PLXNA2,NOX4,TIMP3,LIPG,FLT1,STC2,SLC2A1,TNFSF4,KLF7,XAF1,LOXL2,SKIL,CH25H,FGF2,TPM1,CDH13,KCNH1,SFRP2,SLC22A3,VLDLR,BMP6,SEMA3D,IGFBP7,CXCL5,ITGA1,CCL3L3
0.0469	GO:2001013	BP	epithelial cell proliferation involved in renal tubule morphogenesis	LGR4
0.0473	GO:0006869	BP	lipid transport	LIPG,PRKAB2,VLDLR,BMP6,ATP10A
0.0475	GO:0007156	BP	homophilic cell adhesion via plasma membrane adhesion molecules	CD200,AMIGO2,CDH13,CDH2
0.0475	GO:0031327	BP	negative regulation of cellular biosynthetic process	TRIB2,GLI2,LOXL3,BHLHE41,LOXL2,HEY2,SKIL,TET1,SFRP2,VLDLR,WWC2,BMP6,LGR4
0.0482	GO:0045834	BP	positive regulation of lipid metabolic process	FLT1,FGF2,BMP6
0.0482	GO:0050974	BP	detection of mechanical stimulus involved in sensory perception	COL11A1,PIEZO2
0.0482	GO:0046946	BP	hydroxylysine metabolic process	PLOD2
0.0482	GO:0046947	BP	hydroxylysine biosynthetic process	PLOD2
0.0482	GO:0060191	BP	regulation of lipase activity	FLT1,FGF2,EDNRA
0.0488	GO:0048644	BP	muscle organ morphogenesis	COL11A1,HEY2,TPM1
0.0488	GO:0032270	BP	positive regulation of cellular protein metabolic process	CRLF1,TRIB2,NOX4,FLT1,TET1,FGF2,SFRP2,VLDLR,BMP6,MAP3K2,ITGA1,CCL3L3
0.0493	GO:0050920	BP	regulation of chemotaxis	PLXNA2,FGF2,CDH13,CXCL5
0.0493	GO:0006468	BP	protein phosphorylation	CRLF1,TRIB2,NOX4,TIMP3,FLT1,PRKAB2,FGF2,KCNH1,SFRP2,VLDLR,BMP6,MAP3K2,ITGA1,CCL3L3
0.0493	GO:0043666	BP	regulation of phosphoprotein phosphatase activity	ITGA1
0.0493	GO:0050866	BP	negative regulation of cell activation	CD200,LOXL3,TNFSF4,PDCD1LG2
0.0493	GO:1902307	BP	positive regulation of sodium ion transmembrane transport	ATP1B1
0.0493	GO:0090031	BP	positive regulation of steroid hormone biosynthetic process	BMP6
0.0493	GO:0055023	BP	positive regulation of cardiac muscle tissue growth	HEY2,FGF2
0.0493	GO:0090102	BP	cochlea development	GLI2,HEY2
0.0494	GO:1990502	BP	dense core granule maturation	PTPRN
0.0496	GO:0048583	BP	regulation of response to stimulus	CRLF1,GLI2,PLXNA2,NOX4,CD200,TIMP3,FLT1,LOXL3,RHOJ,PRKAB2,HEY2,SKIL,FGF2,SFRP2,WWC2,BMP6,CXCL5,MAP3K2,LGR4,ITGA1,CCL3L3
0.0496	GO:0009890	BP	negative regulation of biosynthetic process	TRIB2,GLI2,LOXL3,BHLHE41,LOXL2,HEY2,SKIL,TET1,SFRP2,VLDLR,WWC2,BMP6,LGR4
0.0499	GO:1903727	BP	positive regulation of phospholipid metabolic process	FLT1,FGF2
0.0499	GO:0072610	BP	interleukin-12 secretion	TNFRSF9
0.0499	GO:0072608	BP	interleukin-10 secretion	TNFRSF9
0.0499	GO:0086064	BP	cell communication by electrical coupling involved in cardiac conduction	ATP1B1
0.0499	GO:0001569	BP	branching involved in blood vessel morphogenesis	SFRP2,EDNRA
0.0499	GO:0043551	BP	regulation of phosphatidylinositol 3-kinase activity	FLT1,FGF2
0.0499	GO:1902001	BP	fatty acid transmembrane transport	PRKAB2
0.0499	GO:0098656	BP	anion transmembrane transport	PRKAB2,SLC16A3
8.69e-05	GO:0044421	CC	extracellular region part	CRLF1,TNFRSF9,COL11A1,NTN4,TIMP3,LIPG,FLT1,WISP1,COMP,ACTA2,SLC38A1,ENO2,STC2,LOXL3,SLC2A1,TNFSF4,TGFBI,RHOJ,LOXL2,FGF2,CDH13,ATP1B1,SFRP2,IGFBP3,VLDLR,PLOD2,BMP6,SEMA3D,HSPA13,MMP16,IGFBP7,CXCL5,EDIL3,PKNOX2,CLIC3,CDH2,FAM26E,C5ORF46,THBS2,COL14A1,PDCD1LG2,ITGA1,CCL3L3
0.000347	GO:0005615	CC	extracellular space	CRLF1,TNFRSF9,COL11A1,TIMP3,LIPG,FLT1,WISP1,COMP,ACTA2,SLC38A1,ENO2,STC2,LOXL3,SLC2A1,TNFSF4,TGFBI,RHOJ,LOXL2,FGF2,CDH13,ATP1B1,SFRP2,IGFBP3,VLDLR,PLOD2,BMP6,SEMA3D,HSPA13,IGFBP7,CXCL5,EDIL3,CLIC3,CDH2,FAM26E,C5ORF46,THBS2,COL14A1,PDCD1LG2,ITGA1,CCL3L3
0.000367	GO:0031012	CC	extracellular matrix	COL11A1,NTN4,TIMP3,WISP1,COMP,TGFBI,LOXL2,SFRP2,MMP16,IGFBP7,EDIL3,THBS2,COL14A1
0.000367	GO:0044420	CC	extracellular matrix component	COL11A1,NTN4,TIMP3,TGFBI,LOXL2,THBS2,COL14A1
0.000627	GO:0005887	CC	integral component of plasma membrane	TNFRSF9,PLXNA2,NOX4,CD200,FLT1,SLC38A1,SLC2A1,TNFSF4,TSPAN2,ITGA11,SLC16A3,ATP1B1,KCNH1,SLC22A3,EDNRA,MMP16,KCNT2,NPY1R,FAM26E,GPR1,LGR4,ITGA1
0.000948	GO:0031226	CC	intrinsic component of plasma membrane	TNFRSF9,PLXNA2,NOX4,CD200,FLT1,SLC38A1,SLC2A1,TNFSF4,TSPAN2,ITGA11,SLC16A3,ATP1B1,KCNH1,SLC22A3,EDNRA,MMP16,KCNT2,NPY1R,FAM26E,GPR1,LGR4,ITGA1
0.000979	GO:0005576	CC	extracellular region	CRLF1,TNFRSF9,COL11A1,NTN4,TIMP3,LIPG,FLT1,WISP1,COMP,ACTA2,SLC38A1,ENO2,STC2,LOXL3,SLC2A1,TNFSF4,TGFBI,RHOJ,LOXL2,FGF2,CDH13,ATP1B1,SFRP2,IGFBP3,VLDLR,PLOD2,BMP6,SEMA3D,HSPA13,MMP16,IGFBP7,CXCL5,EDIL3,ESM1,PKNOX2,CLIC3,CDH2,FAM26E,C5ORF46,THBS2,COL14A1,PDCD1LG2,ITGA1,CCL3L3
0.00125	GO:0005578	CC	proteinaceous extracellular matrix	COL11A1,NTN4,TIMP3,WISP1,COMP,TGFBI,LOXL2,MMP16,THBS2,COL14A1
0.00239	GO:0005604	CC	basement membrane	NTN4,TIMP3,TGFBI,LOXL2,THBS2
0.00726	GO:0044459	CC	plasma membrane part	TNFRSF9,PLXNA2,NOX4,CD200,SGCG,FLT1,SLC38A1,SLC2A1,TNFSF4,TSPAN2,ITGA11,TPM1,CDH13,SLC16A3,ATP1B1,KCNH1,STAC,SLC22A3,EDNRA,MMP16,KCNT2,NPY1R,CDH2,FAM26E,GPR1,LGR4,ITGA1
0.0114	GO:0042383	CC	sarcolemma	SGCG,SLC2A1,ATP1B1,STAC,CDH2
0.013	GO:0034665	CC	integrin alpha1-beta1 complex	ITGA1
0.0147	GO:0005886	CC	plasma membrane	TNFRSF9,PTPRN,NTN4,PLXNA2,NOX4,CD200,NALCN,SGCG,FLT1,SLC38A1,ENO2,CAP2,SLC2A1,TNFSF4,TGFBI,RHOJ,TSPAN2,ADAM19,TES,ITGA11,AMIGO2,TPM1,CDH13,SLC16A3,ATP1B1,KCNH1,STAC,SLC22A3,VLDLR,EDNRA,PIEZO2,MMP16,KCNT2,NPY1R,FAM26E,GPR1,PDCD1LG2,LGR4,ATP10A,ITGA1
0.0166	GO:0005788	CC	endoplasmic reticulum lumen	COL11A1,P4HA2,STC2,IGFBP3,IGFBP7,CDH2,COL14A1
0.0173	GO:0005925	CC	focal adhesion	NOX4,FLT1,TES,TNS3,ITGA11,CDH13,CDH2,ITGA1
0.0175	GO:0005924	CC	cell-substrate adherens junction	NOX4,FLT1,TES,TNS3,ITGA11,CDH13,CDH2,ITGA1
0.0178	GO:0005912	CC	adherens junction	NOX4,CD200,FLT1,TES,TNS3,ITGA11,CDH13,CDH2,ITGA1
0.0178	GO:0071944	CC	cell periphery	TNFRSF9,PTPRN,NTN4,PLXNA2,NOX4,CD200,NALCN,SGCG,FLT1,SLC38A1,ENO2,CAP2,SLC2A1,TNFSF4,TGFBI,RHOJ,TSPAN2,ADAM19,TES,ITGA11,AMIGO2,TPM1,CDH13,SLC16A3,ATP1B1,KCNH1,STAC,SLC22A3,VLDLR,EDNRA,PIEZO2,MMP16,KCNT2,NPY1R,FAM26E,GPR1,PDCD1LG2,LGR4,ATP10A,ITGA1
0.0179	GO:0030055	CC	cell-substrate junction	NOX4,FLT1,TES,TNS3,ITGA11,CDH13,CDH2,ITGA1
0.02	GO:0070161	CC	anchoring junction	NOX4,CD200,FLT1,TES,TNS3,ITGA11,CDH13,CDH2,ITGA1
0.0201	GO:0031224	CC	intrinsic component of membrane	TNFRSF9,PTPRN,PLXNA2,NOX4,SEL1L3,CD200,NALCN,SGCG,FLT1,SLC38A1,SLC2A1,TNFSF4,TSPAN2,ADAM19,ITGA11,CH25H,AMIGO2,TPM1,CDH13,SLC16A3,ATP1B1,KCNH1,SFRP2,SLC22A3,VLDLR,EDNRA,SEMA3D,PIEZO2,MMP16,KCNT2,NPY1R,MS4A7,CLIC3,RNF152,FAM26E,C3ORF80,MXRA7,GPR1,PDCD1LG2,LGR4,ATP10A,ITGA1
0.021	GO:0043204	CC	perikaryon	KCNH1,ITGA1
0.0211	GO:0044853	CC	plasma membrane raft	SLC2A1,CDH13,ATP1B1,CDH2
0.0212	GO:1902495	CC	transmembrane transporter complex	ATP1B1,KCNH1,KCNT2
0.0219	GO:1990351	CC	transporter complex	ATP1B1,KCNH1,KCNT2
0.0227	GO:0016021	CC	integral component of membrane	TNFRSF9,PTPRN,PLXNA2,NOX4,SEL1L3,CD200,NALCN,SGCG,FLT1,SLC38A1,SLC2A1,TNFSF4,TSPAN2,ADAM19,ITGA11,CH25H,AMIGO2,TPM1,SLC16A3,ATP1B1,KCNH1,SFRP2,SLC22A3,VLDLR,EDNRA,SEMA3D,PIEZO2,MMP16,KCNT2,NPY1R,MS4A7,CLIC3,RNF152,FAM26E,C3ORF80,MXRA7,GPR1,PDCD1LG2,LGR4,ATP10A,ITGA1
0.0249	GO:0001669	CC	acrosomal vesicle	SKIL,ITGA1
0.0249	GO:0008076	CC	voltage-gated potassium channel complex	KCNH1,KCNT2
0.0255	GO:0015629	CC	actin cytoskeleton	NOX4,FLT1,ACTA2,CAP2,SLC2A1,TPM1,PKNOX2,CDH2
0.0255	GO:0034705	CC	potassium channel complex	KCNH1,KCNT2
0.0263	GO:0014704	CC	intercalated disc	SLC2A1,ATP1B1,CDH2
0.0351	GO:0005596	CC	collagen type XIV trimer	COL14A1
0.0351	GO:0030864	CC	cortical actin cytoskeleton	CAP2,SLC2A1,CDH2
0.0385	GO:0005901	CC	caveola	SLC2A1,CDH13,ATP1B1
0.0385	GO:0005890	CC	sodium:potassium-exchanging ATPase complex	ATP1B1
0.0385	GO:0097223	CC	sperm part	SKIL,ITGA1
0.0404	GO:0044291	CC	cell-cell contact zone	SLC2A1,ATP1B1,CDH2
0.0409	GO:0031588	CC	nucleotide-activated protein kinase complex	PRKAB2
0.0437	GO:0045121	CC	membrane raft	ATP1B1,ITGA1
0.0437	GO:0000015	CC	phosphopyruvate hydratase complex	ENO2
0.0437	GO:0098857	CC	membrane microdomain	ATP1B1,ITGA1
0.0438	GO:0030054	CC	cell junction	PTPRN,NOX4,CD200,FLT1,SLC2A1,TES,TNS3,ITGA11,CDH13,ATP1B1,KCNH1,CDH2,ITGA1
0.0439	GO:0090533	CC	cation-transporting ATPase complex	ATP1B1
0.0447	GO:0002116	CC	semaphorin receptor complex	PLXNA2
0.0449	GO:0008305	CC	integrin complex	ITGA1
0.0469	GO:0098636	CC	protein complex involved in cell adhesion	ITGA1
0.0495	GO:0031965	CC	nuclear membrane	SLC16A3,KCNH1
0.00076	GO:0005520	MF	insulin-like growth factor binding	WISP1,IGFBP3,IGFBP7,ESM1
0.00147	GO:0005518	MF	collagen binding	COMP,TGFBI,ITGA11,COL14A1,ITGA1
0.00284	GO:0004720	MF	protein-lysine 6-oxidase activity	LOXL3,LOXL2
0.00426	GO:0046914	MF	transition metal ion binding	P4HA2,GLI2,ZNF184,LOXL3,KLF7,ZSWIM4,XAF1,LOXL2,TES,TET1,TRIM7,PLOD2,MMP16
0.00449	GO:0005515	MF	protein binding	CRLF1,TNFRSF9,PTPRN,COL11A1,TRIB2,GLI2,NTN4,PLXNA2,NOX4,CD200,TIMP3,NALCN,SGCG,FLT1,WISP1,COMP,ACTA2,SLC38A1,ENO2,CAP2,STC2,LOXL3,SLC2A1,TNFSF4,PPP1R3C,TGFBI,BHLHE41,RHOJ,PRKAB2,LOXL2,TSPAN2,ADAM19,TES,HEY2,TNS3,SKIL,ITGA11,HECW2,FGF2,AMIGO2,TPM1,CDH13,SLC16A3,ATP1B1,KCNH1,STAC,SFRP2,TRIM7,SLC22A3,IGFBP3,VLDLR,EDNRA,WWC2,BMP6,SEMA3D,HSPA13,IGFBP7,CXCL5,NPY1R,EDIL3,ESM1,PKNOX2,CLIC3,MAP3K2,CDH2,RN…
0.00473	GO:0005178	MF	integrin binding	WISP1,TGFBI,SFRP2,EDIL3,ESM1
0.00488	GO:0005216	MF	ion channel activity	NALCN,KCNH1,PIEZO2,KCNT2,CLIC3,FAM26E
0.00524	GO:0022838	MF	substrate-specific channel activity	NALCN,KCNH1,PIEZO2,KCNT2,CLIC3,FAM26E
0.00536	GO:0015077	MF	monovalent inorganic cation transmembrane transporter activity	NALCN,ATP1B1,KCNH1,KCNT2
0.00566	GO:0015075	MF	ion transmembrane transporter activity	NALCN,SLC16A3,ATP1B1,KCNH1,PIEZO2,KCNT2,CLIC3,FAM26E
0.00666	GO:0015267	MF	channel activity	NALCN,KCNH1,PIEZO2,KCNT2,CLIC3,FAM26E
0.00666	GO:0022803	MF	passive transmembrane transporter activity	NALCN,KCNH1,PIEZO2,KCNT2,CLIC3,FAM26E
0.00666	GO:0005261	MF	cation channel activity	NALCN,KCNH1,PIEZO2,KCNT2,FAM26E
0.00798	GO:0022891	MF	substrate-specific transmembrane transporter activity	NALCN,SLC16A3,ATP1B1,KCNH1,PIEZO2,KCNT2,CLIC3,FAM26E
0.00798	GO:0015079	MF	potassium ion transmembrane transporter activity	ATP1B1,KCNH1,KCNT2
0.00799	GO:0001968	MF	fibronectin binding	LOXL3,SFRP2,IGFBP3
0.00809	GO:0046873	MF	metal ion transmembrane transporter activity	NALCN,ATP1B1,KCNH1,KCNT2
0.00833	GO:0019838	MF	growth factor binding	FLT1,WISP1,IGFBP3,IGFBP7,ESM1
0.00952	GO:0098639	MF	collagen binding involved in cell-matrix adhesion	ITGA11,ITGA1
0.00995	GO:0022836	MF	gated channel activity	NALCN,KCNH1,PIEZO2,KCNT2,CLIC3
0.0104	GO:0005215	MF	transporter activity	NALCN,LOXL3,SLC16A3,ATP1B1,KCNH1,KCNT2
0.0105	GO:0044877	MF	macromolecular complex binding	WISP1,COMP,TGFBI,ITGA11,TPM1,CDH13,ATP1B1,SFRP2,VLDLR,EDIL3,ESM1,PKNOX2,COL14A1,ITGA1
0.0108	GO:0022832	MF	voltage-gated channel activity	NALCN,KCNH1,KCNT2
0.0108	GO:0022857	MF	transmembrane transporter activity	NALCN,SLC16A3,ATP1B1,KCNH1,PIEZO2,KCNT2,CLIC3,FAM26E
0.0108	GO:0005244	MF	voltage-gated ion channel activity	NALCN,KCNH1,KCNT2
0.0117	GO:0098634	MF	cell-matrix adhesion mediator activity	ITGA11,ITGA1
0.012	GO:0016706	MF	oxidoreductase activity, acting on paired donors, with incorporation or reduction of molecular oxygen, 2-oxoglutarate as one donor, and incorporation of one atom each of oxygen into both donors	P4HA2,TET1,PLOD2
0.0127	GO:0032403	MF	protein complex binding	WISP1,COMP,TGFBI,ITGA11,TPM1,ATP1B1,SFRP2,EDIL3,ESM1,PKNOX2,COL14A1,ITGA1
0.013	GO:0022890	MF	inorganic cation transmembrane transporter activity	NALCN,ATP1B1,KCNH1,KCNT2
0.0147	GO:0008324	MF	cation transmembrane transporter activity	NALCN,ATP1B1,KCNH1,PIEZO2,KCNT2,FAM26E
0.0147	GO:0005125	MF	cytokine activity	CRLF1,TNFSF4,FGF2,BMP6,CXCL5,CCL3L3
0.0147	GO:0022892	MF	substrate-specific transporter activity	NALCN,SLC16A3,ATP1B1,KCNH1,PIEZO2,KCNT2,CLIC3,FAM26E
0.0166	GO:0005488	MF	binding	CRLF1,TNFRSF9,PTPRN,COL11A1,TRIB2,P4HA2,GLI2,NTN4,PLXNA2,NOX4,CD200,ZNF184,TIMP3,LIPG,NALCN,SGCG,FLT1,WISP1,DBP,COMP,ACTA2,SLC38A1,ENO2,CAP2,STC2,LOXL3,SLC2A1,TNFSF4,KLF7,PPP1R3C,TGFBI,BHLHE41,RHOJ,PRKAB2,ZSWIM4,XAF1,LOXL2,TSPAN2,ADAM19,TES,HEY2,TNS3,SKIL,ITGA11,CH25H,TET1,HECW2,FGF2,AMIGO2,TPM1,CDH13,SLC16A3,ATP1B1,KCNH1,STAC,SFRP2,TRIM7,SLC22A3,IGFBP3,VLDLR,EDNRA,WWC2,PLOD2,BMP6,SEMA3D,HSPA13,M…
0.0179	GO:0050839	MF	cell adhesion molecule binding	CD200,WISP1,TGFBI,TES,CDH13,SFRP2,EDIL3,ESM1
0.0199	GO:0022842	MF	narrow pore channel activity	NALCN
0.0199	GO:0022840	MF	leak channel activity	NALCN
0.02	GO:0008201	MF	heparin binding	LIPG,WISP1,COMP,FGF2,THBS2
0.0212	GO:0031418	MF	L-ascorbic acid binding	P4HA2,PLOD2
0.0221	GO:0048018	MF	receptor ligand activity	CRLF1,STC2,TNFSF4,FGF2,SFRP2,BMP6,CXCL5,CCL3L3
0.0225	GO:0016641	MF	oxidoreductase activity, acting on the CH-NH2 group of donors, oxygen as acceptor	LOXL3,LOXL2
0.0241	GO:0008270	MF	zinc ion binding	GLI2,ZNF184,KLF7,ZSWIM4,XAF1,TES,TET1,TRIM7,MMP16
0.0242	GO:0015129	MF	lactate transmembrane transporter activity	SLC16A3
0.0252	GO:0015081	MF	sodium ion transmembrane transporter activity	NALCN,ATP1B1
0.0255	GO:0005249	MF	voltage-gated potassium channel activity	KCNH1,KCNT2
0.0255	GO:0030545	MF	receptor regulator activity	CRLF1,STC2,TNFSF4,FGF2,SFRP2,BMP6,CXCL5,CCL3L3
0.0263	GO:0051213	MF	dioxygenase activity	P4HA2,TET1,PLOD2
0.0263	GO:0038024	MF	cargo receptor activity	LOXL3,LOXL2,VLDLR
0.0263	GO:0050840	MF	extracellular matrix binding	COL11A1,NTN4,TGFBI
0.0276	GO:0016638	MF	oxidoreductase activity, acting on the CH-NH2 group of donors	LOXL3,LOXL2
0.0277	GO:0005272	MF	sodium channel activity	NALCN
0.0293	GO:0043167	MF	ion binding	TRIB2,P4HA2,GLI2,NOX4,ZNF184,TIMP3,LIPG,FLT1,WISP1,ACTA2,ENO2,LOXL3,KLF7,RHOJ,ZSWIM4,XAF1,LOXL2,ADAM19,TES,CH25H,TET1,FGF2,CDH13,ATP1B1,KCNH1,STAC,TRIM7,IGFBP3,VLDLR,PLOD2,HSPA13,MMP16,KCNT2,EDIL3,MAP3K2,RNF152,THBS2,ATP10A,ITGA1
0.0293	GO:0038191	MF	neuropilin binding	SEMA3D
0.0338	GO:0036327	MF	VEGF-B-activated receptor activity	FLT1
0.0338	GO:0036326	MF	VEGF-A-activated receptor activity	FLT1
0.0338	GO:0036332	MF	placental growth factor-activated receptor activity	FLT1
0.0338	GO:0046872	MF	metal ion binding	COL11A1,P4HA2,GLI2,ZNF184,TIMP3,COMP,ENO2,LOXL3,KLF7,ZSWIM4,XAF1,LOXL2,ADAM19,TES,ITGA11,CH25H,TET1,CDH13,ATP1B1,STAC,TRIM7,IGFBP3,VLDLR,PLOD2,MMP16,EDIL3,MAP3K2,CDH2,RNF152,THBS2,ATP10A,ITGA1
0.0342	GO:0005267	MF	potassium channel activity	KCNH1,KCNT2
0.0351	GO:0004679	MF	AMP-activated protein kinase activity	PRKAB2
0.0352	GO:0000982	MF	transcription factor activity, RNA polymerase II core promoter proximal region sequence-specific binding	GLI2,DBP,KLF7,BHLHE41,SKIL
0.0352	GO:0000155	MF	phosphorelay sensor kinase activity	KCNH1
0.0353	GO:0022843	MF	voltage-gated cation channel activity	KCNH1,KCNT2
0.0361	GO:0060089	MF	molecular transducer activity	CRLF1,TNFRSF9,PLXNA2,CD200,FLT1,LOXL3,PRKAB2,LOXL2,ITGA11,KCNH1,SFRP2,VLDLR,EDNRA,NPY1R,GPR1,LGR4
0.0364	GO:0005539	MF	glycosaminoglycan binding	LIPG,WISP1,COMP,FGF2,THBS2
0.0377	GO:0004673	MF	protein histidine kinase activity	KCNH1
0.0377	GO:0005391	MF	sodium:potassium-exchanging ATPase activity	ATP1B1
0.0377	GO:0019826	MF	oxygen sensor activity	NOX4
0.0385	GO:0043169	MF	cation binding	COL11A1,P4HA2,GLI2,ZNF184,TIMP3,COMP,ENO2,LOXL3,KLF7,ZSWIM4,XAF1,LOXL2,ADAM19,TES,ITGA11,CH25H,TET1,CDH13,ATP1B1,STAC,TRIM7,IGFBP3,VLDLR,PLOD2,MMP16,EDIL3,MAP3K2,CDH2,RNF152,THBS2,ATP10A,ITGA1
0.0385	GO:0008556	MF	potassium-transporting ATPase activity	ATP1B1
0.0385	GO:1990837	MF	sequence-specific double-stranded DNA binding	GLI2,DBP,KLF7,BHLHE41,HEY2,SKIL,PKNOX2
0.0391	GO:0071813	MF	lipoprotein particle binding	CDH13,VLDLR
0.0391	GO:0071814	MF	protein-lipid complex binding	CDH13,VLDLR
0.0393	GO:0016705	MF	oxidoreductase activity, acting on paired donors, with incorporation or reduction of molecular oxygen	P4HA2,CH25H,TET1,PLOD2
0.0393	GO:0005506	MF	iron ion binding	P4HA2,CH25H,TET1,PLOD2
0.0405	GO:1901681	MF	sulfur compound binding	LIPG,WISP1,COMP,FGF2,THBS2
0.0405	GO:0000977	MF	RNA polymerase II regulatory region sequence-specific DNA binding	GLI2,DBP,KLF7,BHLHE41,SKIL,PKNOX2
0.0407	GO:0005102	MF	receptor binding	CRLF1,CD200,WISP1,STC2,TNFSF4,TGFBI,FGF2,SFRP2,BMP6,SEMA3D,CXCL5,EDIL3,ESM1,ITGA1,CCL3L3
0.0409	GO:0001012	MF	RNA polymerase II regulatory region DNA binding	GLI2,DBP,KLF7,BHLHE41,SKIL,PKNOX2
0.0409	GO:0008009	MF	chemokine activity	CXCL5,CCL3L3
0.0411	GO:0031402	MF	sodium ion binding	ATP1B1
0.0417	GO:0001102	MF	RNA polymerase II activating transcription factor binding	BHLHE41,HEY2
0.0437	GO:0004634	MF	phosphopyruvate hydratase activity	ENO2
0.0439	GO:0030955	MF	potassium ion binding	ATP1B1
0.0447	GO:0004656	MF	procollagen-proline 4-dioxygenase activity	P4HA2
0.0449	GO:0023026	MF	MHC class II protein complex binding	ATP1B1
0.045	GO:0009055	MF	electron transfer activity	P4HA2,NOX4,LOXL2
0.0456	GO:0005201	MF	extracellular matrix structural constituent	COL11A1,COMP,COL14A1
0.0464	GO:0016775	MF	phosphotransferase activity, nitrogenous group as acceptor	KCNH1
0.0469	GO:0038025	MF	reelin receptor activity	VLDLR
0.0469	GO:0034189	MF	very-low-density lipoprotein particle binding	VLDLR
0.0469	GO:0004872	MF	receptor activity	CRLF1,TNFRSF9,PLXNA2,CD200,FLT1,LOXL3,LOXL2,ITGA11,KCNH1,SFRP2,VLDLR,EDNRA,NPY1R,GPR1,LGR4
0.0469	GO:0034437	MF	glycoprotein transporter activity	VLDLR
0.0478	GO:0005171	MF	hepatocyte growth factor receptor binding	ESM1
0.0482	GO:0008475	MF	procollagen-lysine 5-dioxygenase activity	PLOD2
0.0485	GO:0098631	MF	cell adhesion mediator activity	ITGA1
0.0494	GO:0003690	MF	double-stranded DNA binding	GLI2,DBP,KLF7,BHLHE41,HEY2,SKIL,PKNOX2
0.0498	GO:0005126	MF	cytokine receptor binding	CRLF1,TNFSF4,BMP6,CXCL5,CCL3L3
0.0499	GO:0023023	MF	MHC protein complex binding	ATP1B1
0.0499	GO:0042379	MF	chemokine receptor binding	CXCL5,CCL3L3
0.0499	GO:0031420	MF	alkali metal ion binding	ATP1B1
0.0499	GO:0008160	MF	protein tyrosine phosphatase activator activity	IGFBP3

## Sheet: P1 Upregulated
p-value	term ID	t type	t name	Q&T list
9.71e-11	GO:0030198	BP	extracellular matrix organization	TNC,FBLN1,NID2,LAMB1,CRISPLD2,LAMA4,MFAP2,PDGFRA,FLOT1,EMILIN1,FBN2,COL6A2,ITGA10,CTSK,ADAM12,ADAMTS4,OLFML2B,COL6A3,DPP4,EGFL6,ITGB3
9.71e-11	GO:0043062	BP	extracellular structure organization	TNC,FBLN1,NID2,LAMB1,CRISPLD2,LAMA4,MFAP2,PDGFRA,FLOT1,EMILIN1,FBN2,COL6A2,ITGA10,CTSK,ADAM12,ADAMTS4,OLFML2B,COL6A3,DPP4,EGFL6,ITGB3
5.1e-10	GO:0007275	BP	multicellular organism development	TNC,DSG2,LTBP1,PPP2R3A,LAMB1,SRPX2,CRISPLD2,EYA1,PCOLCE,GLI3,OGN,ASPN,CXCL12,FAM20A,SOBP,LAMA4,OLFML3,TNFSF10,RUNX2,OMD,SERPINF1,PDGFRA,TBX3,FAIM2,DOCK10,HS6ST1,PIM1,FLOT1,FBN2,CRABP2,CTSK,AGTR1,GPC3,THRB,NCAM2,APCDD1,MOV10,ADAMTS4,PLXDC1,ALPL,NTNG1,COL6A3,F2RL1,CTHRC1,DCHS1,SERPINB7,PDGFD,DAB1,HIC1,EGR3,TMEM119,PRKX,EFNA5,IFNE,MME,EGFL6,MIR199B,MIR199A1,MIR503,MIR199A2,PEG10,ITGB3,S1PR2,MIR21
1.8e-09	GO:0048856	BP	anatomical structure development	TNC,DSG2,LTBP1,PPP2R3A,LAMB1,SRPX2,CRISPLD2,EYA1,PCOLCE,GLI3,OGN,ASPN,CXCL12,FAM20A,SOBP,LAMA4,OLFML3,TNFSF10,RUNX2,OMD,SERPINF1,PDGFRA,TBX3,FAIM2,CPM,DOCK10,HS6ST1,PIM1,FLOT1,FBN2,CRABP2,CTSK,AGTR1,GPC3,ADAM12,THRB,NCAM2,APCDD1,MOV10,ADAMTS4,PLXDC1,ALPL,NTNG1,COL6A3,F2RL1,CTHRC1,DCHS1,SERPINB7,PDGFD,DAB1,HIC1,EGR3,TMEM119,PRKX,EFNA5,IFNE,MME,EGFL6,MIR199B,MIR199A1,MIR503,MIR199A2,PEG10,ITGB3,S1P…
8.38e-09	GO:0048731	BP	system development	TNC,DSG2,LTBP1,LAMB1,SRPX2,CRISPLD2,EYA1,GLI3,OGN,ASPN,CXCL12,FAM20A,SOBP,LAMA4,TNFSF10,RUNX2,OMD,SERPINF1,PDGFRA,TBX3,FAIM2,DOCK10,HS6ST1,PIM1,FLOT1,FBN2,CRABP2,CTSK,AGTR1,GPC3,THRB,NCAM2,APCDD1,MOV10,ADAMTS4,PLXDC1,ALPL,NTNG1,COL6A3,F2RL1,CTHRC1,DCHS1,SERPINB7,PDGFD,DAB1,EGR3,TMEM119,PRKX,EFNA5,IFNE,MME,MIR199B,MIR199A1,MIR503,MIR199A2,PEG10,ITGB3,MIR21
1.78e-08	GO:0048513	BP	animal organ development	TNC,DSG2,LTBP1,LAMB1,CRISPLD2,EYA1,GLI3,ASPN,CXCL12,FAM20A,SOBP,MFAP2,TNFSF10,RUNX2,OMD,SERPINF1,PDGFRA,TBX3,FAIM2,DOCK10,HS6ST1,PIM1,FLOT1,FBN2,CTSK,AGTR1,GPC3,THRB,APCDD1,MOV10,PLXDC1,ALPL,COL6A3,F2RL1,CTHRC1,DCHS1,SERPINB7,PDGFD,DAB1,EGR3,TMEM119,PRKX,IFNE,MME,MIR199B,MIR199A1,MIR199A2,PEG10,MIR21
1.78e-08	GO:0032502	BP	developmental process	TNC,DSG2,LTBP1,PPP2R3A,LAMB1,SRPX2,CRISPLD2,EYA1,PCOLCE,GLI3,OGN,ASPN,CXCL12,FAM20A,SOBP,LAMA4,OLFML3,MFAP2,TNFSF10,RUNX2,OMD,SERPINF1,PDGFRA,TBX3,FAIM2,CPM,DOCK10,HS6ST1,PIM1,FLOT1,FBN2,CRABP2,CTSK,AGTR1,GPC3,ADAM12,THRB,NCAM2,APCDD1,MOV10,ADAMTS4,PLXDC1,ALPL,NTNG1,COL6A3,GNL3,F2RL1,CTHRC1,DCHS1,SERPINB7,PDGFD,DAB1,HIC1,EGR3,TMEM119,PRKX,EFNA5,IFNE,MME,EGFL6,MIR199B,MIR199A1,MIR503,MIR199A2,PEG1…
5.77e-08	GO:0032501	BP	multicellular organismal process	TNC,DSG2,LTBP1,GUCY1B3,ABCC9,PPP2R3A,LAMB1,SRPX2,CRISPLD2,EYA1,FBL,PCOLCE,GLI3,OGN,ASPN,DNM1,CXCL12,FAM20A,SOBP,LAMA4,OLFML3,MFAP2,TNFSF10,PTGFR,RUNX2,OMD,SERPINF1,DTNA,PDGFRA,TBX3,FAIM2,DOCK10,HS6ST1,PIM1,FLOT1,FBN2,CRABP2,HMCN1,CTSK,AGTR1,GPC3,THRB,NCAM2,APCDD1,MOV10,CLIC2,CD109,ADAMTS4,PLXDC1,ALPL,NTNG1,COL6A3,GNL3,F2RL1,CTHRC1,DCHS1,SERPINB7,PDGFD,MCC,DAB1,HIC1,EGR3,TMEM119,PRKX,EFNA5,IFNE,MM…
1.09e-07	GO:0009888	BP	tissue development	TNC,DSG2,PPP2R3A,LAMB1,EYA1,GLI3,ASPN,FAM20A,RUNX2,OMD,FOXP2,PDGFRA,TBX3,PIM1,FLOT1,FBN2,CRABP2,CTSK,GPC3,THRB,APCDD1,CD109,ALPL,F2RL1,CTHRC1,DCHS1,SERPINB7,PDGFD,BNC2,TMEM119,PRKX,MIR199B,MIR199A1,MIR199A2,ITGB3,S1PR2,MIR21
1.13e-07	GO:0009653	BP	anatomical structure morphogenesis	TNC,LAMB1,SRPX2,CRISPLD2,EYA1,GLI3,OGN,ASPN,CXCL12,FAM20A,SOBP,MFAP2,RUNX2,SERPINF1,PDGFRA,TBX3,FAIM2,CPM,DOCK10,HS6ST1,PIM1,FLOT1,FBN2,CRABP2,GPC3,ADAM12,THRB,PLXDC1,ALPL,NTNG1,CTHRC1,DCHS1,DAB1,EGR3,PRKX,EFNA5,MIR199B,MIR503,ITGB3,MIR21
1.48e-07	GO:0001568	BP	blood vessel development	LTBP1,TEAD2,NFATC4,SRPX2,EYA1,GLI3,LAMA4,SERPINF1,PDGFRA,TBX3,HS6ST1,GPC3,PLXDC1,SERPINB7,ANPEP,PDGFD,EGR3,PRKX,MIR199B,MIR503,ITGB3,MIR21
2.47e-07	GO:0072359	BP	circulatory system development	DSG2,LTBP1,SRPX2,EYA1,GLI3,LAMA4,SERPINF1,PDGFRA,TBX3,HS6ST1,PIM1,GPC3,PLXDC1,DCHS1,SERPINB7,PDGFD,EGR3,PRKX,MIR199B,MIR199A1,MIR503,MIR199A2,ITGB3,MIR21
2.6e-07	GO:0008284	BP	positive regulation of cell proliferation	TNC,LAMB1,EYA1,GLI3,CXCL12,PTGFR,RUNX2,FOXP2,PDGFRA,TBX3,PIM1,CTHRC1,SERPINB7,PDGFD,EGR3,TMEM119,DPP4,MIR199B,MIR199A1,MIR503,MIR199A2,ITGB3,S1PR2,MIR21
2.98e-07	GO:0001944	BP	vasculature development	LTBP1,TEAD2,NFATC4,SRPX2,EYA1,GLI3,LAMA4,SERPINF1,PDGFRA,TBX3,HS6ST1,GPC3,PLXDC1,SERPINB7,ANPEP,PDGFD,EGR3,PRKX,MIR199B,MIR503,ITGB3,MIR21
3.75e-07	GO:0072358	BP	cardiovascular system development	LTBP1,TEAD2,NFATC4,SRPX2,EYA1,GLI3,LAMA4,SERPINF1,PDGFRA,TBX3,HS6ST1,GPC3,PLXDC1,SERPINB7,ANPEP,PDGFD,EGR3,PRKX,MIR199B,MIR503,ITGB3,MIR21
5.32e-07	GO:0048646	BP	anatomical structure formation involved in morphogenesis	TEAD2,LAMB1,NFATC4,SRPX2,EYA1,GLI3,FAM20A,SERPINF1,PDGFRA,TBX3,FAIM2,HS6ST1,PIM1,FLOT1,FBN2,ADAM12,CD109,PLXDC1,CTHRC1,DCHS1,ANPEP,EGR3,PRKX,MIR199B,MIR503,ITGB3,MIR21
6.28e-07	GO:0042127	BP	regulation of cell proliferation	TNC,LAMB1,SRPX,EYA1,GLI3,OGN,CXCL12,PTGFR,RUNX2,FOXP2,SERPINF1,PDGFRA,TBX3,PIM1,AGTR1,GPC3,CD109,GNL3,CTHRC1,SERPINB7,PDGFD,MCC,EGR3,TMEM119,DPP4,MIR199B,MIR199A1,MIR503,MIR199A2,ITGB3,S1PR2,MIR21
7.72e-07	GO:0008283	BP	cell proliferation	TNC,LAMB1,SRPX,EYA1,GLI3,OGN,CXCL12,PTGFR,RUNX2,SERPINF1,PDGFRA,TBX3,PIM1,AGTR1,GPC3,CD109,GNL3,F2RL1,CTHRC1,DCHS1,SERPINB7,PDGFD,MCC,EGR3,TMEM119,PRKX,IFNE,DPP4,MIR199B,MIR199A1,MIR503,MIR199A2,ITGB3,S1PR2,MIR21
1.11e-06	GO:0007155	BP	cell adhesion	TNC,DSG2,NID2,LAMB1,SRPX,SRPX2,GLI3,CXCL12,LAMA4,OMD,PDGFRA,FLOT1,ITGA10,ADAM12,NCAM2,COL6A3,DCHS1,DAB1,PRKX,EFNA5,DPP4,EGFL6,MIR503,ITGB3,SPON1,MIR21
1.21e-06	GO:0022610	BP	biological adhesion	TNC,DSG2,NID2,LAMB1,SRPX,SRPX2,GLI3,CXCL12,LAMA4,OMD,PDGFRA,FLOT1,ITGA10,ADAM12,NCAM2,COL6A3,DCHS1,DAB1,PRKX,EFNA5,DPP4,EGFL6,MIR503,ITGB3,SPON1,MIR21
2.95e-06	GO:0051239	BP	regulation of multicellular organismal process	DSG2,ABCC9,SRPX2,EYA1,GLI3,ASPN,CXCL12,LAMA4,RUNX2,OMD,SERPINF1,PDGFRA,TBX3,PIM1,FLOT1,FBN2,CRABP2,CTSK,AGTR1,GPC3,THRB,MOV10,CLIC2,F2RL1,CTHRC1,SERPINB7,PDGFD,MCC,DAB1,TMEM119,PRKX,EFNA5,MIR199B,MIR199A1,MIR503,MIR199A2,ITGB3,S1PR2,MIR21
3.14e-06	GO:1905180	BP	positive regulation of cardiac muscle tissue regeneration	MIR199B,MIR199A1,MIR199A2
3.14e-06	GO:1905178	BP	regulation of cardiac muscle tissue regeneration	MIR199B,MIR199A1,MIR199A2
7.36e-06	GO:0000320	BP	re-entry into mitotic cell cycle	MIR199B,MIR199A1,MIR199A2
7.36e-06	GO:0061026	BP	cardiac muscle tissue regeneration	MIR199B,MIR199A1,MIR199A2
7.77e-06	GO:2000026	BP	regulation of multicellular organismal development	SRPX2,EYA1,GLI3,ASPN,CXCL12,LAMA4,RUNX2,OMD,SERPINF1,TBX3,PIM1,FLOT1,FBN2,CRABP2,CTSK,GPC3,MOV10,CTHRC1,SERPINB7,PDGFD,DAB1,TMEM119,PRKX,EFNA5,MIR199B,MIR199A1,MIR503,MIR199A2,S1PR2,MIR21
8.54e-06	GO:0009968	BP	negative regulation of signal transduction	LTBP1,EYA1,GLI3,ASPN,DNM1,CXCL12,PPIF,TNFSF10,RUNX2,PDGFRA,FAIM2,FBN2,GPC3,APCDD1,CLIC2,F2RL1,CTHRC1,MCC,DAB1,HIC1,PEG10,S1PR2,MIR21
1.62e-05	GO:0010614	BP	negative regulation of cardiac muscle hypertrophy	MIR199B,MIR199A1,MIR199A2,MIR21
1.66e-05	GO:0001655	BP	urogenital system development	TNC,EYA1,GLI3,SERPINF1,PDGFRA,AGTR1,GPC3,DCHS1,SERPINB7,PDGFD,PRKX,MME
1.77e-05	GO:0035295	BP	tube development	TNC,TEAD2,NFATC4,CRISPLD2,EYA1,GLI3,FOXP2,PDGFRA,TBX3,HS6ST1,GPC3,THRB,CTHRC1,DCHS1,DAB1,PRKX,ITGB3,MIR21
1.82e-05	GO:0023051	BP	regulation of signaling	LTBP1,GUCY1B3,ABCC9,SRPX,EYA1,GLI3,ASPN,DNM1,CXCL12,PPIF,TNFSF10,RUNX2,PDGFRA,FAIM2,FLOT1,FBN2,CRABP2,AGTR1,GPC3,APCDD1,CLIC2,F2RL1,CTHRC1,SCG5,TSPAN5,PDGFD,MCC,DAB1,HIC1,TNFAIP8L3,EFNA5,IFNE,DPP4,MIR199B,MIR199A1,MIR199A2,PEG10,ITGB3,S1PR2,MIR21
1.82e-05	GO:0042476	BP	odontogenesis	TNC,LAMB1,GLI3,ASPN,FAM20A,RUNX2,PDGFRA,ALPL
1.89e-05	GO:0001822	BP	kidney development	EYA1,GLI3,SERPINF1,PDGFRA,AGTR1,GPC3,DCHS1,SERPINB7,PDGFD,PRKX,MME
1.89e-05	GO:0014741	BP	negative regulation of muscle hypertrophy	MIR199B,MIR199A1,MIR199A2,MIR21
3.04e-05	GO:0010667	BP	negative regulation of cardiac muscle cell apoptotic process	MIR199B,MIR199A1,MIR199A2,MIR21
3.04e-05	GO:0010648	BP	negative regulation of cell communication	LTBP1,EYA1,GLI3,ASPN,DNM1,CXCL12,PPIF,TNFSF10,RUNX2,PDGFRA,FAIM2,FBN2,GPC3,APCDD1,CLIC2,F2RL1,CTHRC1,MCC,DAB1,HIC1,PEG10,S1PR2,MIR21
3.04e-05	GO:0010646	BP	regulation of cell communication	LTBP1,GUCY1B3,SRPX,EYA1,GLI3,ASPN,DNM1,CXCL12,PPIF,TNFSF10,RUNX2,PDGFRA,FAIM2,FLOT1,FBN2,CRABP2,AGTR1,GPC3,APCDD1,CLIC2,F2RL1,CTHRC1,SCG5,TSPAN5,PDGFD,MCC,DAB1,HIC1,TNFAIP8L3,EFNA5,IFNE,DPP4,MIR199B,MIR199A1,MIR199A2,PEG10,ITGB3,S1PR2,MIR21
3.04e-05	GO:0001503	BP	ossification	TNC,FBL,GLI3,ASPN,RUNX2,OMD,FBN2,CTSK,GPC3,ALPL,CTHRC1,DCHS1,TMEM119
3.05e-05	GO:0072001	BP	renal system development	EYA1,GLI3,SERPINF1,PDGFRA,AGTR1,GPC3,DCHS1,SERPINB7,PDGFD,PRKX,MME
3.05e-05	GO:0023057	BP	negative regulation of signaling	LTBP1,EYA1,GLI3,ASPN,DNM1,CXCL12,PPIF,TNFSF10,RUNX2,PDGFRA,FAIM2,FBN2,GPC3,APCDD1,CLIC2,F2RL1,CTHRC1,MCC,DAB1,HIC1,PEG10,S1PR2,MIR21
4.02e-05	GO:0061052	BP	negative regulation of cell growth involved in cardiac muscle cell development	MIR199B,MIR199A1,MIR199A2
4.02e-05	GO:0050673	BP	epithelial cell proliferation	LAMB1,EYA1,CXCL12,FOXP2,SERPINF1,GPC3,CD109,MCC,EGR3,PRKX,MIR503,ITGB3,MIR21
4.06e-05	GO:0050793	BP	regulation of developmental process	SRPX2,EYA1,GLI3,ASPN,CXCL12,LAMA4,RUNX2,OMD,SERPINF1,PDGFRA,TBX3,PIM1,FLOT1,FBN2,CRABP2,CTSK,AGTR1,GPC3,MOV10,CTHRC1,SERPINB7,PDGFD,DAB1,TMEM119,PRKX,EFNA5,MIR199B,MIR199A1,MIR503,MIR199A2,ITGB3,S1PR2,MIR21
4.09e-05	GO:0050678	BP	regulation of epithelial cell proliferation	LAMB1,EYA1,CXCL12,FOXP2,SERPINF1,GPC3,CD109,MCC,EGR3,MIR503,ITGB3,MIR21
4.09e-05	GO:0010664	BP	negative regulation of striated muscle cell apoptotic process	MIR199B,MIR199A1,MIR199A2,MIR21
6.55e-05	GO:0051094	BP	positive regulation of developmental process	SRPX2,GLI3,CXCL12,RUNX2,SERPINF1,PIM1,FLOT1,FBN2,CRABP2,AGTR1,CTHRC1,SERPINB7,PDGFD,DAB1,TMEM119,EFNA5,MIR199B,MIR199A1,MIR503,MIR199A2,S1PR2,MIR21
6.55e-05	GO:0048585	BP	negative regulation of response to stimulus	LTBP1,EYA1,GLI3,ASPN,DNM1,CXCL12,PPIF,TNFSF10,RUNX2,SERPINF1,PDGFRA,FAIM2,FBN2,GPC3,APCDD1,CLIC2,F2RL1,CTHRC1,MCC,DAB1,HIC1,PEG10,S1PR2,MIR21
6.79e-05	GO:0031214	BP	biomineral tissue development	ASPN,FAM20A,OMD,FBN2,GPC3,ALPL,TMEM119
6.87e-05	GO:0009887	BP	animal organ morphogenesis	TNC,LAMB1,EYA1,GLI3,ASPN,FAM20A,SOBP,MFAP2,RUNX2,PDGFRA,TBX3,PIM1,FBN2,GPC3,THRB,ALPL,CTHRC1,DCHS1,PRKX,MIR21
8.66e-05	GO:0033002	BP	muscle cell proliferation	OGN,PIM1,PDGFD,MIR199B,MIR199A1,MIR503,MIR199A2,MIR21
9.9e-05	GO:0022603	BP	regulation of anatomical structure morphogenesis	SRPX2,EYA1,ASPN,CXCL12,RUNX2,SERPINF1,PIM1,CRABP2,GPC3,CTHRC1,DAB1,EFNA5,MIR199B,MIR503,MIR21
9.9e-05	GO:0010665	BP	regulation of cardiac muscle cell apoptotic process	MIR199B,MIR199A1,MIR199A2,MIR21
0.000105	GO:0030154	BP	cell differentiation	TNC,DSG2,LAMB1,EYA1,GLI3,OGN,CXCL12,LAMA4,RUNX2,SERPINF1,PDGFRA,TBX3,FAIM2,DOCK10,HS6ST1,FLOT1,FBN2,CRABP2,CTSK,AGTR1,GPC3,ADAM12,THRB,NCAM2,APCDD1,MOV10,ALPL,NTNG1,F2RL1,CTHRC1,DCHS1,DAB1,TMEM119,PRKX,EFNA5,IFNE,EGFL6,MIR199B,MIR199A1,MIR199A2,PEG10,ITGB3,S1PR2,MIR21
0.000107	GO:0030324	BP	lung development	TNC,CRISPLD2,EYA1,GLI3,FOXP2,PDGFRA,HS6ST1,GPC3,THRB
0.000111	GO:0010656	BP	negative regulation of muscle cell apoptotic process	MIR199B,MIR199A1,MIR199A2,MIR21
0.000117	GO:0048639	BP	positive regulation of developmental growth	CXCL12,PIM1,CRABP2,EFNA5,MIR199B,MIR199A1,MIR199A2
0.000117	GO:0010662	BP	regulation of striated muscle cell apoptotic process	MIR199B,MIR199A1,MIR199A2,MIR21
0.000117	GO:0048869	BP	cellular developmental process	TNC,DSG2,LAMB1,EYA1,GLI3,OGN,CXCL12,LAMA4,RUNX2,SERPINF1,PDGFRA,TBX3,FAIM2,DOCK10,HS6ST1,FLOT1,FBN2,CRABP2,CTSK,AGTR1,GPC3,ADAM12,THRB,NCAM2,APCDD1,MOV10,ALPL,NTNG1,F2RL1,CTHRC1,DCHS1,DAB1,TMEM119,PRKX,EFNA5,IFNE,MME,EGFL6,MIR199B,MIR199A1,MIR199A2,PEG10,ITGB3,S1PR2,MIR21
0.000119	GO:0030323	BP	respiratory tube development	TNC,CRISPLD2,EYA1,GLI3,FOXP2,PDGFRA,HS6ST1,GPC3,THRB
0.000121	GO:0010659	BP	cardiac muscle cell apoptotic process	MIR199B,MIR199A1,MIR199A2,MIR21
0.000151	GO:0010658	BP	striated muscle cell apoptotic process	MIR199B,MIR199A1,MIR199A2,MIR21
0.000158	GO:0016477	BP	cell migration	LAMB1,SRPX2,GLI3,CXCL12,LAMA4,SERPINF1,PDGFRA,DOCK10,AGTR1,APCDD1,F2RL1,CTHRC1,DCHS1,PDGFD,MCC,DAB1,EGR3,PRKX,DPP4,MIR503,ITGB3,MIR21
0.000182	GO:0050679	BP	positive regulation of epithelial cell proliferation	LAMB1,EYA1,CXCL12,MIR503,ITGB3,MIR21
0.000187	GO:0061766	BP	positive regulation of lung blood pressure	MIR199A1,MIR199A2
0.000233	GO:0010611	BP	regulation of cardiac muscle hypertrophy	MIR199B,MIR199A1,MIR199A2,MIR21
0.000234	GO:0043542	BP	endothelial cell migration	SRPX2,SERPINF1,EGR3,PRKX,DPP4,MIR503,ITGB3,MIR21
0.000259	GO:0014743	BP	regulation of muscle hypertrophy	MIR199B,MIR199A1,MIR199A2,MIR21
0.000267	GO:0060044	BP	negative regulation of cardiac muscle cell proliferation	MIR199B,MIR199A1,MIR199A2
0.000267	GO:0060541	BP	respiratory system development	TNC,CRISPLD2,EYA1,GLI3,FOXP2,PDGFRA,HS6ST1,GPC3,THRB
0.000267	GO:0055006	BP	cardiac cell development	PDGFRA,TBX3,MIR199B,MIR199A1,MIR199A2,MIR21
0.000267	GO:0061050	BP	regulation of cell growth involved in cardiac muscle cell development	MIR199B,MIR199A1,MIR199A2
0.000267	GO:2000726	BP	negative regulation of cardiac muscle cell differentiation	MIR199B,MIR199A1,MIR199A2
0.000267	GO:0060045	BP	positive regulation of cardiac muscle cell proliferation	PIM1,MIR199B,MIR199A1,MIR199A2
0.000288	GO:0009966	BP	regulation of signal transduction	LTBP1,SRPX,EYA1,GLI3,ASPN,DNM1,CXCL12,PPIF,TNFSF10,RUNX2,PDGFRA,FAIM2,FLOT1,FBN2,CRABP2,GPC3,APCDD1,CLIC2,F2RL1,CTHRC1,TSPAN5,PDGFD,MCC,DAB1,HIC1,TNFAIP8L3,IFNE,MIR199B,MIR199A1,MIR199A2,PEG10,ITGB3,S1PR2,MIR21
0.000288	GO:1903036	BP	positive regulation of response to wounding	MIR199B,MIR199A1,MIR199A2,MIR21
0.000291	GO:0007507	BP	heart development	DSG2,LTBP1,TEAD2,NFATC4,EYA1,GLI3,PDGFRA,TBX3,PIM1,GPC3,DCHS1,MIR199B,MIR199A1,MIR199A2,MIR21
0.000291	GO:0048514	BP	blood vessel morphogenesis	TEAD2,NFATC4,SRPX2,EYA1,SERPINF1,PDGFRA,HS6ST1,PLXDC1,ANPEP,EGR3,PRKX,MIR199B,MIR503,EMP2,ITGB3,MIR21
0.000295	GO:0048662	BP	negative regulation of smooth muscle cell proliferation	OGN,MIR503
0.000306	GO:0072006	BP	nephron development	EYA1,GLI3,PDGFRA,GPC3,DCHS1,SERPINB7,PDGFD
0.000311	GO:0035583	BP	sequestering of TGFbeta in extracellular matrix	LTBP1,FBN2
0.000317	GO:0045597	BP	positive regulation of cell differentiation	GLI3,CXCL12,RUNX2,SERPINF1,FLOT1,FBN2,CRABP2,AGTR1,CTHRC1,DAB1,TMEM119,EFNA5,MIR199B,MIR199A1,MIR199A2,S1PR2,MIR21
0.000328	GO:0051240	BP	positive regulation of multicellular organismal process	SRPX2,GLI3,CXCL12,RUNX2,SERPINF1,PIM1,FLOT1,FBN2,CRABP2,F2RL1,CTHRC1,SERPINB7,PDGFD,DAB1,TMEM119,EFNA5,MIR199B,MIR199A1,MIR503,MIR199A2,ITGB3,MIR21
0.000328	GO:0021812	BP	neuronal-glial interaction involved in cerebral cortex radial glia guided migration	LAMB1,DAB1
0.000338	GO:0035239	BP	tube morphogenesis	TNC,TEAD2,NFATC4,EYA1,GLI3,PDGFRA,TBX3,GPC3,CTHRC1,DCHS1,PRKX,MIR21
0.00035	GO:0010631	BP	epithelial cell migration	SRPX2,SERPINF1,MCC,EGR3,PRKX,DPP4,MIR503,ITGB3,MIR21
0.000374	GO:0090132	BP	epithelium migration	SRPX2,SERPINF1,MCC,EGR3,PRKX,DPP4,MIR503,ITGB3,MIR21
0.000374	GO:0010660	BP	regulation of muscle cell apoptotic process	MIR199B,MIR199A1,MIR199A2,MIR21
0.000376	GO:1904753	BP	negative regulation of vascular associated smooth muscle cell migration	MIR503,MIR21
0.000399	GO:0051148	BP	negative regulation of muscle cell differentiation	MIR199B,MIR199A1,MIR199A2,MIR21
0.000399	GO:1905208	BP	negative regulation of cardiocyte differentiation	MIR199B,MIR199A1,MIR199A2
0.00043	GO:0090130	BP	tissue migration	SRPX2,SERPINF1,MCC,EGR3,PRKX,DPP4,MIR503,ITGB3,MIR21
0.000459	GO:0010657	BP	muscle cell apoptotic process	MIR199B,MIR199A1,MIR199A2,MIR21
0.00047	GO:0055023	BP	positive regulation of cardiac muscle tissue growth	PIM1,MIR199B,MIR199A1,MIR199A2
0.000482	GO:0001649	BP	osteoblast differentiation	TNC,RUNX2,FBN2,ALPL,CTHRC1
0.000482	GO:0051674	BP	localization of cell	LAMB1,SRPX2,GLI3,CXCL12,LAMA4,SERPINF1,PDGFRA,DOCK10,AGTR1,APCDD1,F2RL1,CTHRC1,DCHS1,PDGFD,MCC,DAB1,EGR3,PRKX,DPP4,MIR503,ITGB3,MIR21
0.000482	GO:0048870	BP	cell motility	LAMB1,SRPX2,GLI3,CXCL12,LAMA4,SERPINF1,PDGFRA,DOCK10,AGTR1,APCDD1,F2RL1,CTHRC1,DCHS1,PDGFD,MCC,DAB1,EGR3,PRKX,DPP4,MIR503,ITGB3,MIR21
0.000482	GO:0008015	BP	blood circulation	DSG2,GUCY1B3,ABCC9,CXCL12,AGTR1,THRB,CLIC2,F2RL1,MME,MIR199A1,MIR199A2,MIR21
0.000496	GO:0045669	BP	positive regulation of osteoblast differentiation	GLI3,RUNX2,FBN2,CTHRC1,TMEM119
0.000509	GO:0006027	BP	glycosaminoglycan catabolic process	OGN,OMD,GPC3
0.000514	GO:0003013	BP	circulatory system process	DSG2,GUCY1B3,ABCC9,CXCL12,AGTR1,THRB,CLIC2,F2RL1,MME,MIR199A1,MIR199A2,MIR21
0.000514	GO:0061117	BP	negative regulation of heart growth	MIR199B,MIR199A1,MIR199A2
0.000514	GO:0055022	BP	negative regulation of cardiac muscle tissue growth	MIR199B,MIR199A1,MIR199A2
0.000524	GO:0048583	BP	regulation of response to stimulus	LTBP1,SRPX,EYA1,GLI3,ASPN,DNM1,CXCL12,PPIF,TNFSF10,RUNX2,SERPINF1,PDGFRA,FAIM2,FLOT1,FBN2,CRABP2,CTSK,AGTR1,GPC3,APCDD1,CLIC2,COLEC12,F2RL1,CTHRC1,TSPAN5,PDGFD,MCC,DAB1,HIC1,TNFAIP8L3,EFNA5,IFNE,CFI,MIR199B,MIR199A1,MIR199A2,PEG10,ITGB3,S1PR2,MIR21
0.000526	GO:0060562	BP	epithelial tube morphogenesis	TNC,TEAD2,NFATC4,EYA1,GLI3,TBX3,GPC3,CTHRC1,DCHS1,PRKX,MIR21
0.000526	GO:0001525	BP	angiogenesis	NFATC4,SRPX2,SERPINF1,PDGFRA,HS6ST1,PLXDC1,ANPEP,EGR3,PRKX,MIR199B,MIR503,EMP2,ITGB3,MIR21
0.000554	GO:0045595	BP	regulation of cell differentiation	EYA1,GLI3,CXCL12,RUNX2,SERPINF1,PDGFRA,TBX3,FLOT1,FBN2,CRABP2,CTSK,AGTR1,MOV10,CTHRC1,DAB1,TMEM119,PRKX,EFNA5,MIR199B,MIR199A1,MIR199A2,ITGB3,S1PR2,MIR21
0.000585	GO:0060421	BP	positive regulation of heart growth	PIM1,MIR199B,MIR199A1,MIR199A2
0.000593	GO:0006026	BP	aminoglycan catabolic process	OGN,OMD,GPC3
0.000605	GO:0010594	BP	regulation of endothelial cell migration	SRPX2,SERPINF1,MIR503,ITGB3,MIR21
0.000635	GO:0009719	BP	response to endogenous stimulus	TNC,DSG2,LTBP1,MXRA5,ASPN,CXCL12,TNFSF10,PTGFR,RUNX2,SERPINF1,PDGFRA,FBN2,AGTR1,GPC3,THRB,CD109,STEAP2,ALPL,PDGFD,EGR3,EFNA5,PEG10,MIR21
0.000667	GO:0036166	BP	phenotypic switching	MIR199B,MIR21
0.000671	GO:0043502	BP	regulation of muscle adaptation	MIR199B,MIR199A1,MIR199A2,MIR21
0.000671	GO:0001936	BP	regulation of endothelial cell proliferation	CXCL12,MIR503,MIR21
0.000688	GO:0031099	BP	regeneration	TNC,CXCL12,MIR199B,MIR199A1,MIR199A2
0.000688	GO:0030856	BP	regulation of epithelial cell differentiation	TBX3,CTSK,CD109,PRKX,MIR199B,S1PR2,MIR21
0.000719	GO:0048468	BP	cell development	TNC,LAMB1,EYA1,GLI3,OGN,CXCL12,RUNX2,SERPINF1,PDGFRA,TBX3,DOCK10,HS6ST1,FLOT1,CRABP2,NCAM2,NTNG1,F2RL1,CTHRC1,DAB1,EFNA5,MIR199B,MIR199A1,MIR199A2,ITGB3,S1PR2,MIR21
0.000719	GO:0045927	BP	positive regulation of growth	CXCL12,PIM1,CRABP2,EFNA5,MIR199B,MIR199A1,MIR199A2
0.000728	GO:0003300	BP	cardiac muscle hypertrophy	MIR199B,MIR199A1,MIR199A2,MIR21
0.000781	GO:0014897	BP	striated muscle hypertrophy	MIR199B,MIR199A1,MIR199A2,MIR21
0.000781	GO:0051897	BP	positive regulation of protein kinase B signaling	MIR199B,MIR199A1,MIR199A2,MIR21
0.000831	GO:0048562	BP	embryonic organ morphogenesis	TEAD2,EYA1,GLI3,SOBP,MFAP2,RUNX2,PDGFRA,TBX3,FBN2,CTHRC1
0.000836	GO:0014896	BP	muscle hypertrophy	MIR199B,MIR199A1,MIR199A2,MIR21
0.000876	GO:0003301	BP	physiological cardiac muscle hypertrophy	MIR199B,MIR199A1,MIR199A2
0.000876	GO:0060043	BP	regulation of cardiac muscle cell proliferation	PIM1,MIR199B,MIR199A1,MIR199A2
0.000876	GO:0003298	BP	physiological muscle hypertrophy	MIR199B,MIR199A1,MIR199A2
0.000876	GO:0061049	BP	cell growth involved in cardiac muscle cell development	MIR199B,MIR199A1,MIR199A2
0.000887	GO:0048598	BP	embryonic morphogenesis	LAMB1,EYA1,GLI3,SOBP,MFAP2,RUNX2,PDGFRA,TBX3,FBN2,CRABP2,GPC3,CTHRC1,ITGB3
0.00092	GO:0048588	BP	developmental cell growth	CXCL12,EFNA5,MIR199B,MIR199A1,MIR199A2
0.000922	GO:0042340	BP	keratan sulfate catabolic process	OGN,OMD
0.000933	GO:0001935	BP	endothelial cell proliferation	CXCL12,MIR503,MIR21
0.000937	GO:0014916	BP	regulation of lung blood pressure	MIR199A1,MIR199A2
0.000946	GO:0071692	BP	protein localization to extracellular region	LTBP1,FBN2
0.000946	GO:0071694	BP	maintenance of protein location in extracellular region	LTBP1,FBN2
0.000976	GO:0043687	BP	post-translational protein modification	TNC,LTBP1,LAMB1,XPNPEP2,GPC3,ALPL,NTNG1
0.000977	GO:0046621	BP	negative regulation of organ growth	MIR199B,MIR199A1,MIR199A2
0.000977	GO:0031589	BP	cell-substrate adhesion	FBLN1,NID2,LAMB1,EMILIN1,ITGA10,PRKX,EFNA5,EGFL6,MIR503,EMP2,ITGB3
0.000978	GO:0009790	BP	embryo development	PPP2R3A,LAMB1,EYA1,GLI3,SOBP,LAMA4,MFAP2,RUNX2,PDGFRA,TBX3,HS6ST1,FBN2,CRABP2,GPC3,CTHRC1,DCHS1,ITGB3
0.000994	GO:0048660	BP	regulation of smooth muscle cell proliferation	OGN,MIR503,MIR21
0.000995	GO:0055025	BP	positive regulation of cardiac muscle tissue development	PIM1,MIR199B,MIR199A1,MIR199A2
0.00102	GO:0014742	BP	positive regulation of muscle hypertrophy	MIR199A1,MIR199A2,MIR21
0.00102	GO:0010613	BP	positive regulation of cardiac muscle hypertrophy	MIR199A1,MIR199A2,MIR21
0.00102	GO:1904018	BP	positive regulation of vasculature development	SRPX2,SERPINB7,PDGFD,MIR199B,MIR503,MIR21
0.00103	GO:0040011	BP	locomotion	LAMB1,SRPX2,GLI3,CXCL12,LAMA4,SERPINF1,PDGFRA,DOCK10,AGTR1,APCDD1,F2RL1,CTHRC1,DCHS1,PDGFD,MCC,DAB1,EGR3,PRKX,EFNA5,DPP4,MIR503,ITGB3,MIR21
0.00103	GO:0045766	BP	positive regulation of angiogenesis	SRPX2,MIR199B,MIR503,MIR21
0.00103	GO:0046622	BP	positive regulation of organ growth	PIM1,MIR199B,MIR199A1,MIR199A2
0.00103	GO:0048659	BP	smooth muscle cell proliferation	OGN,MIR503,MIR21
0.00105	GO:0051151	BP	negative regulation of smooth muscle cell differentiation	MIR199B,MIR21
0.00105	GO:0030334	BP	regulation of cell migration	LAMB1,SRPX2,CXCL12,LAMA4,SERPINF1,PDGFRA,DOCK10,F2RL1,PDGFD,MCC,MIR503,ITGB3,MIR21
0.00106	GO:0055026	BP	negative regulation of cardiac muscle tissue development	MIR199B,MIR199A1,MIR199A2
0.00107	GO:1904994	BP	regulation of leukocyte adhesion to vascular endothelial cell	CXCL12,MIR21
0.00107	GO:0070848	BP	response to growth factor	TNC,LTBP1,MXRA5,ASPN,RUNX2,PDGFRA,FBN2,GPC3,CD109,PDGFD,EGR3,PEG10,ITGB3,MIR21
0.00109	GO:0007162	BP	negative regulation of cell adhesion	TNC,CXCL12,DAB1,EFNA5,MIR503,MIR21
0.00112	GO:0051154	BP	negative regulation of striated muscle cell differentiation	MIR199B,MIR199A1,MIR199A2
0.00113	GO:0045844	BP	positive regulation of striated muscle tissue development	PIM1,FLOT1,MIR199B,MIR199A1,MIR199A2
0.00113	GO:0048636	BP	positive regulation of muscle organ development	PIM1,FLOT1,MIR199B,MIR199A1,MIR199A2
0.00113	GO:0008285	BP	negative regulation of cell proliferation	SRPX,OGN,SERPINF1,GPC3,MIR199B,MIR199A1,MIR503,MIR199A2,MIR21
0.00117	GO:0043500	BP	muscle adaptation	MIR199B,MIR199A1,MIR199A2,MIR21
0.00117	GO:1901863	BP	positive regulation of muscle tissue development	PIM1,FLOT1,MIR199B,MIR199A1,MIR199A2
0.00122	GO:0030282	BP	bone mineralization	ASPN,OMD,FBN2,GPC3,TMEM119
0.00122	GO:0051270	BP	regulation of cellular component movement	DSG2,LAMB1,SRPX2,CXCL12,LAMA4,SERPINF1,PDGFRA,DOCK10,F2RL1,PDGFD,MCC,MIR503,ITGB3,MIR21
0.00122	GO:1901566	BP	organonitrogen compound biosynthetic process	GUCY1B3,QPRT,OGN,XPNPEP2,OMD,GPC3,ALPL,NTNG1,MIR199B,MIR199A1,MIR503,MIR199A2,ITGB3,SPON1,MIR21
0.00126	GO:0055013	BP	cardiac muscle cell development	PDGFRA,TBX3,MIR199B,MIR199A1,MIR199A2
0.00126	GO:0030512	BP	negative regulation of transforming growth factor beta receptor signaling pathway	LTBP1,ASPN,FBN2,CD109,PEG10
0.0013	GO:0071559	BP	response to transforming growth factor beta	LTBP1,MXRA5,ASPN,FBN2,CD109,PDGFD,PEG10,MIR21
0.00131	GO:0045603	BP	positive regulation of endothelial cell differentiation	MIR199B,MIR21
0.00131	GO:0034138	BP	toll-like receptor 3 signaling pathway	FLOT1,COLEC12,F2RL1
0.00131	GO:0060038	BP	cardiac muscle cell proliferation	PIM1,MIR199B,MIR199A1,MIR199A2
0.00132	GO:0098609	BP	cell-cell adhesion	DSG2,LAMB1,SRPX2,GLI3,CXCL12,PDGFRA,FLOT1,NCAM2,DCHS1,DAB1,EFNA5,DPP4,ITGB3,MIR21
0.00132	GO:0032879	BP	regulation of localization	DSG2,LAMB1,GABRE,SRPX2,GLI3,DNM1,CXCL12,PPIF,LAMA4,SERPINF1,PDGFRA,DOCK10,FLOT1,CTSK,AGTR1,GPC3,CLIC2,KCNJ15,GNL3,F2RL1,SCG5,PDGFD,MCC,PRKX,EFNA5,DPP4,MIR199B,MIR503,ITGB3,MIR21
0.00136	GO:1904752	BP	regulation of vascular associated smooth muscle cell migration	MIR503,MIR21
0.00136	GO:1903845	BP	negative regulation of cellular response to transforming growth factor beta stimulus	LTBP1,ASPN,FBN2,CD109,PEG10
0.00136	GO:1904738	BP	vascular associated smooth muscle cell migration	MIR503,MIR21
0.00136	GO:0035581	BP	sequestering of extracellular ligand from receptor	LTBP1,FBN2
0.00136	GO:0034505	BP	tooth mineralization	ASPN,FAM20A,ALPL
0.00141	GO:0072111	BP	cell proliferation involved in kidney development	GPC3,SERPINB7,PDGFD
0.00141	GO:2000725	BP	regulation of cardiac muscle cell differentiation	MIR199B,MIR199A1,MIR199A2
0.00148	GO:0042475	BP	odontogenesis of dentin-containing tooth	TNC,GLI3,FAM20A,RUNX2,PDGFRA
0.00154	GO:1903034	BP	regulation of response to wounding	PDGFRA,CD109,F2RL1,MIR199B,MIR199A1,MIR199A2,MIR21
0.00154	GO:0055021	BP	regulation of cardiac muscle tissue growth	PIM1,MIR199B,MIR199A1,MIR199A2
0.00155	GO:0050680	BP	negative regulation of epithelial cell proliferation	GPC3,MIR503,MIR21
0.00157	GO:0006024	BP	glycosaminoglycan biosynthetic process	OGN,OMD,GPC3
0.0016	GO:0006023	BP	aminoglycan biosynthetic process	OGN,OMD,GPC3
0.0016	GO:0045778	BP	positive regulation of ossification	GLI3,RUNX2,FBN2,CTHRC1,TMEM119
0.00163	GO:0022617	BP	extracellular matrix disassembly	FLOT1,FBN2,CTSK,ADAMTS4,DPP4
0.00163	GO:0030326	BP	embryonic limb morphogenesis	GLI3,RUNX2,TBX3,FBN2,CRABP2,GPC3
0.00163	GO:0014912	BP	negative regulation of smooth muscle cell migration	MIR503,MIR21
0.00163	GO:0035113	BP	embryonic appendage morphogenesis	GLI3,RUNX2,TBX3,FBN2,CRABP2,GPC3
0.00167	GO:2000145	BP	regulation of cell motility	LAMB1,SRPX2,CXCL12,LAMA4,SERPINF1,PDGFRA,DOCK10,F2RL1,PDGFD,MCC,MIR503,ITGB3,MIR21
0.00169	GO:0048754	BP	branching morphogenesis of an epithelial tube	TNC,NFATC4,EYA1,GLI3,TBX3,GPC3,DCHS1
0.0017	GO:0048638	BP	regulation of developmental growth	CXCL12,PIM1,CRABP2,EFNA5,MIR199B,MIR199A1,MIR199A2
0.00175	GO:0090102	BP	cochlea development	EYA1,SOBP,CTHRC1,DCHS1
0.00177	GO:0048522	BP	positive regulation of cellular process	TNC,LAMB1,SRPX,SRPX2,EYA1,PCOLCE,GLI3,CXCL12,PPIF,FAM20A,TNFSF10,RUNX2,SERPINF1,PDGFRA,TBX3,PIM1,FLOT1,FBN2,CRABP2,CTSK,AGTR1,GPC3,THRB,CLIC2,COLEC12,GNL3,F2RL1,CTHRC1,SERPINB7,TSPAN5,PDGFD,DAB1,HIC1,EGR3,TMEM119,TNFAIP8L3,EFNA5,IFNE,DPP4,MIR199B,MIR199A1,MIR503,MIR199A2,ITGB3,S1PR2,MIR21
0.00182	GO:0001501	BP	skeletal system development	EYA1,GLI3,RUNX2,PDGFRA,TBX3,FBN2,ADAMTS4,ALPL,DCHS1,TMEM119,MIR21
0.00184	GO:0001667	BP	ameboidal-type cell migration	SRPX2,SERPINF1,MCC,EGR3,PRKX,DPP4,MIR503,ITGB3,MIR21
0.00184	GO:0090287	BP	regulation of cellular response to growth factor stimulus	LTBP1,ASPN,RUNX2,FBN2,GPC3,PEG10,ITGB3
0.00186	GO:0060420	BP	regulation of heart growth	PIM1,MIR199B,MIR199A1,MIR199A2
0.00188	GO:0006501	BP	C-terminal protein lipidation	XPNPEP2,CPM,CD109,ALPL,NTNG1
0.00205	GO:0014855	BP	striated muscle cell proliferation	PIM1,MIR199B,MIR199A1,MIR199A2
0.00206	GO:0010632	BP	regulation of epithelial cell migration	SRPX2,SERPINF1,MIR503,ITGB3,MIR21
0.00206	GO:0006928	BP	movement of cell or subcellular component	DSG2,LAMB1,SRPX2,GLI3,CXCL12,LAMA4,SERPINF1,PDGFRA,DOCK10,AGTR1,APCDD1,F2RL1,CTHRC1,DCHS1,PDGFD,MCC,DAB1,EGR3,PRKX,EFNA5,DPP4,MIR503,ITGB3,MIR21
0.00211	GO:0007178	BP	transmembrane receptor protein serine/threonine kinase signaling pathway	LTBP1,RUNX2,FBN2,GPC3,MIR21
0.00218	GO:1905205	BP	positive regulation of connective tissue replacement	MIR199A1,MIR199A2
0.00219	GO:0071229	BP	cellular response to acid chemical	TNC,DGAT2,TEAD2,NFATC4,PTGFR,SERPINF1,PDGFRA,PDGFD
0.00219	GO:0022008	BP	neurogenesis	TNC,LAMB1,EYA1,GLI3,OGN,CXCL12,RUNX2,SERPINF1,FAIM2,DOCK10,HS6ST1,FLOT1,CRABP2,NCAM2,APCDD1,NTNG1,CTHRC1,DCHS1,DAB1,EFNA5
0.00219	GO:0045926	BP	negative regulation of growth	GPC3,MT1A,MIR199B,MIR199A1,MIR199A2
0.00223	GO:0008347	BP	glial cell migration	LAMB1,GLI3,APCDD1,DAB1
0.00223	GO:0061756	BP	leukocyte adhesion to vascular endothelial cell	CXCL12,MIR21
0.00229	GO:0035195	BP	gene silencing by miRNA	MIR199B,MIR199A1,MIR503,MIR199A2,MIR21
0.00235	GO:2000378	BP	negative regulation of reactive oxygen species metabolic process	MIR199A1,MIR199A2,MIR21
0.00235	GO:0045843	BP	negative regulation of striated muscle tissue development	MIR199B,MIR199A1,MIR199A2
0.00236	GO:0048568	BP	embryonic organ development	TEAD2,EYA1,GLI3,SOBP,MFAP2,RUNX2,NES,PDGFRA,TBX3,HS6ST1,FBN2,CTHRC1
0.00245	GO:1905203	BP	regulation of connective tissue replacement	MIR199A1,MIR199A2
0.00245	GO:0048635	BP	negative regulation of muscle organ development	MIR199B,MIR199A1,MIR199A2
0.00245	GO:0016441	BP	posttranscriptional gene silencing	MIR199B,MIR199A1,MIR503,MIR199A2,MIR21
0.00245	GO:0060993	BP	kidney morphogenesis	EYA1,GLI3,GPC3,DCHS1,PRKX
0.00245	GO:0090303	BP	positive regulation of wound healing	MIR199B,MIR199A1,MIR199A2
0.00245	GO:1905207	BP	regulation of cardiocyte differentiation	MIR199B,MIR199A1,MIR199A2
0.00245	GO:0014706	BP	striated muscle tissue development	DSG2,EYA1,FOXP2,PDGFRA,TBX3,PIM1,FLOT1,MIR199B,MIR199A1,MIR199A2
0.00245	GO:0071363	BP	cellular response to growth factor stimulus	LTBP1,ASPN,RUNX2,PDGFRA,FBN2,GPC3,PDGFD,EGR3,PEG10,ITGB3,MIR21
0.00245	GO:0035194	BP	posttranscriptional gene silencing by RNA	MIR199B,MIR199A1,MIR503,MIR199A2,MIR21
0.00245	GO:0060355	BP	positive regulation of cell adhesion molecule production	FLOT1,COLEC12
0.00245	GO:0010615	BP	positive regulation of cardiac muscle adaptation	MIR199A1,MIR199A2
0.00245	GO:0018410	BP	C-terminal protein amino acid modification	XPNPEP2,CPM,CD109,ALPL,NTNG1
0.00245	GO:1903244	BP	positive regulation of cardiac muscle hypertrophy in response to stress	MIR199A1,MIR199A2
0.00245	GO:0030182	BP	neuron differentiation	TNC,LAMB1,EYA1,GLI3,OGN,CXCL12,RUNX2,SERPINF1,FAIM2,DOCK10,HS6ST1,FLOT1,CRABP2,NCAM2,NTNG1,CTHRC1,DAB1,EFNA5
0.00245	GO:1901342	BP	regulation of vasculature development	SRPX2,SERPINF1,SERPINB7,PDGFD,MIR199B,MIR503,MIR21
0.00245	GO:0051896	BP	regulation of protein kinase B signaling	MIR199B,MIR199A1,MIR199A2,MIR21
0.00245	GO:1901862	BP	negative regulation of muscle tissue development	MIR199B,MIR199A1,MIR199A2
0.00245	GO:0035051	BP	cardiocyte differentiation	MIR199B,MIR199A1,MIR199A2,MIR21
0.00258	GO:0072126	BP	positive regulation of glomerular mesangial cell proliferation	SERPINB7,PDGFD
0.0026	GO:0030278	BP	regulation of ossification	RUNX2,OMD,FBN2,CTHRC1
0.00268	GO:0061564	BP	axon development	TNC,GLI3,OGN,CXCL12,FLOT1,CRABP2,NCAM2,NTNG1,DAB1,EFNA5
0.0027	GO:0070887	BP	cellular response to chemical stimulus	FMO1,TNC,LTBP1,GUCY1B3,PCOLCE,ASPN,CXCL12,PPIF,RUNX2,SERPINF1,PDGFRA,PIM1,FLOT1,FBN2,GPC3,THRB,COLEC12,ALPL,F2RL1,PDGFD,EGR3,EFNA5,IFNE,MME,MT1A,PEG10,ITGB3,MIR21
0.00279	GO:0072012	BP	glomerulus vasculature development	PDGFRA,SERPINB7,PDGFD
0.00279	GO:1990874	BP	vascular smooth muscle cell proliferation	MIR503,MIR21
0.00279	GO:1904705	BP	regulation of vascular smooth muscle cell proliferation	MIR503,MIR21
0.00285	GO:0030307	BP	positive regulation of cell growth	CXCL12,CRABP2,EFNA5,MIR199A1,MIR199A2
0.00286	GO:0035108	BP	limb morphogenesis	GLI3,RUNX2,TBX3,FBN2,CRABP2,GPC3
0.00286	GO:0035107	BP	appendage morphogenesis	GLI3,RUNX2,TBX3,FBN2,CRABP2,GPC3
0.00289	GO:0001937	BP	negative regulation of endothelial cell proliferation	MIR503,MIR21
0.0029	GO:0060429	BP	epithelium development	TNC,DSG2,PPP2R3A,TEAD2,NFATC4,EYA1,GLI3,FOXP2,TBX3,CTSK,GPC3,THRB,APCDD1,CD109,F2RL1,CTHRC1,DCHS1,PRKX,MIR199B,S1PR2,MIR21
0.00294	GO:0003164	BP	His-Purkinje system development	DSG2,TBX3
0.00301	GO:0040012	BP	regulation of locomotion	LAMB1,SRPX2,CXCL12,LAMA4,SERPINF1,PDGFRA,DOCK10,F2RL1,PDGFD,MCC,MIR503,ITGB3,MIR21
0.00305	GO:0031175	BP	neuron projection development	TNC,LAMB1,GLI3,OGN,CXCL12,SERPINF1,DOCK10,FLOT1,CRABP2,NCAM2,NTNG1,CTHRC1,DAB1,EFNA5
0.0031	GO:0048738	BP	cardiac muscle tissue development	DSG2,PDGFRA,TBX3,PIM1,MIR199B,MIR199A1,MIR199A2
0.0031	GO:1900116	BP	extracellular negative regulation of signal transduction	LTBP1,FBN2
0.0031	GO:0045601	BP	regulation of endothelial cell differentiation	MIR199B,MIR21
0.0031	GO:1900115	BP	extracellular regulation of signal transduction	LTBP1,FBN2
0.00313	GO:0031047	BP	gene silencing by RNA	MIR199B,MIR199A1,MIR503,MIR199A2,MIR21
0.00313	GO:0060537	BP	muscle tissue development	DSG2,EYA1,FOXP2,PDGFRA,TBX3,PIM1,FLOT1,MIR199B,MIR199A1,MIR199A2
0.00316	GO:0030155	BP	regulation of cell adhesion	TNC,FBLN1,GLI3,CXCL12,LAMA4,FLOT1,EMILIN1,DAB1,PRKX,EFNA5,DPP4,EGFL6,MIR503,EMP2,MIR21
0.00316	GO:0055024	BP	regulation of cardiac muscle tissue development	PIM1,MIR199B,MIR199A1,MIR199A2
0.00316	GO:0051716	BP	cellular response to stimulus	FMO1,TNC,LTBP1,GUCY1B3,ABCC9,SRPX,GABRE,EYA1,PCOLCE,GLI3,ASPN,DNM1,CXCL12,PPIF,TNFSF10,RUNX2,SERPINF1,DTNA,PDGFRA,TBX3,FAIM2,DOCK10,PIM1,FLOT1,FBN2,ITGA10,CRABP2,CTSK,AGTR1,GPC3,THRB,APCDD1,MOV10,CLIC2,COLEC12,ALPL,F2RL1,CTHRC1,DCHS1,SCG5,TSPAN5,PDGFD,MCC,DAB1,HIC1,EGR3,TNFAIP8L3,EFNA5,IFNE,MME,MT1A,MIR199B,MIR199A1,MIR199A2,PEG10,ITGB3,S1PR2,MIR21
0.00321	GO:0071529	BP	cementum mineralization	ALPL
0.00321	GO:0061051	BP	positive regulation of cell growth involved in cardiac muscle cell development	MIR199A1,MIR199A2
0.00323	GO:0018146	BP	keratan sulfate biosynthetic process	OGN,OMD
0.00325	GO:0061437	BP	renal system vasculature development	PDGFRA,SERPINB7,PDGFD
0.00325	GO:0061440	BP	kidney vasculature development	PDGFRA,SERPINB7,PDGFD
0.00326	GO:0048518	BP	positive regulation of biological process	TNC,LAMB1,SRPX,SRPX2,EYA1,PCOLCE,GLI3,DNM1,CXCL12,PPIF,FAM20A,TNFSF10,RUNX2,SERPINF1,PDGFRA,TBX3,PIM1,FLOT1,FBN2,CRABP2,CTSK,AGTR1,GPC3,THRB,CLIC2,COLEC12,GNL3,F2RL1,CTHRC1,SERPINB7,TSPAN5,PDGFD,DAB1,HIC1,EGR3,TMEM119,TNFAIP8L3,EFNA5,IFNE,DPP4,EGFL6,CFI,MIR199B,MIR199A1,MIR503,MIR199A2,ITGB3,S1PR2,MIR21
0.00327	GO:0051150	BP	regulation of smooth muscle cell differentiation	MIR199B,MIR21
0.00328	GO:0014909	BP	smooth muscle cell migration	PDGFD,MIR503,ITGB3,MIR21
0.00328	GO:0033280	BP	response to vitamin D	TNC,PIM1,ALPL
0.00337	GO:0030336	BP	negative regulation of cell migration	CXCL12,MIR503,MIR21
0.00337	GO:0090257	BP	regulation of muscle system process	DSG2,CLIC2,MIR199B,MIR199A1,MIR199A2,MIR21
0.00337	GO:0030203	BP	glycosaminoglycan metabolic process	OGN,OMD,GPC3
0.00341	GO:0061041	BP	regulation of wound healing	PDGFRA,CD109,F2RL1,MIR199B,MIR199A1,MIR199A2
0.00341	GO:0042246	BP	tissue regeneration	MIR199B,MIR199A1,MIR199A2
0.00348	GO:0001658	BP	branching involved in ureteric bud morphogenesis	EYA1,GLI3,GPC3,DCHS1
0.00348	GO:0022029	BP	telencephalon cell migration	LAMB1,GLI3,CXCL12,DAB1
0.00348	GO:0010033	BP	response to organic substance	FMO1,TNC,DSG2,LTBP1,DGAT2,PDIA5,TEAD2,NFATC4,MXRA5,PCOLCE,ASPN,CXCL12,TNFSF10,PTGFR,RUNX2,FOXP2,ADCY4,SERPINF1,PDGFRA,PIM1,FLOT1,FBN2,COL6A2,AGTR1,GPC3,THRB,MOV10,CD109,STEAP2,COLEC12,ALPL,F2RL1,PDGFD,EGR3,EFNA5,IFNE,MME,PEG10,ITGB3,MIR21
0.00349	GO:0070167	BP	regulation of biomineral tissue development	ASPN,OMD,FBN2,TMEM119
0.0035	GO:2000027	BP	regulation of organ morphogenesis	EYA1,ASPN,RUNX2,PIM1,GPC3,CTHRC1
0.00351	GO:0021801	BP	cerebral cortex radial glia guided migration	LAMB1,GLI3,DAB1
0.00351	GO:0022030	BP	telencephalon glial cell migration	LAMB1,GLI3,DAB1
0.00351	GO:0048523	BP	negative regulation of cellular process	TNC,LTBP1,SRPX,EYA1,GLI3,OGN,ASPN,DNM1,CXCL12,PPIF,TNFSF10,RUNX2,SERPINF1,PDGFRA,TBX3,FAIM2,PIM1,FBN2,GPC3,THRB,APCDD1,MOV10,CLIC2,COL6A3,F2RL1,CTHRC1,SERPINB7,MCC,DAB1,HIC1,EGR3,EFNA5,DPP4,MIR199B,MIR199A1,MIR503,MIR199A2,PEG10,ITGB3,S1PR2,MILR1,MIR21
0.00352	GO:0014744	BP	positive regulation of muscle adaptation	MIR199A1,MIR199A2
0.00357	GO:0043491	BP	protein kinase B signaling	MIR199B,MIR199A1,MIR199A2,MIR21
0.00361	GO:0045667	BP	regulation of osteoblast differentiation	GLI3,RUNX2,FBN2,CTHRC1,TMEM119
0.00361	GO:0010633	BP	negative regulation of epithelial cell migration	SERPINF1,MCC,MIR503,MIR21
0.00364	GO:0006022	BP	aminoglycan metabolic process	OGN,OMD,GPC3
0.00366	GO:0010596	BP	negative regulation of endothelial cell migration	SERPINF1,MIR503,MIR21
0.00367	GO:0055017	BP	cardiac muscle tissue growth	PIM1,MIR199B,MIR199A1,MIR199A2
0.0037	GO:0007267	BP	cell-cell signaling	SYT7,TNC,GUCY1B3,CADPS2,NFATC4,GLI3,DNM1,TNFSF10,DTNA,TBX3,FLOT1,AGTR1,GPC3,APCDD1,MOV10,CTHRC1,ANPEP,SCG5,CHRNA5,MCC,HIC1,EFNA5,DPP4,S1PR2
0.00371	GO:0051707	BP	response to other organism	FMO1,CXCL12,IFI44L,ALPL,MIR21
0.00374	GO:2000146	BP	negative regulation of cell motility	CXCL12,MIR503,MIR21
0.00374	GO:0043207	BP	response to external biotic stimulus	FMO1,CXCL12,IFI44L,ALPL,MIR21
0.00376	GO:0048666	BP	neuron development	TNC,LAMB1,GLI3,OGN,CXCL12,SERPINF1,DOCK10,HS6ST1,FLOT1,CRABP2,NCAM2,NTNG1,CTHRC1,DAB1,EFNA5
0.00379	GO:0045879	BP	negative regulation of smoothened signaling pathway	GLI3,RUNX2,GPC3
0.0038	GO:0061138	BP	morphogenesis of a branching epithelium	TNC,NFATC4,EYA1,GLI3,TBX3,GPC3,DCHS1
0.00381	GO:0040008	BP	regulation of growth	CXCL12,PIM1,CRABP2,GPC3,EFNA5,MT1A,MIR199B,MIR199A1,MIR199A2
0.00381	GO:0014068	BP	positive regulation of phosphatidylinositol 3-kinase signaling	PDGFRA,F2RL1,PDGFD,MIR21
0.00387	GO:0097709	BP	connective tissue replacement	MIR199A1,MIR199A2
0.00388	GO:0021885	BP	forebrain cell migration	LAMB1,GLI3,CXCL12,DAB1
0.00392	GO:0003081	BP	regulation of systemic arterial blood pressure by renin-angiotensin	AGTR1,F2RL1,MME
0.00392	GO:0042339	BP	keratan sulfate metabolic process	OGN,OMD
0.00408	GO:0023052	BP	signaling	TNC,DSG2,LTBP1,GUCY1B3,ABCC9,SRPX,GABRE,EYA1,GLI3,ASPN,DNM1,CXCL12,PPIF,TNFSF10,RUNX2,DTNA,PDGFRA,TBX3,FAIM2,DOCK10,PIM1,FLOT1,FBN2,ITGA10,CRABP2,CTSK,AGTR1,GPC3,THRB,APCDD1,MOV10,CLIC2,COLEC12,F2RL1,CTHRC1,DCHS1,SCG5,TSPAN5,PDGFD,MCC,DAB1,HIC1,TNFAIP8L3,EFNA5,IFNE,DPP4,MIR199B,MIR199A1,MIR199A2,PEG10,ITGB3,S1PR2,MIR21
0.00412	GO:1903589	BP	positive regulation of blood vessel endothelial cell proliferation involved in sprouting angiogenesis	MIR503
0.00417	GO:0071560	BP	cellular response to transforming growth factor beta stimulus	LTBP1,ASPN,FBN2,PDGFD,PEG10,MIR21
0.00417	GO:1901724	BP	positive regulation of cell proliferation involved in kidney development	SERPINB7,PDGFD
0.00419	GO:0001938	BP	positive regulation of endothelial cell proliferation	CXCL12,EGR3,MIR503,ITGB3
0.00424	GO:0051271	BP	negative regulation of cellular component movement	CXCL12,MIR503,MIR21
0.00424	GO:1903242	BP	regulation of cardiac muscle hypertrophy in response to stress	MIR199A1,MIR199A2
0.00424	GO:0071798	BP	response to prostaglandin D	TNC,PTGFR
0.00424	GO:0007154	BP	cell communication	TNC,DSG2,LTBP1,GUCY1B3,ABCC9,SRPX,GABRE,EYA1,GLI3,ASPN,DNM1,CXCL12,PPIF,TNFSF10,RUNX2,DTNA,PDGFRA,TBX3,FAIM2,DOCK10,PIM1,FLOT1,FBN2,ITGA10,CRABP2,CTSK,AGTR1,GPC3,THRB,APCDD1,MOV10,CLIC2,COLEC12,F2RL1,CTHRC1,DCHS1,SCG5,TSPAN5,PDGFD,MCC,DAB1,HIC1,TNFAIP8L3,EFNA5,IFNE,DPP4,MIR199B,MIR199A1,MIR199A2,PEG10,ITGB3,S1PR2,MIR21
0.00424	GO:0060675	BP	ureteric bud morphogenesis	EYA1,GLI3,GPC3,DCHS1
0.00424	GO:0010612	BP	regulation of cardiac muscle adaptation	MIR199A1,MIR199A2
0.00424	GO:0060419	BP	heart growth	PIM1,MIR199B,MIR199A1,MIR199A2
0.00424	GO:0071799	BP	cellular response to prostaglandin D stimulus	TNC,PTGFR
0.00425	GO:0040007	BP	growth	TNC,CXCL12,PIM1,CRABP2,GPC3,EFNA5,MT1A,MIR199B,MIR199A1,MIR199A2,ITGB3
0.00431	GO:0009607	BP	response to biotic stimulus	FMO1,CXCL12,IFI44L,ALPL,MIR21
0.00431	GO:1901136	BP	carbohydrate derivative catabolic process	OGN,OMD,GPC3
0.00433	GO:0071310	BP	cellular response to organic substance	TNC,LTBP1,PCOLCE,ASPN,CXCL12,RUNX2,SERPINF1,PDGFRA,PIM1,FLOT1,FBN2,AGTR1,GPC3,THRB,COLEC12,ALPL,F2RL1,PDGFD,EGR3,EFNA5,IFNE,MME,PEG10,ITGB3,MIR21
0.00434	GO:0017015	BP	regulation of transforming growth factor beta receptor signaling pathway	LTBP1,ASPN,FBN2,CD109,PEG10
0.00435	GO:0072171	BP	mesonephric tubule morphogenesis	EYA1,GLI3,GPC3,DCHS1
0.00441	GO:0045765	BP	regulation of angiogenesis	MIR199B,MIR503,MIR21
0.00454	GO:0044057	BP	regulation of system process	DSG2,ABCC9,AGTR1,THRB,CLIC2,F2RL1,MIR199B,MIR199A1,MIR199A2,MIR21
0.00454	GO:0045974	BP	regulation of translation, ncRNA-mediated	MIR503,MIR21
0.00454	GO:0014812	BP	muscle cell migration	PDGFD,MIR503,ITGB3,MIR21
0.00454	GO:0035278	BP	miRNA mediated inhibition of translation	MIR503,MIR21
0.00454	GO:0040033	BP	negative regulation of translation, ncRNA-mediated	MIR503,MIR21
0.00454	GO:0050896	BP	response to stimulus	FMO1,TNC,DSG2,LTBP1,GUCY1B3,ABCC9,SRPX,GABRE,CRISPLD2,EYA1,PCOLCE,GLI3,ASPN,DNM1,CXCL12,PPIF,TNFSF10,RUNX2,SERPINF1,DTNA,PDGFRA,TBX3,FAIM2,DOCK10,PIM1,FLOT1,IFI44L,FBN2,ITGA10,CRABP2,HMCN1,CTSK,AGTR1,GPC3,THRB,APCDD1,MOV10,CLIC2,STEAP2,COLEC12,ALPL,F2RL1,CTHRC1,DCHS1,SCG5,TSPAN5,PDGFD,MCC,DAB1,HIC1,EGR3,TNFAIP8L3,EFNA5,IFNE,MME,DPP4,MT1A,CFI,MIR199B,MIR199A1,MIR199A2,PEG10,ITGB3,S1PR2,MILR1,MIR21
0.00455	GO:0046620	BP	regulation of organ growth	PIM1,MIR199B,MIR199A1,MIR199A2
0.00456	GO:0040013	BP	negative regulation of locomotion	CXCL12,MIR503,MIR21
0.00458	GO:0060548	BP	negative regulation of cell death	EYA1,GLI3,CXCL12,PPIF,TNFSF10,PTGFR,SERPINF1,TBX3,FAIM2,PIM1,EGR3,MIR199B,MIR199A1,MIR199A2,MIR21
0.00459	GO:1903844	BP	regulation of cellular response to transforming growth factor beta stimulus	LTBP1,ASPN,FBN2,CD109,PEG10
0.00465	GO:0048672	BP	positive regulation of collateral sprouting	CRABP2,EFNA5
0.00471	GO:1903672	BP	positive regulation of sprouting angiogenesis	SRPX2,MIR503
0.00486	GO:0060173	BP	limb development	GLI3,RUNX2,TBX3,FBN2,CRABP2,GPC3
0.00486	GO:0048736	BP	appendage development	GLI3,RUNX2,TBX3,FBN2,CRABP2,GPC3
0.00498	GO:1990478	BP	response to ultrasound	CXCL12
0.00503	GO:0001958	BP	endochondral ossification	RUNX2,ALPL
0.00503	GO:0043066	BP	negative regulation of apoptotic process	EYA1,GLI3,CXCL12,PPIF,TNFSF10,PTGFR,TBX3,FAIM2,PIM1,EGR3,MIR199B,MIR199A1,MIR199A2,MIR21
0.00503	GO:0051147	BP	regulation of muscle cell differentiation	MIR199B,MIR199A1,MIR199A2,MIR21
0.00503	GO:0036075	BP	replacement ossification	RUNX2,ALPL
0.00503	GO:0048519	BP	negative regulation of biological process	TNC,LTBP1,SRPX,GABRE,EYA1,OGN,DNM1,CXCL12,TNFSF10,RUNX2,SERPINF1,FBN2,GPC3,COL6A3,CTHRC1,DAB1,HIC1,EFNA5,MT1A,MIR199B,MIR199A1,MIR503,MIR199A2,ITGB3,MILR1,MIR21
0.00503	GO:1904406	BP	negative regulation of nitric oxide metabolic process	MIR199A1,MIR199A2
0.00503	GO:0001763	BP	morphogenesis of a branching structure	TNC,NFATC4,EYA1,GLI3,TBX3,GPC3,DCHS1
0.00503	GO:0045019	BP	negative regulation of nitric oxide biosynthetic process	MIR199A1,MIR199A2
0.00513	GO:0048699	BP	generation of neurons	TNC,LAMB1,EYA1,GLI3,OGN,CXCL12,RUNX2,SERPINF1,FAIM2,DOCK10,HS6ST1,FLOT1,CRABP2,NCAM2,NTNG1,CTHRC1,DAB1,EFNA5
0.00521	GO:0019538	BP	protein metabolic process	TNC,LTBP1,PPP2R3A,LAMB1,EYA1,PCOLCE,GLI3,ASPN,PPIF,FAM20A,TNFSF10,XPNPEP2,SERPINF1,PDGFRA,CPM,HS6ST1,PIM1,FLOT1,CTSK,AGTR1,GPC3,ADAM12,ADAM33,MOV10,ADAMTS4,ALPL,NTNG1,COL6A3,GNL3,F2RL1,SERPINB7,SCG5,TSPAN5,PDGFD,DAB1,TNFAIP8L3,PRKX,EFNA5,IFNE,MME,DPP4,CFI,MIR199B,MIR199A1,MIR503,MIR199A2,ITGB3,SPON1,S1PR2,MIR21
0.00521	GO:0090101	BP	negative regulation of transmembrane receptor protein serine/threonine kinase signaling pathway	LTBP1,ASPN,FBN2,CD109,PEG10
0.00521	GO:0007165	BP	signal transduction	LTBP1,GUCY1B3,ABCC9,SRPX,GABRE,EYA1,GLI3,ASPN,DNM1,CXCL12,PPIF,TNFSF10,RUNX2,DTNA,PDGFRA,FAIM2,DOCK10,PIM1,FLOT1,FBN2,ITGA10,CRABP2,CTSK,AGTR1,GPC3,THRB,APCDD1,MOV10,CLIC2,COLEC12,F2RL1,CTHRC1,DCHS1,SCG5,TSPAN5,PDGFD,MCC,DAB1,HIC1,TNFAIP8L3,EFNA5,IFNE,MIR199B,MIR199A1,MIR199A2,PEG10,ITGB3,S1PR2,MIR21
0.00535	GO:0034141	BP	positive regulation of toll-like receptor 3 signaling pathway	FLOT1,F2RL1
0.00535	GO:0003264	BP	regulation of cardioblast proliferation	EYA1,PIM1
0.00535	GO:0003263	BP	cardioblast proliferation	EYA1,PIM1
0.00537	GO:0044272	BP	sulfur compound biosynthetic process	OGN,OMD,MIR21
0.00543	GO:0032496	BP	response to lipopolysaccharide	FMO1,ALPL,MIR21
0.00546	GO:0007423	BP	sensory organ development	EYA1,GLI3,SOBP,MFAP2,FOXP2,SERPINF1,PDGFRA,FBN2,CTHRC1,DCHS1,BNC2
0.00547	GO:0042157	BP	lipoprotein metabolic process	XPNPEP2,CPM,ALPL,NTNG1,ITGB3
0.00553	GO:0008217	BP	regulation of blood pressure	AGTR1,F2RL1,ANPEP,MME,MIR199A1,MIR199A2,EMP2
0.00554	GO:0017148	BP	negative regulation of translation	MIR199B,MIR199A1,MIR503,MIR199A2,MIR21
0.00556	GO:0043069	BP	negative regulation of programmed cell death	EYA1,GLI3,CXCL12,PPIF,TNFSF10,PTGFR,TBX3,FAIM2,PIM1,EGR3,MIR199B,MIR199A1,MIR199A2,MIR21
0.00569	GO:1904830	BP	negative regulation of aortic smooth muscle cell differentiation	MIR21
0.00569	GO:1905955	BP	negative regulation of endothelial tube morphogenesis	MIR21
0.00569	GO:0014910	BP	regulation of smooth muscle cell migration	MIR503,MIR21
0.00569	GO:0051175	BP	negative regulation of sulfur metabolic process	MIR21
0.00569	GO:1904728	BP	positive regulation of replicative senescence	MIR21
0.00569	GO:1904832	BP	negative regulation of removal of superoxide radicals	MIR21
0.00569	GO:1904695	BP	positive regulation of vascular smooth muscle contraction	MIR21
0.00569	GO:1904726	BP	regulation of replicative senescence	MIR21
0.00569	GO:0030858	BP	positive regulation of epithelial cell differentiation	MIR199B,MIR21
0.00569	GO:1901670	BP	negative regulation of superoxide dismutase activity	MIR21
0.00569	GO:1904827	BP	negative regulation of hydrogen sulfide biosynthetic process	MIR21
0.00573	GO:0010171	BP	body morphogenesis	CRISPLD2,GPC3
0.00573	GO:0055007	BP	cardiac muscle cell differentiation	PDGFRA,TBX3,MIR199B,MIR199A1,MIR199A2
0.00576	GO:0021799	BP	cerebral cortex radially oriented cell migration	LAMB1,GLI3,DAB1
0.00576	GO:0048771	BP	tissue remodeling	CTHRC1,MIR199A1,MIR199A2,ITGB3
0.00583	GO:0072078	BP	nephron tubule morphogenesis	EYA1,GLI3,GPC3,DCHS1
0.00584	GO:0072124	BP	regulation of glomerular mesangial cell proliferation	SERPINB7,PDGFD
0.00595	GO:0002237	BP	response to molecule of bacterial origin	FMO1,ALPL,MIR21
0.00601	GO:0030178	BP	negative regulation of Wnt signaling pathway	NFATC4,GLI3,GPC3,APCDD1,CTHRC1,MCC,HIC1
0.00616	GO:0007179	BP	transforming growth factor beta receptor signaling pathway	LTBP1,ASPN,FBN2,CD109,PEG10,MIR21
0.00616	GO:0034249	BP	negative regulation of cellular amide metabolic process	MIR199B,MIR199A1,MIR503,MIR199A2,MIR21
0.00616	GO:1901700	BP	response to oxygen-containing compound	FMO1,CXCL12,COLEC12,ALPL,MIR21
0.00621	GO:0051093	BP	negative regulation of developmental process	SERPINF1,DAB1,EFNA5,MIR199B,MIR199A1,MIR503,MIR199A2,ITGB3,MIR21
0.00629	GO:0048640	BP	negative regulation of developmental growth	MIR199B,MIR199A1,MIR199A2
0.0063	GO:0072088	BP	nephron epithelium morphogenesis	EYA1,GLI3,GPC3,DCHS1
0.00634	GO:0051145	BP	smooth muscle cell differentiation	MIR199B,MIR21
0.00638	GO:0016202	BP	regulation of striated muscle tissue development	PIM1,FLOT1,MIR199B,MIR199A1,MIR199A2
0.00644	GO:0001558	BP	regulation of cell growth	CXCL12,EFNA5,MIR199B,MIR199A1,MIR199A2
0.00646	GO:0060353	BP	regulation of cell adhesion molecule production	FLOT1,COLEC12
0.00655	GO:0060592	BP	mammary gland formation	GLI3,TBX3
0.0066	GO:0000904	BP	cell morphogenesis involved in differentiation	LAMB1,GLI3,OGN,CXCL12,DOCK10,FLOT1,CRABP2,NTNG1,DAB1,EFNA5,ITGB3
0.00671	GO:1901861	BP	regulation of muscle tissue development	PIM1,FLOT1,MIR199B,MIR199A1,MIR199A2
0.00671	GO:1903522	BP	regulation of blood circulation	DSG2,ABCC9,AGTR1,THRB,CLIC2,F2RL1,MIR21
0.00676	GO:0061061	BP	muscle structure development	NFATC4,FOXP2,PDGFRA,TBX3,PIM1,FLOT1,ADAM12,COL6A3,EGR3,MIR199B,MIR199A1,MIR199A2,MIR21
0.00676	GO:0010595	BP	positive regulation of endothelial cell migration	SRPX2,ITGB3,MIR21
0.00677	GO:0061333	BP	renal tubule morphogenesis	EYA1,GLI3,GPC3,DCHS1
0.00677	GO:0072028	BP	nephron morphogenesis	EYA1,GLI3,GPC3,DCHS1
0.00679	GO:0035115	BP	embryonic forelimb morphogenesis	RUNX2,TBX3,CRABP2
0.00684	GO:0090193	BP	positive regulation of glomerulus development	SERPINB7,PDGFD
0.00684	GO:0072110	BP	glomerular mesangial cell proliferation	SERPINB7,PDGFD
0.00684	GO:0016458	BP	gene silencing	MIR199B,MIR199A1,MIR503,MIR199A2,MIR21
0.00688	GO:0042060	BP	wound healing	SYT7,TNC,FBLN1,GLI3,PDGFRA,CD109,F2RL1,PDGFD,MIR199B,MIR199A1,MIR199A2,ITGB3
0.00709	GO:0044273	BP	sulfur compound catabolic process	OGN,OMD
0.00711	GO:2001020	BP	regulation of response to DNA damage stimulus	EYA1,CXCL12,HIC1,MIR21
0.00711	GO:0030509	BP	BMP signaling pathway	RUNX2,GPC3,MIR21
0.00711	GO:1901137	BP	carbohydrate derivative biosynthetic process	GUCY1B3,OGN,OMD,GPC3,SPON1
0.00711	GO:0048634	BP	regulation of muscle organ development	PIM1,FLOT1,MIR199B,MIR199A1,MIR199A2
0.00725	GO:0055065	BP	metal ion homeostasis	CXCL12,FAM20A,PDGFRA,AGTR1,CLIC2,STEAP2,F2RL1,STEAP1,MIR199A1,MIR199A2
0.00733	GO:0048589	BP	developmental growth	TNC,CXCL12,EFNA5,MIR199B,MIR199A1,MIR199A2
0.00734	GO:0034614	BP	cellular response to reactive oxygen species	GUCY1B3,PPIF,PDGFRA,PDGFD,MIR21
0.00743	GO:2001234	BP	negative regulation of apoptotic signaling pathway	EYA1,CXCL12,PPIF,TNFSF10,MIR21
0.00765	GO:0090399	BP	replicative senescence	MME,MIR21
0.00774	GO:0071398	BP	cellular response to fatty acid	TNC,DGAT2,NFATC4,PTGFR
0.00779	GO:0034139	BP	regulation of toll-like receptor 3 signaling pathway	FLOT1,F2RL1
0.00793	GO:0042330	BP	taxis	GLI3,CXCL12,PDGFRA,AGTR1,F2RL1,PDGFD,DAB1,EGR3,EFNA5,ITGB3
0.00793	GO:0006935	BP	chemotaxis	GLI3,CXCL12,PDGFRA,AGTR1,F2RL1,PDGFD,DAB1,EGR3,EFNA5,ITGB3
0.00804	GO:0034103	BP	regulation of tissue remodeling	MIR199A1,MIR199A2,ITGB3
0.00804	GO:0003071	BP	renal system process involved in regulation of systemic arterial blood pressure	AGTR1,F2RL1,EMP2
0.00804	GO:1903588	BP	negative regulation of blood vessel endothelial cell proliferation involved in sprouting angiogenesis	MIR503
0.00832	GO:0071773	BP	cellular response to BMP stimulus	RUNX2,GPC3,MIR21
0.00832	GO:0071772	BP	response to BMP	RUNX2,GPC3,MIR21
0.00832	GO:0033690	BP	positive regulation of osteoblast proliferation	CTHRC1,TMEM119
0.00844	GO:0048705	BP	skeletal system morphogenesis	EYA1,GLI3,RUNX2,PDGFRA,FBN2,ALPL
0.00858	GO:0030335	BP	positive regulation of cell migration	LAMB1,SRPX2,CXCL12,PDGFRA,F2RL1,PDGFD,ITGB3,MIR21
0.00871	GO:0060872	BP	semicircular canal development	EYA1,GLI3
0.00873	GO:0099554	BP	trans-synaptic signaling by soluble gas, modulating synaptic transmission	GUCY1B3
0.00873	GO:0051146	BP	striated muscle cell differentiation	PDGFRA,TBX3,FLOT1,ADAM12,MIR199B,MIR199A1,MIR199A2
0.00873	GO:0099555	BP	trans-synaptic signaling by nitric oxide, modulating synaptic transmission	GUCY1B3
0.0089	GO:0034446	BP	substrate adhesion-dependent cell spreading	LAMB1,EFNA5,ITGB3
0.00911	GO:0048017	BP	inositol lipid-mediated signaling	PDGFRA,MOV10,F2RL1,PDGFD,TNFAIP8L3,MIR21
0.00911	GO:0001990	BP	regulation of systemic arterial blood pressure by hormone	AGTR1,F2RL1,MME
0.00911	GO:0060352	BP	cell adhesion molecule production	FLOT1,COLEC12
0.00911	GO:0010720	BP	positive regulation of cell development	CXCL12,SERPINF1,CRABP2,DAB1,EFNA5,MIR199A1,MIR199A2
0.00911	GO:0016049	BP	cell growth	CXCL12,EFNA5,MIR199B,MIR199A1,MIR199A2,ITGB3
0.0092	GO:0033242	BP	negative regulation of cellular amine catabolic process	MIR21
0.0092	GO:1903587	BP	regulation of blood vessel endothelial cell proliferation involved in sprouting angiogenesis	MIR503
0.0092	GO:1904639	BP	cellular response to resveratrol	MIR21
0.0092	GO:1904762	BP	positive regulation of myofibroblast differentiation	MIR21
0.0092	GO:1900082	BP	negative regulation of arginine catabolic process	MIR21
0.0092	GO:1900081	BP	regulation of arginine catabolic process	MIR21
0.0092	GO:1904829	BP	regulation of aortic smooth muscle cell differentiation	MIR21
0.0092	GO:0106016	BP	positive regulation of inflammatory response to wounding	MIR21
0.0092	GO:0009611	BP	response to wounding	SYT7,TNC,FBLN1,GLI3,PDGFRA,CD109,F2RL1,PDGFD,MIR199B,MIR199A1,MIR199A2,ITGB3,MIR21
0.0092	GO:0035887	BP	aortic smooth muscle cell differentiation	MIR21
0.0092	GO:1904638	BP	response to resveratrol	MIR21
0.0092	GO:1904826	BP	regulation of hydrogen sulfide biosynthetic process	MIR21
0.0092	GO:0033241	BP	regulation of cellular amine catabolic process	MIR21
0.0092	GO:1903427	BP	negative regulation of reactive oxygen species biosynthetic process	MIR199A1,MIR199A2
0.0092	GO:0070995	BP	NADPH oxidation	FMO1
0.0092	GO:1902504	BP	regulation of signal transduction involved in mitotic G2 DNA damage checkpoint	MIR21
0.0092	GO:1904289	BP	regulation of mitotic DNA damage checkpoint	MIR21
0.00924	GO:0001656	BP	metanephros development	EYA1,GLI3,PDGFRA,GPC3
0.00929	GO:2001243	BP	negative regulation of intrinsic apoptotic signaling pathway	CXCL12,MIR21
0.00933	GO:0051149	BP	positive regulation of muscle cell differentiation	MIR199A1,MIR199A2,MIR21
0.00957	GO:2000727	BP	positive regulation of cardiac muscle cell differentiation	MIR199A1,MIR199A2
0.00957	GO:0010721	BP	negative regulation of cell development	DAB1,EFNA5,MIR199B,MIR199A1,MIR199A2
0.00957	GO:0052547	BP	regulation of peptidase activity	PCOLCE,TNFSF10,SERPINF1,GPC3,COL6A3,SERPINB7,MIR21
0.00966	GO:0042221	BP	response to chemical	FMO1,TNC,DSG2,LTBP1,GUCY1B3,ABCC9,PCOLCE,GLI3,ASPN,CXCL12,PPIF,TNFSF10,RUNX2,SERPINF1,PDGFRA,PIM1,FLOT1,FBN2,AGTR1,GPC3,THRB,CLIC2,STEAP2,COLEC12,ALPL,F2RL1,PDGFD,DAB1,EGR3,EFNA5,IFNE,MME,MT1A,PEG10,ITGB3,MIR21
0.00971	GO:0051153	BP	regulation of striated muscle cell differentiation	MIR199B,MIR199A1,MIR199A2
0.00976	GO:2000147	BP	positive regulation of cell motility	LAMB1,SRPX2,CXCL12,PDGFRA,F2RL1,PDGFD,ITGB3,MIR21
0.00979	GO:0009967	BP	positive regulation of signal transduction	SRPX,EYA1,PPIF,TNFSF10,PDGFRA,FLOT1,GPC3,F2RL1,TSPAN5,PDGFD,HIC1,TNFAIP8L3,MIR199B,MIR199A1,MIR199A2,ITGB3,S1PR2,MIR21
0.00979	GO:0051050	BP	positive regulation of transport	DNM1,CXCL12,GPC3,MIR199B,MIR21
0.00999	GO:0007166	BP	cell surface receptor signaling pathway	LTBP1,SRPX,EYA1,GLI3,ASPN,DNM1,CXCL12,TNFSF10,RUNX2,PDGFRA,FAIM2,FBN2,ITGA10,GPC3,APCDD1,MOV10,F2RL1,CTHRC1,TSPAN5,PDGFD,MCC,HIC1,EFNA5,IFNE,PEG10,ITGB3,S1PR2,MIR21
0.01	GO:1901722	BP	regulation of cell proliferation involved in kidney development	SERPINB7,PDGFD
0.01	GO:0040029	BP	regulation of gene expression, epigenetic	MIR199B,MIR199A1,MIR503,MIR199A2,MIR21
0.01	GO:0003299	BP	muscle hypertrophy in response to stress	MIR199A1,MIR199A2
0.01	GO:0014898	BP	cardiac muscle hypertrophy in response to stress	MIR199A1,MIR199A2
0.01	GO:0014887	BP	cardiac muscle adaptation	MIR199A1,MIR199A2
0.0103	GO:1901564	BP	organonitrogen compound metabolic process	FMO1,TNC,LTBP1,GUCY1B3,PPP2R3A,LAMB1,QPRT,EYA1,PCOLCE,GLI3,OGN,ASPN,PPIF,FAM20A,TNFSF10,XPNPEP2,OMD,SERPINF1,PDGFRA,CPM,HS6ST1,PIM1,FLOT1,CTSK,AGTR1,GPC3,ADAM12,ADAM33,MOV10,ADAMTS4,ALPL,NTNG1,COL6A3,GNL3,F2RL1,SERPINB7,SCG5,TSPAN5,PDGFD,DAB1,TNFAIP8L3,PRKX,EFNA5,IFNE,MME,DPP4,CFI,MIR199B,MIR199A1,MIR503,MIR199A2,ITGB3,SPON1,S1PR2,MIR21
0.0103	GO:0016043	BP	cellular component organization	TNC,LAMB1,SRPX,SRPX2,CRISPLD2,QPRT,EYA1,OGN,DNM1,CXCL12,LAMA4,TNFSF10,SERPINF1,FBN2,ITGA10,GPC3,COLEC12,NTNG1,OLFML2B,COL6A3,CTHRC1,DAB1,EFNA5,EGFL6,MIR199B,MIR199A1,MIR199A2,ITGB3,MIR21
0.0103	GO:0016525	BP	negative regulation of angiogenesis	MIR503,MIR21
0.0104	GO:0055074	BP	calcium ion homeostasis	CXCL12,FAM20A,PDGFRA,AGTR1,CLIC2,F2RL1,MIR199A1,MIR199A2
0.0104	GO:0072080	BP	nephron tubule development	EYA1,GLI3,GPC3,DCHS1
0.0104	GO:0051179	BP	localization	DSG2,LTBP1,ABCC9,SLC6A15,LAMB1,SRPX,GABRE,SRPX2,CRISPLD2,EYA1,FBL,GLI3,DNM1,CXCL12,PPIF,SLC35F2,LAMA4,SERPINF1,PDGFRA,TBX3,DOCK10,FLOT1,FBN2,CRABP2,CTSK,AGTR1,GPC3,APCDD1,CLIC2,CD109,STEAP2,KCNJ15,COLEC12,GNL3,F2RL1,STEAP1,CTHRC1,DCHS1,SCG5,PDGFD,MCC,DAB1,EGR3,TNFAIP8L3,PRKX,EFNA5,MME,DPP4,CFI,MIR199B,MIR503,ITGB3,MILR1,MIR21
0.0105	GO:0060976	BP	coronary vasculature development	LTBP1,GPC3
0.0106	GO:0050954	BP	sensory perception of mechanical stimulus	EYA1,DNM1,CXCL12,SOBP,THRB
0.0106	GO:2000181	BP	negative regulation of blood vessel morphogenesis	MIR503,MIR21
0.0106	GO:0002009	BP	morphogenesis of an epithelium	TNC,TEAD2,NFATC4,EYA1,GLI3,TBX3,GPC3,CTHRC1,DCHS1,PRKX,MIR21
0.0108	GO:0060739	BP	mesenchymal-epithelial cell signaling involved in prostate gland development	TNC
0.0108	GO:0071495	BP	cellular response to endogenous stimulus	TNC,LTBP1,ASPN,PTGFR,RUNX2,SERPINF1,PDGFRA,FBN2,AGTR1,GPC3,THRB,CD109,PDGFD,EGR3,EFNA5,PEG10,MIR21
0.0109	GO:0035136	BP	forelimb morphogenesis	RUNX2,TBX3,CRABP2
0.0109	GO:0007167	BP	enzyme linked receptor protein signaling pathway	LTBP1,DNM1,RUNX2,FBN2,GPC3,EFNA5,MIR21
0.011	GO:0090288	BP	negative regulation of cellular response to growth factor stimulus	LTBP1,ASPN,FBN2,CD109,PEG10
0.011	GO:0050886	BP	endocrine process	TBX3,AGTR1,F2RL1,MME
0.011	GO:0048704	BP	embryonic skeletal system morphogenesis	EYA1,GLI3,RUNX2,PDGFRA
0.0111	GO:0090192	BP	regulation of glomerulus development	SERPINB7,PDGFD
0.0111	GO:0051272	BP	positive regulation of cellular component movement	LAMB1,SRPX2,CXCL12,PDGFRA,F2RL1,PDGFD,ITGB3,MIR21
0.0111	GO:0010817	BP	regulation of hormone levels	SYT7,DGAT2,TRERF1,PDGFRA,TBX3,CRABP2,AGTR1,SCG5,EFNA5,MME,DPP4
0.0112	GO:0043330	BP	response to exogenous dsRNA	FLOT1,COLEC12,IFNE
0.0112	GO:0048584	BP	positive regulation of response to stimulus	SRPX,EYA1,CXCL12,PPIF,TNFSF10,PDGFRA,FLOT1,CTSK,AGTR1,GPC3,COLEC12,F2RL1,TSPAN5,PDGFD,HIC1,TNFAIP8L3,CFI,MIR199B,MIR199A1,MIR199A2,ITGB3,S1PR2,MIR21
0.0112	GO:1903038	BP	negative regulation of leukocyte cell-cell adhesion	CXCL12,MIR21
0.0112	GO:2000136	BP	regulation of cell proliferation involved in heart morphogenesis	EYA1,PIM1
0.0113	GO:0061326	BP	renal tubule development	EYA1,GLI3,GPC3,DCHS1
0.0113	GO:0015820	BP	leucine transport	SLC6A15
0.0113	GO:0071407	BP	cellular response to organic cyclic compound	TNC,SERPINF1,PIM1,FLOT1,THRB,COLEC12,ALPL,EFNA5,MIR21
0.0117	GO:0008344	BP	adult locomotory behavior	DNM1,CXCL12,DAB1
0.0117	GO:2000377	BP	regulation of reactive oxygen species metabolic process	AGTR1,F2RL1,MIR199A1,MIR199A2,MIR21
0.0119	GO:1901343	BP	negative regulation of vasculature development	MIR503,MIR21
0.012	GO:0055001	BP	muscle cell development	NFATC4,PDGFRA,TBX3,MIR199B,MIR199A1,MIR199A2
0.012	GO:0060284	BP	regulation of cell development	EYA1,CXCL12,SERPINF1,CRABP2,DAB1,EFNA5,MIR199B,MIR199A1,MIR199A2
0.0121	GO:0030030	BP	cell projection organization	TNC,LAMB1,GLI3,OGN,CXCL12,SERPINF1,DOCK10,FLOT1,CRABP2,NCAM2,NTNG1,F2RL1,CTHRC1,DAB1,EFNA5,S1PR2,MIR21
0.0121	GO:0072434	BP	signal transduction involved in mitotic G2 DNA damage checkpoint	MIR21
0.0121	GO:0060940	BP	epithelial to mesenchymal transition involved in cardiac fibroblast development	MIR21
0.0121	GO:0000821	BP	regulation of arginine metabolic process	MIR21
0.0121	GO:0045763	BP	negative regulation of cellular amino acid metabolic process	MIR21
0.0121	GO:0061323	BP	cell proliferation involved in heart morphogenesis	EYA1,PIM1
0.0121	GO:0072425	BP	signal transduction involved in G2 DNA damage checkpoint	MIR21
0.0121	GO:1902807	BP	negative regulation of cell cycle G1/S phase transition	MIR503,MIR21
0.0121	GO:0045446	BP	endothelial cell differentiation	MIR199B,MIR21
0.0121	GO:0106014	BP	regulation of inflammatory response to wounding	MIR21
0.0121	GO:1900039	BP	positive regulation of cellular response to hypoxia	MIR21
0.0121	GO:1902304	BP	positive regulation of potassium ion export	MIR21
0.0121	GO:0072109	BP	glomerular mesangium development	SERPINB7,PDGFD
0.0121	GO:0001657	BP	ureteric bud development	EYA1,GLI3,GPC3,DCHS1
0.0123	GO:0060350	BP	endochondral bone morphogenesis	RUNX2,ALPL
0.0124	GO:0046849	BP	bone remodeling	SYT7,CTSK,CTHRC1,ITGB3
0.0124	GO:0090103	BP	cochlea morphogenesis	EYA1,CTHRC1
0.0125	GO:0072164	BP	mesonephric tubule development	EYA1,GLI3,GPC3,DCHS1
0.0125	GO:0072163	BP	mesonephric epithelium development	EYA1,GLI3,GPC3,DCHS1
0.0125	GO:0003161	BP	cardiac conduction system development	DSG2,TBX3
0.0127	GO:1903237	BP	negative regulation of leukocyte tethering or rolling	CXCL12
0.0129	GO:0021795	BP	cerebral cortex cell migration	LAMB1,GLI3,DAB1
0.013	GO:0040017	BP	positive regulation of locomotion	LAMB1,SRPX2,CXCL12,PDGFRA,F2RL1,PDGFD,ITGB3,MIR21
0.0132	GO:0034113	BP	heterotypic cell-cell adhesion	DSG2,FLOT1,ITGB3
0.0133	GO:1904706	BP	negative regulation of vascular smooth muscle cell proliferation	MIR503
0.0133	GO:0002043	BP	blood vessel endothelial cell proliferation involved in sprouting angiogenesis	MIR503
0.0134	GO:0048729	BP	tissue morphogenesis	TNC,TEAD2,NFATC4,EYA1,GLI3,TBX3,GPC3,CTHRC1,DCHS1,PRKX,ITGB3,MIR21
0.0134	GO:0050770	BP	regulation of axonogenesis	CXCL12,CRABP2,DAB1,EFNA5
0.0134	GO:0048670	BP	regulation of collateral sprouting	CRABP2,EFNA5
0.0136	GO:0048667	BP	cell morphogenesis involved in neuron differentiation	GLI3,OGN,CXCL12,DOCK10,FLOT1,CRABP2,NTNG1,DAB1,EFNA5
0.0136	GO:0032963	BP	collagen metabolic process	CTSK,COL6A3,SERPINB7,MIR21
0.0136	GO:0006497	BP	protein lipidation	XPNPEP2,CPM,ALPL,NTNG1
0.0136	GO:0007409	BP	axonogenesis	GLI3,OGN,CXCL12,FLOT1,CRABP2,NTNG1,DAB1,EFNA5
0.0137	GO:0051246	BP	regulation of protein metabolic process	PCOLCE,ASPN,FAM20A,TNFSF10,SERPINF1,PDGFRA,FLOT1,AGTR1,GPC3,MOV10,COL6A3,GNL3,F2RL1,SERPINB7,PDGFD,DAB1,TNFAIP8L3,EFNA5,IFNE,MME,CFI,MIR199B,MIR199A1,MIR503,MIR199A2,ITGB3,S1PR2,MIR21
0.0137	GO:0099543	BP	trans-synaptic signaling by soluble gas	GUCY1B3
0.0137	GO:0099548	BP	trans-synaptic signaling by nitric oxide	GUCY1B3
0.0137	GO:0015803	BP	branched-chain amino acid transport	SLC6A15
0.0137	GO:0060428	BP	lung epithelium development	EYA1,FOXP2,THRB
0.0137	GO:0038060	BP	nitric oxide-cGMP-mediated signaling pathway	GUCY1B3
0.0137	GO:0090092	BP	regulation of transmembrane receptor protein serine/threonine kinase signaling pathway	LTBP1,ASPN,FBN2,GPC3,CD109,PEG10
0.0137	GO:2001233	BP	regulation of apoptotic signaling pathway	SRPX,EYA1,CXCL12,PPIF,TNFSF10,MIR21
0.0137	GO:0006069	BP	ethanol oxidation	ADH1B
0.0138	GO:0001823	BP	mesonephros development	EYA1,GLI3,GPC3,DCHS1
0.014	GO:0003044	BP	regulation of systemic arterial blood pressure mediated by a chemical signal	AGTR1,F2RL1,MME
0.014	GO:0030850	BP	prostate gland development	TNC,GLI3,SERPINF1
0.014	GO:0071305	BP	cellular response to vitamin D	TNC,PIM1
0.014	GO:0072507	BP	divalent inorganic cation homeostasis	CXCL12,FAM20A,PDGFRA,AGTR1,CLIC2,F2RL1,MIR199A1,MIR199A2
0.014	GO:0032008	BP	positive regulation of TOR signaling	MIR199A1,MIR199A2
0.014	GO:0034105	BP	positive regulation of tissue remodeling	MIR199A1,MIR199A2
0.014	GO:1905209	BP	positive regulation of cardiocyte differentiation	MIR199A1,MIR199A2
0.014	GO:0045596	BP	negative regulation of cell differentiation	DAB1,EFNA5,MIR199B,MIR199A1,MIR199A2,ITGB3,MIR21
0.0142	GO:0055002	BP	striated muscle cell development	PDGFRA,TBX3,MIR199B,MIR199A1,MIR199A2
0.0142	GO:0055080	BP	cation homeostasis	CXCL12,FAM20A,PDGFRA,AGTR1,CLIC2,STEAP2,F2RL1,STEAP1,MIR199A1,MIR199A2
0.0142	GO:0050772	BP	positive regulation of axonogenesis	CXCL12,CRABP2,EFNA5
0.0144	GO:0042692	BP	muscle cell differentiation	PDGFRA,TBX3,FLOT1,ADAM12,MIR199B,MIR199A1,MIR199A2,MIR21
0.0145	GO:0072138	BP	mesenchymal cell proliferation involved in ureteric bud development	GPC3
0.0146	GO:0042158	BP	lipoprotein biosynthetic process	XPNPEP2,CPM,ALPL,NTNG1
0.0146	GO:1902731	BP	negative regulation of chondrocyte proliferation	MIR21
0.0146	GO:1904760	BP	regulation of myofibroblast differentiation	MIR21
0.0146	GO:0060936	BP	cardiac fibroblast cell development	MIR21
0.0146	GO:0060939	BP	epicardium-derived cardiac fibroblast cell development	MIR21
0.0146	GO:0060935	BP	cardiac fibroblast cell differentiation	MIR21
0.0146	GO:0060938	BP	epicardium-derived cardiac fibroblast cell differentiation	MIR21
0.0146	GO:0003158	BP	endothelium development	MIR199B,MIR21
0.0148	GO:0044259	BP	multicellular organismal macromolecule metabolic process	CTSK,COL6A3,SERPINB7,MIR21
0.0152	GO:0001845	BP	phagolysosome assembly	SYT7,SRPX
0.0153	GO:0071840	BP	cellular component organization or biogenesis	TNC,LAMB1,SRPX,SRPX2,CRISPLD2,QPRT,EYA1,OGN,DNM1,CXCL12,LAMA4,TNFSF10,SERPINF1,FBN2,ITGA10,GPC3,COLEC12,NTNG1,OLFML2B,COL6A3,CTHRC1,DAB1,EFNA5,EGFL6,MIR199B,MIR199A1,MIR199A2,ITGB3,MIR21
0.0153	GO:0070374	BP	positive regulation of ERK1 and ERK2 cascade	PDGFRA,F2RL1,PDGFD,TNFAIP8L3,MIR21
0.0155	GO:1905330	BP	regulation of morphogenesis of an epithelium	GPC3,CTHRC1,MIR21
0.0155	GO:0060326	BP	cell chemotaxis	CXCL12,PDGFRA,AGTR1,F2RL1,PDGFD,EGR3
0.0155	GO:0072009	BP	nephron epithelium development	EYA1,GLI3,GPC3,DCHS1
0.0157	GO:0071360	BP	cellular response to exogenous dsRNA	FLOT1,COLEC12
0.0161	GO:0061035	BP	regulation of cartilage development	RUNX2,MIR21
0.0161	GO:0098771	BP	inorganic ion homeostasis	CXCL12,FAM20A,PDGFRA,AGTR1,CLIC2,STEAP2,F2RL1,STEAP1,MIR199A1,MIR199A2
0.0165	GO:1903670	BP	regulation of sprouting angiogenesis	SRPX2,MIR503
0.0165	GO:0032268	BP	regulation of cellular protein metabolic process	PCOLCE,ASPN,FAM20A,TNFSF10,SERPINF1,PDGFRA,FLOT1,AGTR1,GPC3,MOV10,COL6A3,GNL3,F2RL1,SERPINB7,PDGFD,DAB1,TNFAIP8L3,EFNA5,IFNE,MIR199B,MIR199A1,MIR503,MIR199A2,ITGB3,S1PR2,MIR21
0.0166	GO:0065008	BP	regulation of biological quality	SYT7,DSG2,LTBP1,DGAT2,PDIA5,FBLN1,CADPS2,NFATC4,SRPX2,CXCL12,PPIF,FAM20A,TRERF1,ADCY4,SERPINF1,PDGFRA,TBX3,DOCK10,FLOT1,FBN2,CRABP2,CTSK,AGTR1,THRB,CLIC2,STEAP2,GNL3,F2RL1,STEAP1,ANPEP,SCG5,CHRNA5,PDGFD,EFNA5,MME,DPP4,MIR199A1,MIR199A2,EMP2,ITGB3,S1PR2,MIR21
0.0168	GO:0032989	BP	cellular component morphogenesis	LAMB1,GLI3,OGN,CXCL12,PDGFRA,DOCK10,FLOT1,CRABP2,NTNG1,DAB1,EFNA5,ITGB3,MIR21
0.0168	GO:0035265	BP	organ growth	PIM1,MIR199B,MIR199A1,MIR199A2
0.0169	GO:0055114	BP	oxidation-reduction process	FMO1,STEAP1,ADH1B
0.0169	GO:0007399	BP	nervous system development	TNC,LAMB1,SRPX2,EYA1,GLI3,OGN,CXCL12,RUNX2,SERPINF1,TBX3,FAIM2,DOCK10,HS6ST1,FLOT1,CRABP2,NCAM2,APCDD1,PLXDC1,NTNG1,CTHRC1,DCHS1,DAB1,EFNA5
0.0169	GO:0033603	BP	positive regulation of dopamine secretion	CXCL12
0.0169	GO:0010634	BP	positive regulation of epithelial cell migration	SRPX2,ITGB3,MIR21
0.017	GO:0098801	BP	regulation of renal system process	AGTR1,F2RL1,EMP2
0.017	GO:0030500	BP	regulation of bone mineralization	OMD,FBN2,TMEM119
0.017	GO:0060021	BP	palate development	GLI3,PDGFRA,TBX3,BNC2
0.0171	GO:0009756	BP	carbohydrate mediated signaling	COLEC12
0.0173	GO:0033239	BP	negative regulation of cellular amine metabolic process	MIR21
0.0173	GO:0001765	BP	membrane raft assembly	FLOT1,EMP2
0.0173	GO:1901668	BP	regulation of superoxide dismutase activity	MIR21
0.0173	GO:1901509	BP	regulation of endothelial tube morphogenesis	MIR21
0.0173	GO:0070814	BP	hydrogen sulfide biosynthetic process	MIR21
0.0173	GO:0010771	BP	negative regulation of cell morphogenesis involved in differentiation	FBLN1,NFATC4,DAB1,EFNA5
0.0173	GO:0036446	BP	myofibroblast differentiation	MIR21
0.0174	GO:0003008	BP	system process	DSG2,GUCY1B3,ABCC9,EYA1,DNM1,CXCL12,SOBP,SERPINF1,DTNA,HMCN1,AGTR1,THRB,NCAM2,CLIC2,F2RL1,MME,MIR199B,MIR199A1,MIR199A2,MIR21
0.0174	GO:0008589	BP	regulation of smoothened signaling pathway	RUNX2,GPC3
0.0174	GO:0022408	BP	negative regulation of cell-cell adhesion	CXCL12,MIR21
0.0174	GO:0032835	BP	glomerulus development	PDGFRA,SERPINB7,PDGFD
0.0174	GO:0016185	BP	synaptic vesicle budding from presynaptic endocytic zone membrane	DNM1
0.0177	GO:0061209	BP	cell proliferation involved in mesonephros development	GPC3
0.0177	GO:0048608	BP	reproductive structure development	TNC,GLI3,TNFSF10,SERPINF1,PDGFRA,TBX3,HS6ST1,PEG10
0.0177	GO:0048839	BP	inner ear development	EYA1,GLI3,SOBP,CTHRC1,DCHS1
0.0177	GO:0072180	BP	mesonephric duct morphogenesis	GPC3
0.0177	GO:0021813	BP	cell-cell adhesion involved in neuronal-glial interactions involved in cerebral cortex radial glia guided migration	DAB1
0.018	GO:0060348	BP	bone development	GLI3,RUNX2,ALPL,DCHS1,TMEM119
0.018	GO:0060914	BP	heart formation	EYA1,PIM1
0.0182	GO:0007517	BP	muscle organ development	PIM1,FLOT1,COL6A3,EGR3,MIR199B,MIR199A1,MIR199A2
0.0184	GO:0007204	BP	positive regulation of cytosolic calcium ion concentration	PDGFRA,AGTR1,CLIC2,F2RL1,MIR199A1,MIR199A2
0.0185	GO:0009617	BP	response to bacterium	FMO1,ALPL,MIR21
0.0185	GO:0061458	BP	reproductive system development	TNC,GLI3,TNFSF10,SERPINF1,PDGFRA,TBX3,HS6ST1,PEG10
0.0185	GO:0006790	BP	sulfur compound metabolic process	OGN,OMD,MIR21
0.0187	GO:1903236	BP	regulation of leukocyte tethering or rolling	CXCL12
0.0187	GO:0048842	BP	positive regulation of axon extension involved in axon guidance	CXCL12
0.0187	GO:2001242	BP	regulation of intrinsic apoptotic signaling pathway	CXCL12,MIR21
0.0188	GO:0071241	BP	cellular response to inorganic substance	GUCY1B3,PPIF,SERPINF1,MT1A
0.0188	GO:0090183	BP	regulation of kidney development	SERPINB7,PDGFD,PRKX
0.0191	GO:0010647	BP	positive regulation of cell communication	SRPX,EYA1,PPIF,TNFSF10,PDGFRA,FLOT1,GPC3,F2RL1,TSPAN5,PDGFD,HIC1,TNFAIP8L3,MIR199B,MIR199A1,MIR199A2,ITGB3,S1PR2,MIR21
0.0192	GO:1903671	BP	negative regulation of sprouting angiogenesis	MIR503
0.0192	GO:0033674	BP	positive regulation of kinase activity	FAM20A,PDGFRA,PDGFD,DAB1,TNFAIP8L3,EFNA5,ITGB3,S1PR2,MIR21
0.0195	GO:0006417	BP	regulation of translation	MIR199B,MIR199A1,MIR503,MIR199A2,MIR21
0.0196	GO:0000820	BP	regulation of glutamine family amino acid metabolic process	MIR21
0.0196	GO:0035634	BP	response to stilbenoid	MIR21
0.0196	GO:0048668	BP	collateral sprouting	CRABP2,EFNA5
0.0196	GO:1902302	BP	regulation of potassium ion export	MIR21
0.0196	GO:0001101	BP	response to acid chemical	TNC,DGAT2,TEAD2,NFATC4,PTGFR,SERPINF1,PDGFRA,PDGFD
0.0196	GO:0000902	BP	cell morphogenesis	LAMB1,GLI3,OGN,CXCL12,DOCK10,FLOT1,CRABP2,NTNG1,DAB1,EFNA5,ITGB3,MIR21
0.0196	GO:0045590	BP	negative regulation of regulatory T cell differentiation	MIR21
0.0196	GO:2000321	BP	positive regulation of T-helper 17 cell differentiation	MIR21
0.0196	GO:0023056	BP	positive regulation of signaling	SRPX,EYA1,PPIF,TNFSF10,PDGFRA,FLOT1,GPC3,F2RL1,TSPAN5,PDGFD,HIC1,TNFAIP8L3,MIR199B,MIR199A1,MIR199A2,ITGB3,S1PR2,MIR21
0.0197	GO:0003006	BP	developmental process involved in reproduction	TNC,GLI3,TNFSF10,SERPINF1,PDGFRA,TBX3,HS6ST1,ALPL,TMEM119,PEG10
0.0197	GO:0048333	BP	mesodermal cell differentiation	EYA1,ITGB3
0.0198	GO:0030308	BP	negative regulation of cell growth	MIR199B,MIR199A1,MIR199A2
0.0198	GO:0120036	BP	plasma membrane bounded cell projection organization	TNC,LAMB1,GLI3,OGN,CXCL12,SERPINF1,DOCK10,FLOT1,CRABP2,NCAM2,NTNG1,F2RL1,CTHRC1,DAB1,EFNA5,S1PR2
0.0199	GO:0050919	BP	negative chemotaxis	EFNA5,ITGB3
0.02	GO:0003012	BP	muscle system process	DSG2,DTNA,CLIC2,MIR199B,MIR199A1,MIR199A2,MIR21
0.02	GO:0007626	BP	locomotory behavior	DNM1,CXCL12,SOBP,DAB1,DPP4
0.0201	GO:1905062	BP	positive regulation of cardioblast proliferation	PIM1
0.0201	GO:0006067	BP	ethanol metabolic process	ADH1B
0.0201	GO:0035524	BP	proline transmembrane transport	SLC6A15
0.0201	GO:0006508	BP	proteolysis	PCOLCE,TNFSF10,XPNPEP2,SERPINF1,CPM,CTSK,GPC3,ADAM12,ADAM33,ADAMTS4,COL6A3,SERPINB7,SCG5,MME,DPP4,CFI,MIR21
0.0203	GO:0000302	BP	response to reactive oxygen species	GUCY1B3,PPIF,PDGFRA,PDGFD,MIR21
0.0203	GO:0002692	BP	negative regulation of cellular extravasation	CXCL12
0.0203	GO:1902669	BP	positive regulation of axon guidance	CXCL12
0.0205	GO:0010810	BP	regulation of cell-substrate adhesion	FBLN1,EMILIN1,EFNA5,EGFL6,MIR503,EMP2
0.0205	GO:0001704	BP	formation of primary germ layer	LAMB1,EYA1,ITGB3
0.0206	GO:0010849	BP	regulation of proton-transporting ATPase activity, rotational mechanism	PPIF
0.0207	GO:1903510	BP	mucopolysaccharide metabolic process	OGN,OMD
0.0208	GO:1902806	BP	regulation of cell cycle G1/S phase transition	MIR503,MIR21
0.0211	GO:0042481	BP	regulation of odontogenesis	ASPN,RUNX2
0.0212	GO:0048812	BP	neuron projection morphogenesis	GLI3,OGN,CXCL12,DOCK10,FLOT1,CRABP2,NTNG1,DAB1,EFNA5
0.0212	GO:1903423	BP	positive regulation of synaptic vesicle recycling	DNM1
0.0213	GO:0061387	BP	regulation of extent of cell growth	CXCL12,CRABP2,EFNA5
0.0214	GO:0044236	BP	multicellular organism metabolic process	CTSK,COL6A3,SERPINB7,MIR21
0.0214	GO:0002224	BP	toll-like receptor signaling pathway	FLOT1,CTSK,COLEC12,F2RL1
0.0214	GO:0001991	BP	regulation of systemic arterial blood pressure by circulatory renin-angiotensin	F2RL1,MME
0.0215	GO:0010463	BP	mesenchymal cell proliferation	FOXP2,GPC3,DCHS1
0.0215	GO:0048706	BP	embryonic skeletal system development	EYA1,GLI3,RUNX2,PDGFRA
0.0215	GO:1901701	BP	cellular response to oxygen-containing compound	TNC,GUCY1B3,DGAT2,TEAD2,NFATC4,PPIF,PTGFR,ADCY4,SERPINF1,PDGFRA,PIM1,AGTR1,COLEC12,PDGFD,EFNA5,MIR21
0.0215	GO:0090596	BP	sensory organ morphogenesis	EYA1,GLI3,SOBP,MFAP2,FBN2,CTHRC1
0.0215	GO:0048645	BP	animal organ formation	EYA1,GLI3,PIM1
0.0215	GO:1905064	BP	negative regulation of vascular smooth muscle cell differentiation	MIR21
0.0215	GO:0070813	BP	hydrogen sulfide metabolic process	MIR21
0.0216	GO:0034123	BP	positive regulation of toll-like receptor signaling pathway	FLOT1,F2RL1
0.0217	GO:0097190	BP	apoptotic signaling pathway	SRPX,EYA1,CXCL12,PPIF,TNFSF10,HIC1,MIR21
0.0217	GO:0071677	BP	positive regulation of mononuclear cell migration	CXCL12,PDGFD
0.022	GO:0034213	BP	quinolinate catabolic process	QPRT
0.0222	GO:0003093	BP	regulation of glomerular filtration	F2RL1,EMP2
0.0222	GO:1900025	BP	negative regulation of substrate adhesion-dependent cell spreading	FBLN1,EFNA5
0.0222	GO:0032332	BP	positive regulation of chondrocyte differentiation	GLI3,RUNX2
0.0223	GO:0033273	BP	response to vitamin	TNC,PIM1,ALPL
0.0224	GO:0042445	BP	hormone metabolic process	DGAT2,TRERF1,PDGFRA,CRABP2,SCG5,MME
0.0224	GO:0070542	BP	response to fatty acid	TNC,DGAT2,NFATC4,PTGFR
0.0225	GO:0014888	BP	striated muscle adaptation	MIR199A1,MIR199A2
0.0225	GO:0033688	BP	regulation of osteoblast proliferation	CTHRC1,TMEM119
0.0226	GO:0009404	BP	toxin metabolic process	FMO1
0.0226	GO:0000768	BP	syncytium formation by plasma membrane fusion	FLOT1,ADAM12,CD109
0.0226	GO:0060447	BP	bud outgrowth involved in lung branching	TNC
0.0231	GO:0002691	BP	regulation of cellular extravasation	CXCL12,PDGFD
0.0232	GO:0008150	BP	biological_process	FMO1,TNC,LTBP1,GUCY1B3,SLC6A15,LAMB1,SRPX,GABRE,SRPX2,CRISPLD2,QPRT,EYA1,OGN,DNM1,CXCL12,AIM1,OLFML3,XPNPEP2,RUNX2,OMD,SERPINF1,IFI44L,FBN2,ITGA10,HMCN1,GPC3,ADAM33,KCNJ15,COLEC12,PLXDC1,ALPL,NTNG1,OLFML2B,COL6A3,STEAP1,CTHRC1,SCG5,HIC1,EFNA5,ADH1B,EGFL6,MT1A,MIR199B,MIR199A1,MIR503,MIR199A2,ITGB3,SPON1,MILR1,MIR21
0.0232	GO:0034248	BP	regulation of cellular amide metabolic process	MIR199B,MIR503,MIR21
0.0232	GO:0071295	BP	cellular response to vitamin	TNC,PIM1
0.0235	GO:0120039	BP	plasma membrane bounded cell projection morphogenesis	GLI3,OGN,CXCL12,DOCK10,FLOT1,CRABP2,NTNG1,DAB1,EFNA5
0.0235	GO:0006949	BP	syncytium formation	FLOT1,ADAM12,CD109
0.0236	GO:0010812	BP	negative regulation of cell-substrate adhesion	EFNA5,MIR503
0.0236	GO:1904995	BP	negative regulation of leukocyte adhesion to vascular endothelial cell	CXCL12
0.0236	GO:0050966	BP	detection of mechanical stimulus involved in sensory perception of pain	CXCL12
0.0236	GO:2000318	BP	positive regulation of T-helper 17 type immune response	MIR21
0.0236	GO:0003056	BP	regulation of vascular smooth muscle contraction	MIR21
0.0236	GO:0034392	BP	negative regulation of smooth muscle cell apoptotic process	MIR21
0.0236	GO:0060339	BP	negative regulation of type I interferon-mediated signaling pathway	MIR21
0.0236	GO:0090594	BP	inflammatory response to wounding	MIR21
0.0236	GO:1904888	BP	cranial skeletal system development	GLI3,RUNX2,PDGFRA
0.0238	GO:0015824	BP	proline transport	SLC6A15
0.0238	GO:0048557	BP	embryonic digestive tract morphogenesis	GLI3,PDGFRA
0.0241	GO:0048858	BP	cell projection morphogenesis	GLI3,OGN,CXCL12,DOCK10,FLOT1,CRABP2,NTNG1,DAB1,EFNA5
0.0241	GO:0090200	BP	positive regulation of release of cytochrome c from mitochondria	PPIF,TNFSF10
0.0241	GO:0046685	BP	response to arsenic-containing substance	PPIF,SERPINF1
0.0244	GO:0080134	BP	regulation of response to stress	EYA1,CXCL12,SERPINF1,PDGFRA,FLOT1,CTSK,AGTR1,COLEC12,F2RL1,HIC1,CFI,MIR199B,MIR199A1,MIR199A2,MIR21
0.0244	GO:0050801	BP	ion homeostasis	CXCL12,FAM20A,PDGFRA,AGTR1,CLIC2,STEAP2,F2RL1,STEAP1,MIR199A1,MIR199A2
0.0247	GO:0070142	BP	synaptic vesicle budding	DNM1
0.0247	GO:1902805	BP	positive regulation of synaptic vesicle transport	DNM1
0.025	GO:0006874	BP	cellular calcium ion homeostasis	CXCL12,PDGFRA,AGTR1,CLIC2,F2RL1,MIR199A1,MIR199A2
0.0251	GO:0048565	BP	digestive tract development	GLI3,PDGFRA,DCHS1,DAB1
0.0251	GO:0051962	BP	positive regulation of nervous system development	SRPX2,CXCL12,SERPINF1,CRABP2,DAB1,EFNA5
0.0252	GO:0045666	BP	positive regulation of neuron differentiation	CXCL12,SERPINF1,CRABP2,DAB1,EFNA5
0.0252	GO:1900239	BP	regulation of phenotypic switching	MIR199B
0.0252	GO:0002051	BP	osteoblast fate commitment	RUNX2
0.0255	GO:0043583	BP	ear development	EYA1,GLI3,SOBP,CTHRC1,DCHS1
0.0255	GO:0031346	BP	positive regulation of cell projection organization	CXCL12,SERPINF1,CRABP2,F2RL1,EFNA5,MIR21
0.0255	GO:0009605	BP	response to external stimulus	FMO1,TNC,ABCC9,CADPS2,GLI3,CXCL12,PTGFR,FOXP2,SERPINF1,PDGFRA,PIM1,IFI44L,IFI44,AGTR1,CD109,ALPL,F2RL1,PDGFD,DAB1,EGR3,EFNA5,IFNE,CFI,ITGB3,MIR21
0.0256	GO:1904996	BP	positive regulation of leukocyte adhesion to vascular endothelial cell	MIR21
0.0256	GO:0099550	BP	trans-synaptic signaling, modulating synaptic transmission	GUCY1B3
0.0256	GO:1904685	BP	positive regulation of metalloendopeptidase activity	MIR21
0.0256	GO:0070949	BP	regulation of neutrophil mediated killing of symbiont cell	F2RL1
0.0256	GO:0070960	BP	positive regulation of neutrophil mediated cytotoxicity	F2RL1
0.0256	GO:0070962	BP	positive regulation of neutrophil mediated killing of bacterium	F2RL1
0.0256	GO:0070950	BP	regulation of neutrophil mediated killing of bacterium	F2RL1
0.0256	GO:1902531	BP	regulation of intracellular signal transduction	ASPN,CXCL12,PPIF,TNFSF10,PDGFRA,FLOT1,CLIC2,F2RL1,PDGFD,DAB1,HIC1,TNFAIP8L3,IFNE,MIR199B,MIR199A1,MIR199A2,MIR21
0.0256	GO:0070963	BP	positive regulation of neutrophil mediated killing of gram-negative bacterium	F2RL1
0.0256	GO:0070948	BP	regulation of neutrophil mediated cytotoxicity	F2RL1
0.0256	GO:0071322	BP	cellular response to carbohydrate stimulus	SERPINF1,COLEC12,EFNA5
0.0256	GO:0070961	BP	positive regulation of neutrophil mediated killing of symbiont cell	F2RL1
0.0256	GO:0070951	BP	regulation of neutrophil mediated killing of gram-negative bacterium	F2RL1
0.0256	GO:0051155	BP	positive regulation of striated muscle cell differentiation	FLOT1,MIR199A1,MIR199A2
0.0259	GO:0014070	BP	response to organic cyclic compound	TNC,DSG2,SERPINF1,PIM1,FLOT1,THRB,COLEC12,ALPL,EFNA5,IFNE,MIR21
0.026	GO:2001226	BP	negative regulation of chloride transport	GABRE
0.0262	GO:0060349	BP	bone morphogenesis	RUNX2,ALPL
0.0262	GO:0001934	BP	positive regulation of protein phosphorylation	FAM20A,PDGFRA,FLOT1,F2RL1,PDGFD,DAB1,TNFAIP8L3,EFNA5,IFNE,ITGB3,MIR21
0.0262	GO:0051480	BP	regulation of cytosolic calcium ion concentration	PDGFRA,AGTR1,CLIC2,F2RL1,MIR199A1,MIR199A2
0.0262	GO:0034109	BP	homotypic cell-cell adhesion	DSG2,PDGFRA,ITGB3
0.0263	GO:0033687	BP	osteoblast proliferation	CTHRC1,TMEM119
0.0265	GO:0033605	BP	positive regulation of catecholamine secretion	CXCL12
0.0267	GO:0060560	BP	developmental growth involved in morphogenesis	TNC,CXCL12,CRABP2,EFNA5
0.0269	GO:0030855	BP	epithelial cell differentiation	DSG2,EYA1,TBX3,CTSK,THRB,CD109,F2RL1,PRKX,MIR199B,S1PR2,MIR21
0.027	GO:0022018	BP	lateral ganglionic eminence cell proliferation	GLI3
0.027	GO:0060366	BP	lambdoid suture morphogenesis	GLI3
0.027	GO:0022012	BP	subpallium cell proliferation in forebrain	GLI3
0.027	GO:1903010	BP	regulation of bone development	GLI3,TMEM119
0.027	GO:0060873	BP	anterior semicircular canal development	GLI3
0.027	GO:0060367	BP	sagittal suture morphogenesis	GLI3
0.027	GO:0060875	BP	lateral semicircular canal development	GLI3
0.027	GO:0045428	BP	regulation of nitric oxide biosynthetic process	MIR199A1,MIR199A2
0.027	GO:0003156	BP	regulation of animal organ formation	EYA1,PIM1
0.027	GO:0032990	BP	cell part morphogenesis	GLI3,OGN,CXCL12,DOCK10,FLOT1,CRABP2,NTNG1,DAB1,EFNA5
0.027	GO:0090343	BP	positive regulation of cell aging	MIR21
0.027	GO:0006527	BP	arginine catabolic process	MIR21
0.027	GO:0003007	BP	heart morphogenesis	TEAD2,EYA1,TBX3,PIM1,DCHS1,MIR21
0.027	GO:0010838	BP	positive regulation of keratinocyte proliferation	MIR21
0.027	GO:0051346	BP	negative regulation of hydrolase activity	PPIF,SERPINF1,GPC3,COL6A3,SERPINB7,MIR21
0.0274	GO:0014066	BP	regulation of phosphatidylinositol 3-kinase signaling	PDGFRA,F2RL1,PDGFD,MIR21
0.0274	GO:0051248	BP	negative regulation of protein metabolic process	SERPINF1,GPC3,COL6A3,MIR199B,MIR199A1,MIR503,MIR199A2,ITGB3,MIR21
0.0276	GO:0032970	BP	regulation of actin filament-based process	DSG2,CXCL12,PDGFRA,F2RL1,EFNA5,MIR21
0.0277	GO:0050746	BP	regulation of lipoprotein metabolic process	DGAT2,ITGB3
0.0277	GO:0072177	BP	mesonephric duct development	GPC3
0.0277	GO:0021589	BP	cerebellum structural organization	DAB1
0.0277	GO:0021577	BP	hindbrain structural organization	DAB1
0.0277	GO:2000096	BP	positive regulation of Wnt signaling pathway, planar cell polarity pathway	GPC3
0.0278	GO:0072073	BP	kidney epithelium development	EYA1,GLI3,GPC3,DCHS1
0.0282	GO:2000826	BP	regulation of heart morphogenesis	EYA1,PIM1
0.0282	GO:0060487	BP	lung epithelial cell differentiation	EYA1,THRB
0.0283	GO:0003073	BP	regulation of systemic arterial blood pressure	AGTR1,F2RL1,MME,EMP2
0.0283	GO:0003167	BP	atrioventricular bundle cell differentiation	TBX3
0.0283	GO:0060931	BP	sinoatrial node cell development	TBX3
0.0284	GO:0048015	BP	phosphatidylinositol-mediated signaling	PDGFRA,MOV10,F2RL1,PDGFD,MIR21
0.0288	GO:1902514	BP	regulation of calcium ion transmembrane transport via high voltage-gated calcium channel	MIR21
0.0288	GO:1905065	BP	positive regulation of vascular smooth muscle cell differentiation	MIR21
0.0288	GO:2000121	BP	regulation of removal of superoxide radicals	MIR21
0.0288	GO:0051965	BP	positive regulation of synapse assembly	SRPX2,EFNA5
0.0292	GO:0050930	BP	induction of positive chemotaxis	CXCL12
0.0292	GO:0007605	BP	sensory perception of sound	EYA1,DNM1,SOBP,THRB
0.0292	GO:0043932	BP	ossification involved in bone remodeling	CTHRC1
0.0292	GO:0051924	BP	regulation of calcium ion transport	CXCL12,MIR21
0.0293	GO:2001239	BP	regulation of extrinsic apoptotic signaling pathway in absence of ligand	SRPX,EYA1
0.0298	GO:0060479	BP	lung cell differentiation	EYA1,THRB
0.0298	GO:0016486	BP	peptide hormone processing	SCG5,MME
0.0299	GO:0010608	BP	posttranscriptional regulation of gene expression	MIR199B,MIR503,MIR21
0.0302	GO:0051049	BP	regulation of transport	GABRE,GLI3,DNM1,CXCL12,PPIF,FLOT1,CTSK,AGTR1,GPC3,CLIC2,KCNJ15,F2RL1,SCG5,EFNA5,DPP4,MIR199B,ITGB3,MIR21
0.0304	GO:0072503	BP	cellular divalent inorganic cation homeostasis	CXCL12,PDGFRA,AGTR1,CLIC2,F2RL1,MIR199A1,MIR199A2
0.0305	GO:0050961	BP	detection of temperature stimulus involved in sensory perception	CXCL12
0.0305	GO:0003373	BP	dynamin family protein polymerization involved in membrane fission	DNM1
0.0305	GO:1901988	BP	negative regulation of cell cycle phase transition	MIR503,MIR21
0.0305	GO:2000319	BP	regulation of T-helper 17 cell differentiation	MIR21
0.0305	GO:0003374	BP	dynamin family protein polymerization involved in mitochondrial fission	DNM1
0.0305	GO:0071625	BP	vocalization behavior	SRPX2,FOXP2
0.0305	GO:0110053	BP	regulation of actin filament organization	CXCL12,MIR21
0.0305	GO:0050927	BP	positive regulation of positive chemotaxis	CXCL12,F2RL1
0.0305	GO:0050965	BP	detection of temperature stimulus involved in sensory perception of pain	CXCL12
0.0307	GO:0031330	BP	negative regulation of cellular catabolic process	MIR199A1,MIR199A2,MIR21
0.0307	GO:0007610	BP	behavior	SRPX2,DNM1,CXCL12,SOBP,FOXP2,SERPINF1,THRB,CHRNA5,DAB1,DPP4
0.0307	GO:0021757	BP	caudate nucleus development	FOXP2
0.0307	GO:0021758	BP	putamen development	FOXP2
0.0307	GO:0055123	BP	digestive system development	GLI3,PDGFRA,DCHS1,DAB1
0.0307	GO:0021987	BP	cerebral cortex development	LAMB1,GLI3,FOXP2,DAB1
0.0313	GO:0043270	BP	positive regulation of ion transport	CXCL12,MIR21
0.0314	GO:0043009	BP	chordate embryonic development	TEAD2,EYA1,GLI3,RUNX2,PDGFRA,TBX3,SRSF1,HS6ST1,CTHRC1,DCHS1
0.0319	GO:0035904	BP	aorta development	LTBP1,EYA1
0.032	GO:0050926	BP	regulation of positive chemotaxis	CXCL12,F2RL1
0.0324	GO:1900037	BP	regulation of cellular response to hypoxia	MIR21
0.0324	GO:0006811	BP	ion transport	SLC6A15,CXCL12,STEAP1,MIR21
0.0324	GO:0072203	BP	cell proliferation involved in metanephros development	GPC3
0.0324	GO:2000276	BP	negative regulation of oxidative phosphorylation uncoupler activity	PPIF
0.0324	GO:0010507	BP	negative regulation of autophagy	MIR199A1,MIR199A2
0.0328	GO:0009792	BP	embryo development ending in birth or egg hatching	TEAD2,EYA1,GLI3,RUNX2,PDGFRA,TBX3,SRSF1,HS6ST1,CTHRC1,DCHS1
0.0329	GO:0042327	BP	positive regulation of phosphorylation	FAM20A,PDGFRA,FLOT1,F2RL1,PDGFD,DAB1,TNFAIP8L3,EFNA5,IFNE,ITGB3,MIR21
0.0331	GO:0002285	BP	lymphocyte activation involved in immune response	DOCK10,F2RL1,IFNE,MIR21
0.0333	GO:0045715	BP	negative regulation of low-density lipoprotein particle receptor biosynthetic process	ITGB3
0.0333	GO:0030534	BP	adult behavior	DNM1,CXCL12,DAB1
0.0334	GO:0048841	BP	regulation of axon extension involved in axon guidance	CXCL12
0.0334	GO:0070171	BP	negative regulation of tooth mineralization	ASPN
0.0337	GO:0006809	BP	nitric oxide biosynthetic process	MIR199A1,MIR199A2
0.0337	GO:0090322	BP	regulation of superoxide metabolic process	F2RL1,MIR21
0.0337	GO:0030539	BP	male genitalia development	PDGFRA,TBX3
0.034	GO:2000316	BP	regulation of T-helper 17 type immune response	MIR21
0.034	GO:1905050	BP	positive regulation of metallopeptidase activity	MIR21
0.034	GO:0071435	BP	potassium ion export	MIR21
0.034	GO:1901223	BP	negative regulation of NIK/NF-kappaB signaling	MIR21
0.034	GO:0061577	BP	calcium ion transmembrane transport via high voltage-gated calcium channel	MIR21
0.0343	GO:0043586	BP	tongue development	GLI3,BNC2
0.0343	GO:0030111	BP	regulation of Wnt signaling pathway	GLI3,GPC3,APCDD1,CTHRC1,MCC,HIC1
0.0345	GO:0048878	BP	chemical homeostasis	CXCL12,FAM20A,SERPINF1,PDGFRA,AGTR1,CLIC2,STEAP2,F2RL1,STEAP1,EFNA5,MIR199A1,MIR199A2
0.0346	GO:0002040	BP	sprouting angiogenesis	SRPX2,MIR503
0.0346	GO:0090026	BP	positive regulation of monocyte chemotaxis	CXCL12
0.0346	GO:0051247	BP	positive regulation of protein metabolic process	PCOLCE,FAM20A,TNFSF10,PDGFRA,FLOT1,AGTR1,GPC3,GNL3,F2RL1,PDGFD,DAB1,TNFAIP8L3,EFNA5,IFNE,ITGB3,S1PR2,MIR21
0.0346	GO:0003165	BP	Purkinje myocyte development	DSG2
0.0346	GO:0009615	BP	response to virus	ABCC9,CXCL12,IFI44L,IFI44,F2RL1,SLFN11,IFNE
0.0349	GO:0001977	BP	renal system process involved in regulation of blood volume	F2RL1,EMP2
0.0349	GO:0031670	BP	cellular response to nutrient	TNC,PIM1
0.0349	GO:0090362	BP	positive regulation of platelet-derived growth factor production	SERPINB7
0.0353	GO:0033993	BP	response to lipid	FMO1,TNC,DSG2,DGAT2,TEAD2,NFATC4,PTGFR,FOXP2,SERPINF1,PIM1,THRB,ALPL,EFNA5,MIR21
0.0355	GO:1904754	BP	positive regulation of vascular associated smooth muscle cell migration	MIR21
0.0355	GO:1900017	BP	positive regulation of cytokine production involved in inflammatory response	MIR21
0.0357	GO:0045108	BP	regulation of intermediate filament polymerization or depolymerization	NES
0.0357	GO:0045106	BP	intermediate filament depolymerization	NES
0.0357	GO:0071379	BP	cellular response to prostaglandin stimulus	TNC,PTGFR
0.0357	GO:0030842	BP	regulation of intermediate filament depolymerization	NES
0.0357	GO:0030844	BP	positive regulation of intermediate filament depolymerization	NES
0.0357	GO:0016048	BP	detection of temperature stimulus	CXCL12
0.0357	GO:0090280	BP	positive regulation of calcium ion import	CXCL12
0.0357	GO:2000439	BP	positive regulation of monocyte extravasation	PDGFD
0.0357	GO:0072593	BP	reactive oxygen species metabolic process	AGTR1,F2RL1,MIR199A1,MIR199A2,MIR21
0.036	GO:0046209	BP	nitric oxide metabolic process	MIR199A1,MIR199A2
0.036	GO:1901135	BP	carbohydrate derivative metabolic process	GUCY1B3,OGN,OMD,GPC3,SPON1
0.036	GO:0006810	BP	transport	SLC6A15,CRISPLD2,CXCL12,GPC3,COLEC12,STEAP1,MIR199B,MIR21
0.0361	GO:0032269	BP	negative regulation of cellular protein metabolic process	GPC3,MIR199B,MIR503,MIR21
0.0361	GO:0061448	BP	connective tissue development	GLI3,RUNX2,SERPINB7,PDGFD,MIR21
0.0361	GO:0043552	BP	positive regulation of phosphatidylinositol 3-kinase activity	PDGFRA,TNFAIP8L3
0.0362	GO:0072178	BP	nephric duct morphogenesis	GPC3
0.0362	GO:0097477	BP	lateral motor column neuron migration	DAB1
0.0366	GO:0002521	BP	leukocyte differentiation	GLI3,RUNX2,DOCK10,GPC3,CD109,F2RL1,IFNE,MIR21
0.0368	GO:0061154	BP	endothelial tube morphogenesis	MIR21
0.0368	GO:2000001	BP	regulation of DNA damage checkpoint	MIR21
0.0368	GO:0003159	BP	morphogenesis of an endothelium	MIR21
0.0372	GO:0010976	BP	positive regulation of neuron projection development	CXCL12,SERPINF1,CRABP2,EFNA5
0.0374	GO:0032103	BP	positive regulation of response to external stimulus	CXCL12,MIR21
0.0376	GO:0044843	BP	cell cycle G1/S phase transition	MIR503,MIR21
0.0377	GO:0007566	BP	embryo implantation	FBLN1,EMP2,MIR21
0.0377	GO:0030001	BP	metal ion transport	SLC6A15,CXCL12,MIR21
0.0377	GO:0014065	BP	phosphatidylinositol 3-kinase signaling	PDGFRA,F2RL1,PDGFD,MIR21
0.0378	GO:2001057	BP	reactive nitrogen species metabolic process	MIR199A1,MIR199A2
0.038	GO:0060244	BP	negative regulation of cell proliferation involved in contact inhibition	SRPX
0.038	GO:0051482	BP	positive regulation of cytosolic calcium ion concentration involved in phospholipase C-activating G-protein coupled signaling pathway	AGTR1,F2RL1
0.038	GO:0050951	BP	sensory perception of temperature stimulus	CXCL12
0.038	GO:0050901	BP	leukocyte tethering or rolling	CXCL12
0.038	GO:2001238	BP	positive regulation of extrinsic apoptotic signaling pathway	SRPX,TNFSF10
0.0381	GO:0070372	BP	regulation of ERK1 and ERK2 cascade	PDGFRA,F2RL1,PDGFD,TNFAIP8L3,MIR21
0.0381	GO:2000052	BP	positive regulation of non-canonical Wnt signaling pathway	GPC3
0.0381	GO:2000095	BP	regulation of Wnt signaling pathway, planar cell polarity pathway	GPC3
0.0381	GO:1902532	BP	negative regulation of intracellular signal transduction	ASPN,CXCL12,PPIF,CLIC2,DAB1,MIR21
0.0381	GO:1903426	BP	regulation of reactive oxygen species biosynthetic process	MIR199A1,MIR199A2
0.0381	GO:0017144	BP	drug metabolic process	FMO1
0.0381	GO:1904683	BP	regulation of metalloendopeptidase activity	MIR21
0.0381	GO:1905063	BP	regulation of vascular smooth muscle cell differentiation	MIR21
0.0382	GO:0007224	BP	smoothened signaling pathway	RUNX2,GPC3
0.0382	GO:0010107	BP	potassium ion import	ABCC9,KCNJ15
0.0382	GO:0043331	BP	response to dsRNA	FLOT1,COLEC12,IFNE
0.0384	GO:0008050	BP	female courtship behavior	THRB
0.0384	GO:0045185	BP	maintenance of protein location	LTBP1,FBN2
0.0384	GO:0034599	BP	cellular response to oxidative stress	GUCY1B3,PPIF,PDGFRA,PDGFD,MIR21
0.0386	GO:0003192	BP	mitral valve formation	DCHS1
0.0386	GO:0034308	BP	primary alcohol metabolic process	ADH1B
0.0388	GO:0021544	BP	subpallium development	GLI3,FOXP2
0.0388	GO:0051234	BP	establishment of localization	SLC6A15,CRISPLD2,CXCL12,GPC3,COLEC12,STEAP1,MIR199B,MIR21
0.0388	GO:0048846	BP	axon extension involved in axon guidance	CXCL12
0.0388	GO:2000406	BP	positive regulation of T cell migration	CXCL12
0.0388	GO:1902284	BP	neuron projection extension involved in neuron projection guidance	CXCL12
0.0388	GO:1902667	BP	regulation of axon guidance	CXCL12
0.0389	GO:0060325	BP	face morphogenesis	CRISPLD2,PDGFRA
0.0389	GO:1905114	BP	cell surface receptor signaling pathway involved in cell-cell signaling	NFATC4,GLI3,GPC3,APCDD1,MOV10,CTHRC1,CHRNA5,MCC,HIC1,S1PR2
0.039	GO:0097193	BP	intrinsic apoptotic signaling pathway	CXCL12,MIR21
0.039	GO:0051130	BP	positive regulation of cellular component organization	SRPX2,CXCL12,PPIF,TNFSF10,SERPINF1,FLOT1,CRABP2,CTSK,GPC3,F2RL1,EFNA5,MIR21
0.0392	GO:0060840	BP	artery development	LTBP1,EYA1,GLI3
0.0393	GO:0014911	BP	positive regulation of smooth muscle cell migration	PDGFD,MIR21
0.0393	GO:0010743	BP	regulation of macrophage derived foam cell differentiation	AGTR1,ITGB3
0.0393	GO:0007095	BP	mitotic G2 DNA damage checkpoint	MIR21
0.0393	GO:0030501	BP	positive regulation of bone mineralization	FBN2,TMEM119
0.0393	GO:0035988	BP	chondrocyte proliferation	MIR21
0.0393	GO:0048332	BP	mesoderm morphogenesis	EYA1,TBX3,ITGB3
0.0394	GO:0050808	BP	synapse organization	TNC,SRPX2,EFNA5
0.0395	GO:0043311	BP	positive regulation of eosinophil degranulation	F2RL1
0.0395	GO:0090198	BP	negative regulation of chemokine secretion	F2RL1
0.0395	GO:1900135	BP	positive regulation of renin secretion into blood stream	F2RL1
0.0395	GO:1902568	BP	positive regulation of eosinophil activation	F2RL1
0.0397	GO:0051963	BP	regulation of synapse assembly	SRPX2,EFNA5
0.0397	GO:0072513	BP	positive regulation of secondary heart field cardioblast proliferation	EYA1
0.0397	GO:0071396	BP	cellular response to lipid	TNC,DGAT2,TEAD2,NFATC4,PTGFR,SERPINF1,PIM1,THRB,EFNA5,MIR21
0.0397	GO:0090025	BP	regulation of monocyte chemotaxis	CXCL12
0.0397	GO:1901881	BP	positive regulation of protein depolymerization	NES,F2RL1
0.0398	GO:0006739	BP	NADP metabolic process	FMO1
0.04	GO:0071492	BP	cellular response to UV-A	MME
0.04	GO:0032956	BP	regulation of actin cytoskeleton organization	CXCL12,MIR21
0.04	GO:0061036	BP	positive regulation of cartilage development	GLI3,RUNX2
0.04	GO:0090148	BP	membrane fission	DNM1
0.04	GO:2001236	BP	regulation of extrinsic apoptotic signaling pathway	SRPX,EYA1,TNFSF10
0.04	GO:0090218	BP	positive regulation of lipid kinase activity	PDGFRA,TNFAIP8L3
0.04	GO:0051241	BP	negative regulation of multicellular organismal process	GLI3,ASPN,SERPINF1,PDGFRA,F2RL1,MCC,DAB1,MIR199B,MIR199A1,MIR503,MIR199A2,MIR21
0.0402	GO:0007160	BP	cell-matrix adhesion	NID2,ITGA10,EFNA5,ITGB3
0.0403	GO:0065009	BP	regulation of molecular function	ABCC9,PPP2R3A,PCOLCE,ASPN,PPIF,FAM20A,TNFSF10,SERPINF1,PDGFRA,DOCK10,PIM1,FLOT1,AGTR1,GPC3,CLIC2,COL6A3,CTHRC1,SERPINB7,SCG5,PDGFD,DAB1,TNFAIP8L3,EFNA5,ITGB3,MIR21
0.0403	GO:0090050	BP	positive regulation of cell migration involved in sprouting angiogenesis	SRPX2
0.0403	GO:0010948	BP	negative regulation of cell cycle process	MIR503,MIR21
0.0403	GO:0051152	BP	positive regulation of smooth muscle cell differentiation	MIR21
0.0403	GO:0007369	BP	gastrulation	LAMB1,EYA1,ITGB3
0.0403	GO:1905331	BP	negative regulation of morphogenesis of an epithelium	MIR21
0.0403	GO:0032270	BP	positive regulation of cellular protein metabolic process	PCOLCE,FAM20A,TNFSF10,PDGFRA,FLOT1,AGTR1,GNL3,F2RL1,PDGFD,DAB1,TNFAIP8L3,EFNA5,IFNE,ITGB3,S1PR2,MIR21
0.0403	GO:0042325	BP	regulation of phosphorylation	SRPX2,ASPN,PPIF,FAM20A,PDGFRA,FLOT1,F2RL1,PDGFD,DAB1,TNFAIP8L3,EFNA5,IFNE,ITGB3,MIR21
0.0405	GO:0048013	BP	ephrin receptor signaling pathway	DNM1,EFNA5
0.0405	GO:0046677	BP	response to antibiotic	ALPL
0.0405	GO:0071279	BP	cellular response to cobalt ion	SERPINF1
0.0406	GO:0002286	BP	T cell activation involved in immune response	F2RL1,IFNE,MIR21
0.0406	GO:1902903	BP	regulation of supramolecular fiber organization	CXCL12,MIR21
0.0408	GO:0086097	BP	phospholipase C-activating angiotensin-activated signaling pathway	AGTR1
0.0408	GO:0072176	BP	nephric duct development	GPC3
0.0408	GO:0090199	BP	regulation of release of cytochrome c from mitochondria	PPIF,TNFSF10
0.0408	GO:1902445	BP	regulation of mitochondrial membrane permeability involved in programmed necrotic cell death	PPIF
0.041	GO:0009725	BP	response to hormone	TNC,CXCL12,TNFSF10,SERPINF1,STEAP2,ALPL,EFNA5
0.041	GO:0002042	BP	cell migration involved in sprouting angiogenesis	SRPX2,EGR3
0.0411	GO:0002221	BP	pattern recognition receptor signaling pathway	FLOT1,CTSK,COLEC12,F2RL1
0.0411	GO:0010770	BP	positive regulation of cell morphogenesis involved in differentiation	CXCL12,CRABP2,EFNA5
0.0414	GO:0014012	BP	peripheral nervous system axon regeneration	TNC
0.0414	GO:0060638	BP	mesenchymal-epithelial cell signaling	TNC
0.0414	GO:0090184	BP	positive regulation of kidney development	SERPINB7,PDGFD
0.0414	GO:0072539	BP	T-helper 17 cell differentiation	MIR21
0.0414	GO:1902254	BP	negative regulation of intrinsic apoptotic signaling pathway by p53 class mediator	MIR21
0.0416	GO:0044691	BP	tooth eruption	FAM20A
0.0417	GO:0006082	BP	organic acid metabolic process	FMO1,OGN,OMD,MIR21
0.0418	GO:0035116	BP	embryonic hindlimb morphogenesis	TBX3,GPC3
0.0421	GO:0045785	BP	positive regulation of cell adhesion	GLI3,CXCL12,FLOT1,EMILIN1,DPP4,EGFL6,MIR21
0.0426	GO:0006412	BP	translation	MIR199B,MIR503,MIR21
0.0427	GO:0051497	BP	negative regulation of stress fiber assembly	MIR21
0.0427	GO:0097476	BP	spinal cord motor neuron migration	DAB1
0.0427	GO:0072091	BP	regulation of stem cell proliferation	FBLN1,GLI3,TBX3
0.0427	GO:0098795	BP	mRNA cleavage involved in gene silencing	MOV10
0.0427	GO:0006525	BP	arginine metabolic process	MIR21
0.0427	GO:0034390	BP	smooth muscle cell apoptotic process	MIR21
0.0427	GO:0034391	BP	regulation of smooth muscle cell apoptotic process	MIR21
0.0427	GO:0035279	BP	mRNA cleavage involved in gene silencing by miRNA	MOV10
0.0427	GO:0010769	BP	regulation of cell morphogenesis involved in differentiation	CXCL12,CRABP2,DAB1,EFNA5
0.0427	GO:0045624	BP	positive regulation of T-helper cell differentiation	MIR21
0.0427	GO:0050920	BP	regulation of chemotaxis	CXCL12,PDGFRA,F2RL1,PDGFD
0.0429	GO:0098706	BP	ferric iron import across plasma membrane	STEAP2
0.0431	GO:0060932	BP	His-Purkinje system cell differentiation	TBX3
0.0431	GO:0003163	BP	sinoatrial node development	TBX3
0.0431	GO:0050769	BP	positive regulation of neurogenesis	CXCL12,SERPINF1,CRABP2,DAB1,EFNA5
0.0431	GO:0070371	BP	ERK1 and ERK2 cascade	PDGFRA,F2RL1,PDGFD,TNFAIP8L3,MIR21
0.0431	GO:0060921	BP	sinoatrial node cell differentiation	TBX3
0.0433	GO:2000403	BP	positive regulation of lymphocyte migration	CXCL12
0.0433	GO:0019934	BP	cGMP-mediated signaling	GUCY1B3
0.0433	GO:0050974	BP	detection of mechanical stimulus involved in sensory perception	CXCL12
0.0433	GO:0046874	BP	quinolinate metabolic process	QPRT
0.0433	GO:0072526	BP	pyridine-containing compound catabolic process	QPRT
0.0434	GO:0090090	BP	negative regulation of canonical Wnt signaling pathway	GLI3,GPC3,CTHRC1,MCC
0.0434	GO:0010837	BP	regulation of keratinocyte proliferation	CD109,MIR21
0.0434	GO:0060071	BP	Wnt signaling pathway, planar cell polarity pathway	GPC3,CTHRC1
0.0435	GO:0044092	BP	negative regulation of molecular function	ASPN,PPIF,SERPINF1,PIM1,GPC3,CLIC2,COL6A3,SERPINB7,SCG5,MIR21
0.0436	GO:0014829	BP	vascular smooth muscle contraction	MIR21
0.0436	GO:0090361	BP	regulation of platelet-derived growth factor production	SERPINB7
0.0436	GO:0090360	BP	platelet-derived growth factor production	SERPINB7
0.0436	GO:0071675	BP	regulation of mononuclear cell migration	CXCL12,PDGFD
0.0436	GO:1904707	BP	positive regulation of vascular smooth muscle cell proliferation	MIR21
0.0436	GO:0072538	BP	T-helper 17 type immune response	MIR21
0.0437	GO:0070169	BP	positive regulation of biomineral tissue development	FBN2,TMEM119
0.0437	GO:0050866	BP	negative regulation of cell activation	GLI3,PDGFRA,MILR1,MIR21
0.0437	GO:1903421	BP	regulation of synaptic vesicle recycling	DNM1
0.0438	GO:0090175	BP	regulation of establishment of planar polarity	GPC3,CTHRC1
0.0438	GO:0044281	BP	small molecule metabolic process	FMO1,GUCY1B3,OGN,OMD,ADH1B,MIR21
0.0439	GO:0009895	BP	negative regulation of catabolic process	MIR199A1,MIR199A2,MIR21
0.044	GO:2000404	BP	regulation of T cell migration	CXCL12
0.044	GO:0014059	BP	regulation of dopamine secretion	CXCL12
0.044	GO:0045664	BP	regulation of neuron differentiation	EYA1,CXCL12,SERPINF1,CRABP2,DAB1,EFNA5
0.044	GO:1902230	BP	negative regulation of intrinsic apoptotic signaling pathway in response to DNA damage	CXCL12
0.044	GO:0051604	BP	protein maturation	GLI3,CPM,SCG5,TSPAN5,MME,CFI
0.044	GO:0014046	BP	dopamine secretion	CXCL12
0.044	GO:0034963	BP	box C/D snoRNA processing	FBL
0.044	GO:0031344	BP	regulation of cell projection organization	CXCL12,SERPINF1,CRABP2,DAB1,EFNA5,MIR21
0.044	GO:0071300	BP	cellular response to retinoic acid	TNC,TEAD2,SERPINF1
0.044	GO:0051347	BP	positive regulation of transferase activity	FAM20A,PDGFRA,PDGFD,DAB1,TNFAIP8L3,EFNA5,ITGB3,MIR21
0.044	GO:0000494	BP	box C/D snoRNA 3'-end processing	FBL
0.044	GO:0036066	BP	protein O-linked fucosylation	SPON1
0.044	GO:1990258	BP	histone glutamine methylation	FBL
0.044	GO:0071673	BP	positive regulation of smooth muscle cell chemotaxis	PDGFD
0.044	GO:0033967	BP	box C/D snoRNA metabolic process	FBL
0.044	GO:0043043	BP	peptide biosynthetic process	MIR199B,MIR503,MIR21
0.044	GO:2000437	BP	regulation of monocyte extravasation	PDGFD
0.0441	GO:0032006	BP	regulation of TOR signaling	MIR199A1,MIR199A2
0.0442	GO:0042762	BP	regulation of sulfur metabolic process	MIR21
0.0443	GO:0002376	BP	immune system process	CRISPLD2,CXCL12,IFI44L,GPC3,COLEC12,MIR21
0.0444	GO:0072137	BP	condensed mesenchymal cell proliferation	DCHS1
0.0444	GO:0003273	BP	cell migration involved in endocardial cushion formation	DCHS1
0.0444	GO:1901565	BP	organonitrogen compound catabolic process	OGN,OMD,GPC3,MIR21
0.0446	GO:1903037	BP	regulation of leukocyte cell-cell adhesion	CXCL12,MIR21
0.045	GO:0030097	BP	hemopoiesis	GLI3,RUNX2,PDGFRA,DOCK10,GPC3,MOV10,CD109,F2RL1,PRKX,IFNE,MIR21
0.0451	GO:0007498	BP	mesoderm development	TEAD2,EYA1,TBX3,ITGB3
0.0453	GO:0043549	BP	regulation of kinase activity	ASPN,FAM20A,PDGFRA,PDGFD,DAB1,TNFAIP8L3,EFNA5,ITGB3,MIR21
0.0455	GO:1901032	BP	negative regulation of response to reactive oxygen species	MIR21
0.0455	GO:0019430	BP	removal of superoxide radicals	MIR21
0.0455	GO:1905048	BP	regulation of metallopeptidase activity	MIR21
0.0455	GO:0032232	BP	negative regulation of actin filament bundle assembly	MIR21
0.0456	GO:0003014	BP	renal system process	ADCY4,AGTR1,F2RL1,EMP2
0.0459	GO:0098582	BP	innate vocalization behavior	FOXP2
0.0461	GO:0044267	BP	cellular protein metabolic process	TNC,LTBP1,PPP2R3A,LAMB1,EYA1,PCOLCE,ASPN,PPIF,FAM20A,TNFSF10,XPNPEP2,SERPINF1,CPM,PIM1,CTSK,GPC3,ALPL,NTNG1,COL6A3,SERPINB7,PDGFD,DAB1,TNFAIP8L3,EFNA5,IFNE,MIR199B,MIR199A1,MIR503,MIR199A2,ITGB3,SPON1,MIR21
0.0465	GO:0072089	BP	stem cell proliferation	FBLN1,GLI3,NES,TBX3
0.0465	GO:0060323	BP	head morphogenesis	CRISPLD2,PDGFRA
0.0467	GO:0090119	BP	vesicle-mediated cholesterol transport	SYT7
0.0467	GO:0046449	BP	creatinine metabolic process	MME
0.0467	GO:1990926	BP	short-term synaptic potentiation	SYT7
0.0467	GO:1990927	BP	calcium ion regulated lysosome exocytosis	SYT7
0.0468	GO:0051354	BP	negative regulation of oxidoreductase activity	MIR21
0.0468	GO:0010975	BP	regulation of neuron projection development	CXCL12,SERPINF1,CRABP2,DAB1,EFNA5
0.0468	GO:0009310	BP	amine catabolic process	MIR21
0.0468	GO:0061037	BP	negative regulation of cartilage development	MIR21
0.0469	GO:0050790	BP	regulation of catalytic activity	PPP2R3A,PCOLCE,ASPN,PPIF,FAM20A,TNFSF10,SERPINF1,PDGFRA,DOCK10,GPC3,COL6A3,SERPINB7,SCG5,PDGFD,DAB1,TNFAIP8L3,EFNA5,ITGB3,MIR21
0.0472	GO:0055082	BP	cellular chemical homeostasis	CXCL12,SERPINF1,PDGFRA,AGTR1,CLIC2,F2RL1,EFNA5,MIR199A1,MIR199A2
0.0473	GO:0030162	BP	regulation of proteolysis	PCOLCE,TNFSF10,SERPINF1,GPC3,COL6A3,SERPINB7,CFI,MIR21
0.0473	GO:0097192	BP	extrinsic apoptotic signaling pathway in absence of ligand	SRPX,EYA1
0.0473	GO:0038034	BP	signal transduction in absence of ligand	SRPX,EYA1
0.0473	GO:2001022	BP	positive regulation of response to DNA damage stimulus	EYA1,HIC1
0.0473	GO:0048665	BP	neuron fate specification	EYA1,GLI3
0.0476	GO:0042472	BP	inner ear morphogenesis	EYA1,SOBP,CTHRC1
0.0476	GO:1902533	BP	positive regulation of intracellular signal transduction	TNFSF10,PDGFRA,F2RL1,PDGFD,HIC1,TNFAIP8L3,MIR199B,MIR199A1,MIR199A2,MIR21
0.0477	GO:0045834	BP	positive regulation of lipid metabolic process	DGAT2,PDGFRA,AGTR1,TNFAIP8L3
0.0477	GO:0038086	BP	VEGF-activated platelet-derived growth factor receptor signaling pathway	PDGFRA
0.0477	GO:0071450	BP	cellular response to oxygen radical	MIR21
0.0477	GO:0035790	BP	platelet-derived growth factor receptor-alpha signaling pathway	PDGFRA
0.0477	GO:0038091	BP	positive regulation of cell proliferation by VEGF-activated platelet derived growth factor receptor signaling pathway	PDGFRA
0.0477	GO:2000275	BP	regulation of oxidative phosphorylation uncoupler activity	PPIF
0.0477	GO:0021942	BP	radial glia guided migration of Purkinje cell	DAB1
0.0477	GO:0090077	BP	foam cell differentiation	AGTR1,ITGB3
0.0477	GO:0045921	BP	positive regulation of exocytosis	SYT7,CADPS2,F2RL1
0.0477	GO:0007619	BP	courtship behavior	THRB
0.0477	GO:0001666	BP	response to hypoxia	CXCL12,MIR21
0.0477	GO:0045747	BP	positive regulation of Notch signaling pathway	EYA1,TSPAN5
0.0477	GO:0010742	BP	macrophage derived foam cell differentiation	AGTR1,ITGB3
0.0477	GO:0072276	BP	metanephric glomerulus vasculature morphogenesis	PDGFRA
0.0477	GO:0071451	BP	cellular response to superoxide	MIR21
0.0477	GO:0007015	BP	actin filament organization	CXCL12,MIR21
0.0477	GO:0072277	BP	metanephric glomerular capillary formation	PDGFRA
0.0477	GO:0072275	BP	metanephric glomerulus morphogenesis	PDGFRA
0.0481	GO:0003094	BP	glomerular filtration	F2RL1,EMP2
0.0481	GO:0051954	BP	positive regulation of amine transport	CXCL12
0.0481	GO:0031579	BP	membrane raft organization	FLOT1,EMP2
0.0482	GO:0033216	BP	ferric iron import	STEAP2
0.0484	GO:0046879	BP	hormone secretion	SYT7,TBX3,AGTR1,SCG5,EFNA5,DPP4
0.0485	GO:0008361	BP	regulation of cell size	CXCL12,CRABP2,EFNA5
0.0485	GO:1903409	BP	reactive oxygen species biosynthetic process	MIR199A1,MIR199A2
0.0485	GO:0050748	BP	negative regulation of lipoprotein metabolic process	ITGB3
0.0485	GO:0009065	BP	glutamine family amino acid catabolic process	MIR21
0.0485	GO:0044818	BP	mitotic G2/M transition checkpoint	MIR21
0.0485	GO:0001736	BP	establishment of planar polarity	GPC3,CTHRC1
0.0485	GO:0007164	BP	establishment of tissue polarity	GPC3,CTHRC1
0.0485	GO:0048566	BP	embryonic digestive tract development	GLI3,PDGFRA
0.0485	GO:0010871	BP	negative regulation of receptor biosynthetic process	ITGB3
0.0485	GO:0043372	BP	positive regulation of CD4-positive, alpha-beta T cell differentiation	MIR21
0.0485	GO:1902253	BP	regulation of intrinsic apoptotic signaling pathway by p53 class mediator	MIR21
0.0485	GO:0046426	BP	negative regulation of JAK-STAT cascade	ASPN,DAB1
0.0485	GO:1904893	BP	negative regulation of STAT cascade	ASPN,DAB1
0.0486	GO:0036293	BP	response to decreased oxygen levels	CXCL12,MIR21
0.0487	GO:0042483	BP	negative regulation of odontogenesis	ASPN
0.0487	GO:0002031	BP	G-protein coupled receptor internalization	DNM1
0.0487	GO:0002686	BP	negative regulation of leukocyte migration	CXCL12
0.0487	GO:0010959	BP	regulation of metal ion transport	CXCL12,MIR21
0.0487	GO:0034140	BP	negative regulation of toll-like receptor 3 signaling pathway	F2RL1
0.0487	GO:0043309	BP	regulation of eosinophil degranulation	F2RL1
0.0487	GO:2000050	BP	regulation of non-canonical Wnt signaling pathway	GPC3
0.0489	GO:0001707	BP	mesoderm formation	EYA1,ITGB3
0.049	GO:0007159	BP	leukocyte cell-cell adhesion	CXCL12,MIR21
0.049	GO:0016576	BP	histone dephosphorylation	EYA1
0.0493	GO:0043271	BP	negative regulation of ion transport	GABRE,PPIF,CLIC2
0.0494	GO:0071248	BP	cellular response to metal ion	PPIF,SERPINF1,MT1A
0.0495	GO:0002684	BP	positive regulation of immune system process	CXCL12,COLEC12,MIR21
0.0495	GO:0032148	BP	activation of protein kinase B activity	MIR21
0.0495	GO:0019748	BP	secondary metabolic process	FMO1
0.0495	GO:0045589	BP	regulation of regulatory T cell differentiation	MIR21
0.0495	GO:0022604	BP	regulation of cell morphogenesis	CXCL12,CRABP2,DAB1,EFNA5,MIR21
3.42e-15	GO:0005578	CC	proteinaceous extracellular matrix	TNC,LTBP1,LAMB1,CRISPLD2,OGN,ASPN,LAMA4,OMD,SERPINF1,FBN2,HMCN1,GPC3,ADAMTS4,ALPL,OLFML2B,COL6A3,CTHRC1,EFNA5,EGFL6,SPON1
1.41e-13	GO:0031012	CC	extracellular matrix	TNC,LTBP1,LAMB1,CRISPLD2,PCOLCE,OGN,ASPN,LAMA4,OMD,SERPINF1,FBN2,HMCN1,GPC3,ADAMTS4,ALPL,OLFML2B,COL6A3,CTHRC1,EFNA5,EGFL6,SPON1
1.25e-10	GO:0005576	CC	extracellular region	TNC,DSG2,LTBP1,LAMB1,SRPX2,CRISPLD2,QPRT,PCOLCE,OGN,ASPN,DNM1,CXCL12,FAM20A,LAMA4,OLFML3,TNFSF10,XPNPEP2,OMD,SERPINF1,CPM,FBN2,CRABP2,HMCN1,GPC3,COLEC12,ADAMTS4,PLXDC1,ALPL,NTNG1,OLFML2B,COL6A3,CDCP1,CTHRC1,SERPINB7,SCG5,PDGFD,FIBIN,EFNA5,IFNE,MME,DPP4,EGFL6,CFI,MIR199B,MIR199A1,MIR503,MIR199A2,ITGB3,SPON1,MIR21
3.45e-10	GO:0044421	CC	extracellular region part	TNC,DSG2,LTBP1,NID2,LAMB1,SRPX2,CRISPLD2,QPRT,PCOLCE,OGN,ASPN,DNM1,CXCL12,FAM20A,LAMA4,OLFML3,TNFSF10,XPNPEP2,OMD,SERPINF1,CPM,DOCK10,FLOT1,FBN2,CRABP2,HMCN1,CTSK,GPC3,ADAM12,THRB,COLEC12,ADAMTS4,ALPL,OLFML2B,COL6A3,CTHRC1,SERPINB7,PDGFD,EFNA5,IFNE,MME,DPP4,EGFL6,CFI,MIR199B,MIR199A1,MIR503,MIR199A2,MIR889,ITGB3,SPON1,MIR21
1.11e-08	GO:0005615	CC	extracellular space	TNC,DSG2,LTBP1,NID2,LAMB1,SRPX2,CRISPLD2,QPRT,PCOLCE,OGN,DNM1,CXCL12,FAM20A,LAMA4,TNFSF10,XPNPEP2,OMD,SERPINF1,CPM,DOCK10,FLOT1,CRABP2,HMCN1,CTSK,GPC3,ADAM12,THRB,COLEC12,ADAMTS4,ALPL,OLFML2B,COL6A3,CTHRC1,SERPINB7,PDGFD,IFNE,MME,DPP4,EGFL6,CFI,MIR199B,MIR199A1,MIR503,MIR199A2,MIR889,ITGB3,SPON1,MIR21
1.78e-08	GO:0044420	CC	extracellular matrix component	TNC,LTBP1,FBLN1,NID2,LAMB1,LAMA4,MFAP2,SERPINF1,FBN2,HMCN1,EFNA5,EGFL6
8.72e-07	GO:0005604	CC	basement membrane	TNC,NID2,LAMB1,LAMA4,SERPINF1,HMCN1,EFNA5,EGFL6
4.09e-05	GO:0043230	CC	extracellular organelle	DSG2,NID2,LAMB1,CRISPLD2,QPRT,PCOLCE,OGN,DNM1,CXCL12,FAM20A,LAMA4,OLFML3,TNFSF10,XPNPEP2,OMD,SERPINF1,CPM,DOCK10,CRABP2,HMCN1,GPC3,THRB,COLEC12,ALPL,COL6A3,PDGFD,MME,DPP4,CFI,ITGB3,MIR21
4.09e-05	GO:1903561	CC	extracellular vesicle	DSG2,NID2,LAMB1,CRISPLD2,QPRT,PCOLCE,OGN,DNM1,CXCL12,FAM20A,LAMA4,OLFML3,TNFSF10,XPNPEP2,OMD,SERPINF1,CPM,DOCK10,CRABP2,HMCN1,GPC3,THRB,COLEC12,ALPL,COL6A3,PDGFD,MME,DPP4,CFI,ITGB3,MIR21
0.000103	GO:0070062	CC	extracellular exosome	DSG2,NID2,LAMB1,CRISPLD2,QPRT,PCOLCE,OGN,DNM1,CXCL12,FAM20A,LAMA4,TNFSF10,XPNPEP2,OMD,SERPINF1,CPM,DOCK10,CRABP2,HMCN1,GPC3,THRB,COLEC12,ALPL,COL6A3,PDGFD,MME,DPP4,CFI,ITGB3,MIR21
0.000399	GO:0005788	CC	endoplasmic reticulum lumen	FMO1,TNC,LTBP1,LAMB1,GPC3,COL6A3,SPON1
0.000482	GO:0031225	CC	anchored component of membrane	XPNPEP2,CPM,GPC3,ALPL,NTNG1,EFNA5
0.000531	GO:0001527	CC	microfibril	LTBP1,MFAP2,FBN2
0.00114	GO:0043202	CC	lysosomal lumen	OGN,OMD,GPC3
0.00134	GO:0031982	CC	vesicle	DSG2,NID2,LAMB1,CRISPLD2,QPRT,PCOLCE,OGN,DNM1,CXCL12,FAM20A,LAMA4,OLFML3,TNFSF10,XPNPEP2,OMD,SERPINF1,CPM,DOCK10,FLOT1,CRABP2,HMCN1,CTSK,GPC3,THRB,STEAP2,COLEC12,ALPL,COL6A3,F2RL1,STEAP1,SCG5,PDGFD,MME,DPP4,CFI,ITGB3,MIR21
0.00134	GO:0005796	CC	Golgi lumen	OGN,OMD,GPC3
0.00151	GO:0071944	CC	cell periphery	DSG2,GUCY1B3,ABCC9,SLC6A15,NID2,GABRE,SRPX2,IGDCC4,DNM1,CXCL12,TNFSF10,XPNPEP2,DTNA,PDGFRA,FAIM2,CPM,HS6ST1,PIM1,FLOT1,ITGA10,HMCN1,AGTR1,GPC3,ADAM12,NCAM2,APCDD1,STEAP2,KCNJ15,COLEC12,PLXDC1,ALPL,NTNG1,COL6A3,CDCP1,F2RL1,STEAP1,DCHS1,TSPAN5,MCC,TMEM119,TNFAIP8L3,EFNA5,MME,ADH1B,DPP4,ITGB3,MILR1
0.0017	GO:0046658	CC	anchored component of plasma membrane	GPC3,NTNG1,EFNA5
0.00185	GO:0005886	CC	plasma membrane	DSG2,GUCY1B3,ABCC9,SLC6A15,NID2,GABRE,SRPX2,IGDCC4,DNM1,CXCL12,TNFSF10,XPNPEP2,DTNA,PDGFRA,FAIM2,CPM,HS6ST1,PIM1,FLOT1,ITGA10,AGTR1,GPC3,ADAM12,NCAM2,APCDD1,STEAP2,KCNJ15,COLEC12,PLXDC1,ALPL,NTNG1,COL6A3,CDCP1,F2RL1,STEAP1,DCHS1,TSPAN5,MCC,TMEM119,TNFAIP8L3,EFNA5,MME,ADH1B,DPP4,ITGB3,MILR1
0.00376	GO:0005775	CC	vacuolar lumen	OGN,OMD,GPC3
0.00412	GO:0072563	CC	endothelial microparticle	MIR503
0.00615	GO:0044459	CC	plasma membrane part	DSG2,ABCC9,SLC6A15,GABRE,SRPX2,CXCL12,TNFSF10,DTNA,PDGFRA,FAIM2,HS6ST1,FLOT1,ITGA10,AGTR1,GPC3,APCDD1,STEAP2,KCNJ15,NTNG1,F2RL1,STEAP1,TSPAN5,EFNA5,MME,DPP4,ITGB3,MILR1
0.0085	GO:0005581	CC	collagen trimer	EMILIN1,COL6A2,COLEC12,COL6A3,CTHRC1
0.00871	GO:0031226	CC	intrinsic component of plasma membrane	ABCC9,SLC6A15,TNFSF10,PDGFRA,HS6ST1,ITGA10,AGTR1,GPC3,APCDD1,STEAP2,KCNJ15,NTNG1,F2RL1,STEAP1,TSPAN5,EFNA5,MME,ITGB3,MILR1
0.0092	GO:0065010	CC	extracellular membrane-bounded organelle	ALPL
0.0117	GO:0030054	CC	cell junction	SYT7,TNC,DSG2,CADPS2,GABRE,SRPX2,DTNA,PDGFRA,FAIM2,FLOT1,HMCN1,PLXDC1,STEAP1,CHRNA5,EFNA5,MME,DPP4,ITGB3
0.0128	GO:0005605	CC	basal lamina	LAMB1,LAMA4
0.0146	GO:0043257	CC	laminin-8 complex	LAMB1
0.0153	GO:0042383	CC	sarcolemma	ABCC9,DTNA,FLOT1,COL6A2,COL6A3
0.017	GO:0008305	CC	integrin complex	ITGA10,ITGB3
0.0174	GO:0031258	CC	lamellipodium membrane	DPP4,ITGB3
0.0192	GO:0098636	CC	protein complex involved in cell adhesion	ITGA10,ITGB3
0.0196	GO:0009986	CC	cell surface	DSG2,SRPX,SRPX2,CXCL12,PDGFRA,CPM,HMCN1,EFNA5,DPP4,ITGB3
0.0203	GO:0034680	CC	integrin alpha10-beta1 complex	ITGA10
0.0225	GO:0005887	CC	integral component of plasma membrane	ABCC9,SLC6A15,TNFSF10,PDGFRA,HS6ST1,ITGA10,AGTR1,GPC3,APCDD1,STEAP2,KCNJ15,F2RL1,STEAP1,TSPAN5,MME,ITGB3,MILR1
0.0231	GO:0031092	CC	platelet alpha granule membrane	CD109,ITGB3
0.0236	GO:0005607	CC	laminin-2 complex	LAMB1
0.0253	GO:0045202	CC	synapse	SYT7,GUCY1B3,CADPS2,GABRE,SRPX2,DNM1,PDZRN3,DTNA,FAIM2,DOCK10,CHRNA5,DAB1,MME
0.0256	GO:0034683	CC	integrin alphav-beta3 complex	ITGB3
0.0305	GO:0005606	CC	laminin-1 complex	LAMB1
0.0305	GO:0043259	CC	laminin-10 complex	LAMB1
0.032	GO:0008074	CC	guanylate cyclase complex, soluble	GUCY1B3,ADCY4
0.0329	GO:0043235	CC	receptor complex	GABRE,ITGA10,PLXDC1,ITGB3
0.0333	GO:0071062	CC	alphav-beta3 integrin-vitronectin complex	ITGB3
0.0334	GO:0043196	CC	varicosity	DNM1
0.0337	GO:0016590	CC	ACF complex	BAZ1A
0.0351	GO:0098647	CC	collagen beaded filament	COL6A3
0.0351	GO:0005589	CC	collagen type VI trimer	COL6A3
0.0357	GO:0044456	CC	synapse part	SYT7,GUCY1B3,CADPS2,GABRE,SRPX2,DNM1,FAIM2,DOCK10,CHRNA5,DAB1,MME
0.036	GO:0044437	CC	vacuolar part	OGN,OMD,GPC3
0.0393	GO:0035867	CC	alphav-beta3 integrin-IGF-1-IGF1R complex	ITGB3
0.0416	GO:0030027	CC	lamellipodium	FLOT1,MCC,DPP4,ITGB3
0.0427	GO:0005764	CC	lysosome	OGN,OMD,GPC3,MILR1
0.0427	GO:0000323	CC	lytic vacuole	OGN,OMD,GPC3,MILR1
0.0438	GO:0031224	CC	intrinsic component of membrane	FMO1,DSG2,ABCC9,SLC6A15,GABRE,IGDCC4,SLC35F2,TNFSF10,XPNPEP2,PTGFR,PDGFRA,FAIM2,CPM,HS6ST1,FLOT1,ITGA10,LBR,AGTR1,GPC3,ADAM12,ADAM33,NCAM2,APCDD1,CLIC2,CD109,STEAP2,KCNJ15,COLEC12,ADAMTS4,PLXDC1,ALPL,NTNG1,CDCP1,F2RL1,STEAP1,DCHS1,TSPAN5,TMEM119,EFNA5,ARMCX4,MME,ZNF138,DPP4,NYNRIN,ITGB3,S1PR2,MILR1
0.044	GO:0001651	CC	dense fibrillar component	FBL
0.044	GO:0070161	CC	anchoring junction	TNC,DSG2,FLOT1,EFNA5,MME,DPP4,ITGB3
0.0477	GO:0071149	CC	TEAD-2-YAP complex	TEAD2
0.0485	GO:0042470	CC	melanosome	SERPINF1,FLOT1,ITGB3
0.0485	GO:0034707	CC	chloride channel complex	GABRE,CLIC2
0.0485	GO:0048770	CC	pigment granule	SERPINF1,FLOT1,ITGB3
0.0489	GO:0008623	CC	CHRAC	BAZ1A
0.000188	GO:1903231	MF	mRNA binding involved in posttranscriptional gene silencing	MIR199B,MIR199A1,MIR503,MIR199A2,MIR21
0.000367	GO:0005518	MF	collagen binding	NID2,PCOLCE,ASPN,ITGA10,CTSK
0.000712	GO:0005201	MF	extracellular matrix structural constituent	FBLN1,LAMB1,LAMA4,EMILIN1,FBN2,HMCN1
0.00103	GO:0005161	MF	platelet-derived growth factor receptor binding	PDGFRA,PDGFD,ITGB3
0.00121	GO:0043167	MF	ion binding	FMO1,DSG2,LTBP1,GUCY1B3,PPP2R3A,N4BP2,NID2,CRISPLD2,EYA1,PCOLCE,ASPN,DNM1,TNFSF10,XPNPEP2,RUNX2,DTNA,PDGFRA,CPM,PIM1,IFI44L,FBN2,ITGA10,CRABP2,HMCN1,GPC3,ADAM12,ADAM33,THRB,STEAP2,COLEC12,ADAMTS4,ALPL,STEAP1,DCHS1,SCG5,ZNF608,HIC1,EGR3,TNFAIP8L3,MME,ADH1B,EGFL6,MT1A,CFI,PEG10,SPON1
0.00245	GO:0046872	MF	metal ion binding	DSG2,LTBP1,GUCY1B3,PPP2R3A,NID2,EYA1,ASPN,TNFSF10,XPNPEP2,DTNA,CPM,PIM1,FBN2,ITGA10,HMCN1,ADAM12,ADAM33,THRB,STEAP2,COLEC12,ADAMTS4,ALPL,STEAP1,DCHS1,ZNF608,HIC1,EGR3,MME,ADH1B,EGFL6,MT1A,CFI,PEG10,SPON1
0.0031	GO:0043169	MF	cation binding	SYT7,DSG2,LTBP1,GUCY1B3,PPP2R3A,FBLN1,CADPS2,NID2,EYA1,GLI3,ASPN,MAN1A1,SOBP,PDZRN3,TNFSF10,XPNPEP2,FOXP2,ADCY4,DTNA,CPM,PIM1,FBN2,ITGA10,HMCN1,ADAM12,ADAM33,THRB,STEAP2,COLEC12,ADAMTS4,ALPL,STEAP1,DCHS1,ANPEP,ZNF608,CHRNA5,BNC2,HIC1,EGR3,ZNF467,MME,ADH1B,ZNF138,BAZ1A,EGFL6,MT1A,CFI,PEG10,SPON1
0.00328	GO:0008237	MF	metallopeptidase activity	XPNPEP2,CPM,ADAM12,ADAM33,ADAMTS4,MME
0.00381	GO:0003729	MF	mRNA binding	MIR199B,MIR199A1,MIR503,MIR199A2,MIR21
0.0046	GO:0030023	MF	extracellular matrix constituent conferring elasticity	EMILIN1,FBN2
0.00569	GO:0043394	MF	proteoglycan binding	TNC,CTSK,GPC3
0.00684	GO:0060422	MF	peptidyl-dipeptidase inhibitor activity	GPC3
0.00804	GO:0001968	MF	fibronectin binding	FBLN1,CTSK,ITGB3
0.00804	GO:0004035	MF	alkaline phosphatase activity	ALPL
0.00815	GO:0008238	MF	exopeptidase activity	XPNPEP2,CPM,MME,DPP4
0.00873	GO:0004024	MF	alcohol dehydrogenase activity, zinc-dependent	ADH1B
0.00873	GO:0005298	MF	proline:sodium symporter activity	SLC6A15
0.00873	GO:0061134	MF	peptidase regulator activity	FBLN1,PCOLCE,SERPINF1,GPC3,CD109,COL6A3,SERPINB7
0.00873	GO:0047805	MF	cytidylate cyclase activity	GUCY1B3
0.0092	GO:0019838	MF	growth factor binding	LTBP1,SRPX2,PDGFRA,CD109,ITGB3
0.00971	GO:0016491	MF	oxidoreductase activity	FMO1,STEAP1,ADH1B
0.0108	GO:0004499	MF	N,N-dimethylaniline monooxygenase activity	FMO1
0.0112	GO:0005126	MF	cytokine receptor binding	CXCL12,TNFSF10,EFNA5,IFNE,ITGB3
0.0113	GO:0036458	MF	hepatocyte growth factor binding	SRPX2
0.0113	GO:0004022	MF	alcohol dehydrogenase (NAD) activity	ADH1B
0.012	GO:0005102	MF	receptor binding	SRPX2,OGN,DNM1,CXCL12,LAMA4,TNFSF10,PDGFRA,FLOT1,AGTR1,F2RL1,CTHRC1,PDGFD,EFNA5,IFNE,DPP4,EGFL6,ITGB3
0.013	GO:0005170	MF	neurotrophin TRKC receptor binding	EFNA5
0.0136	GO:0005534	MF	galactose binding	COLEC12
0.0137	GO:0008083	MF	growth factor activity	OGN,CXCL12
0.0138	GO:0004222	MF	metalloendopeptidase activity	ADAM12,ADAM33,ADAMTS4,MME
0.0152	GO:0005509	MF	calcium ion binding	DSG2,LTBP1,PPP2R3A,NID2,ASPN,FBN2,HMCN1,DCHS1,EGFL6
0.0165	GO:0050436	MF	microfibril binding	LTBP1
0.0165	GO:0004867	MF	serine-type endopeptidase inhibitor activity	SERPINF1,CD109,COL6A3,SERPINB7
0.0167	GO:0098772	MF	molecular function regulator	PPP2R3A,PCOLCE,OGN,ASPN,CXCL12,FAM20A,TNFSF10,SERPINF1,PDGFRA,DOCK10,GPC3,COL6A3,SERPINB7,SCG5,PDGFD,EFNA5,IFNE
0.018	GO:0004016	MF	adenylate cyclase activity	GUCY1B3,ADCY4
0.0199	GO:0002020	MF	protease binding	FLOT1,ADAMTS4,DPP4,ITGB3
0.02	GO:0008270	MF	zinc ion binding	TNFSF10,DTNA,CPM,ADAM33,THRB,ADAMTS4,MME,ADH1B,MT1A,PEG10
0.0201	GO:0015193	MF	L-proline transmembrane transporter activity	SLC6A15
0.0208	GO:0005169	MF	neurotrophin TRKB receptor binding	EFNA5
0.0212	GO:0031749	MF	D2 dopamine receptor binding	DNM1
0.0212	GO:0004177	MF	aminopeptidase activity	XPNPEP2,ANPEP,DPP4
0.0222	GO:0004857	MF	enzyme inhibitor activity	ASPN,SERPINF1,GPC3,COL6A3,SERPINB7,SCG5
0.0248	GO:0070011	MF	peptidase activity, acting on L-amino acid peptides	XPNPEP2,CPM,CTSK,ADAM12,ADAM33,ADAMTS4,MME,DPP4,CFI
0.025	GO:0030414	MF	peptidase inhibitor activity	SERPINF1,GPC3,CD109,COL6A3,SERPINB7
0.0251	GO:0005018	MF	platelet-derived growth factor alpha-receptor activity	PDGFRA
0.0251	GO:0050431	MF	transforming growth factor beta binding	LTBP1,CD109
0.0262	GO:0044877	MF	macromolecular complex binding	NID2,PCOLCE,ASPN,DNM1,PDGFRA,PIM1,ITGA10,CTSK,COLEC12,IFNE,EGFL6
0.0262	GO:0097493	MF	structural molecule activity conferring elasticity	EMILIN1,FBN2
0.0263	GO:0005525	MF	GTP binding	GUCY1B3,DNM1,IFI44L
0.0268	GO:0001596	MF	angiotensin type I receptor activity	AGTR1
0.0269	GO:0032550	MF	purine ribonucleoside binding	GUCY1B3,DNM1,IFI44L
0.0269	GO:0030169	MF	low-density lipoprotein particle binding	COLEC12
0.027	GO:0001883	MF	purine nucleoside binding	GUCY1B3,DNM1,IFI44L
0.027	GO:0032549	MF	ribonucleoside binding	GUCY1B3,DNM1,IFI44L
0.0281	GO:0001882	MF	nucleoside binding	GUCY1B3,DNM1,IFI44L
0.0282	GO:0008233	MF	peptidase activity	XPNPEP2,CPM,CTSK,ADAM12,ADAM33,ADAMTS4,MME,DPP4,CFI
0.0284	GO:0005283	MF	sodium:amino acid symporter activity	SLC6A15
0.0288	GO:0032561	MF	guanyl ribonucleotide binding	GUCY1B3,DNM1,IFI44L
0.0288	GO:0019001	MF	guanyl nucleotide binding	GUCY1B3,DNM1,IFI44L
0.0305	GO:0008329	MF	signaling pattern recognition receptor activity	COLEC12
0.0305	GO:0038187	MF	pattern recognition receptor activity	COLEC12
0.0306	GO:0001664	MF	G-protein coupled receptor binding	DNM1,CXCL12,CTHRC1
0.0311	GO:0005488	MF	binding	FMO1,TNC,DSG2,LTBP1,GUCY1B3,PPP2R3A,N4BP2,NID2,SRPX2,CRISPLD2,QPRT,EYA1,PCOLCE,OGN,ASPN,DNM1,CXCL12,PPIF,FAM20A,AIM1,LAMA4,TNFSF10,XPNPEP2,RUNX2,SERPINF1,DTNA,PDGFRA,CPM,DOCK10,PIM1,FLOT1,IFI44L,FBN2,ITGA10,CRABP2,HMCN1,CTSK,GPC3,ADAM12,ADAM33,THRB,CLIC2,STEAP2,KCNJ15,COLEC12,ADAMTS4,PLXDC1,ALPL,NTNG1,OLFML2B,CDCP1,F2RL1,STEAP1,CTHRC1,DCHS1,SCG5,ZNF608,PDGFD,MCC,DAB1,HIC1,EGR3,TNFAIP8L3,EFNA5,IFN…
0.0313	GO:0004175	MF	endopeptidase activity	CTSK,ADAM12,ADAM33,ADAMTS4,MME,DPP4,CFI
0.032	GO:0004383	MF	guanylate cyclase activity	GUCY1B3,ADCY4
0.032	GO:0045236	MF	CXCR chemokine receptor binding	CXCL12
0.0324	GO:0030234	MF	enzyme regulator activity	PPP2R3A,PCOLCE,ASPN,FAM20A,SERPINF1,GPC3,COL6A3,SERPINB7,SCG5,EFNA5
0.0337	GO:0050840	MF	extracellular matrix binding	OLFML2B,ITGB3
0.0341	GO:0008235	MF	metalloexopeptidase activity	XPNPEP2,CPM,ANPEP
0.0346	GO:0004514	MF	nicotinate-nucleotide diphosphorylase (carboxylating) activity	QPRT
0.0346	GO:1990829	MF	C-rich single-stranded DNA binding	PCBP3
0.0353	GO:0003756	MF	protein disulfide isomerase activity	PDIA5,ITGB3
0.0353	GO:0016864	MF	intramolecular oxidoreductase activity, transposing S-S bonds	PDIA5,ITGB3
0.0355	GO:0045545	MF	syndecan binding	TNC
0.0358	GO:0046914	MF	transition metal ion binding	TNFSF10,DTNA,CPM,PIM1,ADAM33,THRB,ADAMTS4,MME,ADH1B,MT1A,PEG10
0.0361	GO:0022851	MF	GABA-gated chloride ion channel activity	GABRE
0.0368	GO:0052851	MF	ferric-chelate reductase (NADPH) activity	STEAP2
0.0368	GO:0008823	MF	cupric reductase activity	STEAP2
0.0368	GO:0098639	MF	collagen binding involved in cell-matrix adhesion	ITGA10
0.0372	GO:0070006	MF	metalloaminopeptidase activity	XPNPEP2,ANPEP
0.0372	GO:0005416	MF	cation:amino acid symporter activity	SLC6A15
0.0372	GO:0098631	MF	cell adhesion mediator activity	DSG2,ITGA10
0.038	GO:0071814	MF	protein-lipid complex binding	COLEC12
0.038	GO:0071813	MF	lipoprotein particle binding	COLEC12
0.038	GO:0048018	MF	receptor ligand activity	OGN,CXCL12,TNFSF10,PDGFD,EFNA5,IFNE
0.0381	GO:0032403	MF	protein complex binding	FBLN1,NID2,PCOLCE,ASPN,DNM1,NES,PDGFRA,ITGA10,CTSK,IFNE,EGFL6,EMP2,S1PR2
0.0382	GO:0005328	MF	neurotransmitter:sodium symporter activity	SLC6A15
0.0393	GO:0005044	MF	scavenger receptor activity	COLEC12,CFI
0.0398	GO:0016709	MF	oxidoreductase activity, acting on paired donors, with incorporation or reduction of molecular oxygen, NAD(P)H as one donor, and incorporation of one atom of oxygen	FMO1
0.0403	GO:0050613	MF	delta14-sterol reductase activity	LBR
0.0405	GO:0098634	MF	cell-matrix adhesion mediator activity	ITGA10
0.0408	GO:0031711	MF	bradykinin receptor binding	AGTR1
0.0408	GO:1901681	MF	sulfur compound binding	CRISPLD2,GPC3
0.041	GO:0008281	MF	sulfonylurea receptor activity	ABCC9
0.0412	GO:0005168	MF	neurotrophin TRKA receptor binding	EFNA5
0.0426	GO:0005024	MF	transforming growth factor beta-activated receptor activity	LTBP1
0.0427	GO:0051733	MF	polydeoxyribonucleotide kinase activity	N4BP2
0.0427	GO:0051734	MF	ATP-dependent polynucleotide kinase activity	N4BP2
0.0427	GO:0046404	MF	ATP-dependent polydeoxyribonucleotide 5'-hydroxyl-kinase activity	N4BP2
0.0429	GO:0016849	MF	phosphorus-oxygen lyase activity	GUCY1B3,ADCY4
0.0429	GO:0009975	MF	cyclase activity	GUCY1B3,ADCY4
0.0434	GO:0030545	MF	receptor regulator activity	OGN,CXCL12,TNFSF10,PDGFD,EFNA5,IFNE
0.044	GO:0019960	MF	C-X3-C chemokine binding	ITGB3
0.044	GO:0005326	MF	neurotransmitter transporter activity	SLC6A15
0.044	GO:0004958	MF	prostaglandin F receptor activity	PTGFR
0.044	GO:0038132	MF	neuregulin binding	ITGB3
0.044	GO:0017147	MF	Wnt-protein binding	APCDD1,CTHRC1
0.044	GO:1990259	MF	histone-glutamine methyltransferase activity	FBL
0.044	GO:0036009	MF	protein-glutamine N-methyltransferase activity	FBL
0.0443	GO:0005167	MF	neurotrophin TRK receptor binding	EFNA5
0.0443	GO:0030297	MF	transmembrane receptor protein tyrosine kinase activator activity	EFNA5
0.0447	GO:0005343	MF	organic acid:sodium symporter activity	SLC6A15
0.0449	GO:0050661	MF	NADP binding	FMO1
0.0453	GO:0050998	MF	nitric-oxide synthase binding	DNM1
0.0466	GO:0043395	MF	heparan sulfate proteoglycan binding	GPC3
0.0467	GO:0042056	MF	chemoattractant activity	CXCL12
0.0474	GO:0050780	MF	dopamine receptor binding	DNM1
0.0477	GO:0005017	MF	platelet-derived growth factor-activated receptor activity	PDGFRA
0.0495	GO:0051731	MF	polynucleotide 5'-hydroxyl-kinase activity	N4BP2

## Sheet: P1 Dowregulated
p-value	term ID	t type	t name	Q&T list
3e-12	GO:0022610	BP	biological adhesion	ITGA3,IL32,CDH1,PKP2,FSTL3,CD59,EPDR1,ICAM1,NRCAM,ITGA6,CD200,EZR,MYL12A,SFRP1,COMP,ENG,CCL2,BST1,KRT18,SEMA5A,CDH6,ITGA4,TNFSF4,CTNNAL1,TEK,PTK2B,EFNB2,IL1B,PODXL,SERPINE2,LMO7,GPNMB,IL6,NOV,CYP1B1,PDE5A,HAPLN3,MFGE8,CDH13,EPHA2,TINAGL1,HAPLN1,PTPRJ,KIRREL3,CDH8,IL18,SPOCK1,SORBS2,JAM2,NPTN,KIT,WNT4,IGFBP7,NFASC,EDIL3,TNXB,ALCAM,OLR1,DAG1,LEP,FZD4,HLA-DRB1,PDCD1LG2,ITGBL1,DMD,TGM2,HLA-DRA,COL15A…
3e-12	GO:0007155	BP	cell adhesion	ITGA3,IL32,CDH1,PKP2,FSTL3,CD59,EPDR1,ICAM1,NRCAM,ITGA6,CD200,EZR,MYL12A,SFRP1,COMP,ENG,CCL2,BST1,KRT18,SEMA5A,CDH6,ITGA4,TNFSF4,CTNNAL1,TEK,PTK2B,EFNB2,IL1B,PODXL,SERPINE2,LMO7,GPNMB,IL6,NOV,CYP1B1,PDE5A,HAPLN3,MFGE8,CDH13,EPHA2,TINAGL1,HAPLN1,PTPRJ,KIRREL3,CDH8,IL18,SPOCK1,SORBS2,JAM2,NPTN,KIT,WNT4,IGFBP7,NFASC,EDIL3,TNXB,ALCAM,OLR1,DAG1,LEP,FZD4,HLA-DRB1,PDCD1LG2,ITGBL1,DMD,TGM2,HLA-DRA,COL15A…
9.03e-11	GO:0007275	BP	multicellular organism development	ITGA3,CRLF1,ANLN,TYROBP,CDH1,PKP2,ASPM,FSTL3,LIMS2,NOTCH3,NTN4,SEMA3C,PLXNA2,EDN1,BRINP1,OSTM1,ICAM1,NRCAM,ITGA6,EZR,BAMBI,PALM,ITPK1,JAG1,MID1,FGF9,SGCG,SFRP1,STMN2,COMP,MET,SFRP4,ENG,DKK1,CCL2,SMURF2,CRYAB,CCND1,KRT18,MGP,SLC29A1,SEMA5A,ARSB,STC2,BCHE,IL1A,ITGA4,SPTBN1,IGFBP5,PAPPA2,SLC2A1,TNFSF4,PKD2,TEK,PTK2B,RDH10,SRGN,BHLHE41,NRK,PTGIS,EFNB2,IL1B,RHOJ,PTPRB,PODXL,KRT34,TOP2A,SORT1,FST,CABLE…
2.47e-10	GO:0048856	BP	anatomical structure development	ITGA3,CRLF1,ANLN,TYROBP,CDH1,PKP2,ASPM,FSTL3,LIMS2,NOTCH3,NTN4,SEMA3C,PLXNA2,EDN1,BRINP1,OSTM1,ICAM1,NRCAM,ITGA6,EZR,BAMBI,PALM,ITPK1,JAG1,STS,MID1,FGF9,SGCG,SFRP1,STMN2,COMP,UPK1A,MET,SFRP4,ENG,DKK1,CCL2,SMURF2,CRYAB,CCND1,KRT18,MGP,RBM24,CAP2,SLC29A1,SEMA5A,ARSB,STC2,BCHE,IL1A,ITGA4,SPTBN1,IGFBP5,PAPPA2,SLC2A1,TNFSF4,RCAN3,PKD2,TEK,PTK2B,RDH10,SRGN,BHLHE41,NRK,PTGIS,EFNB2,IL1B,RHOJ,HSPA2,PTPRB,…
2.66e-10	GO:0009653	BP	anatomical structure morphogenesis	ITGA3,PKP2,LIMS2,NOTCH3,NTN4,SEMA3C,PLXNA2,EDN1,ICAM1,NRCAM,ITGA6,EZR,BAMBI,PALM,JAG1,FGF9,SFRP1,COMP,MET,SFRP4,ENG,DKK1,CCL2,SMURF2,CRYAB,KRT18,MGP,CAP2,SEMA5A,IL1A,ITGA4,SPTBN1,IGFBP5,PAPPA2,RCAN3,PKD2,TEK,PTK2B,RDH10,BHLHE41,NRK,PTGIS,EFNB2,IL1B,RHOJ,PTPRB,PODXL,COL4A2,ANKRD6,SERPINE2,GPNMB,IL6,NOV,SULF1,CYP1B1,ANXA3,NTRK3,MFGE8,CDH13,MYOCD,GATA6,EPHA2,AFF3,NTRK2,ANKRD1,KIRREL3,IL18,GFRA1,UCHL…
2.73e-10	GO:0048731	BP	system development	ITGA3,CRLF1,ANLN,TYROBP,CDH1,PKP2,ASPM,FSTL3,LIMS2,NOTCH3,NTN4,SEMA3C,PLXNA2,EDN1,BRINP1,OSTM1,ICAM1,NRCAM,ITGA6,EZR,BAMBI,PALM,ITPK1,JAG1,FGF9,SGCG,SFRP1,STMN2,COMP,MET,SFRP4,ENG,DKK1,CCL2,SMURF2,CRYAB,CCND1,KRT18,MGP,SLC29A1,SEMA5A,ARSB,STC2,BCHE,IL1A,ITGA4,SPTBN1,IGFBP5,PAPPA2,SLC2A1,TNFSF4,PKD2,TEK,PTK2B,RDH10,SRGN,BHLHE41,NRK,PTGIS,EFNB2,IL1B,RHOJ,PTPRB,PODXL,KRT34,TOP2A,FST,CABLES1,COL4A2,A…
4.02e-10	GO:0032501	BP	multicellular organismal process	ENPP4,ITGA3,CRLF1,ANLN,TYROBP,CDH1,WWC3,PKP2,ASPM,FSTL3,LIMS2,NOTCH3,MGLL,NTN4,SEMA3C,PLXNA2,EDN1,BRINP1,OSTM1,CD59,ICAM1,NRCAM,ITGA6,EZR,BAMBI,KCNK6,PALM,TIMP3,CYB5R3,ITPK1,JAG1,MYL12A,STS,MID1,MAGED2,HTR2A,FGF9,SGCG,CEMIP,SFRP1,STMN2,COMP,MET,SFRP4,ENG,DKK1,CCL2,SMURF2,CRYAB,CCND1,HPS5,KRT18,MGP,SLC29A1,SEMA5A,ARSB,STC2,BCHE,IL1A,ITGA4,SPTBN1,IGFBP5,PAPPA2,SLC2A1,TNFSF4,PKD2,TEK,PTK2B,RDH10,SRG…
8.77e-10	GO:0032502	BP	developmental process	ITGA3,CRLF1,ANLN,TYROBP,CDH1,WWC3,PKP2,ASPM,FSTL3,LIMS2,NOTCH3,NTN4,SEMA3C,PLXNA2,EDN1,BRINP1,OSTM1,ICAM1,OSBPL8,NRCAM,ITGA6,EZR,BAMBI,PALM,ITPK1,JAG1,STS,MID1,HTR2A,FGF9,SGCG,SFRP1,STMN2,COMP,UPK1A,MET,SFRP4,ENG,DKK1,CCL2,SMURF2,CRYAB,CCND1,KRT18,MGP,RBM24,CAP2,SLC29A1,SEMA5A,ARSB,STC2,BCHE,IL1A,ITGA4,SPTBN1,IGFBP5,PAPPA2,SLC2A1,TNFSF4,RCAN3,PKD2,TEK,PTK2B,RDH10,SRGN,BHLHE41,NRK,PTGIS,EFNB2,IL1B…
9.85e-10	GO:0048514	BP	blood vessel morphogenesis	NOTCH3,EDN1,NRCAM,JAG1,FGF9,SFRP1,ENG,CCL2,SEMA5A,IL1A,PKD2,TEK,PTK2B,PTGIS,EFNB2,IL1B,PTPRB,COL4A2,GPNMB,IL6,NOV,SULF1,CYP1B1,ANXA3,MFGE8,CDH13,MYOCD,GATA6,EPHA2,NTRK2,IL18,WNT4,DAG1,HEG1,LEP,FZD4,COL4A1,COL15A1
2.09e-09	GO:0030334	BP	regulation of cell migration	ITGA3,PKP2,PLXNA2,EDN1,ICAM1,OSBPL8,ITGA6,JAG1,CEMIP,SFRP1,MET,ENG,CCL2,SMURF2,BST1,SEMA5A,ARSB,IL1A,ITGA4,IGFBP5,TEK,PTK2B,IL1B,PODXL,SERPINE2,GPNMB,IL6,NOV,SULF1,CYP1B1,ANXA3,NTRK3,CDH13,MYOCD,EPHA2,PTPRJ,KIT,STC1,CYGB,WNT4,DAG1,DRD1,IRS2,LYN
2.67e-09	GO:0030155	BP	regulation of cell adhesion	ITGA3,CDH1,FSTL3,CD59,ICAM1,ITGA6,SFRP1,CCL2,BST1,SEMA5A,ITGA4,TNFSF4,TEK,PTK2B,EFNB2,IL1B,PODXL,SERPINE2,LMO7,GPNMB,IL6,CYP1B1,PDE5A,CDH13,EPHA2,PTPRJ,IL18,SPOCK1,JAM2,WNT4,EDIL3,DAG1,LEP,FZD4,HLA-DRB1,PDCD1LG2,DMD,TGM2,HLA-DRA,DDR1,LYN
3.39e-09	GO:0001944	BP	vasculature development	NOTCH3,SEMA3C,EDN1,NRCAM,JAG1,FGF9,SFRP1,ENG,CCL2,SEMA5A,IL1A,PKD2,TEK,PTK2B,PTGIS,EFNB2,IL1B,RHOJ,PTPRB,COL4A2,GPNMB,IL6,NOV,SULF1,CYP1B1,ANXA3,MFGE8,CDH13,MYOCD,GATA6,EPHA2,NTRK2,IL18,KIT,WNT4,DAG1,HEG1,LEP,FZD4,COL4A1,COL15A1
3.94e-09	GO:0006928	BP	movement of cell or subcellular component	ITGA3,ANLN,PKP2,ASPM,NTN4,SEMA3C,PLXNA2,EDN1,ICAM1,OSBPL8,NRCAM,ITGA6,EZR,BAMBI,PALM,JAG1,CEMIP,SFRP1,MET,ENG,CCL2,SMURF2,BST1,SEMA5A,KIF20A,ARSB,IL1A,ITGA4,SPTBN1,IGFBP5,TEK,PTK2B,EFNB2,MYH2,IL1B,DLGAP5,PODXL,SERPINE2,GPNMB,IL6,NOV,MGARP,SULF1,CYP1B1,KIF11,ANXA3,CENPE,NTRK3,CDH13,MYOCD,EPHA2,NTRK2,PTPRJ,KIRREL3,GFRA1,SPOCK1,UCHL1,SORBS2,JAM2,FMN2,KIT,STC1,CYGB,WNT4,NFASC,SDC2,ALCAM,KCND3,OLR1,DA…
4.65e-09	GO:0072358	BP	cardiovascular system development	NOTCH3,SEMA3C,EDN1,NRCAM,JAG1,FGF9,SFRP1,ENG,CCL2,SEMA5A,IL1A,PKD2,TEK,PTK2B,PTGIS,EFNB2,IL1B,RHOJ,PTPRB,COL4A2,GPNMB,IL6,NOV,SULF1,CYP1B1,ANXA3,MFGE8,CDH13,MYOCD,GATA6,EPHA2,NTRK2,IL18,KIT,WNT4,DAG1,HEG1,LEP,FZD4,COL4A1,COL15A1
4.65e-09	GO:0048513	BP	animal organ development	ITGA3,CRLF1,ANLN,TYROBP,CDH1,PKP2,ASPM,FSTL3,LIMS2,NOTCH3,NTN4,SEMA3C,PLXNA2,EDN1,OSTM1,ICAM1,ITGA6,BAMBI,JAG1,FGF9,SGCG,SFRP1,COMP,MET,SFRP4,ENG,DKK1,CCL2,SMURF2,CRYAB,CCND1,KRT18,MGP,SLC29A1,SEMA5A,STC2,ITGA4,IGFBP5,PAPPA2,SLC2A1,TNFSF4,PKD2,TEK,PTK2B,RDH10,SRGN,BHLHE41,NRK,PTGIS,EFNB2,IL1B,RHOJ,PODXL,KRT34,TOP2A,FST,ANKRD6,SERPINE2,GPNMB,IL6,ADAMTS7,NOV,SULF1,CYP1B1,ANXA3,SSTR1,NTRK3,MYOCD,GAT…
9.15e-09	GO:0001568	BP	blood vessel development	NOTCH3,SEMA3C,EDN1,NRCAM,JAG1,FGF9,SFRP1,ENG,CCL2,SEMA5A,IL1A,PKD2,TEK,PTK2B,PTGIS,EFNB2,IL1B,PTPRB,COL4A2,GPNMB,IL6,NOV,SULF1,CYP1B1,ANXA3,MFGE8,CDH13,MYOCD,GATA6,EPHA2,NTRK2,IL18,WNT4,DAG1,HEG1,LEP,FZD4,COL4A1,COL15A1
1.09e-08	GO:0016477	BP	cell migration	ITGA3,ANLN,PKP2,ASPM,SEMA3C,PLXNA2,EDN1,ICAM1,OSBPL8,NRCAM,ITGA6,BAMBI,JAG1,CEMIP,SFRP1,MET,ENG,CCL2,SMURF2,BST1,SEMA5A,ARSB,IL1A,ITGA4,IGFBP5,TEK,PTK2B,EFNB2,IL1B,PODXL,SERPINE2,GPNMB,IL6,NOV,SULF1,CYP1B1,ANXA3,NTRK3,CDH13,MYOCD,EPHA2,NTRK2,PTPRJ,KIRREL3,SPOCK1,SORBS2,JAM2,KIT,STC1,CYGB,WNT4,SDC2,OLR1,DAG1,TNFRSF10D,LEP,NLRP10,DRD1,IRS2,DDR1,LYN
1.09e-08	GO:2000145	BP	regulation of cell motility	ITGA3,PKP2,PLXNA2,EDN1,ICAM1,OSBPL8,ITGA6,JAG1,CEMIP,SFRP1,MET,ENG,CCL2,SMURF2,BST1,SEMA5A,ARSB,IL1A,ITGA4,IGFBP5,TEK,PTK2B,IL1B,PODXL,SERPINE2,GPNMB,IL6,NOV,SULF1,CYP1B1,ANXA3,NTRK3,CDH13,MYOCD,EPHA2,PTPRJ,KIT,STC1,CYGB,WNT4,DAG1,DRD1,IRS2,LYN
2.57e-08	GO:0001525	BP	angiogenesis	NOTCH3,EDN1,NRCAM,JAG1,FGF9,SFRP1,ENG,CCL2,SEMA5A,IL1A,TEK,PTK2B,PTGIS,EFNB2,IL1B,PTPRB,COL4A2,GPNMB,IL6,NOV,SULF1,CYP1B1,ANXA3,MFGE8,CDH13,GATA6,EPHA2,IL18,DAG1,LEP,COL4A1,COL15A1
3.1e-08	GO:0008283	BP	cell proliferation	CRLF1,PKP2,MCM10,ASPM,LIMS2,NOTCH3,EDN1,CD59,TPX2,BAMBI,JAG1,HTR2A,FGF9,SFRP1,MET,SFRP4,CCL2,BST1,CCND1,SEMA5A,BCHE,IL1A,IGFBP5,TNFSF4,PKD2,TEK,PTK2B,BHLHE41,NRK,EFNB2,IL1B,DLGAP5,CNN1,CD180,SERPINE2,GPNMB,IL6,NOV,SULF1,CYP1B1,PDE5A,SSTR1,NTRK3,CDH13,MYOCD,GATA6,EPHA2,CCNA2,NTRK2,PTGES,MKI67,PTPRJ,IL18,UCHL1,ADAMTS1,KIT,STC1,WNT4,IGFBP7,DAGLB,TNFRSF11B,MELK,BUB1,ID4,TNFRSF10D,LEP,BOK,CRIP2,SLIT3,…
3.14e-08	GO:0072359	BP	circulatory system development	ITGA3,PKP2,NOTCH3,SEMA3C,EDN1,NRCAM,JAG1,FGF9,SGCG,SFRP1,ENG,DKK1,CCL2,SEMA5A,IL1A,PKD2,TEK,PTK2B,PTGIS,EFNB2,IL1B,RHOJ,PTPRB,COL4A2,GPNMB,IL6,NOV,SULF1,CYP1B1,ANXA3,NTRK3,MFGE8,CDH13,MYOCD,GATA6,EPHA2,NTRK2,ANKRD1,IL18,SORBS2,ADAMTS1,KIT,WNT4,DAG1,HEG1,LEP,FZD4,OXTR,COL4A1,COL15A1
3.39e-08	GO:0040011	BP	locomotion	ITGA3,PKP2,ASPM,NTN4,SEMA3C,PLXNA2,EDN1,ICAM1,OSBPL8,NRCAM,ITGA6,EZR,BAMBI,JAG1,CEMIP,SFRP1,MET,ENG,CCL2,SMURF2,BST1,SEMA5A,ARSB,IL1A,ITGA4,SPTBN1,TEK,PTK2B,EFNB2,IL1B,PODXL,SERPINE2,GPNMB,IL6,CYP1B1,ANXA3,NTRK3,CDH13,MYOCD,EPHA2,NTRK2,PTPRJ,KIRREL3,GFRA1,SPOCK1,SORBS2,JAM2,KIT,CYGB,WNT4,NFASC,SDC2,ALCAM,OLR1,DAG1,TNFRSF10D,FZD4,NLRP10,SLIT3,DRD1,IRS2,DDR1,LYN
3.76e-08	GO:0040012	BP	regulation of locomotion	ITGA3,PKP2,PLXNA2,EDN1,ICAM1,OSBPL8,ITGA6,JAG1,CEMIP,SFRP1,MET,ENG,CCL2,SMURF2,BST1,SEMA5A,ARSB,IL1A,ITGA4,IGFBP5,TEK,PTK2B,EFNB2,IL1B,PODXL,SERPINE2,GPNMB,IL6,NOV,SULF1,CYP1B1,ANXA3,NTRK3,CDH13,MYOCD,EPHA2,PTPRJ,KIT,STC1,CYGB,WNT4,DAG1,DRD1,IRS2,LYN
1.12e-07	GO:0045785	BP	positive regulation of cell adhesion	ITGA3,FSTL3,CD59,ICAM1,ITGA6,SFRP1,CCL2,ITGA4,TNFSF4,TEK,PTK2B,EFNB2,IL1B,PODXL,IL6,CDH13,PTPRJ,IL18,WNT4,EDIL3,DAG1,LEP,HLA-DRB1,PDCD1LG2,DMD,TGM2,HLA-DRA,LYN
1.33e-07	GO:0098609	BP	cell-cell adhesion	CDH1,PKP2,FSTL3,LIMS2,CD59,ICAM1,NRCAM,ITGA6,CD200,EZR,MYL12A,CCL2,KRT18,CDH6,ITGA4,EFNB2,IL1B,PODXL,SERPINE2,LMO7,GPNMB,IL6,CYP1B1,PDE5A,CDH13,KIRREL3,CDH8,IL18,JAM2,NPTN,KIT,WNT4,NFASC,ALCAM,HLA-DRB1,PDCD1LG2,LYN
1.33e-07	GO:0051270	BP	regulation of cellular component movement	ITGA3,PKP2,PLXNA2,EDN1,ICAM1,OSBPL8,ITGA6,JAG1,CEMIP,SFRP1,MET,ENG,CCL2,SMURF2,BST1,SEMA5A,ARSB,IL1A,ITGA4,IGFBP5,TEK,PTK2B,IL1B,PODXL,SERPINE2,GPNMB,IL6,NOV,SULF1,CYP1B1,ANXA3,NTRK3,CDH13,MYOCD,EPHA2,PTPRJ,KIT,STC1,CYGB,WNT4,DAG1,DRD1,IRS2,LYN
1.6e-07	GO:0007167	BP	enzyme linked receptor protein signaling pathway	ITGA3,GPRC5A,FSTL3,OSBPL8,BAMBI,MYL12A,FGF9,SFRP1,MET,SFRP4,ENG,DKK1,CCL2,SMURF2,SNX25,SPTBN1,IGFBP5,ANGPTL1,TEK,PTK2B,EFNB2,IL1B,SORT1,FST,COL4A2,NOV,SULF1,NTRK3,CDH13,MYOCD,GATA6,EPHA2,NCEH1,NTRK2,PTPRJ,CRIM1,GFRA1,NPTN,KIT,WNT4,SDC2,LEP,FZD4,GREM2,IRS2,COL4A1,DDR1,LYN
2.66e-07	GO:0051674	BP	localization of cell	ITGA3,ANLN,PKP2,ASPM,SEMA3C,PLXNA2,EDN1,ICAM1,OSBPL8,NRCAM,ITGA6,BAMBI,JAG1,CEMIP,SFRP1,MET,ENG,CCL2,SMURF2,BST1,SEMA5A,ARSB,IL1A,ITGA4,IGFBP5,TEK,PTK2B,EFNB2,IL1B,PODXL,SERPINE2,GPNMB,IL6,NOV,SULF1,CYP1B1,ANXA3,NTRK3,CDH13,MYOCD,EPHA2,NTRK2,PTPRJ,KIRREL3,SPOCK1,SORBS2,JAM2,KIT,STC1,CYGB,WNT4,SDC2,OLR1,DAG1,TNFRSF10D,LEP,NLRP10,DRD1,IRS2,DDR1,LYN
2.66e-07	GO:0048870	BP	cell motility	ITGA3,ANLN,PKP2,ASPM,SEMA3C,PLXNA2,EDN1,ICAM1,OSBPL8,NRCAM,ITGA6,BAMBI,JAG1,CEMIP,SFRP1,MET,ENG,CCL2,SMURF2,BST1,SEMA5A,ARSB,IL1A,ITGA4,IGFBP5,TEK,PTK2B,EFNB2,IL1B,PODXL,SERPINE2,GPNMB,IL6,NOV,SULF1,CYP1B1,ANXA3,NTRK3,CDH13,MYOCD,EPHA2,NTRK2,PTPRJ,KIRREL3,SPOCK1,SORBS2,JAM2,KIT,STC1,CYGB,WNT4,SDC2,OLR1,DAG1,TNFRSF10D,LEP,NLRP10,DRD1,IRS2,DDR1,LYN
3e-07	GO:0009888	BP	tissue development	ITGA3,CRLF1,PKP2,NTN4,SEMA3C,PLXNA2,EDN1,ICAM1,ITGA6,EZR,BAMBI,ITPK1,JAG1,STS,FGF9,SGCG,SFRP1,COMP,UPK1A,MET,SFRP4,ENG,DKK1,SMURF2,CCND1,KRT18,MGP,STC2,ITGA4,IGFBP5,PKD2,PTK2B,RDH10,SRGN,NRK,PTGIS,EFNB2,IL1B,PODXL,KRT34,FST,COL4A2,ANKRD6,SERPINE2,GPNMB,IL6,ADAMTS7,NOV,SULF1,CYP1B1,NTRK3,MYOCD,GATA6,EPHA2,FLG,ANKRD1,SORBS2,STC1,WNT4,ID4,DAG1,HEG1,LEP,FZD4,GCNT4,KRT14,COL4A1,TXNRD1,DMD,TGM2,DDR1,KR…
3.89e-07	GO:0010647	BP	positive regulation of cell communication	CRLF1,RRAGD,ASPM,LIMS2,EDN1,ICAM1,OSBPL8,MAP3K1,BAMBI,TIMP3,JAG1,MID1,HTR2A,FGF9,SFRP1,SFRP4,ENG,DKK1,CCL2,SMURF2,TPD52L1,SEMA5A,IGFBP5,PKD2,TEK,PTK2B,NRK,PTGIS,IL1B,SLC44A2,CD180,ANKRD6,SERPINE2,GPNMB,IL6,NOV,SULF1,CYP1B1,PDE5A,NTRK3,CDH13,MYOCD,GATA6,MPC2,SCUBE3,NTRK2,ANKRD1,PTPRJ,MPP7,IL18,NPTN,KIT,WNT4,CD14,LEP,FZD4,BOK,OXTR,DRD1,IRS2,HLA-DRB1,TGM2,ERCC6,LYN
4.49e-07	GO:0023056	BP	positive regulation of signaling	CRLF1,RRAGD,ASPM,LIMS2,EDN1,ICAM1,OSBPL8,MAP3K1,BAMBI,TIMP3,JAG1,MID1,HTR2A,FGF9,SFRP1,SFRP4,ENG,DKK1,CCL2,SMURF2,TPD52L1,SEMA5A,IGFBP5,PKD2,TEK,PTK2B,NRK,PTGIS,IL1B,SLC44A2,CD180,ANKRD6,SERPINE2,GPNMB,IL6,NOV,SULF1,CYP1B1,PDE5A,NTRK3,CDH13,MYOCD,GATA6,MPC2,SCUBE3,NTRK2,ANKRD1,PTPRJ,MPP7,IL18,NPTN,KIT,WNT4,CD14,LEP,FZD4,BOK,OXTR,DRD1,IRS2,HLA-DRB1,TGM2,ERCC6,LYN
5.23e-07	GO:0009719	BP	response to endogenous stimulus	ITGA3,RRAGD,CDH1,FSTL3,EDN1,ICAM1,OSBPL8,EZR,BAMBI,FGF9,SFRP1,STMN2,SFRP4,ENG,ABCA2,DKK1,CCL2,SMURF2,SNX25,CCND1,STC2,BCHE,IGFBP5,SLC2A1,TNFSF4,PKD2,TEK,PTK2B,IL1B,SORT1,COL4A2,IL6,ADAMTS7,CPEB2,MGARP,SULF1,ANXA3,SSTR1,NTRK3,CDH13,MYOCD,GATA6,CCNA2,NTRK2,ANKRD1,NR3C2,NPTN,KIT,STC1,WNT4,IGFBP7,DAG1,LEP,GREM2,OXTR,SLIT3,DRD1,IRS2,COL4A1,LYN
5.23e-07	GO:0007166	BP	cell surface receptor signaling pathway	ITGA3,CRLF1,TYROBP,GPRC5A,ASPM,FSTL3,LIMS2,NOTCH3,PLXNA2,EDN1,CD59,ICAM1,OSBPL8,ITGA6,EZR,MAP3K1,BAMBI,TIMP3,JAG1,MYL12A,MID1,FGF9,SFRP1,UPK1A,MET,SFRP4,ENG,DKK1,CCL2,SMURF2,BST1,SNX25,CCND1,IL10RA,KRT18,SLC29A1,CDH6,IL1A,ITGA4,SPTBN1,IGFBP5,ANGPTL1,TNFSF4,TEK,PTK2B,EFNB2,MYH2,IL1B,CD180,SORT1,FST,COL4A2,ANKRD6,SERPINE2,IL6,NOV,SULF1,SSTR1,NTRK3,CDH13,MYOCD,GATA6,EPHA2,NCEH1,SCUBE3,NTRK2,PTPRJ,IL…
7.77e-07	GO:0042127	BP	regulation of cell proliferation	CRLF1,PKP2,ASPM,LIMS2,NOTCH3,EDN1,CD59,BAMBI,JAG1,HTR2A,FGF9,SFRP1,SFRP4,CCL2,BST1,CCND1,SEMA5A,BCHE,IL1A,IGFBP5,TNFSF4,PKD2,TEK,PTK2B,NRK,EFNB2,IL1B,CNN1,SERPINE2,GPNMB,IL6,NOV,SULF1,CYP1B1,PDE5A,SSTR1,NTRK3,CDH13,MYOCD,GATA6,CCNA2,NTRK2,PTGES,PTPRJ,IL18,ADAMTS1,KIT,IGFBP7,TNFRSF11B,ID4,TNFRSF10D,LEP,BOK,CRIP2,SLIT3,IRS2,HLA-DRB1,PDCD1LG2,PRC1,DMD,TGM2,DDR1,LYN
8.34e-07	GO:0048646	BP	anatomical structure formation involved in morphogenesis	ITGA3,NOTCH3,SEMA3C,PLXNA2,EDN1,NRCAM,ITGA6,JAG1,FGF9,SFRP1,ENG,DKK1,CCL2,SEMA5A,IL1A,ITGA4,TEK,PTK2B,RDH10,PTGIS,EFNB2,IL1B,PTPRB,PODXL,COL4A2,GPNMB,IL6,NOV,SULF1,CYP1B1,ANXA3,MFGE8,CDH13,GATA6,EPHA2,ANKRD1,IL18,ADAMTS1,WNT4,NFASC,MYOZ2,DAG1,LEP,COL4A1,TXNRD1,TGM2,COL15A1
1.16e-06	GO:0009628	BP	response to abiotic stimulus	EDN1,ICAM1,MAP3K1,PALM,HTR2A,SFRP1,ENG,CCL2,CRYAB,CCND1,SLC29A1,ARSB,STC2,IL1A,SLC2A1,PKD2,TEK,PTK2B,PTGIS,IL1B,HSPA2,SERPINE2,IL6,CPEB2,MGARP,TICRR,MYOCD,GATA6,DTL,CCNA2,USP53,ANKRD1,MKI67,CDH8,PIEZO2,FMN2,NPTN,KIT,STC1,CYGB,IGFBP7,CD14,POLH,DAG1,LEP,OXTR,DRD1,KRT14,DMD,ERCC6,LYN
1.18e-06	GO:1901342	BP	regulation of vasculature development	SFRP1,ENG,CCL2,SEMA5A,IL1A,TEK,PTK2B,PTGIS,EFNB2,IL1B,COL4A2,GPNMB,IL6,CYP1B1,ANXA3,MYOCD,GATA6,EPHA2,KIT,WNT4
2.43e-06	GO:0010033	BP	response to organic substance	ITGA3,CRLF1,RRAGD,CDH1,FSTL3,LAMP3,EDN1,BRINP1,ICAM1,OSBPL8,ITGA6,EZR,BAMBI,TIMP3,JAG1,MID1,HTR2A,FGF9,SFRP1,STMN2,MET,SFRP4,ENG,ABCA2,DKK1,CCL2,SMURF2,SNX25,CRYAB,CCND1,IL10RA,KRT18,SLC29A1,ARSB,STC2,BCHE,IL1A,ITGA4,IGFBP5,SLC2A1,TNFSF4,PKD2,TEK,PTK2B,PTGIS,IL1B,HSPA2,CD180,SORT1,COL4A2,IL6,ADAMTS7,CPEB2,MGARP,SULF1,CYP1B1,ANXA3,SSTR1,NTRK3,CDH13,MYOCD,GATA6,EPHA2,MPC2,AFF3,CCNA2,NTRK2,PTGES,ANK…
2.69e-06	GO:0009967	BP	positive regulation of signal transduction	CRLF1,RRAGD,ASPM,LIMS2,EDN1,ICAM1,OSBPL8,MAP3K1,BAMBI,TIMP3,JAG1,MID1,HTR2A,FGF9,SFRP1,SFRP4,ENG,DKK1,CCL2,SMURF2,TPD52L1,SEMA5A,IGFBP5,PKD2,TEK,PTK2B,NRK,PTGIS,IL1B,SLC44A2,CD180,ANKRD6,GPNMB,IL6,NOV,SULF1,CYP1B1,PDE5A,NTRK3,CDH13,MYOCD,GATA6,SCUBE3,NTRK2,ANKRD1,PTPRJ,MPP7,IL18,NPTN,KIT,WNT4,CD14,LEP,FZD4,BOK,TGM2,ERCC6,LYN
2.8e-06	GO:0044706	BP	multi-multicellular organism process	ITGA3,EDN1,STS,MAGED2,CCL2,SMURF2,STC2,IGFBP5,SLC2A1,NRK,PTGIS,IL1B,SERPINE2,STC1,WNT4,IGFBP7,LEP,OXTR,DDR1
4.12e-06	GO:0048468	BP	cell development	ITGA3,TYROBP,CDH1,ASPM,NOTCH3,NTN4,SEMA3C,PLXNA2,EDN1,BRINP1,ICAM1,NRCAM,EZR,JAG1,SGCG,SFRP1,STMN2,MET,ENG,DKK1,SEMA5A,ARSB,IL1A,ITGA4,SPTBN1,TEK,PTK2B,RDH10,NRK,EFNB2,IL1B,HSPA2,PODXL,SERPINE2,IL6,SULF1,PDE5A,NTRK3,EPHA2,NTRK2,KIRREL3,GFRA1,SPOCK1,UCHL1,SORBS2,FMN2,NPTN,KIT,STC1,WNT4,LHX8,NFASC,SDC2,ALCAM,MAP6,ID4,MYOZ2,RAPH1,DAG1,HEG1,LEP,FZD4,SLIT3,DRD1,IRS2,GABRA5,DMD,DDR1,LYN
5.72e-06	GO:0032879	BP	regulation of localization	ITGA3,CDH1,PKP2,PLXNA2,SPAG5,EDN1,ICAM1,OSBPL8,ITGA6,EZR,TBC1D2,BAMBI,KCNK6,JAG1,NALCN,HTR2A,CEMIP,SFRP1,MET,SFRP4,ENG,ABCA2,DKK1,CCL2,SMURF2,BST1,CRYAB,SEMA5A,ARSB,STC2,IL1A,ITGA4,SPTBN1,IGFBP5,FAM20B,SLC2A1,TNFSF4,PKD2,TEK,PTK2B,SRGN,IL1B,HSPA2,PODXL,SERPINE2,GPNMB,IL6,NOV,SULF1,CYP1B1,ANXA3,NTRK3,MFGE8,CDH13,MYOCD,EPHA2,MPC2,ANKRD1,PTPRJ,IL18,SLC25A4,NPTN,KIT,STC1,CYGB,WNT4,CLIC3,CD14,KCND3,LR…
6.78e-06	GO:0030335	BP	positive regulation of cell migration	ITGA3,EDN1,ICAM1,ITGA6,CEMIP,MET,CCL2,SMURF2,SEMA5A,IL1A,ITGA4,TEK,PTK2B,IL1B,PODXL,GPNMB,IL6,ANXA3,NTRK3,CDH13,KIT,DRD1,IRS2,LYN
6.86e-06	GO:0035295	BP	tube development	ITGA3,CRLF1,FSTL3,SEMA3C,PLXNA2,EDN1,ITGA6,ITPK1,JAG1,FGF9,SFRP1,MET,ENG,IGFBP5,PKD2,RDH10,EFNB2,PODXL,SERPINE2,MYOCD,GATA6,EPHA2,KIT,WNT4,DAG1,HEG1,OXTR,COL4A1,TGM2,DDR1,AARD
7.45e-06	GO:0009887	BP	animal organ morphogenesis	PKP2,LIMS2,NTN4,SEMA3C,EDN1,ITGA6,JAG1,FGF9,SFRP1,COMP,SFRP4,ENG,DKK1,CCL2,SMURF2,MGP,IGFBP5,PAPPA2,PKD2,TEK,RDH10,BHLHE41,EFNB2,ANKRD6,IL6,SULF1,GATA6,EPHA2,NTRK2,ANKRD1,ADAMTS1,ADAMTS5,STC1,WNT4,LHX8,TNFRSF11B,ID4,DAG1,HEG1,FZD4,GCNT4,SLIT3,TGM2,DDR1
7.45e-06	GO:0051241	BP	negative regulation of multicellular organismal process	WWC3,ASPM,FSTL3,LIMS2,NOTCH3,EDN1,BRINP1,EZR,JAG1,SFRP1,STMN2,DKK1,CCL2,SEMA5A,STC2,IGFBP5,TNFSF4,TEK,PTK2B,SRGN,EFNB2,IL1B,COL4A2,SERPINE2,GPNMB,IL6,ADAMTS7,NOV,SULF1,PDE5A,NTRK3,MYOCD,GATA6,EPHA2,SPOCK1,STC1,CYGB,WNT4,TNFRSF11B,ID4,LEP,OXTR,HLA-DRB1,PDCD1LG2,DMD,LYN
7.45e-06	GO:0000902	BP	cell morphogenesis	NTN4,SEMA3C,PLXNA2,ICAM1,NRCAM,EZR,BAMBI,PALM,MET,CCL2,CAP2,SEMA5A,ITGA4,SPTBN1,TEK,PTK2B,EFNB2,RHOJ,IL6,NTRK3,EPHA2,NTRK2,KIRREL3,GFRA1,UCHL1,KIT,NFASC,SDC2,ALCAM,MAP6,RAPH1,DAG1,HEG1,FZD4,SLIT3,IRS2,DMD,DDR1
7.53e-06	GO:0042325	BP	regulation of phosphorylation	CRLF1,GPRC5A,FNIP2,EDN1,TPX2,ICAM1,OSBPL8,ITGA6,EZR,MAP3K1,TIMP3,MID1,HTR2A,FGF9,CEMIP,SFRP1,ENG,DKK1,CCL2,BST1,SNX25,CCND1,TPD52L1,KCTD20,PKD2,TEK,PTK2B,NRK,IL1B,HSPA2,ANKRD6,GPNMB,IL6,PDE5A,CENPE,NTRK3,MYOCD,EPHA2,CCNA2,NTRK2,PTPRJ,IL18,UCHL1,DEPTOR,NPTN,KIT,PPP1R14A,DAG1,LEP,FZD4,CCNE2,IRS2,FAM212B,DMD,ERCC6,LYN
8.26e-06	GO:0051239	BP	regulation of multicellular organismal process	ENPP4,ITGA3,TYROBP,WWC3,PKP2,ASPM,FSTL3,LIMS2,NOTCH3,MGLL,NTN4,PLXNA2,EDN1,BRINP1,ICAM1,NRCAM,EZR,BAMBI,KCNK6,JAG1,HTR2A,FGF9,SFRP1,STMN2,MET,SFRP4,ENG,DKK1,CCL2,SMURF2,CCND1,MGP,SEMA5A,ARSB,STC2,IL1A,SPTBN1,IGFBP5,TNFSF4,TEK,PTK2B,SRGN,NRK,PTGIS,EFNB2,IL1B,CNN1,FST,COL4A2,ANKRD6,SERPINE2,GPNMB,IL6,ADAMTS7,NOV,SULF1,CYP1B1,PDE5A,ANXA3,NTRK3,MYOCD,GATA6,EPHA2,NTRK2,ANKRD1,IL18,SPOCK1,NPTN,KIT,STC1…
8.31e-06	GO:0061138	BP	morphogenesis of a branching epithelium	NTN4,SEMA3C,EDN1,SFRP1,MET,ENG,PKD2,RDH10,IL6,SULF1,EPHA2,WNT4,DAG1,COL4A1,TGM2,DDR1
8.31e-06	GO:1901700	BP	response to oxygen-containing compound	RRAGD,CDH1,EDN1,BRINP1,ICAM1,OSBPL8,EZR,JAG1,HTR2A,SFRP1,MET,DKK1,CCL2,CRYAB,CCND1,IL10RA,SLC29A1,STC2,BCHE,IGFBP5,SLC2A1,TNFSF4,PKD2,TEK,PTK2B,IL1B,CD180,SORT1,IL6,CPEB2,MGARP,CYP1B1,SSTR1,NTRK3,MPC2,CCNA2,NTRK2,PTGES,ANKRD1,IL18,STC1,IGFBP7,TNFRSF11B,CD14,DAG1,TNFRSF10D,LEP,FZD4,OXTR,SLIT3,DRD1,IRS2,COL4A1,HLA-DRB1,TXNRD1,DMD,ERCC6,LYN
9.9e-06	GO:0032989	BP	cellular component morphogenesis	NTN4,SEMA3C,PLXNA2,EDN1,ICAM1,NRCAM,EZR,BAMBI,PALM,MET,CCL2,CAP2,SEMA5A,ITGA4,SPTBN1,TEK,PTK2B,EFNB2,RHOJ,IL6,NTRK3,EPHA2,NTRK2,KIRREL3,GFRA1,UCHL1,KIT,NFASC,SDC2,ALCAM,MAP6,MYOZ2,RAPH1,DAG1,HEG1,FZD4,SLIT3,IRS2,DMD,DDR1
9.9e-06	GO:0090287	BP	regulation of cellular response to growth factor stimulus	ITGA3,FSTL3,BAMBI,FGF9,SFRP1,SFRP4,ENG,DKK1,SMURF2,SNX25,IL1B,SULF1,MYOCD,GATA6,NPTN,WNT4,FZD4,GREM2,DMD
1e-05	GO:0000165	BP	MAPK cascade	EDN1,ICAM1,EZR,MAP3K1,TIMP3,MID1,HTR2A,FGF9,SFRP1,MET,DKK1,CCL2,CRYAB,TPD52L1,SPTBN1,TEK,PTK2B,NRK,IL1B,ANKRD6,GPNMB,IL6,PDE5A,NTRK3,EPHA2,NTRK2,PTPRJ,IL18,GFRA1,UCHL1,NPTN,KIT,DAG1,LEP,FZD4,OXTR,IRS2,DMD,ERCC6,LYN
1.01e-05	GO:2000147	BP	positive regulation of cell motility	ITGA3,EDN1,ICAM1,ITGA6,CEMIP,MET,CCL2,SMURF2,SEMA5A,IL1A,ITGA4,TEK,PTK2B,IL1B,PODXL,GPNMB,IL6,ANXA3,NTRK3,CDH13,KIT,DRD1,IRS2,LYN
1.01e-05	GO:0022414	BP	reproductive process	ITGA3,ASPM,FSTL3,EDN1,BRINP1,ICAM1,STS,MAGED2,FGF9,SFRP1,CCL2,SMURF2,CCND1,STC2,IL1A,IGFBP5,SLC2A1,PKD2,PTK2B,RDH10,NCAPH,NRK,PTGIS,IL1B,MCM8,HSPA2,TOP2A,SERPINE2,SULF1,PDE5A,DIAPH3,SSTR1,MFGE8,MYOCD,GATA6,MKI67,ADAMTS1,FMN2,KIT,STC1,WNT4,LHX8,IGFBP7,BUB1,ID4,LEP,FZD4,CCNE2,BOK,OXTR,SLIT3,DRD1,DDR1
1.02e-05	GO:0000003	BP	reproduction	ITGA3,ASPM,FSTL3,EDN1,BRINP1,ICAM1,STS,MAGED2,FGF9,SFRP1,CCL2,SMURF2,CCND1,STC2,IL1A,IGFBP5,SLC2A1,PKD2,PTK2B,RDH10,NCAPH,NRK,PTGIS,IL1B,MCM8,HSPA2,TOP2A,SERPINE2,SULF1,PDE5A,DIAPH3,SSTR1,MFGE8,MYOCD,GATA6,MKI67,ADAMTS1,FMN2,KIT,STC1,WNT4,LHX8,IGFBP7,BUB1,ID4,LEP,FZD4,CCNE2,BOK,OXTR,SLIT3,DRD1,DDR1
1.1e-05	GO:0042330	BP	taxis	NTN4,SEMA3C,PLXNA2,EDN1,NRCAM,EZR,MET,CCL2,BST1,SEMA5A,SPTBN1,PTK2B,EFNB2,IL1B,GPNMB,IL6,NTRK3,CDH13,EPHA2,PTPRJ,GFRA1,KIT,NFASC,ALCAM,DAG1,SLIT3,IRS2,LYN
1.1e-05	GO:0042221	BP	response to chemical	ITGA3,CRLF1,RRAGD,CDH1,FSTL3,NTN4,SEMA3C,PLXNA2,LAMP3,EDN1,BRINP1,ICAM1,OSBPL8,NRCAM,ITGA6,EZR,BAMBI,TIMP3,CYB5R3,JAG1,MID1,HTR2A,FGF9,SFRP1,STMN2,MET,SFRP4,ENG,ABCA2,DKK1,CCL2,SMURF2,BST1,SNX25,CRYAB,CCND1,IL10RA,KRT18,SLC29A1,SEMA5A,ARSB,STC2,BCHE,IL1A,ITGA4,SPTBN1,IGFBP5,SLC2A1,TNFSF4,PKD2,TEK,PTK2B,PTGIS,EFNB2,IL1B,HSPA2,CD180,SORT1,COL4A2,GPNMB,IL6,ADAMTS7,NOV,CPEB2,MGARP,SULF1,CYP1B1,ANXA3,…
1.1e-05	GO:0006935	BP	chemotaxis	NTN4,SEMA3C,PLXNA2,EDN1,NRCAM,EZR,MET,CCL2,BST1,SEMA5A,SPTBN1,PTK2B,EFNB2,IL1B,GPNMB,IL6,NTRK3,CDH13,EPHA2,PTPRJ,GFRA1,KIT,NFASC,ALCAM,DAG1,SLIT3,IRS2,LYN
1.24e-05	GO:0001932	BP	regulation of protein phosphorylation	CRLF1,GPRC5A,FNIP2,EDN1,TPX2,ICAM1,OSBPL8,EZR,MAP3K1,TIMP3,MID1,HTR2A,FGF9,CEMIP,SFRP1,ENG,DKK1,CCL2,BST1,SNX25,CCND1,TPD52L1,PKD2,TEK,PTK2B,NRK,IL1B,HSPA2,ANKRD6,GPNMB,IL6,PDE5A,CENPE,NTRK3,MYOCD,EPHA2,CCNA2,NTRK2,PTPRJ,IL18,UCHL1,DEPTOR,NPTN,KIT,DAG1,LEP,FZD4,CCNE2,FAM212B,DMD,ERCC6,LYN
1.24e-05	GO:0009605	BP	response to external stimulus	ENPP4,RRAGD,MGLL,NTN4,SEMA3C,PLXNA2,EDN1,CD59,ICAM1,NRCAM,ITGA6,EZR,MAP3K1,SFRP1,MET,ENG,CCL2,BST1,CCND1,IL10RA,SEMA5A,ARSB,STC2,BCHE,SPTBN1,SLC2A1,PKD2,TEK,PTK2B,PTGIS,EFNB2,IL1B,CD180,SERPINE2,GPNMB,IL6,ANXA3,SSTR1,NTRK3,CDH13,MYOCD,EPHA2,USP53,PTGES,PTPRJ,IL18,GFRA1,ADAMTS5,PIEZO2,KIT,WNT4,NFASC,RNASE6,ALCAM,CD14,C1QA,DAG1,TNFRSF10D,NLRP10,SLIT3,DRD1,IRS2,HLA-DRB1,DMD,TGM2,LYN
1.25e-05	GO:0071310	BP	cellular response to organic substance	ITGA3,CRLF1,RRAGD,CDH1,FSTL3,EDN1,BRINP1,ICAM1,OSBPL8,ITGA6,EZR,BAMBI,TIMP3,MID1,FGF9,SFRP1,STMN2,MET,SFRP4,ENG,DKK1,CCL2,SMURF2,SNX25,CCND1,IL10RA,KRT18,SLC29A1,STC2,IL1A,ITGA4,IGFBP5,TNFSF4,PKD2,PTK2B,PTGIS,IL1B,CD180,SORT1,COL4A2,IL6,ADAMTS7,CPEB2,MGARP,SULF1,CYP1B1,SSTR1,NTRK3,MYOCD,GATA6,MPC2,CCNA2,NTRK2,IL18,NR3C2,NPTN,KIT,STC1,WNT4,IGFBP7,TNFRSF11B,CD14,DAG1,TNFRSF10D,LEP,FZD4,BOK,GREM2,OX…
1.26e-05	GO:0007399	BP	nervous system development	ITGA3,CDH1,ASPM,NOTCH3,NTN4,SEMA3C,PLXNA2,BRINP1,NRCAM,EZR,PALM,ITPK1,JAG1,FGF9,SFRP1,STMN2,ENG,DKK1,CCL2,SEMA5A,ARSB,BCHE,SPTBN1,SLC2A1,PKD2,PTK2B,NRK,EFNB2,CABLES1,SERPINE2,IL6,SULF1,ANXA3,SSTR1,HAPLN3,NTRK3,EPHA2,SYPL2,MALL,HAPLN1,NTRK2,KIRREL3,CRIM1,GFRA1,SPOCK1,UCHL1,NPTN,KIT,AK4,WNT4,LHX8,NFASC,DAGLB,SDC2,ALCAM,MAP6,ID4,RAPH1,DAG1,LEP,FZD4,BOK,OXTR,SLIT3,DRD1,IRS2,GABRA5,COL4A1,IL1RAPL2,VPS…
1.38e-05	GO:0009612	BP	response to mechanical stimulus	EDN1,MAP3K1,ENG,CCL2,SLC2A1,PKD2,PTK2B,IL1B,SERPINE2,IL6,USP53,KIT,DAG1,DMD
1.41e-05	GO:0051272	BP	positive regulation of cellular component movement	ITGA3,EDN1,ICAM1,ITGA6,CEMIP,MET,CCL2,SMURF2,SEMA5A,IL1A,ITGA4,TEK,PTK2B,IL1B,PODXL,GPNMB,IL6,ANXA3,NTRK3,CDH13,KIT,DRD1,IRS2,LYN
1.42e-05	GO:0001954	BP	positive regulation of cell-matrix adhesion	SFRP1,TEK,PTK2B,CDH13,PTPRJ,WNT4,DAG1,DMD
1.44e-05	GO:0023052	BP	signaling	ITGA3,CRLF1,TYROBP,GPRC5A,RRAGD,WWC3,FNIP2,PKP2,ASPM,FSTL3,LIMS2,NOTCH3,MGLL,NTN4,PLXNA2,EDN1,CD59,TPX2,ICAM1,OSBPL8,NRCAM,ITGA6,EZR,MAP3K1,BAMBI,KCNK6,PALM,TIMP3,ITPK1,PLCB4,JAG1,MYL12A,MID1,HTR2A,FGF9,SFRP1,UPK1A,MET,SFRP4,ENG,DKK1,CCL2,SMURF2,BST1,SNX25,CRYAB,CCND1,IL10RA,KRT18,TPD52L1,CAP2,SLC29A1,SEMA5A,CDH6,STC2,BCHE,IL1A,ITGA4,SPTBN1,IGFBP5,ANGPTL1,SLC2A1,TNFSF4,RCAN3,PKD2,CTNNAL1,TEK,PTK2…
1.46e-05	GO:0048729	BP	tissue morphogenesis	ITGA3,PKP2,NTN4,SEMA3C,EDN1,JAG1,SFRP1,MET,ENG,DKK1,SMURF2,IGFBP5,PKD2,RDH10,EFNB2,PODXL,ANKRD6,IL6,SULF1,EPHA2,ANKRD1,STC1,WNT4,ID4,DAG1,HEG1,FZD4,GCNT4,COL4A1,TXNRD1,TGM2,DDR1
1.46e-05	GO:0022612	BP	gland morphogenesis	LIMS2,NTN4,SEMA3C,SFRP1,IGFBP5,IL6,SULF1,EPHA2,WNT4,ID4,DAG1,TGM2,DDR1
1.54e-05	GO:0001763	BP	morphogenesis of a branching structure	NTN4,SEMA3C,EDN1,SFRP1,MET,ENG,PKD2,RDH10,IL6,SULF1,EPHA2,WNT4,DAG1,COL4A1,TGM2,DDR1
1.61e-05	GO:0050793	BP	regulation of developmental process	ITGA3,TYROBP,WWC3,PKP2,ASPM,FSTL3,LIMS2,NOTCH3,NTN4,PLXNA2,EDN1,BRINP1,ICAM1,NRCAM,EZR,BAMBI,PALM,JAG1,HTR2A,FGF9,SFRP1,STMN2,SFRP4,ENG,DKK1,CCL2,SMURF2,CCND1,MGP,RBM24,SEMA5A,ARSB,STC2,IL1A,IGFBP5,TNFSF4,TEK,PTK2B,SRGN,BHLHE41,NRK,PTGIS,EFNB2,IL1B,RHOJ,SORT1,FST,COL4A2,ANKRD6,SERPINE2,GPNMB,IL6,ADAMTS7,NOV,SULF1,CYP1B1,PDE5A,ANXA3,NTRK3,MYOCD,GATA6,EPHA2,NTRK2,ANKRD1,IL18,SPOCK1,NPTN,KIT,WNT4,TN…
1.63e-05	GO:0048608	BP	reproductive structure development	ASPM,FSTL3,ICAM1,FGF9,SFRP1,CCND1,STC2,PKD2,RDH10,NRK,PTGIS,SERPINE2,SULF1,MYOCD,GATA6,ADAMTS1,KIT,STC1,WNT4,LHX8,ID4,LEP,FZD4,BOK,SLIT3
1.67e-05	GO:0010646	BP	regulation of cell communication	ITGA3,CRLF1,GPRC5A,RRAGD,WWC3,ASPM,FSTL3,LIMS2,MGLL,EDN1,TPX2,ICAM1,OSBPL8,ITGA6,EZR,MAP3K1,BAMBI,PALM,TIMP3,JAG1,MID1,HTR2A,FGF9,SFRP1,MET,SFRP4,ENG,DKK1,CCL2,SMURF2,BST1,SNX25,CCND1,TPD52L1,SEMA5A,BCHE,IL1A,IGFBP5,SLC2A1,RCAN3,PKD2,TEK,PTK2B,NRK,PTGIS,IL1B,RHOJ,SLC44A2,CD180,FST,ANKRD6,SERPINE2,GPNMB,IL6,NOV,SULF1,CYP1B1,PDE5A,NTRK3,CDH13,MYOCD,GATA6,EPHA2,MPC2,SCUBE3,NTRK2,ANKRD1,PTPRJ,CNKSR2,…
1.75e-05	GO:0007010	BP	cytoskeleton organization	ANLN,PKP2,LIMCH1,ASPM,SPAG5,EDN1,COBLL1,TPX2,ICAM1,EZR,PALM,MID1,KATNAL1,SFRP1,MET,CCL2,BST1,CRYAB,KRT18,CAP2,SEMA5A,KIF20A,SPTBN1,PKD2,TEK,PTK2B,RHOJ,CNN1,KIF11,DIAPH3,NTRK3,SORBS2,FMN2,SASS6,KIT,WNT4,MELK,TNXB,MAP6,MYOZ2,SYNPO2,DAG1,KRT14,PRC1,DMD
1.75e-05	GO:0022008	BP	neurogenesis	CDH1,ASPM,NOTCH3,SEMA3C,PLXNA2,BRINP1,NRCAM,EZR,JAG1,CCL2,ARSB,SPTBN1,PTK2B,EFNB2,SERPINE2,IL6,NTRK3,EPHA2,NTRK2,KIRREL3,SPOCK1,UCHL1,NPTN,KIT,WNT4,LHX8,NFASC,DAGLB,SDC2,ALCAM,MAP6,RAPH1,DAG1,FZD4,BOK,SLIT3,DRD1,IRS2,GABRA5,DMD,DDR1,LYN
1.76e-05	GO:0009966	BP	regulation of signal transduction	ITGA3,CRLF1,GPRC5A,RRAGD,WWC3,ASPM,FSTL3,LIMS2,MGLL,EDN1,TPX2,ICAM1,OSBPL8,ITGA6,EZR,MAP3K1,BAMBI,PALM,TIMP3,JAG1,MID1,HTR2A,FGF9,SFRP1,MET,SFRP4,ENG,DKK1,CCL2,SMURF2,BST1,SNX25,CCND1,TPD52L1,SEMA5A,IL1A,IGFBP5,RCAN3,PKD2,TEK,PTK2B,NRK,PTGIS,IL1B,RHOJ,SLC44A2,CD180,FST,ANKRD6,SERPINE2,GPNMB,IL6,NOV,SULF1,CYP1B1,PDE5A,NTRK3,CDH13,MYOCD,GATA6,EPHA2,SCUBE3,NTRK2,ANKRD1,PTPRJ,CNKSR2,MPP7,IL18,UCHL1,D…
1.76e-05	GO:0023014	BP	signal transduction by protein phosphorylation	EDN1,ICAM1,EZR,MAP3K1,TIMP3,MID1,HTR2A,FGF9,SFRP1,MET,DKK1,CCL2,CRYAB,TPD52L1,SPTBN1,TEK,PTK2B,NRK,IL1B,ANKRD6,GPNMB,IL6,PDE5A,NTRK3,EPHA2,NTRK2,PTPRJ,IL18,GFRA1,UCHL1,NPTN,KIT,DAG1,LEP,FZD4,OXTR,IRS2,DMD,ERCC6,LYN
1.79e-05	GO:0023051	BP	regulation of signaling	ITGA3,CRLF1,GPRC5A,RRAGD,WWC3,ASPM,FSTL3,LIMS2,MGLL,EDN1,TPX2,ICAM1,OSBPL8,ITGA6,EZR,MAP3K1,BAMBI,PALM,TIMP3,JAG1,MID1,HTR2A,FGF9,SFRP1,MET,SFRP4,ENG,DKK1,CCL2,SMURF2,BST1,SNX25,CCND1,TPD52L1,SEMA5A,BCHE,IL1A,IGFBP5,SLC2A1,RCAN3,PKD2,TEK,PTK2B,NRK,PTGIS,IL1B,RHOJ,SLC44A2,CD180,FST,ANKRD6,SERPINE2,LMO7,GPNMB,IL6,NOV,SULF1,CYP1B1,PDE5A,NTRK3,CDH13,MYOCD,GATA6,EPHA2,MPC2,SCUBE3,NTRK2,ANKRD1,PTPRJ,CN…
1.79e-05	GO:0061458	BP	reproductive system development	ASPM,FSTL3,ICAM1,FGF9,SFRP1,CCND1,STC2,PKD2,RDH10,NRK,PTGIS,SERPINE2,SULF1,MYOCD,GATA6,ADAMTS1,KIT,STC1,WNT4,LHX8,ID4,LEP,FZD4,BOK,SLIT3
1.87e-05	GO:0051128	BP	regulation of cellular component organization	ITGA3,ANLN,FNIP2,PKP2,PLXNA2,SPAG5,EDN1,TPX2,ICAM1,NRCAM,EZR,TBC1D2,BAMBI,PALM,MID1,SFRP1,STMN2,MET,SFRP4,DKK1,CCL2,BST1,CRYAB,IL10RA,SEMA5A,ARSB,IL1A,SPTBN1,IGFBP5,PAPPA2,FAM20B,TEK,PTK2B,HJURP,EFNB2,IL1B,RHOJ,DLGAP5,HSPA2,PODXL,SERPINE2,IL6,NOV,IGFBPL1,MGARP,KIF11,CENPE,NTRK3,MFGE8,CDH13,MYOCD,EPHA2,NTRK2,ANKRD1,MKI67,PTPRJ,MPP7,CRIM1,SPOCK1,FMN2,NPTN,KIT,WNT4,IGFBP7,SDC2,BUB1,CD14,SYNPO2,DAG1,…
1.93e-05	GO:0007169	BP	transmembrane receptor protein tyrosine kinase signaling pathway	GPRC5A,OSBPL8,MYL12A,FGF9,MET,CCL2,IGFBP5,ANGPTL1,TEK,PTK2B,EFNB2,IL1B,SORT1,COL4A2,SULF1,NTRK3,CDH13,MYOCD,EPHA2,NTRK2,PTPRJ,CRIM1,GFRA1,NPTN,KIT,WNT4,SDC2,LEP,FZD4,IRS2,COL4A1,DDR1,LYN
1.93e-05	GO:1904018	BP	positive regulation of vasculature development	ENG,SEMA5A,IL1A,TEK,PTK2B,PTGIS,EFNB2,IL1B,CYP1B1,ANXA3,MYOCD,GATA6,KIT
2.14e-05	GO:0007417	BP	central nervous system development	CDH1,ASPM,NOTCH3,PLXNA2,NRCAM,FGF9,SFRP1,ENG,DKK1,SEMA5A,ARSB,SLC2A1,PKD2,SERPINE2,ANXA3,SSTR1,HAPLN3,NTRK3,SYPL2,HAPLN1,NTRK2,KIRREL3,SPOCK1,AK4,WNT4,LHX8,ID4,DAG1,LEP,FZD4,BOK,OXTR,DRD1,IRS2,GABRA5,COL4A1,IL1RAPL2,DMD,LYN
2.14e-05	GO:0051093	BP	negative regulation of developmental process	WWC3,PKP2,ASPM,FSTL3,LIMS2,NOTCH3,BRINP1,JAG1,SFRP1,STMN2,DKK1,CCL2,CCND1,SEMA5A,STC2,IGFBP5,TNFSF4,TEK,PTK2B,SRGN,BHLHE41,EFNB2,SORT1,COL4A2,IL6,ADAMTS7,NOV,SULF1,NTRK3,MYOCD,EPHA2,IL18,SPOCK1,WNT4,TNFRSF11B,ID4,LEP,DMD,LYN
2.14e-05	GO:0048699	BP	generation of neurons	CDH1,ASPM,NOTCH3,SEMA3C,PLXNA2,BRINP1,NRCAM,EZR,JAG1,ARSB,SPTBN1,PTK2B,EFNB2,SERPINE2,IL6,NTRK3,EPHA2,NTRK2,KIRREL3,SPOCK1,UCHL1,NPTN,KIT,WNT4,LHX8,NFASC,DAGLB,SDC2,ALCAM,MAP6,RAPH1,DAG1,FZD4,SLIT3,DRD1,IRS2,GABRA5,DMD,DDR1,LYN
2.17e-05	GO:0040017	BP	positive regulation of locomotion	ITGA3,EDN1,ICAM1,ITGA6,CEMIP,MET,CCL2,SMURF2,SEMA5A,IL1A,ITGA4,TEK,PTK2B,IL1B,PODXL,GPNMB,IL6,ANXA3,NTRK3,CDH13,KIT,DRD1,IRS2,LYN
2.17e-05	GO:0030154	BP	cell differentiation	ITGA3,ANLN,TYROBP,CDH1,PKP2,ASPM,FSTL3,NOTCH3,NTN4,SEMA3C,PLXNA2,EDN1,BRINP1,OSTM1,ICAM1,OSBPL8,NRCAM,ITGA6,EZR,BAMBI,JAG1,HTR2A,FGF9,SGCG,SFRP1,STMN2,UPK1A,MET,SFRP4,ENG,DKK1,CCL2,CCND1,KRT18,MGP,RBM24,SEMA5A,ARSB,BCHE,IL1A,ITGA4,SPTBN1,IGFBP5,TNFSF4,TEK,PTK2B,RDH10,BHLHE41,NRK,EFNB2,IL1B,HSPA2,PODXL,KRT34,TOP2A,SORT1,FST,COL4A2,SERPINE2,GPNMB,IL6,ADAMTS7,NOV,SULF1,PDE5A,NTRK3,MYOCD,GATA6,EPHA2,…
2.27e-05	GO:0071495	BP	cellular response to endogenous stimulus	ITGA3,RRAGD,CDH1,FSTL3,EDN1,ICAM1,OSBPL8,EZR,BAMBI,FGF9,SFRP1,STMN2,SFRP4,ENG,DKK1,CCL2,SMURF2,SNX25,IGFBP5,TNFSF4,PKD2,IL1B,SORT1,COL4A2,IL6,ADAMTS7,CPEB2,MGARP,SULF1,SSTR1,MYOCD,GATA6,CCNA2,NTRK2,ANKRD1,NR3C2,NPTN,KIT,STC1,WNT4,IGFBP7,LEP,GREM2,OXTR,SLIT3,DRD1,IRS2,COL4A1,LYN
2.27e-05	GO:0060429	BP	epithelium development	CRLF1,PKP2,NTN4,SEMA3C,PLXNA2,EDN1,ICAM1,EZR,ITPK1,JAG1,SFRP1,UPK1A,MET,SFRP4,ENG,DKK1,SMURF2,CCND1,KRT18,IGFBP5,PKD2,RDH10,EFNB2,IL1B,PODXL,KRT34,FST,ANKRD6,SERPINE2,IL6,SULF1,NTRK3,GATA6,EPHA2,FLG,STC1,WNT4,ID4,DAG1,HEG1,FZD4,KRT14,COL4A1,DMD,TGM2,DDR1,KRTAP2-3,KRTAP1-5
2.27e-05	GO:0070887	BP	cellular response to chemical stimulus	ITGA3,CRLF1,RRAGD,CDH1,FSTL3,EDN1,BRINP1,ICAM1,OSBPL8,ITGA6,EZR,BAMBI,TIMP3,CYB5R3,MID1,FGF9,SFRP1,STMN2,MET,SFRP4,ENG,DKK1,CCL2,SMURF2,BST1,SNX25,CCND1,IL10RA,KRT18,SLC29A1,SEMA5A,STC2,IL1A,ITGA4,IGFBP5,TNFSF4,PKD2,PTK2B,PTGIS,IL1B,CD180,SORT1,COL4A2,IL6,ADAMTS7,NOV,CPEB2,MGARP,SULF1,CYP1B1,SSTR1,NTRK3,MYOCD,GATA6,EPHA2,MPC2,NCEH1,CCNA2,NTRK2,ANKRD1,IL18,NR3C2,FMN2,NPTN,KIT,STC1,WNT4,IGFBP7,TNFR…
2.35e-05	GO:0001101	BP	response to acid chemical	RRAGD,EDN1,BRINP1,ICAM1,SFRP1,DKK1,CCL2,BCHE,TNFSF4,PKD2,PTK2B,IL6,NTRK3,NTRK2,PTGES,IGFBP7,LEP,FZD4,COL4A1,DMD,LYN
2.35e-05	GO:2000026	BP	regulation of multicellular organismal development	ITGA3,TYROBP,ASPM,FSTL3,LIMS2,NOTCH3,NTN4,PLXNA2,EDN1,BRINP1,NRCAM,BAMBI,JAG1,FGF9,SFRP1,STMN2,SFRP4,ENG,DKK1,CCL2,SMURF2,CCND1,MGP,SEMA5A,ARSB,IL1A,TNFSF4,TEK,PTK2B,SRGN,NRK,PTGIS,EFNB2,IL1B,FST,COL4A2,ANKRD6,SERPINE2,GPNMB,IL6,ADAMTS7,SULF1,CYP1B1,ANXA3,NTRK3,MYOCD,GATA6,EPHA2,NTRK2,IL18,SPOCK1,NPTN,KIT,WNT4,TNFRSF11B,SDC2,ID4,DAG1,LEP,FZD4,OXTR,DMD,LYN
2.5e-05	GO:0007565	BP	female pregnancy	ITGA3,STS,MAGED2,CCL2,SMURF2,STC2,IGFBP5,SLC2A1,PTGIS,IL1B,STC1,WNT4,IGFBP7,LEP,OXTR,DDR1
2.73e-05	GO:0043408	BP	regulation of MAPK cascade	EDN1,ICAM1,EZR,MAP3K1,TIMP3,MID1,HTR2A,FGF9,SFRP1,DKK1,CCL2,TPD52L1,TEK,PTK2B,NRK,IL1B,ANKRD6,GPNMB,IL6,PDE5A,NTRK3,EPHA2,NTRK2,PTPRJ,UCHL1,NPTN,KIT,DAG1,LEP,FZD4,DMD,ERCC6,LYN
2.78e-05	GO:0048869	BP	cellular developmental process	ITGA3,ANLN,TYROBP,CDH1,PKP2,ASPM,FSTL3,NOTCH3,NTN4,SEMA3C,PLXNA2,EDN1,BRINP1,OSTM1,ICAM1,OSBPL8,NRCAM,ITGA6,EZR,BAMBI,PALM,JAG1,HTR2A,FGF9,SGCG,SFRP1,STMN2,UPK1A,MET,SFRP4,ENG,DKK1,CCL2,CCND1,KRT18,MGP,RBM24,CAP2,SEMA5A,ARSB,BCHE,IL1A,ITGA4,SPTBN1,IGFBP5,TNFSF4,TEK,PTK2B,RDH10,BHLHE41,NRK,EFNB2,IL1B,RHOJ,HSPA2,PODXL,KRT34,TOP2A,SORT1,FST,COL4A2,SERPINE2,GPNMB,IL6,ADAMTS7,NOV,SULF1,PDE5A,NTRK3,MYO…
2.92e-05	GO:1902533	BP	positive regulation of intracellular signal transduction	CRLF1,RRAGD,EDN1,ICAM1,OSBPL8,MAP3K1,MID1,HTR2A,FGF9,DKK1,CCL2,TPD52L1,SEMA5A,IGFBP5,PKD2,TEK,PTK2B,NRK,IL1B,SLC44A2,ANKRD6,GPNMB,IL6,CYP1B1,PDE5A,NTRK3,CDH13,NTRK2,ANKRD1,PTPRJ,IL18,NPTN,KIT,CD14,LEP,FZD4,BOK,TGM2,ERCC6,LYN
2.97e-05	GO:0070848	BP	response to growth factor	ITGA3,FSTL3,EDN1,BAMBI,FGF9,SFRP1,STMN2,SFRP4,ENG,DKK1,CCL2,SMURF2,SNX25,IL1B,SORT1,COL4A2,IL6,ADAMTS7,SULF1,ANXA3,NTRK3,MYOCD,GATA6,EPHA2,CCNA2,NTRK2,ANKRD1,NPTN,WNT4,FZD4,GREM2,DMD
3.06e-05	GO:0003006	BP	developmental process involved in reproduction	ASPM,FSTL3,ICAM1,FGF9,SFRP1,CCND1,STC2,IL1A,PKD2,PTK2B,RDH10,NRK,PTGIS,IL1B,HSPA2,SERPINE2,SULF1,PDE5A,MYOCD,GATA6,ADAMTS1,FMN2,KIT,STC1,WNT4,LHX8,ID4,LEP,FZD4,BOK,SLIT3
3.33e-05	GO:0072001	BP	renal system development	ITGA3,CRLF1,FSTL3,NOTCH3,ITGA6,JAG1,SFRP1,PKD2,TEK,RDH10,EFNB2,PODXL,SULF1,MYOCD,KIRREL3,ADAMTS1,WNT4,GCNT4,COL4A1
3.36e-05	GO:0030182	BP	neuron differentiation	CDH1,ASPM,NOTCH3,SEMA3C,PLXNA2,BRINP1,NRCAM,EZR,JAG1,SPTBN1,PTK2B,EFNB2,IL6,NTRK3,EPHA2,NTRK2,KIRREL3,SPOCK1,UCHL1,NPTN,WNT4,LHX8,NFASC,SDC2,ALCAM,MAP6,RAPH1,DAG1,FZD4,SLIT3,DRD1,IRS2,GABRA5,DMD,DDR1,LYN
3.71e-05	GO:0045765	BP	regulation of angiogenesis	SFRP1,ENG,CCL2,SEMA5A,IL1A,TEK,PTK2B,PTGIS,IL1B,COL4A2,GPNMB,IL6,SULF1,CYP1B1,ANXA3,GATA6,EPHA2,LEP
3.78e-05	GO:0019220	BP	regulation of phosphate metabolic process	CRLF1,GPRC5A,FNIP2,EDN1,TPX2,ICAM1,OSBPL8,ITGA6,EZR,MAP3K1,PALM,TIMP3,MID1,HTR2A,FGF9,CEMIP,SFRP1,ENG,DKK1,CCL2,BST1,SNX25,CCND1,TPD52L1,KCTD20,CAP2,PKD2,TEK,PTK2B,NRK,IL1B,HSPA2,ANKRD6,GPNMB,IL6,PDE5A,CENPE,NTRK3,MYOCD,EPHA2,CCNA2,NTRK2,PTPRJ,IL18,UCHL1,DEPTOR,NPTN,KIT,PPP1R14A,DAG1,LEP,FZD4,CCNE2,DRD1,IRS2,FAM212B,DMD,ERCC6,LYN
3.96e-05	GO:0051179	BP	localization	NIPAL3,ENPP4,ITGA3,ANLN,TYROBP,RRAGD,CDH1,PKP2,ASPM,SEMA3C,PLXNA2,SPAG5,EDN1,PGM1,SLC4A4,OSTM1,CD59,ICAM1,OSBPL8,NRCAM,ITGA6,EZR,TBC1D2,BAMBI,KCNK6,PALM,TIMP3,CYB5R3,JAG1,MID1,MAGED2,NALCN,HTR2A,FGF9,CEMIP,SFRP1,MET,SFRP4,ENG,ABCA2,DKK1,CCL2,SMURF2,BST1,SNX25,CRYAB,CCND1,KRT18,PHACTR2,SLC29A1,SEMA5A,KIF20A,ARSB,STC2,IL1A,ITGA4,SPTBN1,IGFBP5,FAM20B,ICMT,SLC2A1,TNFSF4,PKD2,TEK,PTK2B,SRGN,F13A1,EFNB…
4.02e-05	GO:0009725	BP	response to hormone	ITGA3,EDN1,ICAM1,OSBPL8,SFRP1,SFRP4,ENG,ABCA2,CCL2,CCND1,STC2,BCHE,IGFBP5,SLC2A1,TNFSF4,TEK,PTK2B,IL1B,SORT1,IL6,CPEB2,MGARP,ANXA3,SSTR1,NTRK3,GATA6,CCNA2,NR3C2,KIT,STC1,IGFBP7,DAG1,LEP,OXTR,SLIT3,IRS2,LYN
4.62e-05	GO:0043549	BP	regulation of kinase activity	GPRC5A,EDN1,TPX2,OSBPL8,MAP3K1,HTR2A,CEMIP,SFRP1,DKK1,CCND1,TPD52L1,PKD2,TEK,PTK2B,NRK,IL1B,HSPA2,IL6,PDE5A,CENPE,NTRK3,MYOCD,CCNA2,PTPRJ,IL18,UCHL1,DEPTOR,KIT,DAG1,LEP,FZD4,CCNE2,IRS2,FAM212B,ERCC6,LYN
4.63e-05	GO:0010648	BP	negative regulation of cell communication	ITGA3,GPRC5A,WWC3,FSTL3,EDN1,ICAM1,ITGA6,EZR,BAMBI,PALM,TIMP3,HTR2A,FGF9,SFRP1,MET,SFRP4,DKK1,SMURF2,SNX25,CCND1,BCHE,IL1A,IGFBP5,PKD2,PTK2B,IL1B,FST,ANKRD6,SERPINE2,IL6,NOV,SULF1,MYOCD,EPHA2,PTPRJ,UCHL1,DEPTOR,WNT4,CD14,DAG1,LEP,BOK,GREM2,SLIT3,DRD1,RGS7BP,DMD,LYN
4.66e-05	GO:0022603	BP	regulation of anatomical structure morphogenesis	LIMS2,NTN4,PLXNA2,EDN1,ICAM1,NRCAM,EZR,BAMBI,PALM,SFRP1,ENG,DKK1,CCL2,SMURF2,SEMA5A,IL1A,TEK,PTK2B,PTGIS,EFNB2,IL1B,RHOJ,COL4A2,ANKRD6,GPNMB,IL6,SULF1,CYP1B1,ANXA3,NTRK3,GATA6,EPHA2,NTRK2,KIT,WNT4,TNFRSF11B,SDC2,DAG1,LEP,FZD4
4.7e-05	GO:0051174	BP	regulation of phosphorus metabolic process	CRLF1,GPRC5A,FNIP2,EDN1,TPX2,ICAM1,OSBPL8,ITGA6,EZR,MAP3K1,PALM,TIMP3,MID1,HTR2A,FGF9,CEMIP,SFRP1,ENG,DKK1,CCL2,BST1,SNX25,CCND1,TPD52L1,KCTD20,CAP2,PKD2,TEK,PTK2B,NRK,IL1B,HSPA2,ANKRD6,GPNMB,IL6,PDE5A,CENPE,NTRK3,MYOCD,EPHA2,CCNA2,NTRK2,PTPRJ,IL18,UCHL1,DEPTOR,NPTN,KIT,PPP1R14A,DAG1,LEP,FZD4,CCNE2,DRD1,IRS2,FAM212B,DMD,ERCC6,LYN
4.87e-05	GO:0010810	BP	regulation of cell-substrate adhesion	ITGA3,ITGA6,SFRP1,BST1,TEK,PTK2B,CDH13,PTPRJ,SPOCK1,WNT4,DAG1,FZD4,DMD,DDR1
4.88e-05	GO:0001655	BP	urogenital system development	ITGA3,CRLF1,FSTL3,NOTCH3,ITGA6,JAG1,SFRP1,PKD2,TEK,RDH10,EFNB2,PODXL,SULF1,MYOCD,KIRREL3,ADAMTS1,WNT4,ID4,GCNT4,COL4A1
4.89e-05	GO:0023057	BP	negative regulation of signaling	ITGA3,GPRC5A,WWC3,FSTL3,EDN1,ICAM1,ITGA6,EZR,BAMBI,PALM,TIMP3,HTR2A,FGF9,SFRP1,MET,SFRP4,DKK1,SMURF2,SNX25,CCND1,BCHE,IL1A,IGFBP5,PKD2,PTK2B,IL1B,FST,ANKRD6,SERPINE2,IL6,NOV,SULF1,MYOCD,EPHA2,PTPRJ,UCHL1,DEPTOR,WNT4,CD14,DAG1,LEP,BOK,GREM2,SLIT3,DRD1,RGS7BP,DMD,LYN
4.99e-05	GO:0048523	BP	negative regulation of cellular process	ITGA3,CRLF1,GPRC5A,RRAGD,CDH1,WWC3,FNIP2,PKP2,ASPM,FSTL3,LIMS2,NOTCH3,LAMP3,EDN1,BRINP1,CD59,ICAM1,OSBPL8,ITGA6,CD200,EZR,BAMBI,PALM,TIMP3,JAG1,MID1,HTR2A,FGF9,CEMIP,SFRP1,STMN2,COMP,MET,SFRP4,ENG,DKK1,CCL2,SMURF2,SNX25,CRYAB,CCND1,KRT18,SEMA5A,BCHE,IL1A,SPTBN1,IGFBP5,TNFSF4,PKD2,TEK,PTK2B,SRGN,BHLHE41,NRK,PTGIS,EFNB2,IL1B,HSPA2,PODXL,CNN1,TOP2A,SORT1,FST,ANKRD6,SERPINE2,GPNMB,IL6,ADAMTS7,NOV,RNF…
5.23e-05	GO:0014070	BP	response to organic cyclic compound	CDH1,EDN1,ICAM1,ITGA6,EZR,HTR2A,SFRP1,ENG,ABCA2,CCL2,CRYAB,CCND1,STC2,BCHE,IGFBP5,PKD2,TEK,PTK2B,IL1B,IL6,MGARP,CYP1B1,ANXA3,SSTR1,NTRK3,CCNA2,PTGES,ANKRD1,MKI67,IL18,NR3C2,STC1,IGFBP7,DAG1,LEP,OXTR,SLIT3,DRD1,LYN
5.35e-05	GO:0050896	BP	response to stimulus	ENPP4,ITGA3,CRLF1,IL32,TYROBP,GPRC5A,RRAGD,CDH1,WWC3,FNIP2,MCM10,ASPM,FSTL3,LIMS2,NOTCH3,MGLL,NTN4,SEMA3C,PLXNA2,LAMP3,EDN1,BRINP1,PGM1,CD59,TPX2,ICAM1,OSBPL8,NRCAM,ITGA6,CD200,EZR,MAP3K1,BAMBI,PALM,TIMP3,CYB5R3,ITPK1,PLCB4,JAG1,MYL12A,MID1,HTR2A,FGF9,SFRP1,STMN2,UPK1A,MET,SFRP4,ENG,ABCA2,DKK1,CCL2,SMURF2,BST1,SNX25,CRYAB,CCND1,IL10RA,HPS5,KRT18,TPD52L1,CAP2,SLC29A1,SEMA5A,ARSB,CDH6,STC2,BCHE,IL1…
5.51e-05	GO:0008285	BP	negative regulation of cell proliferation	PKP2,LIMS2,SFRP1,SFRP4,BCHE,IL1A,IGFBP5,PKD2,PTK2B,NRK,EFNB2,IL1B,CNN1,SERPINE2,GPNMB,IL6,NOV,SULF1,CYP1B1,PDE5A,SSTR1,CDH13,MYOCD,PTGES,PTPRJ,ADAMTS1,IGFBP7,SLIT3,HLA-DRB1,PDCD1LG2,DDR1,LYN
5.72e-05	GO:0034330	BP	cell junction organization	CDH1,PKP2,LIMS2,ITGA6,SFRP1,CDH6,TEK,PTK2B,CDH13,PTPRJ,MPP7,CDH8,WNT4,NFASC,HEG1,KRT14
6.08e-05	GO:0051094	BP	positive regulation of developmental process	ITGA3,ASPM,EDN1,BRINP1,NRCAM,EZR,BAMBI,JAG1,HTR2A,FGF9,SFRP1,STMN2,SFRP4,ENG,DKK1,SMURF2,CCND1,SEMA5A,ARSB,IL1A,TNFSF4,TEK,PTK2B,PTGIS,EFNB2,IL1B,FST,SERPINE2,IL6,CYP1B1,PDE5A,ANXA3,NTRK3,MYOCD,GATA6,NTRK2,ANKRD1,IL18,NPTN,KIT,WNT4,ID4,DAG1,LEP,OXTR,DMD,LYN
6.08e-05	GO:0045859	BP	regulation of protein kinase activity	GPRC5A,EDN1,TPX2,OSBPL8,MAP3K1,HTR2A,CEMIP,SFRP1,DKK1,CCND1,TPD52L1,PKD2,PTK2B,NRK,IL1B,HSPA2,IL6,PDE5A,CENPE,NTRK3,MYOCD,CCNA2,PTPRJ,IL18,UCHL1,DEPTOR,KIT,DAG1,LEP,FZD4,CCNE2,FAM212B,ERCC6,LYN
6.5e-05	GO:0051240	BP	positive regulation of multicellular organismal process	ENPP4,ITGA3,ASPM,EDN1,BRINP1,ICAM1,NRCAM,EZR,BAMBI,JAG1,HTR2A,FGF9,STMN2,MET,ENG,DKK1,CCL2,SMURF2,CCND1,SEMA5A,ARSB,IL1A,SPTBN1,TNFSF4,TEK,PTK2B,PTGIS,EFNB2,IL1B,FST,SERPINE2,IL6,SULF1,CYP1B1,PDE5A,ANXA3,NTRK3,MYOCD,GATA6,NTRK2,ANKRD1,IL18,NPTN,KIT,WNT4,CD14,ID4,DAG1,HEG1,LEP,OXTR,NLRP10,DMD,LYN
6.92e-05	GO:0033993	BP	response to lipid	EDN1,BRINP1,ICAM1,SFRP1,ENG,ABCA2,DKK1,CCL2,CRYAB,CCND1,IL10RA,STC2,BCHE,TNFSF4,PTK2B,IL1B,CD180,IL6,MGARP,ANXA3,SSTR1,NTRK3,CCNA2,PTGES,ANKRD1,IL18,NR3C2,STC1,IGFBP7,TNFRSF11B,CD14,DAG1,TNFRSF10D,LEP,FZD4,OXTR,SLIT3,LYN
7e-05	GO:0008219	BP	cell death	CRLF1,FNIP2,PKP2,LIMS2,LAMP3,EDN1,BRINP1,CD59,TPX2,ICAM1,ITGA6,MAP3K1,TIMP3,HTR2A,SFRP1,COMP,MET,SFRP4,DKK1,CCL2,CRYAB,KRT18,TPD52L1,SEMA5A,IL1A,TEK,PTK2B,SRGN,NRK,PTGIS,EFNB2,IL1B,KRT34,TOP2A,SORT1,GPNMB,IL6,NOV,RNF144B,SULF1,CYP1B1,NTRK3,MYOCD,GATA6,EPHA2,FLG,GULP1,USP53,NTRK2,ANKRD1,SLC25A4,DEPTOR,FMN2,KIT,WNT4,TNFRSF11B,MELK,BUB1,CD14,TNFRSF10D,LEP,BOK,SLIT3,IRS2,GABRA5,KRT14,TGM2,ERCC6,LYN
7.03e-05	GO:0008406	BP	gonad development	ASPM,FSTL3,ICAM1,FGF9,SFRP1,CCND1,RDH10,GATA6,ADAMTS1,KIT,WNT4,LHX8,LEP,FZD4,BOK,SLIT3
8.55e-05	GO:0090092	BP	regulation of transmembrane receptor protein serine/threonine kinase signaling pathway	ITGA3,FSTL3,BAMBI,FGF9,SFRP1,SFRP4,ENG,DKK1,SMURF2,SNX25,FST,NOV,SULF1,MYOCD,GATA6,GREM2
8.88e-05	GO:0007154	BP	cell communication	ITGA3,CRLF1,TYROBP,GPRC5A,RRAGD,WWC3,FNIP2,PKP2,ASPM,FSTL3,LIMS2,NOTCH3,MGLL,NTN4,PLXNA2,EDN1,CD59,TPX2,ICAM1,OSBPL8,NRCAM,ITGA6,EZR,MAP3K1,BAMBI,PALM,TIMP3,ITPK1,PLCB4,JAG1,MYL12A,MID1,HTR2A,FGF9,SFRP1,UPK1A,MET,SFRP4,ENG,DKK1,CCL2,SMURF2,BST1,SNX25,CRYAB,CCND1,IL10RA,KRT18,TPD52L1,CAP2,SLC29A1,SEMA5A,CDH6,STC2,BCHE,IL1A,ITGA4,SPTBN1,IGFBP5,ANGPTL1,SLC2A1,TNFSF4,RCAN3,PKD2,CTNNAL1,TEK,PTK2B,SRGN…
9.09e-05	GO:0071363	BP	cellular response to growth factor stimulus	ITGA3,FSTL3,EDN1,BAMBI,FGF9,SFRP1,STMN2,SFRP4,ENG,DKK1,CCL2,SMURF2,SNX25,IL1B,SORT1,COL4A2,IL6,ADAMTS7,SULF1,NTRK3,MYOCD,GATA6,CCNA2,NTRK2,ANKRD1,NPTN,WNT4,FZD4,GREM2,DMD
9.19e-05	GO:0048584	BP	positive regulation of response to stimulus	ENPP4,CRLF1,RRAGD,ASPM,LIMS2,EDN1,CD59,ICAM1,OSBPL8,EZR,MAP3K1,BAMBI,TIMP3,JAG1,MID1,HTR2A,FGF9,SFRP1,MET,SFRP4,ENG,DKK1,CCL2,SMURF2,TPD52L1,SEMA5A,IGFBP5,TNFSF4,PKD2,TEK,PTK2B,NRK,PTGIS,MYH2,IL1B,SLC44A2,CD180,ANKRD6,GPNMB,IL6,NOV,SULF1,CYP1B1,PDE5A,NTRK3,CDH13,MYOCD,GATA6,MPC2,SCUBE3,NTRK2,ANKRD1,PTPRJ,MPP7,IL18,NPTN,KIT,WNT4,CD14,C1QA,LEP,FZD4,BOK,NLRP10,HLA-DRB1,TGM2,HLA-DRA,ERCC6,LYN
9.19e-05	GO:0045137	BP	development of primary sexual characteristics	ASPM,FSTL3,ICAM1,FGF9,SFRP1,CCND1,RDH10,GATA6,ADAMTS1,KIT,WNT4,LHX8,LEP,FZD4,BOK,SLIT3
0.000107	GO:0036293	BP	response to decreased oxygen levels	EDN1,ICAM1,SFRP1,CCL2,CRYAB,SLC29A1,STC2,TEK,PTK2B,PTGIS,CPEB2,MGARP,MYOCD,GATA6,CCNA2,ANKRD1,FMN2,STC1,CYGB,LEP,OXTR
0.000107	GO:0007160	BP	cell-matrix adhesion	ITGA3,EPDR1,ITGA6,SFRP1,BST1,ITGA4,TEK,PTK2B,CDH13,PTPRJ,WNT4,DAG1,DMD,DDR1
0.000108	GO:0001952	BP	regulation of cell-matrix adhesion	SFRP1,BST1,TEK,PTK2B,CDH13,PTPRJ,WNT4,DAG1,DMD,DDR1
0.000108	GO:0042493	BP	response to drug	ITGA3,CDH1,SEMA3C,EDN1,ICAM1,HTR2A,SFRP1,ENG,ABCA2,CCL2,CCND1,BCHE,PTK2B,IL1B,IL6,GATA6,ANKRD1,AK4,TNFRSF11B,PPP1R14A,OXTR,DRD1,LYN
0.000111	GO:0071900	BP	regulation of protein serine/threonine kinase activity	EDN1,MAP3K1,HTR2A,CEMIP,SFRP1,DKK1,CCND1,TPD52L1,PKD2,PTK2B,NRK,IL1B,HSPA2,PDE5A,NTRK3,MYOCD,CCNA2,PTPRJ,UCHL1,KIT,FZD4,CCNE2,FAM212B,ERCC6,LYN
0.000112	GO:0022409	BP	positive regulation of cell-cell adhesion	FSTL3,CD59,ICAM1,ITGA6,CCL2,ITGA4,TNFSF4,EFNB2,IL1B,PODXL,IL6,IL18,LEP,HLA-DRB1,PDCD1LG2,HLA-DRA,LYN
0.000113	GO:0042327	BP	positive regulation of phosphorylation	CRLF1,FNIP2,EDN1,TPX2,ICAM1,OSBPL8,ITGA6,MAP3K1,MID1,HTR2A,FGF9,CEMIP,ENG,DKK1,CCL2,CCND1,TPD52L1,KCTD20,PKD2,TEK,PTK2B,NRK,IL1B,HSPA2,ANKRD6,GPNMB,IL6,PDE5A,CENPE,NTRK3,NTRK2,IL18,NPTN,KIT,DAG1,LEP,FZD4,ERCC6,LYN
0.000114	GO:0030510	BP	regulation of BMP signaling pathway	ITGA3,FSTL3,SFRP1,SFRP4,ENG,DKK1,SMURF2,SULF1,GATA6,GREM2
0.000119	GO:0010811	BP	positive regulation of cell-substrate adhesion	ITGA3,ITGA6,SFRP1,TEK,PTK2B,CDH13,PTPRJ,WNT4,EDIL3,DAG1,DMD
0.000119	GO:0048732	BP	gland development	CDH1,FSTL3,LIMS2,NTN4,SEMA3C,SFRP1,CCND1,SLC29A1,IGFBP5,PKD2,SERPINE2,IL6,SULF1,GATA6,EPHA2,AK4,WNT4,ID4,DAG1,OXTR,IRS2,TGM2,DDR1
0.000125	GO:0016043	BP	cellular component organization	ITGA3,ANLN,CDH1,FNIP2,PKP2,LIMCH1,ASPM,LIMS2,NTN4,SEMA3C,PLXNA2,SPAG5,EDN1,COBLL1,CD59,TPX2,ICAM1,OSBPL8,NRCAM,ITGA6,EZR,TBC1D2,BAMBI,PALM,MID1,SGCG,KATNAL1,SFRP1,STMN2,COMP,UPK1A,MET,SFRP4,ENG,DKK1,CCL2,BST1,CRYAB,IL10RA,HPS5,KRT18,CAP2,SEMA5A,KIF20A,ARSB,CDH6,IL1A,ITGA4,SPTBN1,IGFBP5,PAPPA2,FAM20B,SLC2A1,PKD2,TEK,PTK2B,NCAPH,SRGN,HJURP,NRK,EFNB2,MYH2,IL1B,RHOJ,DLGAP5,HSPA2,PODXL,CNN1,TOP2A,SORT…
0.000127	GO:0048583	BP	regulation of response to stimulus	ENPP4,ITGA3,CRLF1,TYROBP,GPRC5A,RRAGD,WWC3,ASPM,FSTL3,LIMS2,MGLL,PLXNA2,EDN1,CD59,TPX2,ICAM1,OSBPL8,ITGA6,CD200,EZR,MAP3K1,BAMBI,PALM,TIMP3,JAG1,MID1,HTR2A,FGF9,SFRP1,MET,SFRP4,ENG,DKK1,CCL2,SMURF2,BST1,SNX25,CRYAB,CCND1,TPD52L1,SEMA5A,IL1A,ITGA4,IGFBP5,TNFSF4,RCAN3,PKD2,TEK,PTK2B,NRK,PTGIS,EFNB2,MYH2,IL1B,RHOJ,SLC44A2,CD180,FST,ANKRD6,SERPINE2,GPNMB,IL6,NOV,SULF1,CYP1B1,PDE5A,NTRK3,CDH13,MYOCD,G…
0.000133	GO:0048585	BP	negative regulation of response to stimulus	ITGA3,GPRC5A,WWC3,FSTL3,EDN1,CD59,ICAM1,ITGA6,EZR,BAMBI,PALM,TIMP3,FGF9,SFRP1,MET,SFRP4,DKK1,CCL2,SMURF2,SNX25,CCND1,SEMA5A,IL1A,IGFBP5,TNFSF4,PKD2,TEK,PTGIS,IL1B,FST,ANKRD6,SERPINE2,IL6,NOV,SULF1,MYOCD,EPHA2,PTPRJ,UCHL1,DEPTOR,WNT4,CD14,DAG1,LEP,BOK,GREM2,SLIT3,DRD1,RGS7BP,DMD,LYN
0.000134	GO:0006809	BP	nitric oxide biosynthetic process	EDN1,PKD2,PTK2B,PTGIS,IL1B,IL6,CYP1B1
0.000138	GO:0040007	BP	growth	WWC3,ASPM,PLXNA2,EDN1,NRCAM,EZR,FGF9,SFRP1,COMP,CRYAB,SEMA5A,STC2,IGFBP5,PAPPA2,PTK2B,RDH10,NRK,SERPINE2,IL6,NOV,IGFBPL1,NTRK3,MYOCD,GATA6,PTPRJ,CRIM1,SPOCK1,SORBS2,STC1,IGFBP7,ALCAM,RAPH1,DAG1,HEG1,LEP,SLIT3,DMD,DDR1,ERCC6
0.000148	GO:0001667	BP	ameboidal-type cell migration	ITGA3,ANLN,SEMA3C,EDN1,MET,SMURF2,SEMA5A,ARSB,ITGA4,TEK,PTK2B,EFNB2,NOV,CYP1B1,ANXA3,CDH13,EPHA2,KIT,STC1,CYGB
0.00015	GO:0048666	BP	neuron development	ITGA3,CDH1,NTN4,SEMA3C,PLXNA2,NRCAM,EZR,SFRP1,SEMA5A,ARSB,SPTBN1,PTK2B,EFNB2,IL6,NTRK3,NTRK2,KIRREL3,GFRA1,SPOCK1,UCHL1,NPTN,LHX8,NFASC,SDC2,ALCAM,MAP6,RAPH1,DAG1,SLIT3,DRD1,IRS2,GABRA5,DMD,DDR1,LYN
0.000166	GO:0031175	BP	neuron projection development	ITGA3,CDH1,NTN4,SEMA3C,PLXNA2,NRCAM,EZR,SFRP1,SEMA5A,ARSB,SPTBN1,PTK2B,EFNB2,IL6,NTRK3,NTRK2,KIRREL3,GFRA1,SPOCK1,UCHL1,NPTN,NFASC,SDC2,ALCAM,MAP6,RAPH1,DAG1,SLIT3,IRS2,DMD,DDR1,LYN
0.000166	GO:0022407	BP	regulation of cell-cell adhesion	CDH1,FSTL3,CD59,ICAM1,ITGA6,CCL2,ITGA4,TNFSF4,EFNB2,IL1B,PODXL,SERPINE2,GPNMB,IL6,PDE5A,IL18,WNT4,LEP,HLA-DRB1,PDCD1LG2,HLA-DRA,LYN
0.000167	GO:0008284	BP	positive regulation of cell proliferation	CRLF1,ASPM,NOTCH3,EDN1,CD59,BAMBI,HTR2A,FGF9,SFRP1,CCL2,BST1,CCND1,SEMA5A,TNFSF4,TEK,PTK2B,EFNB2,IL1B,IL6,NTRK3,CDH13,MYOCD,GATA6,CCNA2,NTRK2,IL18,KIT,ID4,LEP,CRIP2,IRS2,PDCD1LG2,PRC1,DMD,TGM2,LYN
0.000176	GO:0018108	BP	peptidyl-tyrosine phosphorylation	CRLF1,GPRC5A,ICAM1,HTR2A,FGF9,SFRP1,MET,BST1,TEK,PTK2B,IL6,NTRK3,EPHA2,NTRK2,IL18,KIT,MELK,LEP,DDR1,ERCC6,LYN
0.000178	GO:0016049	BP	cell growth	PLXNA2,EDN1,NRCAM,SFRP1,CRYAB,SEMA5A,PAPPA2,PTK2B,SERPINE2,IL6,IGFBPL1,NTRK3,MYOCD,PTPRJ,CRIM1,SPOCK1,SORBS2,IGFBP7,ALCAM,RAPH1,SLIT3,DDR1
0.000183	GO:0046209	BP	nitric oxide metabolic process	EDN1,PKD2,PTK2B,PTGIS,IL1B,IL6,CYP1B1
0.000185	GO:0007165	BP	signal transduction	ITGA3,CRLF1,TYROBP,GPRC5A,RRAGD,WWC3,FNIP2,ASPM,FSTL3,LIMS2,NOTCH3,MGLL,PLXNA2,EDN1,CD59,TPX2,ICAM1,OSBPL8,ITGA6,EZR,MAP3K1,BAMBI,PALM,TIMP3,ITPK1,PLCB4,JAG1,MYL12A,MID1,HTR2A,FGF9,SFRP1,UPK1A,MET,SFRP4,ENG,DKK1,CCL2,SMURF2,BST1,SNX25,CRYAB,CCND1,IL10RA,KRT18,TPD52L1,CAP2,SLC29A1,SEMA5A,CDH6,STC2,IL1A,ITGA4,SPTBN1,IGFBP5,ANGPTL1,TNFSF4,RCAN3,PKD2,CTNNAL1,TEK,PTK2B,SRGN,NRK,PTGIS,EFNB2,MYH2,IL1B,R…
0.000187	GO:0018212	BP	peptidyl-tyrosine modification	CRLF1,GPRC5A,ICAM1,HTR2A,FGF9,SFRP1,MET,BST1,TEK,PTK2B,IL6,NTRK3,EPHA2,NTRK2,IL18,KIT,MELK,LEP,DDR1,ERCC6,LYN
0.000204	GO:0048771	BP	tissue remodeling	SEMA3C,JAG1,SFRP1,IL1A,IGFBP5,PTK2B,GPNMB,IL6,EPHA2,IL18,TNFRSF11B,LEP,TGM2
0.000207	GO:0001934	BP	positive regulation of protein phosphorylation	CRLF1,FNIP2,EDN1,TPX2,ICAM1,OSBPL8,MAP3K1,MID1,HTR2A,FGF9,CEMIP,ENG,DKK1,CCL2,CCND1,TPD52L1,PKD2,TEK,PTK2B,NRK,IL1B,HSPA2,ANKRD6,GPNMB,IL6,PDE5A,CENPE,NTRK3,NTRK2,IL18,NPTN,KIT,DAG1,LEP,FZD4,ERCC6,LYN
0.000213	GO:0006468	BP	protein phosphorylation	CRLF1,GPRC5A,FNIP2,EDN1,TPX2,ICAM1,OSBPL8,EZR,MAP3K1,TIMP3,MID1,HTR2A,FGF9,CEMIP,SFRP1,MET,ENG,DKK1,CCL2,BST1,SNX25,CRYAB,CCND1,TPD52L1,SPTBN1,PKD2,TEK,PTK2B,NRK,IL1B,HSPA2,ANKRD6,GPNMB,IL6,PDE5A,CENPE,NTRK3,MYOCD,EPHA2,CCNA2,NTRK2,PTPRJ,IL18,GFRA1,UCHL1,DEPTOR,NPTN,KIT,MELK,BUB1,DAG1,LEP,FZD4,CCNE2,OXTR,IRS2,FAM212B,DMD,DDR1,ERCC6,LYN
0.000214	GO:0045597	BP	positive regulation of cell differentiation	ITGA3,ASPM,EDN1,BRINP1,NRCAM,BAMBI,JAG1,HTR2A,SFRP1,STMN2,SFRP4,ENG,DKK1,SEMA5A,ARSB,TNFSF4,PTK2B,EFNB2,IL1B,SERPINE2,IL6,PDE5A,NTRK3,MYOCD,GATA6,NTRK2,ANKRD1,IL18,NPTN,KIT,WNT4,ID4,DAG1,LEP,DMD,LYN
0.000228	GO:0001666	BP	response to hypoxia	EDN1,ICAM1,SFRP1,CCL2,CRYAB,SLC29A1,STC2,TEK,PTK2B,PTGIS,CPEB2,MGARP,MYOCD,GATA6,CCNA2,ANKRD1,FMN2,STC1,CYGB,LEP
0.000228	GO:2001057	BP	reactive nitrogen species metabolic process	EDN1,PKD2,PTK2B,PTGIS,IL1B,IL6,CYP1B1
0.00023	GO:0012501	BP	programmed cell death	CRLF1,FNIP2,PKP2,LIMS2,LAMP3,EDN1,CD59,TPX2,ICAM1,ITGA6,MAP3K1,TIMP3,SFRP1,COMP,MET,SFRP4,DKK1,CCL2,CRYAB,KRT18,TPD52L1,SEMA5A,IL1A,TEK,PTK2B,SRGN,NRK,PTGIS,IL1B,KRT34,TOP2A,SORT1,IL6,RNF144B,SULF1,CYP1B1,NTRK3,MYOCD,GATA6,EPHA2,FLG,GULP1,USP53,NTRK2,ANKRD1,SLC25A4,DEPTOR,FMN2,KIT,WNT4,TNFRSF11B,MELK,BUB1,CD14,TNFRSF10D,LEP,BOK,SLIT3,IRS2,GABRA5,KRT14,TGM2,ERCC6,LYN
0.000232	GO:0001885	BP	endothelial cell development	ICAM1,EZR,MET,ENG,IL1B,STC1,HEG1,DMD
0.000233	GO:0002009	BP	morphogenesis of an epithelium	NTN4,SEMA3C,EDN1,JAG1,SFRP1,MET,ENG,DKK1,SMURF2,IGFBP5,PKD2,RDH10,EFNB2,PODXL,ANKRD6,IL6,SULF1,EPHA2,WNT4,ID4,DAG1,FZD4,COL4A1,TGM2,DDR1
0.000233	GO:0045216	BP	cell-cell junction organization	CDH1,PKP2,LIMS2,SFRP1,CDH6,TEK,PTK2B,CDH13,PTPRJ,MPP7,CDH8,WNT4,NFASC,HEG1
0.000236	GO:0070482	BP	response to oxygen levels	EDN1,ICAM1,SFRP1,CCL2,CRYAB,SLC29A1,STC2,TEK,PTK2B,PTGIS,CPEB2,MGARP,MYOCD,GATA6,CCNA2,ANKRD1,FMN2,STC1,CYGB,LEP,OXTR
0.000238	GO:0007178	BP	transmembrane receptor protein serine/threonine kinase signaling pathway	ITGA3,FSTL3,BAMBI,FGF9,SFRP1,SFRP4,ENG,DKK1,CCL2,SMURF2,SNX25,SPTBN1,FST,NOV,SULF1,MYOCD,GATA6,NCEH1,GREM2
0.000255	GO:0045937	BP	positive regulation of phosphate metabolic process	CRLF1,FNIP2,EDN1,TPX2,ICAM1,OSBPL8,ITGA6,MAP3K1,MID1,HTR2A,FGF9,CEMIP,ENG,DKK1,CCL2,CCND1,TPD52L1,KCTD20,CAP2,PKD2,TEK,PTK2B,NRK,IL1B,HSPA2,ANKRD6,GPNMB,IL6,PDE5A,CENPE,NTRK3,NTRK2,IL18,NPTN,KIT,DAG1,LEP,FZD4,DRD1,ERCC6,LYN
0.000255	GO:0010562	BP	positive regulation of phosphorus metabolic process	CRLF1,FNIP2,EDN1,TPX2,ICAM1,OSBPL8,ITGA6,MAP3K1,MID1,HTR2A,FGF9,CEMIP,ENG,DKK1,CCL2,CCND1,TPD52L1,KCTD20,CAP2,PKD2,TEK,PTK2B,NRK,IL1B,HSPA2,ANKRD6,GPNMB,IL6,PDE5A,CENPE,NTRK3,NTRK2,IL18,NPTN,KIT,DAG1,LEP,FZD4,DRD1,ERCC6,LYN
0.000263	GO:0051050	BP	positive regulation of transport	CDH1,SPAG5,EDN1,OSBPL8,EZR,CEMIP,CCL2,IL1A,SPTBN1,FAM20B,PKD2,IL1B,HSPA2,IL6,MPC2,IL18,CD14,GLRX,BOK,NLRP10,DRD1,IRS2,HLA-DRB1,DMD
0.000263	GO:0031663	BP	lipopolysaccharide-mediated signaling pathway	CCL2,IL1B,CD180,IL18,CD14,LYN
0.000276	GO:0030029	BP	actin filament-based process	PKP2,LIMCH1,EDN1,COBLL1,ICAM1,EZR,SFRP1,MET,BST1,CAP2,SEMA5A,SPTBN1,TEK,PTK2B,MYH2,RHOJ,CNN1,DIAPH3,NTRK3,ANKRD1,SORBS2,FMN2,KIT,STC1,WNT4,TNXB,KCND3,MYOZ2,SYNPO2,DMD
0.000276	GO:0061299	BP	retina vasculature morphogenesis in camera-type eye	RHOJ,CYP1B1,FZD4,COL4A1
0.000292	GO:0034332	BP	adherens junction organization	CDH1,PKP2,SFRP1,CDH6,TEK,PTK2B,CDH13,PTPRJ,CDH8,WNT4
0.000301	GO:0016310	BP	phosphorylation	CRLF1,GPRC5A,FNIP2,EDN1,PGM1,TPX2,ICAM1,OSBPL8,ITGA6,EZR,MAP3K1,TIMP3,ITPK1,MID1,HTR2A,FGF9,CEMIP,SFRP1,MET,ENG,DKK1,CCL2,BST1,SNX25,CRYAB,CCND1,TPD52L1,KCTD20,SPTBN1,FAM20B,PKD2,TEK,PTK2B,NRK,IL1B,HSPA2,ANKRD6,GPNMB,IL6,PDE5A,CENPE,NTRK3,MYOCD,EPHA2,CCNA2,NTRK2,PTPRJ,IL18,GFRA1,UCHL1,DEPTOR,NPTN,KIT,AK4,SGMS2,MELK,PPP1R14A,BUB1,DAG1,LEP,FZD4,CCNE2,OXTR,IRS2,FAM212B,PAPSS2,DMD,DDR1,ERCC6,LYN
0.000301	GO:0007411	BP	axon guidance	NTN4,SEMA3C,PLXNA2,NRCAM,EZR,SEMA5A,SPTBN1,EFNB2,GFRA1,NFASC,ALCAM,DAG1,SLIT3,IRS2
0.000308	GO:0010574	BP	regulation of vascular endothelial growth factor production	CCL2,IL1A,IL1B,IL6,CYP1B1
0.000329	GO:0097485	BP	neuron projection guidance	NTN4,SEMA3C,PLXNA2,NRCAM,EZR,SEMA5A,SPTBN1,EFNB2,GFRA1,NFASC,ALCAM,DAG1,SLIT3,IRS2
0.000335	GO:0010035	BP	response to inorganic substance	CDH1,FSTL3,EDN1,ICAM1,MET,CRYAB,CCND1,IL1A,TNFSF4,PKD2,PTK2B,IL6,CYP1B1,CCNA2,PTGES,KIT,TNFRSF11B,CD14,C1QA,KRT14,TXNRD1,DMD,ERCC6
0.000336	GO:0043491	BP	protein kinase B signaling	OSBPL8,CCL2,SEMA5A,IGFBP5,TEK,IL1B,IL6,EPHA2,NTRK2,PTPRJ,IL18,DAG1,LEP
0.000341	GO:0060841	BP	venous blood vessel development	SEMA3C,ENG,EFNB2,HEG1
0.000349	GO:0010631	BP	epithelial cell migration	ITGA3,ANLN,EDN1,MET,SEMA5A,ARSB,TEK,PTK2B,EFNB2,NOV,CYP1B1,ANXA3,CDH13,EPHA2,KIT,STC1
0.00035	GO:0071229	BP	cellular response to acid chemical	RRAGD,EDN1,BRINP1,SFRP1,CCL2,TNFSF4,PKD2,PTK2B,NTRK3,NTRK2,LEP,FZD4,COL4A1,LYN
0.000352	GO:0030198	BP	extracellular matrix organization	ITGA3,CDH1,ICAM1,ITGA6,COMP,ENG,ITGA4,COL4A2,SULF1,CYP1B1,HAPLN1,SCUBE3,JAM2,ADAMTS5,TNFRSF11B,TNXB,DAG1,COL4A1,DDR1
0.000363	GO:1902531	BP	regulation of intracellular signal transduction	ITGA3,CRLF1,RRAGD,WWC3,EDN1,TPX2,ICAM1,OSBPL8,EZR,MAP3K1,TIMP3,MID1,HTR2A,FGF9,SFRP1,MET,DKK1,CCL2,BST1,TPD52L1,SEMA5A,IGFBP5,RCAN3,PKD2,TEK,PTK2B,NRK,IL1B,RHOJ,SLC44A2,ANKRD6,SERPINE2,GPNMB,IL6,NOV,CYP1B1,PDE5A,NTRK3,CDH13,EPHA2,NTRK2,ANKRD1,PTPRJ,IL18,UCHL1,DEPTOR,NPTN,KIT,CD14,DAG1,LEP,FZD4,BOK,IRS2,DMD,TGM2,ERCC6,LYN
0.000363	GO:0043062	BP	extracellular structure organization	ITGA3,CDH1,ICAM1,ITGA6,COMP,ENG,ITGA4,COL4A2,SULF1,CYP1B1,HAPLN1,SCUBE3,JAM2,ADAMTS5,TNFRSF11B,TNXB,DAG1,COL4A1,DDR1
0.000379	GO:0048519	BP	negative regulation of biological process	ITGA3,CRLF1,GPRC5A,RRAGD,CDH1,WWC3,FNIP2,PKP2,ASPM,FSTL3,LIMS2,NOTCH3,LAMP3,EDN1,BRINP1,CD59,ICAM1,OSBPL8,ITGA6,CD200,EZR,BAMBI,PALM,TIMP3,JAG1,MID1,HTR2A,FGF9,CEMIP,SFRP1,STMN2,COMP,MET,SFRP4,ENG,DKK1,CCL2,SMURF2,SNX25,CRYAB,CCND1,KRT18,RBM24,SEMA5A,STC2,BCHE,IL1A,SPTBN1,IGFBP5,TNFSF4,PKD2,TEK,PTK2B,SRGN,BHLHE41,NRK,PTGIS,EFNB2,IL1B,HSPA2,PODXL,CNN1,TOP2A,SORT1,FST,COL4A2,ANKRD6,SERPINE2,GPNMB,I…
0.000391	GO:0010573	BP	vascular endothelial growth factor production	CCL2,IL1A,IL1B,IL6,CYP1B1
0.000391	GO:0090132	BP	epithelium migration	ITGA3,ANLN,EDN1,MET,SEMA5A,ARSB,TEK,PTK2B,EFNB2,NOV,CYP1B1,ANXA3,CDH13,EPHA2,KIT,STC1
0.000394	GO:0043410	BP	positive regulation of MAPK cascade	EDN1,ICAM1,MAP3K1,MID1,HTR2A,FGF9,DKK1,CCL2,TPD52L1,TEK,PTK2B,NRK,IL1B,ANKRD6,GPNMB,IL6,PDE5A,NTRK3,NTRK2,NPTN,KIT,LEP,FZD4,ERCC6
0.000399	GO:0042060	BP	wound healing	ENPP4,EDN1,CD59,ITPK1,MYL12A,CCL2,HPS5,IL1A,SERPINE2,IL6,GATA6,WNT4,DAG1,PAPSS2,DMD,DDR1,LYN
0.000399	GO:0048812	BP	neuron projection morphogenesis	SEMA3C,PLXNA2,NRCAM,EZR,SPTBN1,EFNB2,NTRK3,NTRK2,KIRREL3,UCHL1,NFASC,SDC2,ALCAM,MAP6,RAPH1,DAG1,SLIT3,IRS2,DMD,DDR1
0.000407	GO:0065008	BP	regulation of biological quality	ENPP4,HSD17B6,PKP2,ASPM,PLXNA2,EDN1,SLC4A4,CD59,ICAM1,OSBPL8,NRCAM,EZR,BAMBI,KCNK6,PALM,ITPK1,MYL12A,NALCN,HTR2A,CEMIP,SFRP1,MET,SFRP4,ABCA2,DKK1,CCL2,CRYAB,CCND1,IL10RA,HPS5,RBM24,SLC29A1,SEMA5A,STC2,IL1A,SPTBN1,IGFBP5,SLC2A1,PKD2,TEK,PTK2B,RDH10,SRGN,F13A1,IL1B,RHOJ,SERPINE2,IL6,NOV,CYP1B1,NTRK3,GATA6,SYPL2,MPC2,FLG,MALL,ATP10D,USP53,NTRK2,PTPRJ,IL18,SLC25A4,PIEZO2,DEPTOR,FMN2,NPTN,KIT,STC1,WNT…
0.000409	GO:0060445	BP	branching involved in salivary gland morphogenesis	NTN4,SEMA3C,IL6,DAG1,TGM2
0.000431	GO:0009968	BP	negative regulation of signal transduction	ITGA3,GPRC5A,WWC3,FSTL3,ICAM1,ITGA6,EZR,BAMBI,PALM,TIMP3,FGF9,SFRP1,MET,SFRP4,DKK1,SMURF2,SNX25,CCND1,IL1A,IGFBP5,PKD2,IL1B,FST,ANKRD6,SERPINE2,IL6,NOV,SULF1,MYOCD,EPHA2,PTPRJ,UCHL1,DEPTOR,WNT4,CD14,DAG1,BOK,GREM2,SLIT3,RGS7BP,DMD,LYN
0.000431	GO:0070304	BP	positive regulation of stress-activated protein kinase signaling cascade	EDN1,MID1,DKK1,TPD52L1,PTK2B,NRK,IL1B,ANKRD6,LEP,FZD4,ERCC6,LYN
0.000442	GO:0051716	BP	cellular response to stimulus	ITGA3,CRLF1,TYROBP,GPRC5A,RRAGD,CDH1,WWC3,FNIP2,MCM10,ASPM,FSTL3,LIMS2,NOTCH3,MGLL,PLXNA2,EDN1,BRINP1,CD59,TPX2,ICAM1,OSBPL8,ITGA6,EZR,MAP3K1,BAMBI,PALM,TIMP3,CYB5R3,ITPK1,PLCB4,JAG1,MYL12A,MID1,HTR2A,FGF9,SFRP1,STMN2,UPK1A,MET,SFRP4,ENG,DKK1,CCL2,SMURF2,BST1,SNX25,CRYAB,CCND1,IL10RA,KRT18,TPD52L1,CAP2,SLC29A1,SEMA5A,CDH6,STC2,IL1A,ITGA4,SPTBN1,IGFBP5,ANGPTL1,SLC2A1,TNFSF4,RCAN3,PKD2,CTNNAL1,TEK,…
0.000447	GO:0045428	BP	regulation of nitric oxide biosynthetic process	EDN1,PKD2,PTK2B,PTGIS,IL1B,IL6
0.000475	GO:0033674	BP	positive regulation of kinase activity	EDN1,TPX2,OSBPL8,MAP3K1,HTR2A,CEMIP,DKK1,CCND1,TPD52L1,PKD2,TEK,PTK2B,NRK,IL1B,HSPA2,PDE5A,CENPE,NTRK3,IL18,KIT,DAG1,LEP,FZD4,ERCC6,LYN
0.000483	GO:0000904	BP	cell morphogenesis involved in differentiation	NTN4,SEMA3C,PLXNA2,NRCAM,EZR,MET,SEMA5A,ITGA4,SPTBN1,TEK,EFNB2,NTRK3,EPHA2,NTRK2,GFRA1,UCHL1,NFASC,SDC2,ALCAM,MAP6,RAPH1,DAG1,HEG1,FZD4,SLIT3,IRS2
0.000484	GO:0061304	BP	retinal blood vessel morphogenesis	CYP1B1,FZD4,COL4A1
0.000484	GO:0001558	BP	regulation of cell growth	PLXNA2,EDN1,NRCAM,SFRP1,CRYAB,SEMA5A,PAPPA2,PTK2B,SERPINE2,IGFBPL1,NTRK3,MYOCD,PTPRJ,CRIM1,SPOCK1,IGFBP7,SLIT3,DDR1
0.000486	GO:0032526	BP	response to retinoic acid	BRINP1,DKK1,CCL2,PTK2B,NTRK3,PTGES,IGFBP7,LEP,FZD4,LYN
0.000491	GO:0090130	BP	tissue migration	ITGA3,ANLN,EDN1,MET,SEMA5A,ARSB,TEK,PTK2B,EFNB2,NOV,CYP1B1,ANXA3,CDH13,EPHA2,KIT,STC1
0.000522	GO:0120039	BP	plasma membrane bounded cell projection morphogenesis	SEMA3C,PLXNA2,NRCAM,EZR,SPTBN1,EFNB2,NTRK3,NTRK2,KIRREL3,UCHL1,NFASC,SDC2,ALCAM,MAP6,RAPH1,DAG1,SLIT3,IRS2,DMD,DDR1
0.000522	GO:0001822	BP	kidney development	ITGA3,CRLF1,FSTL3,NOTCH3,JAG1,SFRP1,PKD2,TEK,RDH10,EFNB2,PODXL,SULF1,KIRREL3,ADAMTS1,WNT4,GCNT4
0.000541	GO:0042692	BP	muscle cell differentiation	EDN1,JAG1,SGCG,ENG,DKK1,RBM24,IGFBP5,BHLHE41,EFNB2,SORT1,NOV,MYOCD,GATA6,ANKRD1,IL18,UCHL1,SORBS2,KIT,WNT4,MYOZ2,DMD
0.000541	GO:0031960	BP	response to corticosteroid	EDN1,ICAM1,ENG,CCL2,CCND1,BCHE,IL6,ANXA3,NTRK3,IGFBP7,SLIT3
0.000543	GO:1901701	BP	cellular response to oxygen-containing compound	RRAGD,CDH1,EDN1,BRINP1,ICAM1,OSBPL8,EZR,SFRP1,MET,CCL2,SLC29A1,IGFBP5,TNFSF4,PKD2,PTK2B,IL1B,CD180,IL6,CPEB2,MGARP,CYP1B1,SSTR1,NTRK3,MPC2,CCNA2,NTRK2,ANKRD1,IL18,STC1,CD14,DAG1,LEP,FZD4,DRD1,IRS2,COL4A1,HLA-DRB1,LYN
0.000562	GO:0048858	BP	cell projection morphogenesis	SEMA3C,PLXNA2,NRCAM,EZR,SPTBN1,EFNB2,NTRK3,NTRK2,KIRREL3,UCHL1,NFASC,SDC2,ALCAM,MAP6,RAPH1,DAG1,SLIT3,IRS2,DMD,DDR1
0.000577	GO:0045766	BP	positive regulation of angiogenesis	ENG,SEMA5A,IL1A,TEK,PTK2B,PTGIS,IL1B,CYP1B1,ANXA3,GATA6
0.00058	GO:0003012	BP	muscle system process	PKP2,EDN1,MYL12A,HTR2A,CRYAB,IGFBP5,MYH2,IL1B,CNN1,SULF1,PDE5A,MYOCD,GATA6,SORBS2,KIT,STC1,KCND3,DAG1,LEP,OXTR,DRD1,DMD
0.00058	GO:0048589	BP	developmental growth	WWC3,ASPM,PLXNA2,EDN1,NRCAM,EZR,FGF9,SFRP1,COMP,SEMA5A,STC2,RDH10,NRK,NOV,NTRK3,GATA6,SORBS2,STC1,ALCAM,RAPH1,DAG1,HEG1,LEP,SLIT3,DMD,DDR1,ERCC6
0.000581	GO:0007229	BP	integrin-mediated signaling pathway	ITGA3,TYROBP,LIMS2,ITGA6,BST1,ITGA4,PTK2B,ADAMTS1,ITGBL1
0.000608	GO:1903047	BP	mitotic cell cycle process	MCM10,SPAG5,EDN1,IL1A,SPTBN1,NCAPH,MCM8,HSPA2,GPNMB,KIF11,FANCI,TICRR,MELK,CCNE2,PRC1
0.000615	GO:0000280	BP	nuclear division	ANLN,ASPM,SPAG5,EDN1,TPX2,IL1A,NCAPH,IL1B,DLGAP5,HSPA2,TOP2A,KIF11,CENPE,MKI67,FMN2,WNT4,BUB1,CCNE2,PRC1
0.000615	GO:0050707	BP	regulation of cytokine secretion	EZR,IL1A,SPTBN1,IL1B,IL6,CD14,NLRP10,HLA-DRB1,LYN
0.000631	GO:0007548	BP	sex differentiation	ASPM,FSTL3,ICAM1,FGF9,SFRP1,CCND1,RDH10,GATA6,ADAMTS1,KIT,WNT4,LHX8,LEP,FZD4,BOK,SLIT3
0.000632	GO:0071840	BP	cellular component organization or biogenesis	ITGA3,ANLN,CDH1,FNIP2,PKP2,LIMCH1,ASPM,LIMS2,NTN4,SEMA3C,PLXNA2,SPAG5,EDN1,COBLL1,CD59,TPX2,ICAM1,OSBPL8,NRCAM,ITGA6,EZR,TBC1D2,BAMBI,PALM,MID1,SGCG,KATNAL1,SFRP1,STMN2,COMP,UPK1A,MET,SFRP4,ENG,DKK1,CCL2,BST1,CRYAB,IL10RA,HPS5,KRT18,CAP2,SEMA5A,KIF20A,ARSB,CDH6,IL1A,ITGA4,SPTBN1,IGFBP5,PAPPA2,FAM20B,SLC2A1,PKD2,TEK,PTK2B,NCAPH,SRGN,HJURP,NRK,EFNB2,MYH2,IL1B,RHOJ,DLGAP5,HSPA2,PODXL,CNN1,TOP2A,SORT…
0.000632	GO:0060548	BP	negative regulation of cell death	CRLF1,LIMS2,LAMP3,EDN1,CD59,ICAM1,ITGA6,SFRP1,COMP,MET,DKK1,CCL2,CRYAB,KRT18,SEMA5A,IL1A,TEK,PTK2B,IL1B,GPNMB,IL6,NOV,RNF144B,NTRK3,MYOCD,GATA6,NTRK2,SLC25A4,FMN2,KIT,WNT4,TNFRSF10D,LEP,BOK,IRS2,GABRA5
0.000645	GO:0002691	BP	regulation of cellular extravasation	ICAM1,CCL2,BST1,IL1A,ITGA4
0.000652	GO:0031589	BP	cell-substrate adhesion	ITGA3,EPDR1,ITGA6,SFRP1,BST1,ITGA4,TEK,PTK2B,CDH13,PTPRJ,SPOCK1,WNT4,DAG1,FZD4,DMD,DDR1
0.000659	GO:0070302	BP	regulation of stress-activated protein kinase signaling cascade	EDN1,EZR,MID1,SFRP1,DKK1,TPD52L1,PTK2B,NRK,IL1B,ANKRD6,LEP,FZD4,ERCC6,LYN
0.000659	GO:0045429	BP	positive regulation of nitric oxide biosynthetic process	EDN1,ICAM1,PKD2,PTK2B,IL1B,IL6
0.000659	GO:0050920	BP	regulation of chemotaxis	PLXNA2,EDN1,MET,CCL2,BST1,SEMA5A,PTK2B,EFNB2,IL6,NOV,NTRK3,CDH13,LYN
0.000659	GO:1904407	BP	positive regulation of nitric oxide metabolic process	EDN1,ICAM1,PKD2,PTK2B,IL1B,IL6
0.000665	GO:0051222	BP	positive regulation of protein transport	CDH1,EZR,CEMIP,CCL2,IL1A,SPTBN1,FAM20B,IL1B,IL6,MPC2,IL18,CD14,NLRP10,IRS2,HLA-DRB1
0.000665	GO:0046651	BP	lymphocyte proliferation	CD59,IL1B,CD180,GPNMB,IL6,IL18,WNT4,IRS2,HLA-DRB1,PDCD1LG2,LYN
0.000666	GO:0042391	BP	regulation of membrane potential	PKP2,EDN1,NRCAM,KCNK6,SLC29A1,PKD2,PTK2B,IL6,USP53,KCND3,GLRX,BOK,CACNB4,DRD1,DMD
0.000688	GO:0048844	BP	artery morphogenesis	NOTCH3,JAG1,ENG,PKD2,EFNB2,MYOCD
0.000698	GO:0034329	BP	cell junction assembly	PKP2,LIMS2,ITGA6,SFRP1,TEK,PTK2B,PTPRJ,MPP7,WNT4,NFASC,HEG1,KRT14
0.000699	GO:0032943	BP	mononuclear cell proliferation	CD59,IL1B,CD180,GPNMB,IL6,IL18,WNT4,IRS2,HLA-DRB1,PDCD1LG2,LYN
0.000739	GO:0070661	BP	leukocyte proliferation	CD59,IL1B,CD180,GPNMB,IL6,PDE5A,IL18,KIT,WNT4,IRS2,HLA-DRB1,PDCD1LG2,LYN
0.000743	GO:0120035	BP	regulation of plasma membrane bounded cell projection organization	ITGA3,PLXNA2,ICAM1,NRCAM,EZR,PALM,SFRP1,SEMA5A,ARSB,PTK2B,EFNB2,PODXL,IL6,NTRK3,EPHA2,NTRK2,SPOCK1,NPTN,KIT,SDC2,DMD,LYN
0.000743	GO:0045596	BP	negative regulation of cell differentiation	PKP2,ASPM,FSTL3,NOTCH3,BRINP1,JAG1,SFRP1,STMN2,DKK1,CCND1,SEMA5A,IGFBP5,TNFSF4,PTK2B,BHLHE41,EFNB2,SORT1,IL6,ADAMTS7,NOV,NTRK3,MYOCD,IL18,SPOCK1,WNT4,ID4,DMD,LYN
0.000759	GO:0000278	BP	mitotic cell cycle	ANLN,MCM10,SPAG5,EDN1,BRINP1,TPX2,MAP3K1,CCND1,TPD52L1,KIF20A,IL1A,SPTBN1,PKD2,NCAPH,IL1B,MCM8,DLGAP5,HSPA2,TOP2A,GPNMB,KIF11,CEP55,CENPE,FANCI,TICRR,CDH13,CCNA2,MKI67,MELK,BUB1,ID4,CCNE2,MYBL1,PRC1
0.00076	GO:0050900	BP	leukocyte migration	ITGA3,EDN1,ICAM1,ITGA6,CCL2,BST1,IL1A,ITGA4,TEK,PTK2B,IL1B,PODXL,IL6,JAM2,KIT,SDC2,OLR1,TNFRSF10D,NLRP10,LYN
0.000776	GO:0032990	BP	cell part morphogenesis	SEMA3C,PLXNA2,NRCAM,EZR,SPTBN1,EFNB2,NTRK3,NTRK2,KIRREL3,UCHL1,NFASC,SDC2,ALCAM,MAP6,RAPH1,DAG1,SLIT3,IRS2,DMD,DDR1
0.000776	GO:0001817	BP	regulation of cytokine production	EZR,CCL2,IL1A,SPTBN1,IL1B,GPNMB,IL6,CYP1B1,GATA6,EPHA2,IL18,CD14,HEG1,NLRP10,HLA-DRB1,PDCD1LG2,LYN
0.000814	GO:1903409	BP	reactive oxygen species biosynthetic process	EDN1,PKD2,PTK2B,PTGIS,IL1B,IL6,CYP1B1
0.00082	GO:0002693	BP	positive regulation of cellular extravasation	ICAM1,CCL2,IL1A,ITGA4
0.000878	GO:1903039	BP	positive regulation of leukocyte cell-cell adhesion	CD59,ICAM1,CCL2,ITGA4,TNFSF4,EFNB2,IL1B,IL6,IL18,LEP,HLA-DRB1,PDCD1LG2,HLA-DRA,LYN
0.000913	GO:0007162	BP	negative regulation of cell adhesion	CDH1,SEMA5A,TNFSF4,PODXL,SERPINE2,GPNMB,CYP1B1,PDE5A,CDH13,SPOCK1,JAM2,FZD4,HLA-DRB1,PDCD1LG2
0.000915	GO:0030336	BP	negative regulation of cell migration	PKP2,OSBPL8,SFRP1,ENG,CCL2,IGFBP5,NOV,SULF1,CYP1B1,MYOCD,PTPRJ,STC1,CYGB,WNT4,DAG1
0.000937	GO:0048845	BP	venous blood vessel morphogenesis	ENG,EFNB2,HEG1
0.000944	GO:0031344	BP	regulation of cell projection organization	ITGA3,PLXNA2,ICAM1,NRCAM,EZR,PALM,SFRP1,SEMA5A,ARSB,PTK2B,EFNB2,PODXL,IL6,NTRK3,EPHA2,NTRK2,SPOCK1,NPTN,KIT,SDC2,DMD,LYN
0.000968	GO:0071347	BP	cellular response to interleukin-1	EDN1,ICAM1,SFRP1,CCL2,IL1A,PTGIS,IL6,ADAMTS7,ANKRD1
0.000987	GO:0007566	BP	embryo implantation	SMURF2,STC2,PTGIS,IL1B,STC1,IGFBP7,DDR1
0.00101	GO:0051271	BP	negative regulation of cellular component movement	PKP2,OSBPL8,SFRP1,ENG,CCL2,SEMA5A,IGFBP5,NOV,SULF1,CYP1B1,MYOCD,PTPRJ,STC1,CYGB,WNT4,DAG1
0.00103	GO:0010941	BP	regulation of cell death	CRLF1,LIMS2,LAMP3,EDN1,CD59,ICAM1,ITGA6,MAP3K1,TIMP3,SFRP1,COMP,MET,SFRP4,DKK1,CCL2,CRYAB,KRT18,TPD52L1,SEMA5A,IL1A,TEK,PTK2B,NRK,PTGIS,EFNB2,IL1B,TOP2A,SORT1,GPNMB,IL6,NOV,RNF144B,CYP1B1,NTRK3,MYOCD,GATA6,NTRK2,ANKRD1,SLC25A4,DEPTOR,FMN2,KIT,WNT4,TNFRSF11B,MELK,TNFRSF10D,LEP,BOK,IRS2,GABRA5,TGM2,LYN
0.00104	GO:0045860	BP	positive regulation of protein kinase activity	EDN1,TPX2,OSBPL8,MAP3K1,HTR2A,CEMIP,DKK1,CCND1,TPD52L1,PKD2,PTK2B,NRK,IL1B,HSPA2,PDE5A,CENPE,NTRK3,IL18,KIT,DAG1,LEP,FZD4,ERCC6
0.00105	GO:0051384	BP	response to glucocorticoid	EDN1,ICAM1,CCL2,CCND1,BCHE,IL6,ANXA3,NTRK3,IGFBP7,SLIT3
0.00108	GO:1905209	BP	positive regulation of cardiocyte differentiation	EDN1,EFNB2,MYOCD,GATA6
0.00108	GO:0008585	BP	female gonad development	ICAM1,SFRP1,ADAMTS1,KIT,WNT4,LHX8,LEP,FZD4,SLIT3
0.00108	GO:0060341	BP	regulation of cellular localization	CDH1,SPAG5,EZR,CEMIP,ABCA2,CCL2,SPTBN1,FAM20B,PKD2,PTK2B,IL1B,IL6,MPC2,IL18,NPTN,CCNE2,BOK,DRD1,HLA-DRB1,DMD,LYN
0.0011	GO:0051338	BP	regulation of transferase activity	GPRC5A,EDN1,TPX2,OSBPL8,MAP3K1,HTR2A,CEMIP,SFRP1,DKK1,CCND1,TPD52L1,PKD2,TEK,PTK2B,NRK,IL1B,HSPA2,IL6,PDE5A,CENPE,NTRK3,MYOCD,CCNA2,PTPRJ,IL18,UCHL1,DEPTOR,KIT,DAG1,LEP,FZD4,CCNE2,IRS2,FAM212B,ERCC6,LYN
0.00112	GO:0046903	BP	secretion	ENPP4,TYROBP,EDN1,PGM1,CD59,EZR,TIMP3,CYB5R3,MAGED2,HTR2A,SFRP1,ENG,BST1,CCND1,PHACTR2,SLC29A1,ARSB,IL1A,SPTBN1,SLC2A1,TNFSF4,SRGN,F13A1,IL1B,PTPRB,SLC44A2,SERPINE2,IL6,NOV,ANXA3,MPC2,NTRK2,ANKRD1,PTPRJ,SLC25A4,KIT,STC1,NFASC,CD14,OLR1,LEP,FZD4,FUCA1,OXTR,NLRP10,IRS2,HLA-DRB1,SYT15,DDR1,LYN
0.00112	GO:0032965	BP	regulation of collagen biosynthetic process	ENG,CCL2,IL6,CYGB,WNT4
0.00112	GO:0006915	BP	apoptotic process	CRLF1,FNIP2,LIMS2,LAMP3,EDN1,CD59,TPX2,ICAM1,ITGA6,MAP3K1,TIMP3,SFRP1,COMP,SFRP4,DKK1,CCL2,CRYAB,KRT18,TPD52L1,SEMA5A,IL1A,TEK,PTK2B,SRGN,NRK,PTGIS,IL1B,TOP2A,SORT1,IL6,RNF144B,SULF1,CYP1B1,NTRK3,MYOCD,GATA6,EPHA2,GULP1,USP53,NTRK2,ANKRD1,SLC25A4,DEPTOR,FMN2,WNT4,TNFRSF11B,MELK,BUB1,CD14,TNFRSF10D,LEP,BOK,SLIT3,IRS2,GABRA5,TGM2,ERCC6,LYN
0.00112	GO:1903169	BP	regulation of calcium ion transmembrane transport	CEMIP,PKD2,PTK2B,HSPA2,CACNB4,DRD1,DMD,LYN
0.00113	GO:0050714	BP	positive regulation of protein secretion	EZR,IL1A,SPTBN1,IL1B,IL6,MPC2,CD14,NLRP10,IRS2,HLA-DRB1
0.00115	GO:0061061	BP	muscle structure development	PKP2,EDN1,JAG1,FGF9,SGCG,ENG,DKK1,CRYAB,RBM24,IGFBP5,BHLHE41,EFNB2,SORT1,IL6,NOV,MYOCD,GATA6,ANKRD1,MKX,IL18,UCHL1,SORBS2,KIT,WNT4,MYOZ2,HEG1,DMD
0.00115	GO:0043069	BP	negative regulation of programmed cell death	CRLF1,LIMS2,LAMP3,EDN1,CD59,ICAM1,ITGA6,SFRP1,COMP,MET,DKK1,CCL2,CRYAB,KRT18,SEMA5A,IL1A,TEK,PTK2B,IL1B,IL6,RNF144B,MYOCD,GATA6,NTRK2,SLC25A4,FMN2,KIT,WNT4,TNFRSF10D,LEP,BOK,IRS2,GABRA5
0.00115	GO:0033627	BP	cell adhesion mediated by integrin	ICAM1,ITGA6,PODXL,NOV,CYP1B1,EPHA2,LYN
0.00117	GO:0043067	BP	regulation of programmed cell death	CRLF1,LIMS2,LAMP3,EDN1,CD59,ICAM1,ITGA6,MAP3K1,TIMP3,SFRP1,COMP,MET,SFRP4,DKK1,CCL2,CRYAB,KRT18,TPD52L1,SEMA5A,IL1A,TEK,PTK2B,NRK,PTGIS,IL1B,TOP2A,SORT1,IL6,RNF144B,CYP1B1,NTRK3,MYOCD,GATA6,NTRK2,ANKRD1,SLC25A4,DEPTOR,FMN2,KIT,WNT4,TNFRSF11B,MELK,TNFRSF10D,LEP,BOK,IRS2,GABRA5,TGM2,LYN
0.00117	GO:0040008	BP	regulation of growth	WWC3,PLXNA2,EDN1,NRCAM,EZR,FGF9,SFRP1,CRYAB,SEMA5A,STC2,IGFBP5,PAPPA2,PTK2B,NRK,SERPINE2,NOV,IGFBPL1,NTRK3,MYOCD,GATA6,PTPRJ,CRIM1,SPOCK1,IGFBP7,LEP,SLIT3,DDR1
0.00118	GO:0051495	BP	positive regulation of cytoskeleton organization	SPAG5,EDN1,ICAM1,SFRP1,STMN2,MET,SEMA5A,TEK,PTK2B,NTRK3,FMN2,WNT4,SYNPO2
0.00118	GO:0010243	BP	response to organonitrogen compound	RRAGD,CDH1,EDN1,ICAM1,OSBPL8,EZR,JAG1,HTR2A,SFRP1,CCL2,CCND1,STC2,BCHE,IGFBP5,SLC2A1,PKD2,TEK,PTK2B,IL1B,SORT1,IL6,CPEB2,MGARP,CDH13,CCNA2,NTRK2,STC1,DAG1,LEP,OXTR,DRD1,IRS2,COL4A1,LYN
0.00118	GO:0051049	BP	regulation of transport	CDH1,PKP2,SPAG5,EDN1,ICAM1,OSBPL8,EZR,TBC1D2,BAMBI,KCNK6,NALCN,HTR2A,CEMIP,SFRP1,SFRP4,ABCA2,DKK1,CCL2,CRYAB,SEMA5A,STC2,IL1A,SPTBN1,FAM20B,SLC2A1,TNFSF4,PKD2,PTK2B,SRGN,IL1B,HSPA2,SERPINE2,IL6,NOV,MFGE8,CDH13,MPC2,ANKRD1,IL18,SLC25A4,STC1,CLIC3,CD14,KCND3,LRRC8D,GLRX,LEP,BOK,OXTR,NLRP10,CACNB4,DRD1,IRS2,HLA-DRB1,DMD,SYT15,LYN
0.00119	GO:0065009	BP	regulation of molecular function	GPRC5A,FNIP2,PKP2,LAMP3,EDN1,TPX2,ICAM1,OSBPL8,ITGA6,MAP3K1,TBC1D2,BAMBI,PALM,TIMP3,CEMIP,SFRP1,MET,SFRP4,DKK1,CCL2,CRYAB,CCND1,TPD52L1,CAP2,PHACTR2,ITGA4,SPTBN1,TNFSF4,RCAN3,PKD2,PPP1R3C,TEK,PTK2B,NCAPH,HJURP,NRK,PTGIS,IL1B,HSPA2,SORT1,SERPINE2,IL6,CPEB2,CYP1B1,PDE5A,ANXA3,CENPE,NTRK3,MYOCD,EPHA2,CCNA2,NTRK2,PTPRJ,IL18,CRIM1,ASAP2,GFRA1,SPOCK1,UCHL1,DEPTOR,KIT,CYGB,WNT4,PI16,PPP1R14A,GLRX,DAG1,T…
0.00121	GO:0006270	BP	DNA replication initiation	MCM10,MCM8,TICRR,CCNE2
0.00121	GO:0031098	BP	stress-activated protein kinase signaling cascade	EDN1,EZR,MAP3K1,MID1,SFRP1,DKK1,CRYAB,TPD52L1,PTK2B,NRK,IL1B,ANKRD6,LEP,FZD4,ERCC6,LYN
0.00124	GO:0051896	BP	regulation of protein kinase B signaling	OSBPL8,SEMA5A,IGFBP5,TEK,IL6,EPHA2,NTRK2,PTPRJ,IL18,DAG1,LEP
0.00124	GO:0006811	BP	ion transport	NIPAL3,PKP2,EDN1,SLC4A4,OSTM1,ICAM1,OSBPL8,KCNK6,MAGED2,NALCN,CEMIP,SFRP4,CCL2,STC2,SLC2A1,PKD2,PTK2B,IL1B,HSPA2,SLC44A2,SLC6A6,SERPINE2,MPC2,ATP10D,NTRK2,SLC25A4,PIEZO2,COX7A1,KCND3,LRRC8D,STARD5,GLRX,SLCO2A1,FAM26E,CACNB4,DRD1,SLC24A3,IRS2,GABRA5,TMC3,DMD,FAM155A,LYN
0.00124	GO:0050670	BP	regulation of lymphocyte proliferation	CD59,BST1,TNFSF4,IL1B,GPNMB,IL6,PDE5A,IL18,LEP,IRS2,HLA-DRB1,PDCD1LG2,LYN
0.00126	GO:1904951	BP	positive regulation of establishment of protein localization	CDH1,EZR,CEMIP,CCL2,IL1A,SPTBN1,FAM20B,IL1B,IL6,MPC2,IL18,CD14,NLRP10,IRS2,HLA-DRB1
0.00127	GO:0050790	BP	regulation of catalytic activity	GPRC5A,FNIP2,LAMP3,EDN1,TPX2,ICAM1,OSBPL8,ITGA6,MAP3K1,TBC1D2,PALM,TIMP3,HTR2A,FGF9,CEMIP,SFRP1,MET,DKK1,CCL2,CRYAB,CCND1,TPD52L1,CAP2,PHACTR2,SPTBN1,RCAN3,PKD2,PPP1R3C,TEK,PTK2B,NCAPH,NRK,IL1B,HSPA2,SORT1,SERPINE2,IL6,CPEB2,PDE5A,ANXA3,CENPE,NTRK3,MYOCD,EPHA2,CCNA2,NTRK2,PTPRJ,IL18,CRIM1,ASAP2,GFRA1,SPOCK1,UCHL1,DEPTOR,KIT,CYGB,WNT4,PI16,PPP1R14A,DAG1,TNFRSF10D,LEP,FZD4,CCNE2,BOK,DRD1,IRS2,FAM21…
0.00129	GO:0032944	BP	regulation of mononuclear cell proliferation	CD59,BST1,TNFSF4,IL1B,GPNMB,IL6,PDE5A,IL18,LEP,IRS2,HLA-DRB1,PDCD1LG2,LYN
0.0013	GO:0071456	BP	cellular response to hypoxia	EDN1,ICAM1,SFRP1,SLC29A1,STC2,PTGIS,CPEB2,MGARP,GATA6,CCNA2,ANKRD1,FMN2,STC1
0.00131	GO:0006950	BP	response to stress	ENPP4,IL32,RRAGD,MCM10,MGLL,EDN1,BRINP1,CD59,EZR,MAP3K1,ITPK1,MYL12A,MID1,CCL2,CRYAB,CCND1,HPS5,SLC29A1,STC2,IL1A,SLC2A1,PKD2,PTK2B,PTGIS,IL1B,MCM8,HSPA2,CD180,ANKRD6,SERPINE2,IL6,CPEB2,CYP1B1,SSTR1,FANCI,TICRR,NTRK3,MYOCD,GATA6,EPHA2,DTL,PTGES,MKI67,CDH8,IL18,UCHL1,KIT,CYGB,WNT4,MELK,RNASE6,CD14,POLH,ESCO2,C1QA,OLR1,DAG1,TNFRSF10D,FZD4,BOK,NLRP10,DRD1,GABRA5,HLA-DRB1,TXNRD1,PAPSS2,DMD,DDR1,ERCC6…
0.00134	GO:0050663	BP	cytokine secretion	EZR,IL1A,SPTBN1,IL1B,IL6,CD14,NLRP10,HLA-DRB1,LYN
0.00134	GO:0046545	BP	development of primary female sexual characteristics	ICAM1,SFRP1,ADAMTS1,KIT,WNT4,LHX8,LEP,FZD4,SLIT3
0.00134	GO:0030036	BP	actin cytoskeleton organization	LIMCH1,EDN1,COBLL1,ICAM1,EZR,SFRP1,MET,BST1,CAP2,SEMA5A,SPTBN1,TEK,PTK2B,RHOJ,CNN1,DIAPH3,NTRK3,SORBS2,FMN2,KIT,WNT4,TNXB,MYOZ2,SYNPO2
0.00134	GO:0043542	BP	endothelial cell migration	EDN1,MET,SEMA5A,TEK,PTK2B,EFNB2,NOV,CYP1B1,ANXA3,CDH13,EPHA2,STC1
0.00134	GO:0071496	BP	cellular response to external stimulus	RRAGD,ICAM1,ITGA6,MAP3K1,SFRP1,ENG,SLC2A1,IL1B,IL6,MYOCD,ANKRD1,PIEZO2,WNT4,DAG1,LEP,LYN
0.00134	GO:0051305	BP	chromosome movement towards spindle pole	DLGAP5,CENPE,FMN2
0.00136	GO:0120036	BP	plasma membrane bounded cell projection organization	ITGA3,CDH1,NTN4,SEMA3C,PLXNA2,ICAM1,NRCAM,ITGA6,EZR,PALM,SFRP1,SEMA5A,ARSB,SPTBN1,PTK2B,EFNB2,PODXL,IL6,NTRK3,CDH13,EPHA2,NTRK2,KIRREL3,GFRA1,SPOCK1,UCHL1,NPTN,KIT,NFASC,SDC2,ALCAM,MAP6,RAPH1,DAG1,SLIT3,IRS2,DMD,DDR1,LYN
0.00136	GO:1904894	BP	positive regulation of STAT cascade	CRLF1,PTK2B,IL6,CYP1B1,IL18,KIT,LEP,LYN
0.00136	GO:0046427	BP	positive regulation of JAK-STAT cascade	CRLF1,PTK2B,IL6,CYP1B1,IL18,KIT,LEP,LYN
0.00141	GO:0032874	BP	positive regulation of stress-activated MAPK cascade	EDN1,MID1,DKK1,TPD52L1,PTK2B,NRK,IL1B,ANKRD6,LEP,FZD4,ERCC6
0.00144	GO:0051279	BP	regulation of release of sequestered calcium ion into cytosol	CEMIP,PKD2,PTK2B,DRD1,DMD,LYN
0.00144	GO:0032957	BP	inositol trisphosphate metabolic process	ITPK1,PTK2B
0.00146	GO:0008360	BP	regulation of cell shape	ICAM1,EZR,BAMBI,PALM,CCL2,PTK2B,RHOJ,IL6,KIT,DAG1
0.00149	GO:0040013	BP	negative regulation of locomotion	PKP2,OSBPL8,SFRP1,ENG,CCL2,SEMA5A,IGFBP5,NOV,SULF1,CYP1B1,MYOCD,PTPRJ,STC1,CYGB,WNT4,DAG1
0.0015	GO:2000146	BP	negative regulation of cell motility	PKP2,OSBPL8,SFRP1,ENG,CCL2,IGFBP5,NOV,SULF1,CYP1B1,MYOCD,PTPRJ,STC1,CYGB,WNT4,DAG1
0.00152	GO:1903426	BP	regulation of reactive oxygen species biosynthetic process	EDN1,PKD2,PTK2B,PTGIS,IL1B,IL6
0.00156	GO:1903428	BP	positive regulation of reactive oxygen species biosynthetic process	EDN1,ICAM1,PKD2,PTK2B,IL1B,IL6
0.00157	GO:0070372	BP	regulation of ERK1 and ERK2 cascade	EZR,TIMP3,CCL2,PTK2B,IL1B,GPNMB,IL6,EPHA2,NPTN,DMD,LYN
0.00157	GO:0035234	BP	ectopic germ cell programmed cell death	IL1A,IL1B,KIT
0.00157	GO:0043269	BP	regulation of ion transport	PKP2,EDN1,ICAM1,KCNK6,NALCN,HTR2A,CEMIP,SFRP4,CCL2,STC2,PKD2,PTK2B,IL1B,HSPA2,SERPINE2,STC1,CLIC3,KCND3,LRRC8D,GLRX,LEP,CACNB4,DRD1,IRS2,DMD,LYN
0.00157	GO:0031399	BP	regulation of protein modification process	CRLF1,GPRC5A,FNIP2,EDN1,TPX2,ICAM1,OSBPL8,EZR,MAP3K1,TIMP3,MID1,HTR2A,FGF9,CEMIP,SFRP1,ENG,DKK1,CCL2,BST1,SNX25,CCND1,TPD52L1,PKD2,TEK,PTK2B,NRK,IL1B,HSPA2,ANKRD6,GPNMB,IL6,PDE5A,CENPE,FANCI,NTRK3,MYOCD,EPHA2,CCNA2,NTRK2,PTPRJ,IL18,UCHL1,DEPTOR,NPTN,KIT,DAG1,LEP,FZD4,CCNE2,FAM212B,DMD,ERCC6,LYN
0.00159	GO:0033559	BP	unsaturated fatty acid metabolic process	MGLL,EDN1,CYP1B1,DAGLB,FADS3
0.00165	GO:0034097	BP	response to cytokine	CRLF1,LAMP3,EDN1,ICAM1,MID1,FGF9,SFRP1,MET,CCL2,IL10RA,KRT18,IL1A,ITGA4,TNFSF4,PTK2B,PTGIS,IL1B,IL6,ADAMTS7,SSTR1,AFF3,PTGES,ANKRD1,IL18,KIT,TNFRSF11B,CD14,TNFRSF10D,LEP,FZD4,GREM2,OXTR,SLIT3,IRS2,IL1RAPL2,HLA-DRB1,HLA-DRA
0.0017	GO:0036294	BP	cellular response to decreased oxygen levels	EDN1,ICAM1,SFRP1,SLC29A1,STC2,PTGIS,CPEB2,MGARP,GATA6,CCNA2,ANKRD1,FMN2,STC1
0.00172	GO:0061564	BP	axon development	NTN4,SEMA3C,PLXNA2,NRCAM,EZR,SEMA5A,SPTBN1,EFNB2,NTRK3,NTRK2,GFRA1,UCHL1,NFASC,ALCAM,RAPH1,DAG1,SLIT3,IRS2,DDR1
0.00172	GO:0032940	BP	secretion by cell	ENPP4,TYROBP,EDN1,PGM1,CD59,EZR,TIMP3,CYB5R3,MAGED2,HTR2A,SFRP1,ENG,BST1,PHACTR2,ARSB,IL1A,SPTBN1,SLC2A1,TNFSF4,SRGN,F13A1,IL1B,PTPRB,SLC44A2,SERPINE2,IL6,NOV,ANXA3,MPC2,NTRK2,ANKRD1,PTPRJ,SLC25A4,KIT,NFASC,CD14,OLR1,LEP,FZD4,FUCA1,OXTR,NLRP10,IRS2,HLA-DRB1,SYT15,LYN
0.00176	GO:0007420	BP	brain development	CDH1,ASPM,NOTCH3,PLXNA2,FGF9,SFRP1,DKK1,SEMA5A,SLC2A1,SERPINE2,ANXA3,SSTR1,SYPL2,NTRK2,KIRREL3,AK4,WNT4,LHX8,ID4,FZD4,BOK,OXTR,DRD1,IRS2,GABRA5,COL4A1,DMD
0.00176	GO:0007049	BP	cell cycle	RRAGD,MCM10,ASPM,SPAG5,EDN1,BRINP1,TPX2,EZR,MAP3K1,KATNAL1,SFRP1,CCND1,KRT18,TPD52L1,KIF20A,IL1A,SPTBN1,PKD2,NCAPH,HJURP,IL1B,MCM8,DLGAP5,HSPA2,TOP2A,CABLES1,GPNMB,KIF11,CEP55,CENPE,FANCI,TICRR,CDH13,MYOCD,GATA6,DTL,CCNA2,MKI67,FMN2,SASS6,WNT4,MELK,BUB1,ESCO2,ID4,CCNE2,MYBL1,PRC1,DMD
0.00176	GO:0045446	BP	endothelial cell differentiation	ICAM1,EZR,JAG1,MET,ENG,IL1B,STC1,HEG1,DMD
0.00176	GO:0010712	BP	regulation of collagen metabolic process	ENG,CCL2,IL6,CYGB,WNT4
0.00178	GO:0048285	BP	organelle fission	ANLN,ASPM,SPAG5,EDN1,TPX2,IL1A,NCAPH,IL1B,DLGAP5,HSPA2,TOP2A,KIF11,CENPE,MKI67,FMN2,WNT4,BUB1,CCNE2,PRC1
0.00179	GO:0006481	BP	C-terminal protein methylation	ICMT
0.00181	GO:0002793	BP	positive regulation of peptide secretion	EZR,IL1A,SPTBN1,IL1B,IL6,MPC2,CD14,NLRP10,IRS2,HLA-DRB1
0.00181	GO:0007409	BP	axonogenesis	NTN4,SEMA3C,PLXNA2,NRCAM,EZR,SEMA5A,SPTBN1,EFNB2,NTRK3,NTRK2,GFRA1,UCHL1,NFASC,ALCAM,RAPH1,DAG1,SLIT3,IRS2
0.00185	GO:0032872	BP	regulation of stress-activated MAPK cascade	EDN1,EZR,MID1,SFRP1,DKK1,TPD52L1,PTK2B,NRK,IL1B,ANKRD6,LEP,FZD4,ERCC6
0.00185	GO:0070663	BP	regulation of leukocyte proliferation	CD59,BST1,TNFSF4,IL1B,GPNMB,IL6,PDE5A,IL18,LEP,IRS2,HLA-DRB1,PDCD1LG2,LYN
0.00188	GO:0030030	BP	cell projection organization	ITGA3,CDH1,NTN4,SEMA3C,PLXNA2,ICAM1,NRCAM,ITGA6,EZR,PALM,SFRP1,SEMA5A,ARSB,SPTBN1,PTK2B,EFNB2,PODXL,IL6,NTRK3,CDH13,EPHA2,NTRK2,KIRREL3,GFRA1,SPOCK1,UCHL1,NPTN,KIT,NFASC,SDC2,ALCAM,MAP6,RAPH1,DAG1,SLIT3,IRS2,DMD,DDR1,LYN
0.00188	GO:0001501	BP	skeletal system development	TYROBP,EDN1,FGF9,SFRP1,COMP,SFRP4,ENG,MGP,PAPPA2,TEK,RDH10,ADAMTS7,NOV,SULF1,HAPLN3,EPHA2,HAPLN1,KIT,STC1,TNFRSF11B,LEP,PAPSS2
0.00188	GO:0060284	BP	regulation of cell development	ITGA3,TYROBP,ASPM,NOTCH3,PLXNA2,EDN1,BRINP1,NRCAM,JAG1,SFRP1,STMN2,DKK1,SEMA5A,ARSB,PTK2B,EFNB2,IL1B,SERPINE2,IL6,PDE5A,NTRK3,NTRK2,ANKRD1,SPOCK1,NPTN,KIT,SDC2,ID4,DAG1,DMD,LYN
0.00189	GO:0032964	BP	collagen biosynthetic process	ENG,CCL2,IL6,CYGB,WNT4
0.00189	GO:0044246	BP	regulation of multicellular organismal metabolic process	ENG,CCL2,IL6,CYGB,WNT4
0.0019	GO:0050870	BP	positive regulation of T cell activation	CD59,CCL2,EFNB2,IL1B,IL6,IL18,HLA-DRB1,PDCD1LG2,LYN
0.00192	GO:0001816	BP	cytokine production	EZR,CCL2,IL1A,SPTBN1,IL1B,GPNMB,IL6,CYP1B1,GATA6,EPHA2,IL18,CD14,HEG1,NLRP10,HLA-DRB1,PDCD1LG2,LYN
0.00192	GO:0051235	BP	maintenance of location	OSBPL8,EZR,CEMIP,PKD2,PTK2B,IL1B,IL6,DAG1,DRD1,DMD,LYN
0.00198	GO:0003206	BP	cardiac chamber morphogenesis	PKP2,SEMA3C,JAG1,ENG,TEK,GATA6,ADAMTS1,HEG1
0.00198	GO:0061298	BP	retina vasculature development in camera-type eye	RHOJ,CYP1B1,FZD4,COL4A1
0.00205	GO:0060840	BP	artery development	NOTCH3,JAG1,ENG,PKD2,EFNB2,MYOCD
0.00217	GO:0009611	BP	response to wounding	ENPP4,EDN1,CD59,ITPK1,MYL12A,CCL2,HPS5,IL1A,SERPINE2,IL6,GATA6,WNT4,DAG1,PAPSS2,DMD,DDR1,LYN
0.00218	GO:0003205	BP	cardiac chamber development	PKP2,SEMA3C,JAG1,ENG,TEK,MYOCD,GATA6,ADAMTS1,HEG1
0.00219	GO:0043405	BP	regulation of MAP kinase activity	EDN1,MAP3K1,HTR2A,SFRP1,DKK1,TPD52L1,PTK2B,NRK,IL1B,PDE5A,NTRK3,PTPRJ,UCHL1,KIT,FZD4,ERCC6,LYN
0.00219	GO:0001503	BP	ossification	FSTL3,JAG1,FGF9,SFRP1,DKK1,MGP,IGFBP5,TEK,PTK2B,SRGN,SORT1,GPNMB,IL6,EPHA2,STC1,WNT4,ID4,LEP
0.00222	GO:0071300	BP	cellular response to retinoic acid	BRINP1,CCL2,PTK2B,NTRK3,FZD4,LYN
0.00222	GO:0045664	BP	regulation of neuron differentiation	ITGA3,ASPM,NOTCH3,PLXNA2,BRINP1,NRCAM,JAG1,SFRP1,STMN2,DKK1,SEMA5A,ARSB,PTK2B,EFNB2,IL6,NTRK3,NTRK2,ANKRD1,SPOCK1,NPTN,SDC2,ID4,DMD,LYN
0.00222	GO:0007435	BP	salivary gland morphogenesis	NTN4,SEMA3C,IL6,DAG1,TGM2
0.00223	GO:0090101	BP	negative regulation of transmembrane receptor protein serine/threonine kinase signaling pathway	FSTL3,BAMBI,SFRP1,DKK1,SMURF2,SNX25,FST,NOV,GREM2
0.00225	GO:0048667	BP	cell morphogenesis involved in neuron differentiation	SEMA3C,PLXNA2,NRCAM,EZR,SPTBN1,EFNB2,NTRK3,NTRK2,UCHL1,NFASC,SDC2,ALCAM,MAP6,RAPH1,DAG1,SLIT3,IRS2
0.00229	GO:0097553	BP	calcium ion transmembrane import into cytosol	CEMIP,PKD2,PTK2B,DRD1,DMD,FAM155A,LYN
0.0023	GO:0070371	BP	ERK1 and ERK2 cascade	EZR,TIMP3,CCL2,PTK2B,IL1B,GPNMB,IL6,EPHA2,NPTN,DMD,LYN
0.00233	GO:0015732	BP	prostaglandin transport	EDN1,IL1B,SLCO2A1,LEP
0.00233	GO:0071902	BP	positive regulation of protein serine/threonine kinase activity	EDN1,MAP3K1,CEMIP,CCND1,TPD52L1,PKD2,PTK2B,IL1B,HSPA2,PDE5A,NTRK3,KIT,FZD4,ERCC6
0.00233	GO:0043434	BP	response to peptide hormone	EDN1,ICAM1,OSBPL8,CCL2,STC2,IGFBP5,SLC2A1,TEK,IL1B,SORT1,IL6,CPEB2,MGARP,CCNA2,DAG1,LEP,OXTR,IRS2,LYN
0.00234	GO:0003008	BP	system process	ITGA3,PKP2,MGLL,EDN1,BRINP1,ICAM1,NRCAM,EZR,KCNK6,TIMP3,CYB5R3,MYL12A,MAGED2,HTR2A,SGCG,CEMIP,DKK1,CRYAB,BCHE,IGFBP5,TEK,RDH10,MYH2,IL1B,CNN1,SERPINE2,IL6,NOV,SULF1,CYP1B1,PDE5A,MYOCD,GATA6,USP53,NTRK2,PTPRJ,UCHL1,SORBS2,PDE1C,PIEZO2,NPTN,KIT,STC1,LHX8,NFASC,ALDH7A1,KCND3,OLR1,DAG1,HSPB7,HEG1,LEP,FZD4,OXTR,CACNB4,DRD1,GABRA5,DMD,HLA-DRA
0.00236	GO:0071772	BP	response to BMP	ITGA3,FSTL3,SFRP1,SFRP4,ENG,DKK1,SMURF2,ADAMTS7,SULF1,GATA6,GREM2
0.00236	GO:0071773	BP	cellular response to BMP stimulus	ITGA3,FSTL3,SFRP1,SFRP4,ENG,DKK1,SMURF2,ADAMTS7,SULF1,GATA6,GREM2
0.00241	GO:0022402	BP	cell cycle process	RRAGD,MCM10,ASPM,SPAG5,EDN1,BRINP1,TPX2,EZR,SFRP1,CCND1,TPD52L1,KIF20A,IL1A,SPTBN1,PKD2,NCAPH,IL1B,MCM8,DLGAP5,HSPA2,TOP2A,GPNMB,KIF11,CEP55,CENPE,FANCI,TICRR,GATA6,CCNA2,MKI67,FMN2,SASS6,WNT4,MELK,BUB1,ID4,CCNE2,PRC1
0.00243	GO:0071417	BP	cellular response to organonitrogen compound	RRAGD,CDH1,EDN1,ICAM1,OSBPL8,EZR,SFRP1,CCL2,IGFBP5,PKD2,IL1B,IL6,CPEB2,MGARP,CCNA2,NTRK2,STC1,LEP,DRD1,IRS2,COL4A1,LYN
0.00244	GO:0042098	BP	T cell proliferation	CD59,IL1B,GPNMB,IL6,PDE5A,IL18,WNT4,HLA-DRB1,PDCD1LG2
0.00246	GO:0006796	BP	phosphate-containing compound metabolic process	EDN1,PGM1,OSBPL8,EZR,MAP3K1,PALM,TIMP3,ITPK1,PLCB4,MID1,CEMIP,ENG,CCL2,SNX25,CRYAB,CCND1,TPD52L1,KCTD20,CAP2,SPTBN1,FAM20B,PKD2,PPP1R3C,TEK,PTK2B,PTGIS,IL1B,DLGAP5,HSPA2,SLC44A2,ANKRD6,GPNMB,IL6,PDE5A,CENPE,NTRK3,MYOCD,GATA6,EPHA2,MPC2,NCEH1,NTRK2,PTPRJ,IL18,UCHL1,NPTN,KIT,AK4,SGMS2,MELK,PPP1R14A,BUB1,LCLAT1,DAG1,FZD4,CCNE2,DRD1,IRS2,FAM212B,PAPSS2,DMD,DDR1,ERCC6,LYN
0.00249	GO:0048659	BP	smooth muscle cell proliferation	NOTCH3,EDN1,IGFBP5,CNN1,IL6,NOV,CDH13,MYOCD,IL18,TGM2
0.00249	GO:0050808	BP	synapse organization	CDH1,NRCAM,PALM,IL10RA,NTRK3,NTRK2,KIRREL3,NPTN,NFASC,CACNB4,DRD1
0.00252	GO:0008584	BP	male gonad development	ASPM,FSTL3,ICAM1,FGF9,SFRP1,CCND1,GATA6,KIT,WNT4,BOK
0.00252	GO:0046546	BP	development of primary male sexual characteristics	ASPM,FSTL3,ICAM1,FGF9,SFRP1,CCND1,GATA6,KIT,WNT4,BOK
0.00256	GO:0032623	BP	interleukin-2 production	EZR,IL1A,SPTBN1,IL1B,IL18
0.00257	GO:0045123	BP	cellular extravasation	ICAM1,CCL2,BST1,IL1A,ITGA4,LEP
0.00257	GO:0050769	BP	positive regulation of neurogenesis	ITGA3,ASPM,BRINP1,NRCAM,STMN2,DKK1,SEMA5A,ARSB,PTK2B,SERPINE2,IL6,NTRK3,NTRK2,ANKRD1,NPTN,KIT,DAG1,DMD,LYN
0.00257	GO:0051704	BP	multi-organism process	ITGA3,CDH1,ASPM,FSTL3,LAMP3,EDN1,BRINP1,ICAM1,STS,MAGED2,HTR2A,MET,CCL2,SMURF2,IL10RA,KRT18,STC2,IGFBP5,SLC2A1,TNFSF4,PTK2B,NRK,PTGIS,EFNB2,IL1B,MCM8,HSPA2,TOP2A,CD180,SERPINE2,IL6,PDE5A,ANXA3,DIAPH3,SSTR1,NTRK3,MFGE8,EPHA2,CCNA2,PTGES,ANKRD1,KIRREL3,IL18,SLC25A4,ADAMTS1,ADAMTS5,FMN2,KIT,STC1,WNT4,IGFBP7,TNFRSF11B,RNASE6,BUB1,CD14,DAG1,TNFRSF10D,LEP,GCNT4,OXTR,NLRP10,KPNA2,DRD1,HLA-DRB1,VPS13A,HL…
0.00257	GO:0042326	BP	negative regulation of phosphorylation	EZR,TIMP3,ENG,SNX25,IL1B,IL6,MYOCD,PTPRJ,UCHL1,DAG1,IRS2,FAM212B,DMD,LYN
0.00258	GO:0051130	BP	positive regulation of cellular component organization	ITGA3,ANLN,FNIP2,SPAG5,EDN1,ICAM1,PALM,SFRP1,STMN2,MET,SFRP4,CCL2,SEMA5A,ARSB,IL1A,FAM20B,TEK,PTK2B,IL1B,DLGAP5,IL6,MGARP,NTRK3,MFGE8,NTRK2,ANKRD1,PTPRJ,MPP7,FMN2,NPTN,KIT,WNT4,CD14,SYNPO2,DAG1,BOK,OXTR,DMD,LYN
0.00262	GO:2000377	BP	regulation of reactive oxygen species metabolic process	EDN1,ICAM1,BST1,CRYAB,PKD2,PTK2B,PTGIS,IL1B,IL6,CYP1B1,LEP
0.00271	GO:0010720	BP	positive regulation of cell development	ITGA3,ASPM,EDN1,BRINP1,NRCAM,STMN2,DKK1,SEMA5A,ARSB,PTK2B,SERPINE2,IL6,PDE5A,NTRK3,NTRK2,ANKRD1,NPTN,KIT,DAG1,DMD,LYN
0.00278	GO:0065007	BP	biological regulation	ENPP4,ITGA3,CRLF1,ANLN,TYROBP,GPRC5A,RRAGD,HSD17B6,CDH1,WWC3,FNIP2,PKP2,ASPM,FSTL3,LIMS2,NOTCH3,MGLL,NTN4,PLXNA2,SPAG5,LAMP3,EDN1,BRINP1,SLC4A4,CD59,TPX2,ICAM1,OSBPL8,NRCAM,ITGA6,CD200,EZR,MAP3K1,TBC1D2,BAMBI,KCNK6,PALM,TIMP3,ITPK1,PLCB4,JAG1,MYL12A,MID1,NALCN,HTR2A,FGF9,CEMIP,SFRP1,STMN2,COMP,UPK1A,MET,SFRP4,ENG,ABCA2,DKK1,CCL2,SMURF2,BST1,SNX25,CRYAB,CCND1,IL10RA,HPS5,KRT18,MGP,TPD52L1,KCTD20,R…
0.00278	GO:0044087	BP	regulation of cellular component biogenesis	ANLN,FNIP2,PKP2,SPAG5,EDN1,ICAM1,EZR,PALM,SFRP1,STMN2,MET,DKK1,CRYAB,SPTBN1,TEK,PTK2B,HJURP,HSPA2,PODXL,NTRK3,EPHA2,NTRK2,PTPRJ,MPP7,FMN2,KIT,WNT4,SYNPO2,DAG1,OXTR
0.00278	GO:0051146	BP	striated muscle cell differentiation	EDN1,DKK1,RBM24,IGFBP5,BHLHE41,EFNB2,SORT1,NOV,MYOCD,GATA6,ANKRD1,UCHL1,SORBS2,MYOZ2,DMD
0.00278	GO:0001933	BP	negative regulation of protein phosphorylation	GPRC5A,EZR,TIMP3,SFRP1,ENG,DKK1,SNX25,IL1B,IL6,NTRK3,MYOCD,PTPRJ,UCHL1,DEPTOR,DAG1,FAM212B,DMD,LYN
0.00278	GO:0048754	BP	branching morphogenesis of an epithelial tube	EDN1,MET,ENG,PKD2,RDH10,EPHA2,WNT4,DAG1,COL4A1,DDR1
0.0028	GO:0071392	BP	cellular response to estradiol stimulus	SFRP1,CCL2,IL6,SSTR1,CCNA2
0.00281	GO:0046660	BP	female sex differentiation	ICAM1,SFRP1,ADAMTS1,KIT,WNT4,LHX8,LEP,FZD4,SLIT3
0.00283	GO:0002121	BP	inter-male aggressive behavior	KIRREL3,GCNT4
0.00286	GO:0070665	BP	positive regulation of leukocyte proliferation	CD59,BST1,TNFSF4,IL1B,IL6,IL18,LEP,IRS2,PDCD1LG2,LYN
0.00292	GO:0071453	BP	cellular response to oxygen levels	EDN1,ICAM1,SFRP1,SLC29A1,STC2,PTGIS,CPEB2,MGARP,GATA6,CCNA2,ANKRD1,FMN2,STC1
0.00302	GO:0050767	BP	regulation of neurogenesis	ITGA3,ASPM,NOTCH3,PLXNA2,BRINP1,NRCAM,JAG1,SFRP1,STMN2,DKK1,SEMA5A,ARSB,PTK2B,EFNB2,SERPINE2,IL6,NTRK3,NTRK2,ANKRD1,SPOCK1,NPTN,KIT,SDC2,ID4,DAG1,DMD,LYN
0.00309	GO:1902284	BP	neuron projection extension involved in neuron projection guidance	PLXNA2,SEMA5A,ALCAM,SLIT3
0.00309	GO:0048846	BP	axon extension involved in axon guidance	PLXNA2,SEMA5A,ALCAM,SLIT3
0.00309	GO:0015758	BP	glucose transport	EDN1,OSBPL8,EZR,SLC2A1,IL1B,DRD1,IRS2
0.00318	GO:0140014	BP	mitotic nuclear division	ANLN,SPAG5,EDN1,TPX2,IL1A,NCAPH,IL1B,DLGAP5,KIF11,CENPE,MKI67,BUB1,PRC1
0.00318	GO:0043270	BP	positive regulation of ion transport	PKP2,EDN1,CEMIP,CCL2,PKD2,IL1B,HSPA2,GLRX,DRD1,DMD
0.00318	GO:0043409	BP	negative regulation of MAPK cascade	EZR,TIMP3,IL1B,PTPRJ,UCHL1,DAG1,DMD,LYN
0.0032	GO:0001570	BP	vasculogenesis	ENG,MYOCD,EPHA2,NTRK2,HEG1,FZD4
0.0032	GO:0045630	BP	positive regulation of T-helper 2 cell differentiation	TNFSF4,IL6,IL18
0.00333	GO:0007431	BP	salivary gland development	NTN4,SEMA3C,IL6,DAG1,TGM2
0.00335	GO:0060322	BP	head development	CDH1,ASPM,NOTCH3,PLXNA2,FGF9,SFRP1,DKK1,SEMA5A,SLC2A1,SERPINE2,ANXA3,SSTR1,SYPL2,NTRK2,KIRREL3,AK4,WNT4,LHX8,ID4,FZD4,BOK,OXTR,DRD1,IRS2,GABRA5,COL4A1,DMD
0.00335	GO:1904019	BP	epithelial cell apoptotic process	ICAM1,SFRP4,KRT18,SEMA5A,TEK,SORT1,IL6,BOK
0.00336	GO:0050878	BP	regulation of body fluid levels	ENPP4,EDN1,CD59,ITPK1,MYL12A,HPS5,SLC29A1,SERPINE2,IL6,GATA6,HEG1,PAPSS2,DDR1,LYN
0.00337	GO:0051403	BP	stress-activated MAPK cascade	EDN1,EZR,MID1,SFRP1,DKK1,CRYAB,TPD52L1,PTK2B,NRK,IL1B,ANKRD6,LEP,FZD4,ERCC6
0.00344	GO:0045936	BP	negative regulation of phosphate metabolic process	EDN1,EZR,PALM,TIMP3,ENG,SNX25,IL1B,IL6,MYOCD,PTPRJ,UCHL1,DAG1,IRS2,FAM212B,DMD,LYN
0.00344	GO:1905065	BP	positive regulation of vascular smooth muscle cell differentiation	ENG,MYOCD,KIT
0.00346	GO:0007044	BP	cell-substrate junction assembly	ITGA6,SFRP1,TEK,PTK2B,PTPRJ,WNT4,KRT14
0.00348	GO:1904035	BP	regulation of epithelial cell apoptotic process	ICAM1,SFRP4,SEMA5A,TEK,SORT1,IL6,BOK
0.00348	GO:0010563	BP	negative regulation of phosphorus metabolic process	EDN1,EZR,PALM,TIMP3,ENG,SNX25,IL1B,IL6,MYOCD,PTPRJ,UCHL1,DAG1,IRS2,FAM212B,DMD,LYN
0.0035	GO:0051968	BP	positive regulation of synaptic transmission, glutamatergic	PTK2B,DRD1
0.0035	GO:0051894	BP	positive regulation of focal adhesion assembly	SFRP1,TEK,PTPRJ,WNT4
0.0035	GO:1901698	BP	response to nitrogen compound	RRAGD,CDH1,EDN1,ICAM1,OSBPL8,EZR,JAG1,HTR2A,SFRP1,CCL2,CCND1,STC2,BCHE,IGFBP5,SLC2A1,TNFSF4,PKD2,TEK,PTK2B,IL1B,SORT1,IL6,CPEB2,MGARP,CDH13,CCNA2,NTRK2,STC1,DAG1,LEP,OXTR,DRD1,IRS2,COL4A1,LYN
0.0035	GO:0007159	BP	leukocyte cell-cell adhesion	CD59,ICAM1,EZR,CCL2,ITGA4,TNFSF4,EFNB2,IL1B,GPNMB,IL6,PDE5A,IL18,LEP,HLA-DRB1,PDCD1LG2,HLA-DRA,LYN
0.00352	GO:0014065	BP	phosphatidylinositol 3-kinase signaling	EDN1,HTR2A,FGF9,MET,TEK,SERPINE2,NTRK2,IL18,KIT,LEP,IRS2
0.00354	GO:0051897	BP	positive regulation of protein kinase B signaling	OSBPL8,SEMA5A,IGFBP5,TEK,IL6,PTPRJ,IL18,LEP
0.00354	GO:0051924	BP	regulation of calcium ion transport	CEMIP,CCL2,PKD2,PTK2B,HSPA2,CACNB4,DRD1,DMD,LYN
0.00354	GO:0045595	BP	regulation of cell differentiation	ITGA3,TYROBP,PKP2,ASPM,FSTL3,NOTCH3,PLXNA2,EDN1,BRINP1,NRCAM,BAMBI,JAG1,HTR2A,FGF9,SFRP1,STMN2,SFRP4,ENG,DKK1,CCND1,RBM24,SEMA5A,ARSB,IGFBP5,TNFSF4,PTK2B,BHLHE41,EFNB2,IL1B,SORT1,SERPINE2,IL6,ADAMTS7,NOV,PDE5A,NTRK3,MYOCD,GATA6,NTRK2,ANKRD1,IL18,SPOCK1,NPTN,KIT,WNT4,SDC2,ID4,DAG1,LEP,DMD,LYN
0.00356	GO:0007267	BP	cell-cell signaling	ITGA3,PKP2,ASPM,EDN1,BAMBI,PLCB4,HTR2A,FGF9,SFRP1,SFRP4,DKK1,CCL2,SMURF2,CCND1,SLC29A1,SEMA5A,BCHE,SLC2A1,TEK,PTK2B,EFNB2,IL1B,ANKRD6,SERPINE2,GPNMB,IL6,NOV,SULF1,SSTR1,MPC2,NTRK2,CDH8,IL18,SLC25A4,NPTN,KIT,WNT4,C1QA,LEP,FZD4,OXTR,CACNB4,DRD1,IRS2,GABRA5,HLA-DRB1,SYT15,LYN
0.00356	GO:0032963	BP	collagen metabolic process	ENG,CCL2,COL4A2,IL6,CYGB,WNT4,TNXB,COL4A1,COL15A1
0.00357	GO:0051301	BP	cell division	ANLN,ASPM,SPAG5,TPX2,FGF9,KATNAL1,CCND1,KIF20A,IL1A,SPTBN1,NCAPH,IL1B,TOP2A,CABLES1,KIF11,CEP55,CENPE,CCNA2,FMN2,KIT,BUB1,CCNE2,PRC1
0.00358	GO:0046330	BP	positive regulation of JNK cascade	EDN1,DKK1,TPD52L1,PTK2B,NRK,IL1B,ANKRD6,FZD4,ERCC6
0.00358	GO:0042129	BP	regulation of T cell proliferation	CD59,IL1B,GPNMB,IL6,PDE5A,IL18,HLA-DRB1,PDCD1LG2
0.00363	GO:0010038	BP	response to metal ion	CDH1,FSTL3,EDN1,ICAM1,CCND1,IL1A,PKD2,PTK2B,IL6,PTGES,KIT,CD14,C1QA,KRT14
0.00376	GO:0065006	BP	protein-carbohydrate complex assembly	HLA-DRB1,HLA-DRA
0.00376	GO:0071823	BP	protein-carbohydrate complex subunit organization	HLA-DRB1,HLA-DRA
0.00376	GO:0044057	BP	regulation of system process	PKP2,MGLL,EDN1,ICAM1,KCNK6,HTR2A,IGFBP5,IL1B,CNN1,IL6,NOV,PDE5A,MYOCD,KIT,STC1,KCND3,DAG1,HSPB7,LEP,OXTR,CACNB4,DMD
0.00376	GO:0002505	BP	antigen processing and presentation of polysaccharide antigen via MHC class II	HLA-DRB1,HLA-DRA
0.00376	GO:0002506	BP	polysaccharide assembly with MHC class II protein complex	HLA-DRB1,HLA-DRA
0.00376	GO:0050708	BP	regulation of protein secretion	EZR,SFRP1,IL1A,SPTBN1,SLC2A1,TNFSF4,SRGN,IL1B,IL6,NOV,MPC2,ANKRD1,SLC25A4,CD14,LEP,NLRP10,IRS2,HLA-DRB1,LYN
0.00378	GO:1905207	BP	regulation of cardiocyte differentiation	EDN1,EFNB2,MYOCD,GATA6
0.00378	GO:0033002	BP	muscle cell proliferation	NOTCH3,EDN1,FGF9,IGFBP5,CNN1,IL6,NOV,CDH13,MYOCD,GATA6,IL18,TGM2
0.00378	GO:0010522	BP	regulation of calcium ion transport into cytosol	CEMIP,PKD2,PTK2B,DRD1,DMD,LYN
0.00378	GO:0071396	BP	cellular response to lipid	EDN1,BRINP1,ICAM1,SFRP1,CCL2,TNFSF4,PTK2B,IL1B,CD180,IL6,MGARP,SSTR1,NTRK3,CCNA2,ANKRD1,IL18,NR3C2,STC1,CD14,DAG1,LEP,FZD4,LYN
0.00378	GO:1903037	BP	regulation of leukocyte cell-cell adhesion	CD59,ICAM1,CCL2,ITGA4,TNFSF4,EFNB2,IL1B,GPNMB,IL6,PDE5A,IL18,LEP,HLA-DRB1,PDCD1LG2,HLA-DRA,LYN
0.0038	GO:0008645	BP	hexose transport	EDN1,OSBPL8,EZR,SLC2A1,IL1B,DRD1,IRS2
0.00381	GO:0007567	BP	parturition	EDN1,CCL2,NRK,OXTR
0.00381	GO:0042033	BP	chemokine biosynthetic process	IL1B,IL6,IL18
0.00389	GO:0050730	BP	regulation of peptidyl-tyrosine phosphorylation	CRLF1,GPRC5A,ICAM1,HTR2A,SFRP1,BST1,PTK2B,IL6,IL18,KIT,LEP,ERCC6,LYN
0.00389	GO:0070555	BP	response to interleukin-1	EDN1,ICAM1,SFRP1,CCL2,IL1A,PTGIS,IL6,ADAMTS7,ANKRD1
0.00392	GO:0097435	BP	supramolecular fiber organization	PKP2,EDN1,COBLL1,ICAM1,EZR,MID1,SFRP1,STMN2,MET,CRYAB,CAP2,SEMA5A,SPTBN1,PTK2B,CYP1B1,ANKRD1,SORBS2,FMN2,WNT4,TNXB,MYOZ2,SYNPO2,KRT14
0.00393	GO:0055025	BP	positive regulation of cardiac muscle tissue development	EDN1,EFNB2,MYOCD,GATA6
0.00395	GO:1901652	BP	response to peptide	EDN1,ICAM1,OSBPL8,JAG1,CCL2,STC2,IGFBP5,SLC2A1,TEK,IL1B,SORT1,IL6,CPEB2,MGARP,CCNA2,DAG1,LEP,OXTR,IRS2,LYN
0.00398	GO:0003158	BP	endothelium development	ICAM1,EZR,JAG1,MET,ENG,IL1B,STC1,HEG1,DMD
0.00406	GO:0015749	BP	monosaccharide transport	EDN1,OSBPL8,EZR,SLC2A1,IL1B,DRD1,IRS2
0.00407	GO:0032101	BP	regulation of response to external stimulus	ENPP4,MGLL,PLXNA2,EDN1,CD59,MET,CCL2,BST1,SEMA5A,TNFSF4,TEK,PTK2B,PTGIS,EFNB2,IL1B,CD180,SERPINE2,IL6,NOV,NTRK3,CDH13,IL18,WNT4,C1QA,LEP,DRD1,TGM2,LYN
0.00407	GO:0010959	BP	regulation of metal ion transport	PKP2,CEMIP,CCL2,STC2,PKD2,PTK2B,HSPA2,SERPINE2,GLRX,CACNB4,DRD1,DMD,LYN
0.00409	GO:0050918	BP	positive chemotaxis	MET,SEMA5A,GPNMB,NTRK3,CDH13,PTPRJ
0.00409	GO:0031294	BP	lymphocyte costimulation	TNFSF4,EFNB2,IL6,HLA-DRB1,PDCD1LG2,HLA-DRA,LYN
0.00414	GO:0006874	BP	cellular calcium ion homeostasis	EDN1,CEMIP,CCL2,STC2,PKD2,PTK2B,SYPL2,NPTN,BOK,DRD1,SLC24A3,DMD,FAM155A,LYN
0.00419	GO:0042981	BP	regulation of apoptotic process	CRLF1,LIMS2,LAMP3,EDN1,CD59,ICAM1,ITGA6,MAP3K1,TIMP3,SFRP1,COMP,SFRP4,DKK1,CCL2,CRYAB,KRT18,TPD52L1,SEMA5A,IL1A,TEK,PTK2B,NRK,PTGIS,IL1B,TOP2A,SORT1,IL6,RNF144B,CYP1B1,NTRK3,MYOCD,GATA6,NTRK2,ANKRD1,DEPTOR,FMN2,WNT4,TNFRSF11B,MELK,TNFRSF10D,LEP,BOK,IRS2,GABRA5,TGM2,LYN
0.00427	GO:0006793	BP	phosphorus metabolic process	EDN1,PGM1,OSBPL8,EZR,MAP3K1,PALM,TIMP3,ITPK1,PLCB4,MID1,CEMIP,ENG,CCL2,SNX25,CRYAB,CCND1,TPD52L1,KCTD20,CAP2,SPTBN1,FAM20B,PKD2,PPP1R3C,TEK,PTK2B,PTGIS,IL1B,DLGAP5,HSPA2,SLC44A2,ANKRD6,GPNMB,IL6,PDE5A,CENPE,NTRK3,MYOCD,GATA6,EPHA2,MPC2,NCEH1,NTRK2,PTPRJ,IL18,UCHL1,NPTN,KIT,AK4,SGMS2,MELK,PPP1R14A,BUB1,LCLAT1,DAG1,FZD4,CCNE2,DRD1,IRS2,FAM212B,PAPSS2,DMD,DDR1,ERCC6,LYN
0.00427	GO:0009408	BP	response to heat	CCL2,CRYAB,IL1A,HSPA2,IL6,MKI67,IGFBP7,CD14,LYN
0.00427	GO:0060402	BP	calcium ion transport into cytosol	CEMIP,PKD2,PTK2B,DRD1,DMD,FAM155A,LYN
0.00434	GO:0035886	BP	vascular smooth muscle cell differentiation	ENG,MYOCD,GATA6,KIT
0.00435	GO:0044259	BP	multicellular organismal macromolecule metabolic process	ENG,CCL2,COL4A2,IL6,CYGB,WNT4,TNXB,COL4A1,COL15A1
0.00435	GO:2000050	BP	regulation of non-canonical Wnt signaling pathway	SFRP1,SFRP4,DKK1,ANKRD6
0.00435	GO:1903532	BP	positive regulation of secretion by cell	EDN1,EZR,IL1A,SPTBN1,IL1B,IL6,MPC2,CD14,NLRP10,IRS2,HLA-DRB1
0.00436	GO:0060292	BP	long term synaptic depression	PTK2B,DRD1
0.00438	GO:0050755	BP	chemokine metabolic process	IL1B,IL6,IL18
0.0044	GO:1903393	BP	positive regulation of adherens junction organization	SFRP1,TEK,PTPRJ,WNT4
0.00445	GO:0044089	BP	positive regulation of cellular component biogenesis	ANLN,FNIP2,SPAG5,EDN1,ICAM1,PALM,SFRP1,MET,TEK,PTK2B,NTRK3,NTRK2,PTPRJ,MPP7,FMN2,KIT,WNT4,SYNPO2,DAG1,OXTR
0.00445	GO:0045321	BP	leukocyte activation	ENPP4,TYROBP,EDN1,PGM1,CD59,ICAM1,CD200,CYB5R3,SFRP1,CCL2,BST1,ARSB,ITGA4,TNFSF4,PTK2B,EFNB2,IL1B,PTPRB,SLC44A2,CD180,GPNMB,IL6,PDE5A,ANXA3,PTPRJ,IL18,KIT,WNT4,NFASC,CD14,OLR1,FUCA1,IRS2,HLA-DRB1,PDCD1LG2,LYN
0.00447	GO:0033628	BP	regulation of cell adhesion mediated by integrin	PODXL,CYP1B1,EPHA2,LYN
0.00447	GO:0030509	BP	BMP signaling pathway	ITGA3,FSTL3,SFRP1,SFRP4,ENG,DKK1,SMURF2,SULF1,GATA6,GREM2
0.00449	GO:0007596	BP	blood coagulation	ENPP4,EDN1,CD59,ITPK1,MYL12A,HPS5,SERPINE2,IL6,GATA6,PAPSS2,LYN
0.00449	GO:0051783	BP	regulation of nuclear division	EDN1,IL1A,IL1B,DLGAP5,KIF11,CENPE,MKI67,WNT4,BUB1
0.0046	GO:0036211	BP	protein modification process	GPRC5A,FSTL3,ST6GALNAC2,EDN1,TPX2,ICAM1,OSBPL8,EZR,MAP3K1,TIMP3,STS,MID1,CEMIP,SFRP1,MET,ENG,CCL2,SMURF2,BST1,SNX25,CRYAB,CCND1,TPD52L1,ARSB,STC2,SPTBN1,ICMT,PKD2,GALNT12,PPP1R3C,TEK,PTK2B,B4GALT4,RNF11,F13A1,IL1B,DLGAP5,HSPA2,PTPRB,KLHDC7B,TOP2A,ANKRD6,LMO7,GPNMB,IL6,ADAMTS7,RNF144B,PDE5A,CENPE,FANCI,NTRK3,MFGE8,MYOCD,EPHA2,DTL,FLG,NCEH1,CCNA2,USP53,NTRK2,PTPRJ,PRSS23,IL18,GFRA1,MGAT5,UCHL1,ADAM…
0.0046	GO:0006464	BP	cellular protein modification process	GPRC5A,FSTL3,ST6GALNAC2,EDN1,TPX2,ICAM1,OSBPL8,EZR,MAP3K1,TIMP3,STS,MID1,CEMIP,SFRP1,MET,ENG,CCL2,SMURF2,BST1,SNX25,CRYAB,CCND1,TPD52L1,ARSB,STC2,SPTBN1,ICMT,PKD2,GALNT12,PPP1R3C,TEK,PTK2B,B4GALT4,RNF11,F13A1,IL1B,DLGAP5,HSPA2,PTPRB,KLHDC7B,TOP2A,ANKRD6,LMO7,GPNMB,IL6,ADAMTS7,RNF144B,PDE5A,CENPE,FANCI,NTRK3,MFGE8,MYOCD,EPHA2,DTL,FLG,NCEH1,CCNA2,USP53,NTRK2,PTPRJ,PRSS23,IL18,GFRA1,MGAT5,UCHL1,ADAM…
0.00466	GO:0051962	BP	positive regulation of nervous system development	ITGA3,ASPM,BRINP1,NRCAM,STMN2,DKK1,SEMA5A,ARSB,PTK2B,SERPINE2,IL6,NTRK3,NTRK2,ANKRD1,NPTN,KIT,DAG1,OXTR,DMD,LYN
0.00468	GO:0034113	BP	heterotypic cell-cell adhesion	PKP2,NRCAM,ITGA4,IL1B,NFASC
0.00468	GO:0048015	BP	phosphatidylinositol-mediated signaling	EDN1,EZR,HTR2A,FGF9,MET,TEK,SERPINE2,NTRK2,IL18,KIT,LEP,IRS2
0.00472	GO:0010226	BP	response to lithium ion	CDH1,PTK2B
0.00484	GO:0048017	BP	inositol lipid-mediated signaling	EDN1,EZR,HTR2A,FGF9,MET,TEK,SERPINE2,NTRK2,IL18,KIT,LEP,IRS2
0.00484	GO:0070662	BP	mast cell proliferation	KIT,LYN
0.00489	GO:0051234	BP	establishment of localization	NIPAL3,ENPP4,TYROBP,CDH1,PKP2,SPAG5,EDN1,PGM1,SLC4A4,OSTM1,CD59,ICAM1,OSBPL8,EZR,TBC1D2,BAMBI,KCNK6,TIMP3,CYB5R3,MAGED2,NALCN,HTR2A,FGF9,CEMIP,SFRP1,SFRP4,ENG,ABCA2,DKK1,CCL2,BST1,SNX25,CRYAB,CCND1,KRT18,PHACTR2,SLC29A1,SEMA5A,KIF20A,ARSB,STC2,IL1A,ITGA4,SPTBN1,FAM20B,ICMT,SLC2A1,TNFSF4,PKD2,PTK2B,SRGN,F13A1,MYH2,IL1B,DLGAP5,HSPA2,PTPRB,SLC44A2,SLC6A6,SORT1,SERPINE2,IL6,NOV,MGARP,KIF11,CEP55,ANXA…
0.0049	GO:0006810	BP	transport	NIPAL3,ENPP4,TYROBP,CDH1,PKP2,SPAG5,EDN1,PGM1,SLC4A4,OSTM1,CD59,ICAM1,OSBPL8,EZR,TBC1D2,BAMBI,KCNK6,TIMP3,CYB5R3,MAGED2,NALCN,HTR2A,FGF9,CEMIP,SFRP1,SFRP4,ENG,ABCA2,DKK1,CCL2,BST1,SNX25,CRYAB,CCND1,KRT18,PHACTR2,SLC29A1,SEMA5A,KIF20A,ARSB,STC2,IL1A,ITGA4,SPTBN1,FAM20B,ICMT,SLC2A1,TNFSF4,PKD2,PTK2B,SRGN,F13A1,MYH2,IL1B,HSPA2,PTPRB,SLC44A2,SLC6A6,SORT1,SERPINE2,IL6,NOV,MGARP,KIF11,ANXA3,CENPE,SLC46…
0.00493	GO:0007599	BP	hemostasis	ENPP4,EDN1,CD59,ITPK1,MYL12A,HPS5,SERPINE2,IL6,GATA6,PAPSS2,LYN
0.00498	GO:1901654	BP	response to ketone	EDN1,ICAM1,SFRP1,CCL2,CCND1,TNFSF4,IL6,NTRK3,IGFBP7,OXTR,SLIT3
0.005	GO:0030431	BP	sleep	HTR2A,SLC29A1,IL6,IL18,OXTR
0.00505	GO:0055074	BP	calcium ion homeostasis	EDN1,CEMIP,CCL2,STC2,PKD2,PTK2B,SYPL2,NPTN,BOK,DRD1,SLC24A3,DMD,FAM155A,LYN
0.00509	GO:0031401	BP	positive regulation of protein modification process	CRLF1,FNIP2,EDN1,TPX2,ICAM1,OSBPL8,MAP3K1,MID1,HTR2A,FGF9,CEMIP,ENG,DKK1,CCL2,CCND1,TPD52L1,PKD2,TEK,PTK2B,NRK,IL1B,HSPA2,ANKRD6,GPNMB,IL6,PDE5A,CENPE,FANCI,NTRK3,NTRK2,IL18,NPTN,KIT,DAG1,LEP,FZD4,ERCC6,LYN
0.00509	GO:0070099	BP	regulation of chemokine-mediated signaling pathway	EDN1,SLIT3
0.00509	GO:0050817	BP	coagulation	ENPP4,EDN1,CD59,ITPK1,MYL12A,HPS5,SERPINE2,IL6,GATA6,PAPSS2,LYN
0.00515	GO:0019369	BP	arachidonic acid metabolic process	MGLL,PTGIS,CYP1B1,PTGES,DAGLB
0.00519	GO:0044321	BP	response to leptin	EDN1,CCND1,CCNA2,LEP
0.00529	GO:0002064	BP	epithelial cell development	EZR,JAG1,ENG,IL1B,PODXL,EPHA2,HEG1,DMD
0.00529	GO:0001775	BP	cell activation	ENPP4,TYROBP,EDN1,PGM1,CD59,ICAM1,CD200,CYB5R3,MYL12A,SFRP1,CCL2,BST1,ARSB,ITGA4,TNFSF4,PTK2B,EFNB2,IL1B,PTPRB,SLC44A2,CD180,SERPINE2,GPNMB,IL6,PDE5A,ANXA3,PTPRJ,IL18,KIT,CYGB,WNT4,NFASC,CD14,OLR1,FUCA1,IRS2,HLA-DRB1,PDCD1LG2,LYN
0.00531	GO:0033554	BP	cellular response to stress	RRAGD,MCM10,EDN1,EZR,MAP3K1,MID1,CCL2,CRYAB,CCND1,SLC29A1,STC2,IL1A,SLC2A1,PKD2,PTK2B,PTGIS,IL1B,MCM8,ANKRD6,IL6,CPEB2,CYP1B1,FANCI,TICRR,NTRK3,GATA6,EPHA2,DTL,MKI67,WNT4,MELK,POLH,ESCO2,DAG1,FZD4,BOK,TXNRD1,ERCC6,LYN
0.00531	GO:0006606	BP	protein import into nucleus	CDH1,BAMBI,FGF9,SEMA5A,SPTBN1,PKD2,IL1B,IL6,NOV,IL18,DAG1,LEP,KPNA2,DRD1
0.00533	GO:0007079	BP	mitotic chromosome movement towards spindle pole	DLGAP5,CENPE
0.00535	GO:2000727	BP	positive regulation of cardiac muscle cell differentiation	EDN1,EFNB2,MYOCD
0.00539	GO:0051347	BP	positive regulation of transferase activity	EDN1,OSBPL8,MAP3K1,CEMIP,CCND1,TPD52L1,PKD2,TEK,PTK2B,IL1B,HSPA2,PDE5A,CENPE,NTRK3,IL18,KIT,DAG1,FZD4,ERCC6,LYN
0.0054	GO:0043066	BP	negative regulation of apoptotic process	CRLF1,LIMS2,LAMP3,EDN1,CD59,ICAM1,ITGA6,SFRP1,COMP,DKK1,CCL2,CRYAB,KRT18,SEMA5A,IL1A,TEK,PTK2B,IL1B,IL6,RNF144B,MYOCD,GATA6,NTRK2,FMN2,WNT4,TNFRSF10D,LEP,BOK,IRS2,GABRA5
0.0054	GO:0048013	BP	ephrin receptor signaling pathway	MYL12A,EFNB2,NTRK3,EPHA2,SDC2,LYN
0.00545	GO:0032355	BP	response to estradiol	SFRP1,CCL2,CRYAB,CCND1,IL6,SSTR1,CCNA2,LEP,OXTR
0.00546	GO:0030177	BP	positive regulation of Wnt signaling pathway	ASPM,BAMBI,FGF9,SFRP1,SFRP4,DKK1,SMURF2,ANKRD6,SULF1,WNT4
0.00549	GO:0043552	BP	positive regulation of phosphatidylinositol 3-kinase activity	TEK,PTK2B,KIT,LYN
0.0055	GO:0050863	BP	regulation of T cell activation	CD59,CCL2,EFNB2,IL1B,GPNMB,IL6,IL18,HLA-DRB1,PDCD1LG2,LYN
0.0055	GO:0071260	BP	cellular response to mechanical stimulus	MAP3K1,ENG,SLC2A1,IL1B,ANKRD1,PIEZO2,DAG1
0.00554	GO:0050866	BP	negative regulation of cell activation	CD200,SFRP1,TNFSF4,SERPINE2,GPNMB,PDE5A,CYGB,HLA-DRB1,PDCD1LG2,LYN
0.00554	GO:0043200	BP	response to amino acid	RRAGD,EDN1,ICAM1,CCL2,IL6,NTRK2,COL4A1,LYN
0.00555	GO:0097190	BP	apoptotic signaling pathway	FNIP2,ICAM1,ITGA6,TIMP3,SFRP1,KRT18,TPD52L1,IL1A,SRGN,PTGIS,IL1B,SORT1,CYP1B1,EPHA2,DEPTOR,WNT4,TNFRSF11B,MELK,CD14,TNFRSF10D,BOK,ERCC6
0.00562	GO:0002684	BP	positive regulation of immune system process	EDN1,CD59,EZR,MAP3K1,JAG1,CCL2,IL1A,PTK2B,EFNB2,IL1B,CD180,IL6,PTPRJ,IL18,CD14,C1QA,NLRP10,IRS2,HLA-DRB1,PDCD1LG2,LYN
0.00562	GO:0048660	BP	regulation of smooth muscle cell proliferation	NOTCH3,EDN1,IGFBP5,CNN1,IL6,CDH13,MYOCD,IL18,TGM2
0.00562	GO:0048588	BP	developmental cell growth	PLXNA2,EDN1,NRCAM,NTRK3,SORBS2,ALCAM,RAPH1,SLIT3,DDR1
0.00563	GO:0038063	BP	collagen-activated tyrosine kinase receptor signaling pathway	COL4A2,COL4A1,DDR1
0.00584	GO:0010623	BP	programmed cell death involved in cell development	IL1A,IL1B,KIT
0.00584	GO:0002376	BP	immune system process	ENPP4,ITGA3,IL32,TYROBP,FSTL3,SEMA3C,LAMP3,EDN1,PGM1,OSTM1,CD59,ICAM1,ITGA6,CD200,EZR,MAP3K1,CYB5R3,JAG1,MID1,SFRP1,CCL2,BST1,ARSB,IL1A,ITGA4,TEK,PTK2B,EFNB2,IL1B,PTPRB,PODXL,SLC44A2,TOP2A,CD180,FST,GPNMB,IL6,KIF11,PDE5A,ANXA3,CENPE,EPHA2,TINAGL1,PTPRJ,KIRREL3,IL18,JAM2,KIT,WNT4,NFASC,MELK,RNASE6,SDC2,ALCAM,CD14,ESCO2,C1QA,OLR1,TNFRSF10D,RTKN2,NLRP10,CRIP2,IRS2,HLA-DRB1,PDCD1LG2,LYN
0.00584	GO:0050954	BP	sensory perception of mechanical stimulus	ICAM1,CEMIP,SERPINE2,USP53,PIEZO2,KIT,ALDH7A1,FZD4,GABRA5
0.00585	GO:0046661	BP	male sex differentiation	ASPM,FSTL3,ICAM1,FGF9,SFRP1,CCND1,GATA6,KIT,WNT4,BOK
0.00587	GO:0010975	BP	regulation of neuron projection development	ITGA3,PLXNA2,NRCAM,SFRP1,SEMA5A,ARSB,PTK2B,EFNB2,IL6,NTRK3,NTRK2,SPOCK1,NPTN,SDC2,DMD,LYN
0.00587	GO:0035249	BP	synaptic transmission, glutamatergic	HTR2A,DKK1,PTK2B,SERPINE2,CDH8,OXTR,DRD1
0.0059	GO:0060401	BP	cytosolic calcium ion transport	CEMIP,PKD2,PTK2B,DRD1,DMD,FAM155A,LYN
0.0059	GO:0048675	BP	axon extension	PLXNA2,NRCAM,SEMA5A,NTRK3,ALCAM,RAPH1,SLIT3
0.00603	GO:0032496	BP	response to lipopolysaccharide	EDN1,CCL2,IL10RA,IL1B,CD180,IL6,IL18,CD14,TNFRSF10D,LYN
0.00616	GO:0050671	BP	positive regulation of lymphocyte proliferation	CD59,BST1,TNFSF4,IL1B,IL6,IL18,LEP,IRS2,PDCD1LG2
0.00617	GO:0072006	BP	nephron development	ITGA3,NOTCH3,JAG1,PKD2,TEK,PODXL,SULF1,KIRREL3,WNT4
0.00617	GO:0090288	BP	negative regulation of cellular response to growth factor stimulus	FSTL3,BAMBI,SFRP1,DKK1,SMURF2,SNX25,SULF1,WNT4,GREM2
0.00621	GO:1901699	BP	cellular response to nitrogen compound	RRAGD,CDH1,EDN1,ICAM1,OSBPL8,EZR,SFRP1,CCL2,IGFBP5,TNFSF4,PKD2,IL1B,IL6,CPEB2,MGARP,CCNA2,NTRK2,STC1,LEP,DRD1,IRS2,COL4A1,LYN
0.00626	GO:0048738	BP	cardiac muscle tissue development	PKP2,EDN1,FGF9,SGCG,ENG,DKK1,EFNB2,MYOCD,GATA6,ANKRD1,SORBS2,HEG1
0.00626	GO:0060137	BP	maternal process involved in parturition	EDN1,CCL2,OXTR
0.00626	GO:0072503	BP	cellular divalent inorganic cation homeostasis	EDN1,CEMIP,CCL2,STC2,PKD2,PTK2B,SYPL2,NPTN,BOK,DRD1,SLC24A3,DMD,FAM155A,LYN
0.00627	GO:0043506	BP	regulation of JUN kinase activity	EDN1,SFRP1,DKK1,PTK2B,NRK,FZD4,ERCC6
0.00627	GO:0007088	BP	regulation of mitotic nuclear division	EDN1,IL1A,IL1B,DLGAP5,KIF11,CENPE,MKI67,BUB1
0.00629	GO:0051209	BP	release of sequestered calcium ion into cytosol	CEMIP,PKD2,PTK2B,DRD1,DMD,LYN
0.00629	GO:0051283	BP	negative regulation of sequestering of calcium ion	CEMIP,PKD2,PTK2B,DRD1,DMD,LYN
0.0063	GO:0071560	BP	cellular response to transforming growth factor beta stimulus	ITGA3,EDN1,BAMBI,SFRP1,ENG,CCL2,SMURF2,SNX25,COL4A2,MYOCD,WNT4
0.00636	GO:0051960	BP	regulation of nervous system development	ITGA3,ASPM,NOTCH3,PLXNA2,BRINP1,NRCAM,JAG1,SFRP1,STMN2,DKK1,SEMA5A,ARSB,PTK2B,EFNB2,SERPINE2,IL6,NTRK3,NTRK2,ANKRD1,SPOCK1,NPTN,KIT,SDC2,ID4,DAG1,OXTR,DMD,LYN
0.00637	GO:0032946	BP	positive regulation of mononuclear cell proliferation	CD59,BST1,TNFSF4,IL1B,IL6,IL18,LEP,IRS2,PDCD1LG2
0.00639	GO:0044092	BP	negative regulation of molecular function	GPRC5A,FNIP2,LAMP3,PALM,TIMP3,SFRP1,MET,SFRP4,DKK1,CRYAB,PHACTR2,ITGA4,TNFSF4,PKD2,PTGIS,IL1B,SORT1,SERPINE2,IL6,CPEB2,CYP1B1,ANXA3,MYOCD,PTPRJ,CRIM1,SPOCK1,UCHL1,DEPTOR,PI16,PPP1R14A,TNFRSF10D,IRS2,LYPD6,FAM212B,LYN
0.00641	GO:0032835	BP	glomerulus development	NOTCH3,JAG1,TEK,PODXL,SULF1,KIRREL3
0.00641	GO:0002791	BP	regulation of peptide secretion	EZR,SFRP1,IL1A,SPTBN1,SLC2A1,TNFSF4,SRGN,IL1B,IL6,NOV,MPC2,ANKRD1,SLC25A4,CD14,LEP,NLRP10,IRS2,HLA-DRB1,LYN
0.00641	GO:0060444	BP	branching involved in mammary gland duct morphogenesis	EPHA2,WNT4,DDR1
0.00647	GO:0043507	BP	positive regulation of JUN kinase activity	EDN1,PTK2B,FZD4,ERCC6
0.00649	GO:0051282	BP	regulation of sequestering of calcium ion	CEMIP,PKD2,PTK2B,DRD1,DMD,LYN
0.00651	GO:0032103	BP	positive regulation of response to external stimulus	EDN1,MET,CCL2,SEMA5A,TNFSF4,PTK2B,IL1B,CD180,IL6,NTRK3,CDH13,IL18,TGM2
0.00662	GO:0051493	BP	regulation of cytoskeleton organization	SPAG5,EDN1,TPX2,ICAM1,MID1,SFRP1,MET,BST1,SEMA5A,SPTBN1,TEK,PTK2B,KIF11,NTRK3,FMN2,WNT4,SYNPO2
0.00664	GO:0071354	BP	cellular response to interleukin-6	ICAM1,CCL2,PTGIS,IL6
0.00665	GO:0051251	BP	positive regulation of lymphocyte activation	CD59,CCL2,EFNB2,IL1B,IL6,IL18,IRS2,HLA-DRB1,PDCD1LG2,LYN
0.00665	GO:0010817	BP	regulation of hormone levels	HSD17B6,EDN1,HTR2A,SFRP1,STC2,SLC2A1,RDH10,IL1B,IL6,NOV,CYP1B1,MPC2,SLC25A4,WNT4,LEP,FZD4,GCNT4,IRS2,HLA-DRB1,LYN
0.00665	GO:0006290	BP	pyrimidine dimer repair	POLH,ERCC6
0.00665	GO:0071222	BP	cellular response to lipopolysaccharide	CCL2,IL1B,CD180,IL6,IL18,CD14,LYN
0.00665	GO:0051480	BP	regulation of cytosolic calcium ion concentration	EDN1,CEMIP,PKD2,PTK2B,NPTN,BOK,DRD1,DMD,FAM155A,LYN
0.00667	GO:0046328	BP	regulation of JNK cascade	EDN1,SFRP1,DKK1,TPD52L1,PTK2B,NRK,IL1B,ANKRD6,FZD4,ERCC6
0.00667	GO:0071345	BP	cellular response to cytokine stimulus	CRLF1,EDN1,ICAM1,MID1,FGF9,SFRP1,MET,CCL2,IL10RA,KRT18,IL1A,ITGA4,TNFSF4,PTK2B,PTGIS,IL1B,IL6,ADAMTS7,SSTR1,ANKRD1,IL18,KIT,TNFRSF11B,TNFRSF10D,LEP,FZD4,GREM2,SLIT3,IRS2,IL1RAPL2,HLA-DRB1,HLA-DRA
0.00668	GO:0060348	BP	bone development	TYROBP,COMP,SFRP4,ENG,PAPPA2,TEK,SULF1,KIT,STC1,LEP,PAPSS2
0.00671	GO:0042063	BP	gliogenesis	CCL2,PTK2B,SERPINE2,NTRK3,NTRK2,DAG1,BOK,DRD1,DMD,LYN
0.00675	GO:0046777	BP	protein autophosphorylation	ENG,TEK,PTK2B,GPNMB,NTRK3,NTRK2,KIT,MELK,DDR1,LYN
0.00675	GO:0051051	BP	negative regulation of transport	EDN1,ICAM1,EZR,HTR2A,SFRP1,SFRP4,CRYAB,TNFSF4,PKD2,PTK2B,SRGN,IL1B,SERPINE2,IL6,NOV,STC1,LEP,BOK,OXTR,IRS2
0.00675	GO:0044703	BP	multi-organism reproductive process	ITGA3,ASPM,FSTL3,EDN1,STS,MAGED2,CCL2,SMURF2,STC2,IGFBP5,SLC2A1,PTK2B,NRK,PTGIS,IL1B,MCM8,HSPA2,SERPINE2,PDE5A,DIAPH3,SSTR1,MFGE8,ADAMTS1,FMN2,KIT,STC1,WNT4,IGFBP7,LEP,OXTR,DRD1,DDR1
0.00677	GO:0071559	BP	response to transforming growth factor beta	ITGA3,EDN1,BAMBI,SFRP1,ENG,CCL2,SMURF2,SNX25,COL4A2,MYOCD,WNT4
0.00689	GO:1900040	BP	regulation of interleukin-2 secretion	EZR,SPTBN1
0.00697	GO:0006939	BP	smooth muscle contraction	EDN1,HTR2A,CNN1,SULF1,MYOCD,KIT,OXTR,DRD1
0.00698	GO:0048522	BP	positive regulation of cellular process	ITGA3,CRLF1,ANLN,RRAGD,CDH1,FNIP2,ASPM,FSTL3,LIMS2,NOTCH3,SPAG5,EDN1,BRINP1,CD59,TPX2,ICAM1,OSBPL8,NRCAM,ITGA6,EZR,MAP3K1,BAMBI,PALM,TIMP3,JAG1,MID1,HTR2A,FGF9,CEMIP,SFRP1,STMN2,MET,SFRP4,ENG,DKK1,CCL2,SMURF2,BST1,CCND1,TPD52L1,KCTD20,CAP2,SEMA5A,ARSB,IL1A,ITGA4,SPTBN1,IGFBP5,FAM20B,TNFSF4,PKD2,TEK,PTK2B,NRK,PTGIS,EFNB2,IL1B,DLGAP5,HSPA2,PODXL,SLC44A2,TOP2A,CD180,SORT1,ANKRD6,SERPINE2,GPNMB,IL6,N…
0.00707	GO:0060291	BP	long-term synaptic potentiation	PTK2B,SERPINE2,NTRK2,NPTN,DRD1
0.00708	GO:0051047	BP	positive regulation of secretion	EDN1,EZR,IL1A,SPTBN1,IL1B,IL6,MPC2,CD14,NLRP10,IRS2,HLA-DRB1
0.00709	GO:0006936	BP	muscle contraction	PKP2,EDN1,MYL12A,HTR2A,CRYAB,MYH2,CNN1,SULF1,PDE5A,MYOCD,KIT,STC1,KCND3,OXTR,DRD1,DMD
0.00709	GO:0051966	BP	regulation of synaptic transmission, glutamatergic	HTR2A,DKK1,PTK2B,SERPINE2,OXTR,DRD1
0.00712	GO:0090218	BP	positive regulation of lipid kinase activity	TEK,PTK2B,KIT,LYN
0.00716	GO:0051208	BP	sequestering of calcium ion	CEMIP,PKD2,PTK2B,DRD1,DMD,LYN
0.00727	GO:0061107	BP	seminal vesicle development	SERPINE2,ID4
0.0074	GO:0032956	BP	regulation of actin cytoskeleton organization	EDN1,ICAM1,SFRP1,MET,BST1,SEMA5A,SPTBN1,TEK,PTK2B,NTRK3,FMN2,WNT4,SYNPO2
0.00741	GO:2000021	BP	regulation of ion homeostasis	EDN1,CEMIP,PKD2,PTK2B,BOK,DRD1,DMD,LYN
0.00746	GO:0010876	BP	lipid localization	EDN1,OSBPL8,ABCA2,IL1B,IL6,GULP1,ATP10D,STARD5,SLCO2A1,FZD4,IRS2
0.00747	GO:0032602	BP	chemokine production	IL1A,IL1B,IL6,EPHA2,IL18
0.00749	GO:0001945	BP	lymph vessel development	EFNB2,EPHA2,HEG1
0.00752	GO:0048545	BP	response to steroid hormone	EDN1,ICAM1,SFRP1,ENG,ABCA2,CCL2,CCND1,BCHE,IL6,MGARP,ANXA3,NTRK3,NR3C2,STC1,IGFBP7,OXTR,SLIT3
0.00752	GO:0061383	BP	trabecula morphogenesis	SFRP1,ENG,TEK,ADAMTS1,HEG1
0.00754	GO:1901890	BP	positive regulation of cell junction assembly	SFRP1,TEK,PTPRJ,WNT4
0.00754	GO:0002366	BP	leukocyte activation involved in immune response	ENPP4,TYROBP,PGM1,CD59,ICAM1,CYB5R3,BST1,ARSB,TNFSF4,PTK2B,PTPRB,SLC44A2,CD180,IL6,ANXA3,PTPRJ,IL18,KIT,NFASC,CD14,OLR1,FUCA1,LYN
0.00788	GO:0060135	BP	maternal process involved in female pregnancy	ITGA3,CCL2,STC2,PTGIS,STC1,WNT4
0.00792	GO:0001659	BP	temperature homeostasis	IL1A,DRD1
0.00796	GO:1904064	BP	positive regulation of cation transmembrane transport	CEMIP,PKD2,HSPA2,GLRX,DRD1,DMD
0.00796	GO:0032945	BP	negative regulation of mononuclear cell proliferation	GPNMB,PDE5A,HLA-DRB1,PDCD1LG2,LYN
0.00796	GO:0050672	BP	negative regulation of lymphocyte proliferation	GPNMB,PDE5A,HLA-DRB1,PDCD1LG2,LYN
0.00796	GO:0009617	BP	response to bacterium	EDN1,CCL2,IL10RA,IL1B,CD180,IL6,EPHA2,IL18,RNASE6,CD14,TNFRSF10D,NLRP10,HLA-DRB1,LYN
0.008	GO:0042094	BP	interleukin-2 biosynthetic process	IL1A,IL1B,IL18
0.008	GO:0071219	BP	cellular response to molecule of bacterial origin	CCL2,IL1B,CD180,IL6,IL18,CD14,LYN
0.008	GO:0001886	BP	endothelial cell morphogenesis	MET,STC1,HEG1
0.008	GO:1990138	BP	neuron projection extension	PLXNA2,NRCAM,SEMA5A,NTRK3,ALCAM,RAPH1,SLIT3,DDR1
0.008	GO:0002263	BP	cell activation involved in immune response	ENPP4,TYROBP,PGM1,CD59,ICAM1,CYB5R3,BST1,ARSB,TNFSF4,PTK2B,PTPRB,SLC44A2,CD180,IL6,ANXA3,PTPRJ,IL18,KIT,NFASC,CD14,OLR1,FUCA1,LYN
0.00802	GO:0002237	BP	response to molecule of bacterial origin	EDN1,CCL2,IL10RA,IL1B,CD180,IL6,IL18,CD14,TNFRSF10D,LYN
0.00802	GO:0044409	BP	entry into host	CDH1,EFNB2,EPHA2,HLA-DRB1
0.00802	GO:0051806	BP	entry into cell of other organism involved in symbiotic interaction	CDH1,EFNB2,EPHA2,HLA-DRB1
0.00802	GO:0030260	BP	entry into host cell	CDH1,EFNB2,EPHA2,HLA-DRB1
0.00802	GO:0051828	BP	entry into other organism involved in symbiotic interaction	CDH1,EFNB2,EPHA2,HLA-DRB1
0.00811	GO:0045628	BP	regulation of T-helper 2 cell differentiation	TNFSF4,IL6,IL18
0.00815	GO:0051223	BP	regulation of protein transport	CDH1,EZR,CEMIP,CCL2,IL1A,SPTBN1,FAM20B,PKD2,IL1B,IL6,MPC2,IL18,CD14,NLRP10,IRS2,HLA-DRB1,LYN
0.00819	GO:0019221	BP	cytokine-mediated signaling pathway	CRLF1,EDN1,ICAM1,MID1,FGF9,MET,CCL2,IL10RA,KRT18,IL1A,TNFSF4,PTK2B,IL1B,IL6,IL18,KIT,TNFRSF11B,TNFRSF10D,LEP,GREM2,SLIT3,IRS2,IL1RAPL2,HLA-DRB1,HLA-DRA
0.0082	GO:0042531	BP	positive regulation of tyrosine phosphorylation of STAT protein	CRLF1,IL6,IL18,KIT,LEP,LYN
0.0082	GO:0035272	BP	exocrine system development	NTN4,SEMA3C,IL6,DAG1,TGM2
0.00823	GO:0045834	BP	positive regulation of lipid metabolic process	TEK,PTK2B,IL1B,KIT,WNT4,IRS2,LYN
0.00826	GO:0072507	BP	divalent inorganic cation homeostasis	EDN1,CEMIP,CCL2,STC2,PKD2,PTK2B,SYPL2,NPTN,BOK,DRD1,SLC24A3,DMD,FAM155A,LYN
0.00829	GO:0000226	BP	microtubule cytoskeleton organization	ASPM,SPAG5,TPX2,EZR,MID1,KATNAL1,MET,CRYAB,KIF20A,PKD2,KIF11,FMN2,SASS6,MELK,MAP6,DAG1,PRC1
0.00829	GO:0043279	BP	response to alkaloid	ICAM1,HTR2A,BCHE,PTK2B,IL6,CCNA2,OXTR,DRD1
0.00834	GO:0032970	BP	regulation of actin filament-based process	PKP2,EDN1,ICAM1,SFRP1,MET,BST1,SEMA5A,SPTBN1,TEK,PTK2B,NTRK3,FMN2,WNT4,SYNPO2
0.00836	GO:1903727	BP	positive regulation of phospholipid metabolic process	HTR2A,TEK,PTK2B,KIT,LYN
0.00839	GO:0061384	BP	heart trabecula morphogenesis	ENG,TEK,ADAMTS1,HEG1
0.00839	GO:0009743	BP	response to carbohydrate	CCL2,SLC29A1,PTK2B,IL1B,MPC2,IRS2,HLA-DRB1,LYN
0.00842	GO:0003208	BP	cardiac ventricle morphogenesis	PKP2,SEMA3C,JAG1,ENG,HEG1
0.00848	GO:0072102	BP	glomerulus morphogenesis	NOTCH3,KIRREL3
0.00853	GO:0038065	BP	collagen-activated signaling pathway	COL4A2,COL4A1,DDR1
0.00853	GO:0032388	BP	positive regulation of intracellular transport	CDH1,SPAG5,EZR,CEMIP,CCL2,FAM20B,IL1B,IL6,IL18,BOK
0.00855	GO:0051147	BP	regulation of muscle cell differentiation	EDN1,ENG,RBM24,EFNB2,MYOCD,IL18
0.00855	GO:0034698	BP	response to gonadotropin	ITGA3,ICAM1,GATA6,CCNA2
0.00855	GO:2000364	BP	regulation of STAT protein import into nucleus	IL6,LEP
0.00855	GO:2000366	BP	positive regulation of STAT protein import into nucleus	IL6,LEP
0.00857	GO:0061301	BP	cerebellum vasculature morphogenesis	FZD4
0.00857	GO:0009266	BP	response to temperature stimulus	CCL2,CRYAB,IL1A,HSPA2,IL6,MKI67,CDH8,CD14,LYN
0.00859	GO:0002685	BP	regulation of leukocyte migration	EDN1,ICAM1,CCL2,BST1,IL1A,ITGA4,PTK2B,IL6,NOV,LYN
0.00859	GO:0035239	BP	tube morphogenesis	EDN1,SFRP1,MET,ENG,PKD2,RDH10,EFNB2,PODXL,GATA6,EPHA2,WNT4,DAG1,COL4A1,TGM2,DDR1
0.00866	GO:0010595	BP	positive regulation of endothelial cell migration	EDN1,MET,SEMA5A,TEK,PTK2B,ANXA3
0.00873	GO:0050673	BP	epithelial cell proliferation	LIMS2,FGF9,SFRP1,CCL2,CCND1,SEMA5A,IGFBP5,TEK,EFNB2,IL6,NOV,SULF1,CDH13,EPHA2,KIT,LEP
0.00873	GO:0051785	BP	positive regulation of nuclear division	EDN1,IL1A,IL1B,DLGAP5,WNT4
0.00875	GO:0048878	BP	chemical homeostasis	PKP2,EDN1,SLC4A4,ICAM1,HTR2A,CEMIP,MET,SFRP4,ABCA2,CCL2,SLC29A1,STC2,IGFBP5,PKD2,PTK2B,IL6,SYPL2,MPC2,FLG,MALL,IL18,NPTN,STC1,LEP,BOK,OXTR,DRD1,SLC24A3,IRS2,HLA-DRB1,DMD,TGM2,FAM155A,LYN
0.00882	GO:0051170	BP	nuclear import	CDH1,BAMBI,FGF9,SEMA5A,SPTBN1,PKD2,IL1B,IL6,NOV,IL18,DAG1,LEP,KPNA2,DRD1
0.00885	GO:1905063	BP	regulation of vascular smooth muscle cell differentiation	ENG,MYOCD,KIT
0.00888	GO:0097305	BP	response to alcohol	CDH1,ICAM1,SFRP1,CCL2,CCND1,TNFSF4,PTK2B,NTRK3,CD14,DAG1,LEP
0.00889	GO:0072659	BP	protein localization to plasma membrane	CDH1,PKP2,EZR,PALM,KRT18,SPTBN1,WNT4,NFASC
0.00902	GO:0045666	BP	positive regulation of neuron differentiation	ITGA3,BRINP1,NRCAM,STMN2,DKK1,SEMA5A,ARSB,PTK2B,IL6,NTRK3,NTRK2,ANKRD1,NPTN,DMD,LYN
0.00914	GO:0050921	BP	positive regulation of chemotaxis	EDN1,MET,CCL2,SEMA5A,PTK2B,IL6,NTRK3,CDH13
0.00914	GO:0051145	BP	smooth muscle cell differentiation	ENG,MYOCD,GATA6,KIT,WNT4
0.00914	GO:0043406	BP	positive regulation of MAP kinase activity	EDN1,MAP3K1,HTR2A,DKK1,TPD52L1,PTK2B,NRK,IL1B,PDE5A,NTRK3,KIT,FZD4,ERCC6
0.00914	GO:0048661	BP	positive regulation of smooth muscle cell proliferation	NOTCH3,EDN1,IL6,CDH13,IL18,TGM2
[truncated: 1,391 more rows]

## Sheet: P2 Upregulated
p-value	term ID	t type	t name	Q&T list
[truncated: 1,536 more rows]

## Sheet: P2 Downregulated
p-value	term ID	t type	t name	Q&T list
[truncated: 2,236 more rows]

## Sheet: P3 Upregulated
p-value	term ID	t type	t name	Q&T list
[truncated: 1,022 more rows]

## Sheet: P3 Downregulated
p-value	term ID	t type	t name	Q&T list
[truncated: 2,300 more rows]

[truncated: 4 more sheets: P4 Upregulated, P4 Downregulated, P5 Upregulated, P5 Downregulated]
