# Supplementary material for: The effect of medium supplementation and serial passaging on the transcriptome of human adipose-derived stromal cells expanded in vitro
Source: Stem Cell Res Ther. 2019 Aug 14;10:253. doi: 10.1186/s13287-019-1370-2 (PMC6694630; doi:10.1186/s13287-019-1370-2)
Supplement: Supplementary file 4 — Up- and downregulated gene list for ASCs expanded in FBS between subsequent passages. Complete list of up- and downregulated genes for FBS-ASCs between subsequent passages (P0 - P1, P1 - P2, P2 - P3, P3 - P4, P4 - P5). This data relates to Fig. 2a. (XLSX 88 kb) [file 13287_2019_1370_MOESM4_ESM.xlsx]

## Sheet: P0-P1
Fold Change (linear) (P0 vs. P1)	ANOVA p-value (P0 vs. P1)	Gene Symbol	Description
26.99	0.002456	CXCL8	chemokine (C-X-C motif) ligand 8; interleukin 8
22.8	0.001092	ANGPT2	angiopoietin 2
20.4	0.002259	EDNRA	endothelin receptor type A
17.3	0.000619	GUCY1B3	guanylate cyclase 1, soluble, beta 3
16.57	0.001953	PPBP	pro-platelet basic protein (chemokine (C-X-C motif) ligand 7)
13.32	0.001058	CXCL5	chemokine (C-X-C motif) ligand 5
12.86	0.011825	MMP1	matrix metallopeptidase 1 (interstitial collagenase)
11.77	0.001726	CDH5	cadherin 5, type 2 (vascular endothelium)
10.67	0.006503	APLN	apelin
10.5	0.000491	TNFSF10	tumor necrosis factor (ligand) superfamily, member 10
9.72	0.001033	GUCY1A3	guanylate cyclase 1, soluble, alpha 3
9.55	0.001766	PECAM1	platelet/endothelial cell adhesion molecule 1; platelet/endothelial cell adhesion molecule
8.34	0.003074	MERTK	MER proto-oncogene, tyrosine kinase; c-mer proto-oncogene tyrosine kinase
7.83	0.022377	CCL11	chemokine (C-C motif) ligand 11
7.5	0.018402	MYCT1	myc target 1
7.35	0.000604	OLFML2B	olfactomedin-like 2B
7.28	0.02879	FPR3	formyl peptide receptor 3
7.22	0.002337	SPARCL1	SPARC-like 1 (hevin)
7.1	0.017889	ENPEP	glutamyl aminopeptidase (aminopeptidase A)
7.08	0.00427	AQP9	aquaporin 9
6.8	0.006034	TREM1	triggering receptor expressed on myeloid cells 1
6.79	0.010718	OLFM2	olfactomedin 2
6.45	0.000654	CRISPLD2	cysteine-rich secretory protein LCCL domain containing 2
6.43	0.038542	FMO1	flavin containing monooxygenase 1
6.42	0.032611	SPP1	secreted phosphoprotein 1
6.17	0.003432	C3orf80	chromosome 3 open reading frame 80; novel trancript
6.17	0.001923	PLXDC1	plexin domain containing 1
6.12	0.009066	C5AR1	complement component 5a receptor 1
6.04	0.025544	ALPL	alkaline phosphatase, liver/bone/kidney
6.01	0.001854	ADAMTS4	ADAM metallopeptidase with thrombospondin type 1 motif, 4
5.47	0.002194	KDR	kinase insert domain receptor (a type III receptor tyrosine kinase)
5.43	0.045078	CXCL16	chemokine (C-X-C motif) ligand 16
5.36	0.021378	LAPTM5	lysosomal protein transmembrane 5; lysosomal multispanning membrane protein 5
5.35	0.007525	CCDC102B	coiled-coil domain containing 102B
5.35	0.005815	GALNT15	polypeptide N-acetylgalactosaminyltransferase 15; UDP-N-acetyl-alpha-D-galactosamine:polypeptide N-acetylgalactosaminyltransferase 15
5.34	0.035258	ITGAX	integrin, alpha X (complement component 3 receptor 4 subunit)
5.22	0.011174	PLVAP	plasmalemma vesicle associated protein
5.15	0.006226	GMFG	glia maturation factor, gamma
5.05	0.010756	FLT1	fms-related tyrosine kinase 1; fms-related tyrosine kinase 1 (vascular endothelial growth factor/vascular permeability factor receptor)
4.89	0.002537	CXCR4	chemokine (C-X-C motif) receptor 4
4.88	0.022218	SPON1	spondin 1, extracellular matrix protein
4.85	0.014487	CADM3	cell adhesion molecule 3
4.82	0.002005	ALOX5AP	arachidonate 5-lipoxygenase-activating protein
4.82	0.041702	SNAI1	snail family zinc finger 1; snail homolog 1 (Drosophila)
4.68	0.043699	AIF1	allograft inflammatory factor 1
4.62	0.032099	APOD	apolipoprotein D
4.61	0.032569	GPC3	glypican 3
4.59	0.001534	CASC15	cancer susceptibility candidate 15 (non-protein coding); long intergenic non-protein coding RNA 340
4.58	0.000515	TNC	tenascin C
4.56	0.01256	ESM1	endothelial cell-specific molecule 1
4.53	0.002905	PLEKHG1	pleckstrin homology domain containing, family G (with RhoGef domain) member 1
4.48	0.01284	DIRC1	disrupted in renal carcinoma 1
4.43	0.041369	CD53	CD53 molecule
4.4	0.022781	LRRC25	leucine rich repeat containing 25
4.35	0.001519	COL6A3	collagen, type VI, alpha 3
4.35	0.002231	SRPX2	sushi-repeat containing protein, X-linked 2; sushi-repeat-containing protein, X-linked 2
4.34	0.036869	MMP9	matrix metallopeptidase 9 (gelatinase B, 92kDa gelatinase, 92kDa type IV collagenase)
4.34	0.00674	SLC11A1	solute carrier family 11 (proton-coupled divalent metal ion transporter), member 1; solute carrier family 11 (proton-coupled divalent metal ion transporters), member 1
4.25	0.000318	DCHS1	dachsous cadherin-related 1; dachsous 1 (Drosophila)
4.22	0.030381	CCR1	chemokine (C-C motif) receptor 1
4.18	0.01377	RP1-66C13.3	lectin, galactoside-binding, soluble, 9 (LGALS9) pseudogene; lectin, galactoside-binding, soluble, 9
4.14	0.005846	CSF1R	colony stimulating factor 1 receptor
4.09	0.000636	CCL3L3	chemokine (C-C motif) ligand 3-like 3; chemokine (C-C motif) ligand 3-like 1
4.05	0.015507	ECSCR	endothelial cell surface expressed chemotaxis and apoptosis regulator; endothelial cell-specific chemotaxis regulator
4.04	0.008899	TMEM176B	transmembrane protein 176B
4.03	0.046509	PAG1	phosphoprotein membrane anchor with glycosphingolipid microdomains 1; phosphoprotein associated with glycosphingolipid microdomains 1
4.01	0.018086	CD14	CD14 molecule
3.99	0.004877	DOCK4	dedicator of cytokinesis 4
3.99	0.000187	PTPRN	protein tyrosine phosphatase, receptor type, N
3.98	0.006064	OGN	osteoglycin
3.94	0.016365	IL18R1	interleukin 18 receptor 1
3.91	0.002886	ARHGAP42	Rho GTPase activating protein 42
3.89	0.007731	TYROBP	TYRO protein tyrosine kinase binding protein
3.88	0.004864	ESAM	endothelial cell adhesion molecule
3.88	0.001065	ITGB3	integrin, beta 3 (platelet glycoprotein IIIa, antigen CD61); integrin, beta 3 (platelet glycoprotein IIIa, antigen CD61; novel protein
3.82	0.004009	BCL6B	B-cell CLL/lymphoma 6, member B
3.76	0.003157	APCDD1	adenomatosis polyposis coli down-regulated 1
3.75	0.021864	SCG2	secretogranin II; secretogranin II (chromogranin C)
3.74	0.008553	ELMO1	engulfment and cell motility 1
3.74	0.026113	MGAT4A	mannosyl (alpha-1,3-)-glycoprotein beta-1,4-N-acetylglucosaminyltransferase, isozyme A
3.71	0.040825	GPR183	G protein-coupled receptor 183
3.64	0.004291	LCP2	lymphocyte cytosolic protein 2 (SH2 domain containing leukocyte protein of 76kDa)
3.62	0.006519	LCP1	lymphocyte cytosolic protein 1 (L-plastin)
3.57	0.016797	CXorf36	chromosome X open reading frame 36
3.55	0.033692	AVPR1A	arginine vasopressin receptor 1A
3.54	0.019889	CD93	CD93 molecule
3.54	0.019976	MYH15	myosin, heavy chain 15
3.53	0.001948	RUNX2	runt-related transcription factor 2
3.53	0.001774	TM4SF18	transmembrane 4 L six family member 18
3.5	0.001138	RAMP2	receptor (G protein-coupled) activity modifying protein 2
3.47	0.021293	HMCN1	hemicentin 1
3.44	0.006657	POM121L9P	POM121 transmembrane nucleoporin-like 9, pseudogene; POM121 membrane glycoprotein-like 9 (rat) pseudogene
3.39	0.035312	IFI30	interferon, gamma-inducible protein 30; phosphoinositide-3-kinase, regulatory subunit 2 (beta); novel protein, readthrough between PIK3R2 and IFI30
3.38	0.000172	LILRB3	leukocyte immunoglobulin-like receptor, subfamily B (with TM and ITIM domains), member 3; leukocyte immunoglobulin-like receptor pseudogene 1; leukocyte immunoglobulin-like receptor, subfamily A (with TM domain), member 6
3.36	0.015041	TTYH2	tweety family member 2; tweety homolog 2 (Drosophila)
3.35	0.008428	PILRA	paired immunoglobin-like type 2 receptor alpha
3.31	0.014323	MCAM	melanoma cell adhesion molecule; microRNA 6756
3.28	0.018405	RNASE6	ribonuclease, RNase A family, k6
3.27	0.012294	HEY2	hes-related family bHLH transcription factor with YRPW motif 2; hairy/enhancer-of-split related with YRPW motif 2
3.23	0.02941	DOCK2	dedicator of cytokinesis 2
3.2	0.032828	C1orf162	chromosome 1 open reading frame 162
3.18	0.021443	CLEC7A	C-type lectin domain family 7, member A
3.16	0.001137	CTHRC1	collagen triple helix repeat containing 1
3.16	0.008574	LYVE1	lymphatic vessel endothelial hyaluronan receptor 1
3.15	0.010474	ADAM19	ADAM metallopeptidase domain 19; ADAM metallopeptidase domain 19 (meltrin beta)
3.14	0.00038	GPR4	G protein-coupled receptor 4
3.12	0.027268	TMEM133	transmembrane protein 133
3.11	0.012656	CD34	CD34 molecule
3.11	0.044427	DSC2	desmocollin 2
3.07	0.023783	TSPAN18	tetraspanin 18
3.06	0.016905	COL14A1	collagen, type XIV, alpha 1
3.03	0.005211	ITGAM	integrin, alpha M (complement component 3 receptor 3 subunit)
3	0.013929	AC007879.7	putative novel transcript
3	0.004644	AGTR1	angiotensin II receptor, type 1
2.99	0.035126	PLAU	plasminogen activator, urokinase
2.99	0.016998	ROS1	ROS proto-oncogene 1 , receptor tyrosine kinase; c-ros oncogene 1 , receptor tyrosine kinase; solute carrier family 34 (type II sodium/phosphate contransporter), member 2
2.98	0.005168	S1PR1	sphingosine-1-phosphate receptor 1
2.97	0.043279	HLA-DRB1	major histocompatibility complex, class II, DR beta 1; HLA class II histocompatibility antigen, DRB1-10 beta chain-like; major histocompatibility complex, class II, DR beta 4; major histocompatibility complex, class II, DR beta 3; major histocompatibility complex, class II, DQ beta 1; HLA class II histocompatibility antigen, DQ beta 1 chain-like; major histocompatibility complex, class II, DR bet…
2.95	0.036838	FCER1G	Fc fragment of IgE, high affinity I, receptor for; gamma polypeptide
2.92	0.024106	DLL4	delta-like 4 (Drosophila)
2.91	0.010217	ADAP2	ArfGAP with dual PH domains 2
2.91	0.00191	LAMB1	laminin, beta 1
2.9	0.012394	CCL4	chemokine (C-C motif) ligand 4
2.89	0.014055	HPGDS	hematopoietic prostaglandin D synthase
2.88	0.000177	PIM1	Pim-1 proto-oncogene, serine/threonine kinase; pim-1 oncogene
2.85	0.009314	FAM101B	family with sequence similarity 101, member B
2.84	0.019631	SLAMF8	SLAM family member 8
2.83	0.027791	LOC101927880	uncharacterized LOC101927880
2.82	0.002914	EPSTI1	epithelial stromal interaction 1 (breast)
2.8	0.010752	NID2	nidogen 2 (osteonidogen)
2.79	0.002181	LINC01272	long intergenic non-protein coding RNA 1272; novel transcript
2.78	0.013499	APOC1	apolipoprotein C-I
2.78	0.000966	LAMA4	laminin, alpha 4
2.77	0.048761	NCKAP1L	NCK-associated protein 1-like
2.76	0.007585	TDO2	tryptophan 2,3-dioxygenase
2.75	0.011247	NCF2	neutrophil cytosolic factor 2
2.74	0.013313	VSIG4	V-set and immunoglobulin domain containing 4
2.72	0.030123	CLIC6	chloride intracellular channel 6
2.72	0.001731	IFI44L	interferon-induced protein 44-like
2.72	0.01568	LPPR4	lipid phosphate phosphatase-related protein type 4; plasticity related gene 1 (PRG1)
2.71	0.006576	GIMAP4	GTPase, IMAP family member 4
2.71	0.004016	NETO2	neuropilin (NRP) and tolloid (TLL)-like 2
2.7	0.024813	WAS	Wiskott-Aldrich syndrome; Wiskott-Aldrich syndrome (eczema-thrombocytopenia)
2.69	0.014183	CLEC5A	C-type lectin domain family 5, member A
2.69	0.030844	MIR143HG	MIR143 host gene (non-protein coding); novel transcript
2.66	0.023783	MAFB	v-maf avian musculoaponeurotic fibrosarcoma oncogene homolog B; v-maf musculoaponeurotic fibrosarcoma oncogene homolog B (avian)
2.65	0.001186	ADAMTS9	ADAM metallopeptidase with thrombospondin type 1 motif, 9
2.64	0.000643	PTPRE	protein tyrosine phosphatase, receptor type, E
2.64	0.009091	SLC16A10	solute carrier family 16 (aromatic amino acid transporter), member 10; solute carrier family 16, member 10 (aromatic amino acid transporter)
2.64	0.045337	TNFRSF1B	tumor necrosis factor receptor superfamily, member 1B
2.61	0.012166	KYNU	kynureninase; kynureninase (L-kynurenine hydrolase)
2.6	0.039681	PALMD	palmdelphin
2.6	0.008341	SYTL2	synaptotagmin-like 2
2.6	6e-05	TSPAN15	tetraspanin 15
2.57	0.00144	COL5A3	collagen, type V, alpha 3
2.57	0.011672	VWF	von Willebrand factor
2.56	0.001845	MDK	midkine (neurite growth-promoting factor 2)
2.56	0.006497	THEMIS2	thymocyte selection associated family member 2
2.55	0.008974	AOC3	amine oxidase, copper containing 3; amine oxidase, copper containing 3 (vascular adhesion protein 1)
2.55	0.022862	HEYL	hes-related family bHLH transcription factor with YRPW motif-like; hairy/enhancer-of-split related with YRPW motif-like
2.54	0.042535	CPM	carboxypeptidase M
2.52	0.0077	FABP4	fatty acid binding protein 4, adipocyte
2.52	0.003472	ITGA5	integrin, alpha 5 (fibronectin receptor, alpha polypeptide)
2.52	0.022759	LILRA6	leukocyte immunoglobulin-like receptor, subfamily A (with TM domain), member 6
2.52	0.016415	SULF2	sulfatase 2
2.51	0.004756	BCL2	B-cell CLL/lymphoma 2
2.51	0.015386	PTGDR	prostaglandin D2 receptor (DP)
2.51	0.006983	RGS1	regulator of G-protein signaling 1
2.5	0.047854	PCOLCE	procollagen C-endopeptidase enhancer
2.5	0.002425	SNX10	sorting nexin 10
2.49	0.034885	MT-TP	mitochondrially encoded tRNA proline
2.49	0.001404	VWF	von Willebrand factor; von Willebrand factor pseudogene 1
2.48	0.005699	FHL3	four and a half LIM domains 3
2.47	0.001935	TPSB2	tryptase beta 2 (gene/pseudogene); tryptase alpha/beta 1; tryptase beta 2
2.46	0.009939	XAF1	XIAP associated factor 1
2.44	0.027265	CXCL12	chemokine (C-X-C motif) ligand 12; chemokine (C-X-C motif) ligand 12 (stromal cell-derived factor 1)
2.42	0.023092	LBR	lamin B receptor
2.42	0.044603	TREM2	triggering receptor expressed on myeloid cells 2
2.41	0.007268	ABCA1	ATP-binding cassette, sub-family A (ABC1), member 1
2.41	0.026684	FCGR1A	Fc fragment of IgG, high affinity Ia, receptor (CD64); Fc fragment of IgG, high affinity Ib, receptor (CD64)
2.41	0.038834	MILR1	mast cell immunoglobulin-like receptor 1
2.4	0.000937	SERPINF1	serpin peptidase inhibitor, clade F (alpha-2 antiplasmin, pigment epithelium derived factor), member 1
2.4	0.022212	SPOCD1	SPOC domain containing 1
2.39	0.007555	TGFB1	transforming growth factor, beta 1
2.38	0.002182	DNM1	dynamin 1
2.37	0.02863	HAVCR2	hepatitis A virus cellular receptor 2
2.37	0.001511	HBEGF	heparin-binding EGF-like growth factor
2.37	0.014629	ZNF208	zinc finger protein 208
2.36	0.021712	SCD	stearoyl-CoA desaturase (delta-9-desaturase)
2.35	0.001541	CHST1	carbohydrate (keratan sulfate Gal-6) sulfotransferase 1
2.35	0.009433	DDIT4	DNA-damage-inducible transcript 4
2.34	0.003056	NAMPT	nicotinamide phosphoribosyltransferase; nicotinamide phosphoribosyltransferase-like
2.33	0.024989	ST8SIA4	ST8 alpha-N-acetyl-neuraminide alpha-2,8-sialyltransferase 4
2.32	0.008912	HLA-B	major histocompatibility complex, class I, B
2.32	0.010912	PGF	placental growth factor
2.32	0.005629	PRR24	proline rich 24
2.32	0.000836	SEMA6B	sema domain, transmembrane domain (TM), and cytoplasmic domain, (semaphorin) 6B
2.32	0.024597	SLC37A2	solute carrier family 37 (glucose-6-phosphate transporter), member 2; solute carrier family 37 (glycerol-3-phosphate transporter), member 2
2.31	0.00373	EPHB2	EPH receptor B2
2.31	0.021764	MKL2	MKL/myocardin-like 2
2.3	0.0192	ANGPTL2	angiopoietin-like 2
2.3	0.002405	LOC441081	POM121 membrane glycoprotein (rat) pseudogene; putative POM121-like protein 1-like; integral membrane glycoprotein-like
2.3	0.001537	LSP1	lymphocyte-specific protein 1
2.29	0.023262	CEP95	centrosomal protein 95kDa
2.29	0.016324	GBP4	guanylate binding protein 4
2.29	0.001238	IL3RA	interleukin 3 receptor, alpha (low affinity)
2.28	0.003732	LOC101928188	uncharacterized LOC101928188; novel transcript
2.27	0.001199	ZNF93	zinc finger protein 93
2.26	0.040473	CES1	carboxylesterase 1; liver carboxylesterase 1-like
2.25	0.016927	RNF122	ring finger protein 122
2.24	0.002566	CCL4L2	chemokine (C-C motif) ligand 4-like 2; chemokine (C-C motif) ligand 4-like 1; chemokine (C-C motif) ligand 4
2.24	0.007371	LOC151760	uncharacterized LOC151760; novel protein (LOC151760)
2.23	0.029176	CSF2RA	colony stimulating factor 2 receptor, alpha, low-affinity (granulocyte-macrophage)
2.23	0.045584	HSD11B2	hydroxysteroid (11-beta) dehydrogenase 2
2.23	0.000999	LOC102725257	uncharacterized LOC102725257; novel transcript
2.23	0.001414	SLC1A3	solute carrier family 1 (glial high affinity glutamate transporter), member 3
2.22	0.003971	CD37	CD37 molecule
2.22	0.00221	ETS1	v-ets avian erythroblastosis virus E26 oncogene homolog 1; v-ets erythroblastosis virus E26 oncogene homolog 1 (avian)
2.22	0.002179	FIBIN	fin bud initiation factor homolog (zebrafish)
2.22	0.04606	MCTP1	multiple C2 domains, transmembrane 1
2.22	0.001754	PLAUR	plasminogen activator, urokinase receptor
2.22	0.031134	SNORD3B-1	small nucleolar RNA, C/D box 3B-1; small nucleolar RNA, C/D box 3B-2; small nucleolar RNA, C/D box 3A; small nucleolar RNA, C/D box 3C; small nucleolar RNA, C/D box 3D; novel transcript
2.21	0.019519	NOTCH3	notch 3
2.2	0.032396	ALOX5	arachidonate 5-lipoxygenase
2.2	0.01008	NAIP	NLR family, apoptosis inhibitory protein; NLR family, apoptosis inhibitory protein (NAIP) pseudogene
2.19	0.012638	CHST11	carbohydrate (chondroitin 4) sulfotransferase 11
2.18	0.001416	TEAD2	TEA domain family member 2
2.17	0.022301	GPRIN3	GPRIN family member 3
2.17	0.008528	WSB1	WD repeat and SOCS box containing 1; WD repeat and SOCS box-containing 1
2.16	0.019743	GAREM	GRB2 associated, regulator of MAPK1
2.15	0.010617	INHBE	inhibin, beta E
2.15	0.021303	PLTP	phospholipid transfer protein
2.14	0.029477	C4orf32	chromosome 4 open reading frame 32
2.14	0.009729	COL6A1	collagen, type VI, alpha 1
2.14	0.012103	PDE1B	phosphodiesterase 1B, calmodulin-dependent
2.14	0.00672	ROBO4	roundabout, axon guidance receptor, homolog 4 (Drosophila); roundabout homolog 4, magic roundabout (Drosophila)
2.13	0.033389	ECM2	extracellular matrix protein 2, female organ and adipocyte specific
2.13	0.025016	TNFAIP8L1	tumor necrosis factor, alpha-induced protein 8-like 1
2.12	0.034066	EIF4EBP1	eukaryotic translation initiation factor 4E binding protein 1
2.12	0.009955	HSD17B14	hydroxysteroid (17-beta) dehydrogenase 14
2.12	0.015528	IFI44	interferon-induced protein 44
2.11	0.027117	HCK	HCK proto-oncogene, Src family tyrosine kinase; hemopoietic cell kinase
2.11	0.031729	SIGLEC7	sialic acid binding Ig-like lectin 7
2.1	0.035994	BCRP3	breakpoint cluster region pseudogene 3
2.09	0.016208	NES	nestin
2.08	0.044151	ZNF267	zinc finger protein 267
2.06	0.003916	COL6A2	collagen, type VI, alpha 2
2.06	0.015181	CPNE2	copine II
2.06	0.003958	IGSF21	immunoglobin superfamily, member 21
2.06	0.006427	SMIM3	small integral membrane protein 3
2.05	0.017466	CH25H	cholesterol 25-hydroxylase
2.05	0.046673	CYP2S1	cytochrome P450, family 2, subfamily S, polypeptide 1
2.05	0.002222	GGT1	gamma-glutamyltransferase 1; gamma-glutamyltransferase 3 pseudogene; gamma-glutamyltransferase 8 pseudogene; gamma-glutamyltransferase light chain 2; gamma-glutamyltransferase light chain 1; gamma-glutamyltransferase 2; immunoglobulin superfamily member 3-like; gamma-glutamyltransferase 1 (GGT1) pseudogene; pseudogene similar to part of gamma-glutamyltransferase family protein pseudogene
2.05	0.026699	IL1B	interleukin 1, beta
2.05	0.011502	MME	membrane metallo-endopeptidase
2.05	0.043698	TES	testis derived transcript (3 LIM domains)
2.05	0.000847	VAT1L	vesicle amine transport 1-like; vesicle amine transport protein 1 homolog (T. californica)-like
2.04	0.0131	BAZ1A	bromodomain adjacent to zinc finger domain, 1A
2.03	0.006757	CXCL3	chemokine (C-X-C motif) ligand 3
2.03	0.00136	FILIP1	filamin A interacting protein 1
2.03	0.02515	IL2RG	interleukin 2 receptor, gamma; interleukin 2 receptor, gamma (severe combined immunodeficiency)
2.03	0.001482	RP1-142L7.5	novel transcript
2.02	0.00869	MAP3K5	mitogen-activated protein kinase kinase kinase 5
2.01	0.021452	EFCAB13	EF-hand calcium binding domain 13
2.01	0.005033	F11R	F11 receptor; novel transcript, TSTD1 - F11R readthrough
2.01	0.034331	HEPH	hephaestin
2.01	0.015245	LINC01061	long intergenic non-protein coding RNA 1061
2.01	0.004246	LOC100132741	uncharacterized LOC100132741; long intergenic non-protein coding RNA 891
2.01	0.003096	MCC	mutated in colorectal cancers
2.01	0.00026	NPAS2	neuronal PAS domain protein 2
2.01	0.023502	PREX1	phosphatidylinositol-3,4,5-trisphosphate-dependent Rac exchange factor 1
2.01	0.02035	TIE1	tyrosine kinase with immunoglobulin-like and EGF-like domains 1
-2.01	0.006072	ANGPTL1	angiopoietin-like 1
-2.01	0.024715	NKIRAS1	NFKB inhibitor interacting Ras-like 1
-2.02	0.020697	FAM155A	family with sequence similarity 155, member A
-2.02	0.036595	NEK7	NIMA-related kinase 7; NIMA (never in mitosis gene a)-related kinase 7
-2.02	0.003272	RHOJ	ras homolog family member J; ras homolog gene family, member J
-2.03	0.001365	EHBP1	EH domain binding protein 1
-2.03	0.001583	GLRB	glycine receptor, beta
-2.03	0.030322	LOC101927184	uncharacterized LOC101927184; uncharacterized LOC100507487; novel transcript
-2.03	0.001777	LYPD6B	LY6/PLAUR domain containing 6B
-2.04	0.036252	LOC100288911	uncharacterized LOC100288911; novel transcript
-2.04	0.012885	NIPSNAP3A	nipsnap homolog 3A (C. elegans)
-2.04	0.034055	TMEM159	transmembrane protein 159
-2.05	0.015896	DOK5	docking protein 5
-2.05	0.021684	GALNT16	polypeptide N-acetylgalactosaminyltransferase 16; UDP-N-acetyl-alpha-D-galactosamine:polypeptide N-acetylgalactosaminyltransferase-like 1
-2.05	0.007962	ITPK1	inositol-tetrakisphosphate 1-kinase; inositol 1,3,4-triphosphate 5/6 kinase
-2.06	0.00189	LOC101928036	uncharacterized LOC101928036; novel transcript
-2.06	0.014366	TBC1D2	TBC1 domain family, member 2
-2.07	0.02126	RNF144B	ring finger protein 144B
-2.08	0.011359	COPZ2	coatomer protein complex, subunit zeta 2
-2.08	0.000656	KCNK6	potassium channel, subfamily K, member 6
-2.1	0.034922	MELK	maternal embryonic leucine zipper kinase
-2.11	0.022808	LURAP1L	leucine rich adaptor protein 1-like
-2.11	0.029734	PPIP5K1	diphosphoinositol pentakisphosphate kinase 1; inositol hexakisphosphate and diphosphoinositol-pentakisphosphate kinase 1-like; histidine acid phosphatase domain containing 2A (HISPPD2A) pseudogene
-2.11	0.000695	SLC38A4	solute carrier family 38, member 4
-2.12	0.00046	ARHGAP29	Rho GTPase activating protein 29
-2.12	0.003879	MYL12A	myosin, light chain 12A, regulatory, non-sarcomeric
-2.12	0.011682	STMN2	stathmin 2; stathmin-like 2
-2.13	0.018768	CYP2U1	cytochrome P450, family 2, subfamily U, polypeptide 1
-2.14	0.04057	PKP2	plakophilin 2
-2.14	0.0038	RP11-254I22.1	novel transcript
-2.14	0.004274	STS	steroid sulfatase (microsomal), isozyme S
-2.15	0.022293	GPR133	G protein-coupled receptor 133
-2.15	0.009841	HIAT1	hippocampus abundant transcript 1
-2.15	0.000788	OCLN	occludin
-2.15	0.031858	RNU6-124P	RNA, U6 small nuclear 124, pseudogene
-2.16	0.009741	DFNA5	deafness, autosomal dominant 5
-2.16	0.005611	GLRX	glutaredoxin (thioltransferase)
-2.16	0.009419	LOC101928036	uncharacterized LOC101928036; novel transcript
-2.16	0.005392	RNU6-377P	RNA, U6 small nuclear 377, pseudogene
-2.17	0.016115	B4GALT4	UDP-Gal:betaGlcNAc beta 1,4- galactosyltransferase, polypeptide 4
-2.17	0.032261	SGMS2	sphingomyelin synthase 2
-2.18	0.031589	MIR3127	microRNA 3127
-2.18	0.021225	PHACTR2	phosphatase and actin regulator 2
-2.19	0.02271	COBLL1	cordon-bleu WH2 repeat protein-like 1; COBL-like 1
-2.19	0.000309	FAM86EP	family with sequence similarity 86, member A pseudogene; family with sequence similarity 86, member E, pseudogene
-2.2	0.001744	HEBP1	heme binding protein 1
-2.2	0.013384	SNX25	sorting nexin 25
-2.21	0.019624	DAG1	dystroglycan 1 (dystrophin-associated glycoprotein 1)
-2.21	0.008982	OSBPL8	oxysterol binding protein-like 8
-2.21	0.001912	PGM1	phosphoglucomutase 1
-2.22	0.023316	GAS6	growth arrest-specific 6
-2.23	0.023433	ELL2	elongation factor, RNA polymerase II, 2
-2.23	0.012521	LOC400590	uncharacterized LOC400590
-2.24	0.014903	GCNT4	glucosaminyl (N-acetyl) transferase 4, core 2; glucosaminyl (N-acetyl) transferase 4, core 2 (beta-1,6-N-acetylglucosaminyltransferase)
-2.25	0.015095	RNF11	ring finger protein 11
-2.25	0.00786	SDC4	syndecan 4; ROS proto-oncogene 1 , receptor tyrosine kinase
-2.26	0.02345	OPCML	opioid binding protein/cell adhesion molecule-like
-2.27	0.040134	MAP6	microtubule-associated protein 6
-2.27	0.014574	SEMA3D	sema domain, immunoglobulin domain (Ig), short basic domain, secreted, (semaphorin) 3D
-2.27	0.018184	SLIT3	slit homolog 3 (Drosophila)
-2.27	0.002615	SMURF2	SMAD specific E3 ubiquitin protein ligase 2
-2.28	0.020417	TMC3	transmembrane channel-like 3
-2.3	0.015529	DAPK1	death-associated protein kinase 1
-2.36	0.002981	AHNAK2	AHNAK nucleoprotein 2
-2.36	8.2e-05	TANGO6	transport and golgi organization 6 homolog (Drosophila)
-2.38	0.042068	RNA5SP221	RNA, 5S ribosomal pseudogene 221
-2.39	0.022083	JADE1	jade family PHD finger 1; PHD finger protein 17
-2.39	0.026418	KIAA1549L	KIAA1549-like
-2.4	0.008144	STEAP3	STEAP family member 3, metalloreductase; STEAP family member 3
-2.41	0.002302	CRYAB	crystallin, alpha B
-2.41	0.047381	SHISA3	shisa family member 3; shisa homolog 3 (Xenopus laevis)
-2.42	0.022505	ABCA2	ATP-binding cassette, sub-family A (ABC1), member 2
-2.42	0.024885	MEDAG	mesenteric estrogen-dependent adipogenesis
-2.43	0.001048	CNKSR3	CNKSR family member 3
-2.43	0.01821	MANSC1	MANSC domain containing 1
-2.45	0.01497	LOC730101	uncharacterized LOC730101; HNRNP A/B related protein pseudogene
-2.46	0.006023	CDH13	cadherin 13; cadherin 13, H-cadherin (heart)
-2.46	0.002086	MIR614	microRNA 614; G protein-coupled receptor, class C, group 5, member A; G protein-coupled receptor, family C, group 5, member A
-2.47	0.030335	CDH1	cadherin 1, type 1, E-cadherin (epithelial)
-2.47	0.017938	TMEM19	transmembrane protein 19
-2.48	0.034748	FGF5	fibroblast growth factor 5
-2.48	0.000976	GABRA5	gamma-aminobutyric acid (GABA) A receptor, alpha 5
-2.51	0.002979	COX7A1	cytochrome c oxidase subunit VIIa polypeptide 1 (muscle)
-2.51	0.001112	INMT-FAM188B	INMT-FAM188B readthrough (NMD candidate); indolethylamine N-methyltransferase; INMT-FAM188B readthrough (non-protein coding); family with sequence similarity 188, member B
-2.52	0.00692	ARSK	arylsulfatase family, member K
-2.52	0.008716	SLC1A1	solute carrier family 1 (neuronal/epithelial high affinity glutamate transporter, system Xag), member 1
-2.52	0.004972	SYPL2	synaptophysin-like 2
-2.56	0.003141	ANKRD37	ankyrin repeat domain 37
-2.57	0.009276	KLF2	Kruppel-like factor 2; Kruppel-like factor 2 (lung)
-2.57	0.010061	KRT18	keratin 18
-2.57	0.032625	TTC9	tetratricopeptide repeat domain 9
-2.58	0.045665	NFASC	neurofascin; neurofascin homolog (chicken)
-2.59	0.001944	NDFIP2	Nedd4 family interacting protein 2
-2.59	0.007269	WEE1	WEE1 G2 checkpoint kinase; WEE1 homolog (S. pombe)
-2.6	0.029161	NRG1	neuregulin 1
-2.62	0.004858	TIAM2	T-cell lymphoma invasion and metastasis 2
-2.64	0.012243	ATP10D	ATPase, class V, type 10D; ATPase, class V, type 10D (ATP10D)
-2.64	0.008075	SEMA5A	sema domain, seven thrombospondin repeats (type 1 and type 1-like), transmembrane domain (TM) and short cytoplasmic domain, (semaphorin) 5A
-2.65	0.020063	SAMD12	sterile alpha motif domain containing 12
-2.67	0.025399	ASAP2	ArfGAP with SH3 domain, ankyrin repeat and PH domain 2
-2.67	0.039345	GAS6-AS2	GAS6 antisense RNA 2 (head to head)
-2.67	0.049683	ITGB8	integrin, beta 8
-2.67	0.014108	LINC00607	long intergenic non-protein coding RNA 607; novel transcript
-2.67	0.035789	PAPSS2	3-phosphoadenosine 5-phosphosulfate synthase 2; 3'-phosphoadenosine 5'-phosphosulfate synthase 2
-2.68	0.040358	CTB-151G24.1	novel transcript
-2.7	0.035797	IL1RAPL2	interleukin 1 receptor accessory protein-like 2
-2.7	0.004985	TPD52L1	tumor protein D52-like 1
-2.7	0.006164	VEPH1	ventricular zone expressed PH domain-containing 1; ventricular zone expressed PH domain homolog 1 (zebrafish)
-2.74	0.004414	ATP8B1	ATPase, aminophospholipid transporter, class I, type 8B, member 1; ATPase, class I, type 8B, member 1
-2.74	0.020178	BRINP1	bone morphogenetic protein/retinoic acid inducible neural-specific 1; deleted in bladder cancer 1
-2.74	0.003012	FST	follistatin
-2.76	0.006928	SLC25A4	solute carrier family 25 (mitochondrial carrier; adenine nucleotide translocator), member 4
-2.77	0.014995	C1orf198	chromosome 1 open reading frame 198
-2.77	0.010435	RP11-138I17.1	novel transcript
-2.78	0.006937	KRT14	keratin 14
-2.78	0.019164	TINAGL1	tubulointerstitial nephritis antigen-like 1
-2.79	0.048491	AC226119.4	novel transcript; eva-1 homolog C (C. elegans); chromosome 21 open reading frame 63 (C21orf63) pseudogene
-2.79	0.003079	ALDH7A1	aldehyde dehydrogenase 7 family, member A1
-2.79	0.000193	LHX8	LIM homeobox 8
-2.79	0.003313	PTPLA	protein tyrosine phosphatase-like (proline instead of catalytic arginine), member A
-2.84	0.001467	ADAMTS1	ADAM metallopeptidase with thrombospondin type 1 motif, 1
-2.84	0.02756	FAM25A	family with sequence similarity 25, member A; family with sequence similarity 25, member C; family with sequence similarity 25, member G; novel transcript
-2.85	0.022128	CRIM1	cysteine rich transmembrane BMP regulator 1 (chordin-like); uncharacterized LOC101929500
-2.85	0.006041	NR3C2	nuclear receptor subfamily 3, group C, member 2
-2.87	0.003984	DIAPH3	diaphanous-related formin 3; diaphanous homolog 3 (Drosophila)
-2.91	0.006438	EZR	ezrin; ROS proto-oncogene 1 , receptor tyrosine kinase
-2.91	0.033384	LOC541472	uncharacterized LOC541472; putative novel transcript
-2.91	0.003339	RCAN2	regulator of calcineurin 2
-2.92	0.012418	GPR126	G protein-coupled receptor 126
-2.94	0.034609	UCHL1	ubiquitin carboxyl-terminal esterase L1 (ubiquitin thiolesterase)
-2.96	0.028056	KRT18P54	keratin 18 pseudogene 54
-2.96	0.003624	NIPAL3	NIPA-like domain containing 3
-2.98	0.044777	ANXA3	annexin A3
-2.99	0.006615	NCKAP5	NCK-associated protein 5; Nck-associated protein 5
-3	0.009539	EDN1	endothelin 1
-3.01	0.012336	FSTL3	follistatin-like 3 (secreted glycoprotein)
-3.01	0.046238	SLC9A7	solute carrier family 9, subfamily A (NHE7, cation proton antiporter 7), member 7
-3.02	0.041844	CEMIP	cell migration inducing protein, hyaluronan binding; KIAA1199
-3.02	0.010457	CLEC3B	C-type lectin domain family 3, member B; exosome component 7
-3.04	0.002938	C11orf87	chromosome 11 open reading frame 87
-3.07	0.020407	GFRA1	GDNF family receptor alpha 1
-3.07	0.007674	XGY2	Xg pseudogene, Y-linked 2; Xg blood group; sex determining region Y; ribosomal protein S4, Y-linked 1
-3.08	0.01533	PPL	periplakin
-3.09	0.016767	IGFBP6	insulin-like growth factor binding protein 6
-3.09	0.008566	STARD5	StAR-related lipid transfer (START) domain containing 5
-3.11	0.025938	ITGA3	integrin, alpha 3 (antigen CD49C, alpha 3 subunit of VLA-3 receptor); ntegrin, alpha 3 (antigen CD49C, alpha 3 subunit of VLA-3 receptor)
-3.13	0.0007	CCND1	cyclin D1
-3.14	0.037692	EVA1C	eva-1 homolog C (C. elegans); novel transcript; chromosome 21 open reading frame 63 (C21orf63) pseudogene
-3.14	0.027917	HSPB6	heat shock protein, alpha-crystallin-related, B6
-3.14	0.031259	NALCN	sodium leak channel, non-selective
-3.14	0.000584	TNXB	tenascin XB; activating transcription factor 6 beta; tenascin XA (pseudogene); tenascin XA pseudogene
-3.15	0.013498	DOCK5	dedicator of cytokinesis 5
-3.15	6.8e-05	MYBL1	v-myb avian myeloblastosis viral oncogene homolog-like 1; v-myb myeloblastosis viral oncogene homolog (avian)-like 1
-3.15	0.002214	NLRP10	NLR family, pyrin domain containing 10
-3.16	0.001119	AC007255.8	novel transcript, antisense to CHN2
-3.18	0.015064	ADAMTS5	ADAM metallopeptidase with thrombospondin type 1 motif, 5
-3.18	0.011524	SCARA3	scavenger receptor class A, member 3
-3.19	0.001298	NTRK3	neurotrophic tyrosine kinase, receptor, type 3
-3.19	0.035831	ROR1	receptor tyrosine kinase-like orphan receptor 1
-3.2	0.005996	WNT2	wingless-type MMTV integration site family member 2
-3.21	0.013795	FRMPD4	FERM and PDZ domain containing 4
-3.23	0.039606	TMEM130	transmembrane protein 130
-3.24	0.005243	XG	Xg blood group; Xg pseudogene, Y-linked 2
-3.31	0.009859	CRLF1	cytokine receptor-like factor 1; CRLF1 cytokine receptor-like factor 1
-3.33	0.043264	KRT18P49	keratin 18 pseudogene 49; keratin 18 (KRT18) pseudogene
-3.35	0.021178	F2RL2	coagulation factor II (thrombin) receptor-like 2
-3.36	0.018487	BMP4	bone morphogenetic protein 4
-3.4	0.00621	PDE1A	phosphodiesterase 1A, calmodulin-dependent
-3.47	0.024302	SULF1	sulfatase 1
-3.48	0.000724	SSTR1	somatostatin receptor 1
-3.54	0.027675	SLC9A7	solute carrier family 9, subfamily A (NHE7, cation proton antiporter 7), member 7; solute carrier family 9 (sodium/hydrogen exchanger), member 7
-3.55	0.021406	EEF1DP3	eukaryotic translation elongation factor 1 delta pseudogene 3
-3.56	0.015307	ITGA4	integrin, alpha 4 (antigen CD49D, alpha 4 subunit of VLA-4 receptor)
-3.57	0.025236	LOC100132167	uncharacterized LOC100132167; pseudogene similar to part of ribosomal protein L7a (RPL7A); ribosomal protein L7a (RPL7A) pseudogene
-3.67	0.002395	KCTD16	potassium channel tetramerization domain containing 16; potassium channel tetramerisation domain containing 16
-3.71	0.025221	DEPTOR	DEP domain containing MTOR-interacting protein
-3.72	0.000421	GPRC5A	G protein-coupled receptor, class C, group 5, member A; G protein-coupled receptor, family C, group 5, member A
-3.72	0.001784	LOC102546299	uncharacterized LOC102546299; novel transcript
-3.76	4.8e-05	RP11-553K8.5	novel transcript
-3.76	0.040983	TENM2	teneurin transmembrane protein 2
-3.79	0.002653	USP53	ubiquitin specific peptidase 53
-3.81	0.001763	MKX	mohawk homeobox
-3.83	0.008175	LIMCH1	LIM and calponin homology domains 1
-3.85	0.030367	MID1	midline 1; midline 1 (Opitz/BBB syndrome)
-3.87	0.017652	METTL21C	methyltransferase like 21C
-3.91	0.013209	LOC101927184	uncharacterized LOC101927184; novel transcript
-3.92	0.044245	FLG	filaggrin
-3.92	0.006828	RTKN2	rhotekin 2
-3.95	0.021874	CLIC3	chloride intracellular channel 3
-3.99	0.003725	SEMA3C	sema domain, immunoglobulin domain (Ig), short basic domain, secreted, (semaphorin) 3C
-4.04	0.006179	RP11-818F20.5	novel transcript, antisense to TXNRD1
-4.06	0.021194	GREM1	gremlin 1, DAN family BMP antagonist; gremlin 1
-4.06	0.014983	RP1-15D23.2	novel transcript
-4.07	0.030449	LOC101927885	uncharacterized LOC101927885; novel transcript
-4.08	0.003314	MYOZ2	myozenin 2
-4.17	0.003501	FAM65B	family with sequence similarity 65, member B
-4.32	0.002624	BCHE	butyrylcholinesterase
-4.38	0.001121	CDH6	cadherin 6, type 2, K-cadherin (fetal kidney)
-4.43	0.002397	BAMBI	BMP and activin membrane-bound inhibitor; BMP and activin membrane-bound inhibitor homolog (Xenopus laevis)
-4.44	0.027785	LINC00842	long intergenic non-protein coding RNA 842; novel transcript
-4.44	0.010363	RP11-799N11.1	novel transcript
-4.64	0.040096	MARCH4	membrane-associated ring finger (C3HC4) 4, E3 ubiquitin protein ligase; membrane-associated ring finger (C3HC4) 4
-4.68	0.006237	GALNT5	polypeptide N-acetylgalactosaminyltransferase 5; UDP-N-acetyl-alpha-D-galactosamine:polypeptide N-acetylgalactosaminyltransferase 5 (GalNAc-T5)
-4.72	0.010747	HSPB7	heat shock 27kDa protein family, member 7 (cardiovascular)
-4.8	0.043539	SCUBE3	signal peptide, CUB domain, EGF-like 3; novel EGF-like and CUB domain protein similar to mouse signal peptide, CUB domain, EGF-like 1 (Scube1) and mouse and human CEGP1
-4.87	0.025972	SYT15	synaptotagmin XV
-4.89	0.002222	SLC4A4	solute carrier family 4 (sodium bicarbonate cotransporter), member 4; solute carrier family 4, sodium bicarbonate cotransporter, member 4
-5.12	0.000392	TEK	TEK tyrosine kinase, endothelial
-5.54	0.0017	BST1	bone marrow stromal cell antigen 1
-5.6	0.041873	LOC101927057	uncharacterized LOC101927057; oligodendrocyte myelin glycoprotein
-5.77	0.007521	GRAMD3	GRAM domain containing 3
-5.87	0.020639	PRELP	proline/arginine-rich end leucine-rich repeat protein
-6.01	0.000294	FAM180A	family with sequence similarity 180, member A
-6.32	0.022879	RDH10	retinol dehydrogenase 10 (all-trans)
-6.73	0.040342	LINC01111	long intergenic non-protein coding RNA 1111; novel transcript
-6.79	0.000157	FMN2	formin 2
-6.93	0.003236	RAB3B	RAB3B, member RAS oncogene family
-6.98	0.025815	RP11-760H22.2	putative novel transcript
-6.99	5.7e-05	GREM2	gremlin 2, DAN family BMP antagonist; gremlin 2, cysteine knot superfamily, homolog (Xenopus laevis)
-7.03	0.00141	PRR15	proline rich 15
-7.17	0.044895	KRT18P15	keratin 18 pseudogene 15; keratin 18 (KRT18) pseudogene; keratin 18; microRNA 622; keratin 18 pseudogene 17; keratin 18 pseudogene 5; keratin 18 pseudogene 31; keratin 18 pseudogene 58; keratin 18 pseudogene 18; keratin 18 pseudogene 24; keratin 18 pseudogene 22; keratin 18 pseudogene 52; keratin 18 pseudogene 39; keratin 18 pseudogene 32; keratin 18 pseudogene 23; keratin 18 pseudogene 65; kerat…
-7.31	0.000295	PI16	peptidase inhibitor 16
-7.65	0.043862	MIR622	microRNA 622; keratin 18 (KRT18) pseudogene
-7.66	0.003724	ITGBL1	integrin, beta-like 1 (with EGF-like repeat domains)
-7.7	0.000244	TNXB	tenascin XB; tenascin XA (pseudogene); tenascin XA pseudogene
-7.82	0.010874	KRT34	keratin 34; keratin, type I cuticular Ha4-like; novel protein similar to keratin 34 KRT34
-7.99	0.008008	B3GALT2	UDP-Gal:betaGlcNAc beta 1,3-galactosyltransferase, polypeptide 2
-8.21	0.005009	COMP	cartilage oligomeric matrix protein
-8.47	0.001145	MGARP	mitochondria-localized glutamic acid-rich protein; NADH dehydrogenase (ubiquinone) 1, subcomplex unknown, 1, 6kDa
-8.86	7.8e-05	PDE1C	phosphodiesterase 1C, calmodulin-dependent 70kDa
-8.91	0.005106	NPR3	natriuretic peptide receptor 3; natriuretic peptide receptor C/guanylate cyclase C (atrionatriuretic peptide receptor C)
-9.21	0.007594	LINC01018	long intergenic non-protein coding RNA 1018; novel transcript
-9.34	0.003742	FGF9	fibroblast growth factor 9; fibroblast growth factor 9 (glia-activating factor)
-9.83	0.019126	KCNK2	potassium channel, subfamily K, member 2
-9.97	0.000195	KRT16P4	keratin 16 pseudogene 4; keratin 16 pseudogene 5
-9.99	0.000626	TNXB	tenascin XB
-10.63	0.002405	SBSPON	somatomedin B and thrombospondin, type 1 domain containing
-10.97	0.033514	HTR2A	5-hydroxytryptamine (serotonin) receptor 2A, G protein-coupled; 5-hydroxytryptamine (serotonin) receptor 2A
-10.98	0.014817	NRK	Nik related kinase
-11.78	0.006782	DSP	desmoplakin
-12.02	0.000296	OXTR	oxytocin receptor
-13.1	0.008539	KRTAP1-5	keratin associated protein 1-5
-13.86	0.014876	TNFRSF11B	tumor necrosis factor receptor superfamily, member 11b
-13.97	0.000397	KRTAP2-3	keratin associated protein 2-3; keratin associated protein 2-4
-14.59	0.017334	HAPLN1	hyaluronan and proteoglycan link protein 1
-15.22	0.001106	SDPR	serum deprivation response; serum deprivation response (phosphatidylserine binding protein)
-15.85	0.001654	RGS7BP	regulator of G-protein signaling 7 binding protein
-15.9	0.014279	IGFBP5	insulin-like growth factor binding protein 5
-17.64	0.005835	MYH2	myosin, heavy chain 2, skeletal muscle, adult
-17.65	9.1e-05	NOV	nephroblastoma overexpressed; nephroblastoma overexpressed gene
-20.35	0.00259	DKK1	dickkopf WNT signaling pathway inhibitor 1; dickkopf homolog 1 (Xenopus laevis)
-22.42	0.041551	KRT18P10	keratin 18 pseudogene 10; keratin 18 (KRT18) pseudogene
-39.04	4.2e-05	ANKRD1	ankyrin repeat domain 1 (cardiac muscle)

## Sheet: P1-P2
Fold Change (linear) (P0 vs. P5)	ANOVA p-value (P0 vs. P5)	Gene Symbol	Description
141.59	7.8e-05	HLA-DRA	major histocompatibility complex, class II, DR alpha; major histocompatibility complex, class II, DQ alpha 1
92.07	1.3e-05	LYZ	lysozyme
81.96	0.000272	SPP1	secreted phosphoprotein 1
76.1	0.000284	HLA-DRA	major histocompatibility complex, class II, DR alpha
75.41	0.000203	FPR3	formyl peptide receptor 3
70.84	0.0004	MPEG1	macrophage expressed 1
70.01	8.3e-05	TYROBP	TYRO protein tyrosine kinase binding protein
53.46	0.000113	PLA2G7	phospholipase A2, group VII (platelet-activating factor acetylhydrolase, plasma)
49.35	0.000132	CXCL8	chemokine (C-X-C motif) ligand 8; interleukin 8
44.45	2e-06	LAPTM5	lysosomal protein transmembrane 5; lysosomal multispanning membrane protein 5
42.03	0.001027	MRC1	mannose receptor, C type 1
39.2	0.000479	ANGPT2	angiopoietin 2
37.47	0.001168	AIF1	allograft inflammatory factor 1
34.57	0.003535	CD163	CD163 molecule
34.41	0.000345	CYBB	cytochrome b-245, beta polypeptide
33.56	0.000153	MMP9	matrix metallopeptidase 9 (gelatinase B, 92kDa gelatinase, 92kDa type IV collagenase)
31.52	4e-05	FCER1G	Fc fragment of IgE, high affinity I, receptor for; gamma polypeptide
29.98	0.001511	EDNRA	endothelin receptor type A
29.28	0.00058	CTSS	cathepsin S
25.42	0.000355	RP11-1143G9.4	novel transcript antisense to LYZ
24.97	0.000144	CXCL5	chemokine (C-X-C motif) ligand 5
23.13	0.001374	GUCY1B3	guanylate cyclase 1, soluble, beta 3
20.05	0.001337	CLIC6	chloride intracellular channel 6
19.9	0.001195	PECAM1	platelet/endothelial cell adhesion molecule 1; platelet/endothelial cell adhesion molecule
18.99	0.001659	PPBP	pro-platelet basic protein (chemokine (C-X-C motif) ligand 7)
18.73	0.000725	A2M	alpha-2-macroglobulin; histone deacetylase 1
18.23	8.6e-05	GPR183	G protein-coupled receptor 183
17.22	0.000373	HLA-DRB1	major histocompatibility complex, class II, DR beta 1; HLA class II histocompatibility antigen, DRB1-10 beta chain-like; major histocompatibility complex, class II, DR beta 4; major histocompatibility complex, class II, DR beta 3; major histocompatibility complex, class II, DQ beta 1; HLA class II histocompatibility antigen, DQ beta 1 chain-like; major histocompatibility complex, class II, DR bet…
17.04	1.6e-05	HLA-DRB3	major histocompatibility complex, class II, DR beta 3; major histocompatibility complex, class II, DR beta 1; HLA class II histocompatibility antigen, DRB1-10 beta chain-like; major histocompatibility complex, class II, DR beta 5; major histocompatibility complex, class II, DR beta 4
15.69	0.006037	GPR34	G protein-coupled receptor 34
15.45	0.002902	APLN	apelin
15.11	0.000169	CD74	CD74 molecule, major histocompatibility complex, class II invariant chain
14.6	0.000155	ITGAX	integrin, alpha X (complement component 3 receptor 4 subunit)
14.45	0.000922	CD14	CD14 molecule
13.65	0.001056	CD53	CD53 molecule
13.52	0.012126	CCL11	chemokine (C-C motif) ligand 11
13.31	0.001924	OLFM2	olfactomedin 2
13.19	0.000709	C1QC	complement component 1, q subcomponent, C chain
13.17	0.000273	CRISPLD2	cysteine-rich secretory protein LCCL domain containing 2
12.72	0.001854	ALPL	alkaline phosphatase, liver/bone/kidney
11.95	0.001193	CDH5	cadherin 5, type 2 (vascular endothelium)
11.94	0.002667	CADM3	cell adhesion molecule 3
11.81	0.001778	MMP1	matrix metallopeptidase 1 (interstitial collagenase)
11.74	0.000146	LGALS9	lectin, galactoside-binding, soluble, 9 (LGALS9) pseudogene; lectin, galactoside-binding, soluble, 9
11.62	0.006604	SPON1	spondin 1, extracellular matrix protein
11.21	0.000117	SLC22A3	solute carrier family 22 (organic cation transporter), member 3; solute carrier family 22 (extraneuronal monoamine transporter), member 3
10.99	5.1e-05	RNASE6	ribonuclease, RNase A family, k6
10.78	0.000214	MS4A7	membrane-spanning 4-domains, subfamily A, member 7
10.67	0.001976	LY86	lymphocyte antigen 86
10.64	0.001932	C5AR1	complement component 5a receptor 1
10.57	0.004602	GPC3	glypican 3
10.32	0.000609	AQP9	aquaporin 9
10.15	0.00766	KAL1	Kallmann syndrome 1 sequence
10.14	0.001664	IGSF6	immunoglobulin superfamily, member 6
9.95	0.000283	GMFG	glia maturation factor, gamma
9.94	0.001273	GUCY1A3	guanylate cyclase 1, soluble, alpha 3
9.91	0.002048	CCR1	chemokine (C-C motif) receptor 1
9.47	0.000413	MERTK	MER proto-oncogene, tyrosine kinase; c-mer proto-oncogene tyrosine kinase
9.26	0.001805	CXCL16	chemokine (C-X-C motif) ligand 16
9.25	0.000558	PLXDC1	plexin domain containing 1
9.18	3.9e-05	HLA-DRB3	major histocompatibility complex, class II, DR beta 3
9.16	0.001963	SPARCL1	SPARC-like 1 (hevin)
9.12	0.016442	FMO1	flavin containing monooxygenase 1
9.09	0.002147	IGF1	insulin-like growth factor 1 (somatomedin C)
9.06	0.000567	CSF1R	colony stimulating factor 1 receptor
9.01	0.018561	FUCA1	fucosidase, alpha-L- 1, tissue
8.94	0.007336	TNFSF10	tumor necrosis factor (ligand) superfamily, member 10
8.88	0.012211	ENPEP	glutamyl aminopeptidase (aminopeptidase A)
8.48	6.8e-05	FAM49A	family with sequence similarity 49, member A
8.41	0.002287	C1orf162	chromosome 1 open reading frame 162
8.33	0.000653	OLFML2B	olfactomedin-like 2B
8.29	0.001883	PLEK	pleckstrin
8.29	0.004759	TREM1	triggering receptor expressed on myeloid cells 1
8.24	0.005321	CD84	CD84 molecule
8.21	0.005717	CD86	CD86 molecule
8.1	0.003621	FZD3	frizzled class receptor 3; frizzled homolog 3 (Drosophila)
7.89	0.024047	C3orf80	chromosome 3 open reading frame 80; novel trancript
7.87	0.001804	NCKAP1L	NCK-associated protein 1-like
7.78	0.004212	SNAI1	snail family zinc finger 1; snail homolog 1 (Drosophila)
7.64	0.02387	AC093850.2	novel transcript
7.62	0.000123	MGAT4A	mannosyl (alpha-1,3-)-glycoprotein beta-1,4-N-acetylglucosaminyltransferase, isozyme A
7.54	0.000693	TNC	tenascin C
7.35	0.002085	POM121L9P	POM121 transmembrane nucleoporin-like 9, pseudogene; POM121 membrane glycoprotein-like 9 (rat) pseudogene
7.21	0.004818	TSPAN18	tetraspanin 18
7.03	0.002055	TMEM176B	transmembrane protein 176B
6.89	0.000483	SYTL2	synaptotagmin-like 2
6.66	0.001956	KDR	kinase insert domain receptor (a type III receptor tyrosine kinase)
6.66	0.000101	NCF2	neutrophil cytosolic factor 2
6.62	0.039845	APOD	apolipoprotein D
6.59	0.002887	LOC441081	POM121 membrane glycoprotein (rat) pseudogene; putative POM121-like protein 1-like; POM121 membrane glycoprotein-like (POM121L1) pseudogene; POM121 membrane glycoprotein-like 1 (POM121L1) pseudogene; POM121 membrane glycoprotein (POM121) pseudogene
6.51	0.000258	LCP1	lymphocyte cytosolic protein 1 (L-plastin)
6.31	0.005733	CLEC7A	C-type lectin domain family 7, member A
6.27	0.00148	CXCR4	chemokine (C-X-C motif) receptor 4
6.17	0.008099	FYB	FYN binding protein; FYN binding protein (FYB-120/130)
6.16	4.5e-05	LCP2	lymphocyte cytosolic protein 2 (SH2 domain containing leukocyte protein of 76kDa)
6.13	0.011921	NPL	N-acetylneuraminate pyruvate lyase (dihydrodipicolinate synthase)
6.01	0.004246	RASGRP3	RAS guanyl releasing protein 3 (calcium and DAG-regulated)
5.99	9.8e-05	SLAMF8	SLAM family member 8
5.83	0.008722	CYP7B1	cytochrome P450, family 7, subfamily B, polypeptide 1
5.83	0.032369	MMP3	matrix metallopeptidase 3 (stromelysin 1, progelatinase)
5.81	0.039375	SFRP2	secreted frizzled-related protein 2
5.74	0.01073	CH25H	cholesterol 25-hydroxylase
5.67	0.00598	TM4SF18	transmembrane 4 L six family member 18
5.66	0.018265	CES1	carboxylesterase 1; carboxylesterase 1 pseudogene 2; liver carboxylesterase 1-like; carboxylesterase 1 pseudogene 1
5.61	0.002085	ADAMTS4	ADAM metallopeptidase with thrombospondin type 1 motif, 4
5.61	0.005799	CCDC102B	coiled-coil domain containing 102B
5.5	0.002912	MBOAT1	membrane bound O-acyltransferase domain containing 1
5.41	0.000287	ITGB3	integrin, beta 3 (platelet glycoprotein IIIa, antigen CD61); integrin, beta 3 (platelet glycoprotein IIIa, antigen CD61; novel protein
5.41	1.7e-05	RUNX2	runt-related transcription factor 2
5.34	0.025201	NOX4	NADPH oxidase 4; NADPH oxidase 4 pseudogene
5.33	0.002526	ACTA2	actin, alpha 2, smooth muscle, aorta
5.29	6e-06	ALOX5AP	arachidonate 5-lipoxygenase-activating protein
5.27	0.004807	HLA-DPA1	major histocompatibility complex, class II, DP alpha 1; major histocompatibility complex class II DP alpha 1
5.25	0.009169	CPM	carboxypeptidase M
5.21	0.001985	RAMP2	receptor (G protein-coupled) activity modifying protein 2
5.2	0.000259	DOCK4	dedicator of cytokinesis 4
5.2	0.007709	S100A9	S100 calcium binding protein A9
5.19	0.002804	DSC2	desmocollin 2
5.19	0.009166	GGT5	gamma-glutamyltransferase 5
5.18	0.022853	CD28	CD28 molecule
5.16	0.013786	CD93	CD93 molecule
5.13	0.005057	GALNT15	polypeptide N-acetylgalactosaminyltransferase 15; UDP-N-acetyl-alpha-D-galactosamine:polypeptide N-acetylgalactosaminyltransferase 15
5.07	0.006619	IFI30	interferon, gamma-inducible protein 30; phosphoinositide-3-kinase, regulatory subunit 2 (beta); novel protein, readthrough between PIK3R2 and IFI30
5.04	0.00921	PAG1	phosphoprotein membrane anchor with glycosphingolipid microdomains 1; phosphoprotein associated with glycosphingolipid microdomains 1
5.04	0.001926	PIK3AP1	phosphoinositide-3-kinase adaptor protein 1
5.04	0.001964	PILRA	paired immunoglobin-like type 2 receptor alpha
5.02	0.000392	LINC01272	long intergenic non-protein coding RNA 1272; novel transcript
4.95	0.018992	SLCO2B1	solute carrier organic anion transporter family, member 2B1
4.91	0.006058	LRRC25	leucine rich repeat containing 25
4.87	0.002294	SLC11A1	solute carrier family 11 (proton-coupled divalent metal ion transporter), member 1; solute carrier family 11 (proton-coupled divalent metal ion transporters), member 1
4.87	0.004355	TREM2	triggering receptor expressed on myeloid cells 2
4.86	0.011402	APOC1	apolipoprotein C-I
4.86	0.002938	CYP27A1	cytochrome P450, family 27, subfamily A, polypeptide 1
4.85	0.003025	HES1	hes family bHLH transcription factor 1; hairy and enhancer of split 1, (Drosophila)
4.82	0.011187	CD180	CD180 molecule
4.81	0.002775	ELMO1	engulfment and cell motility 1
4.72	0.008162	HMCN1	hemicentin 1
4.72	0.004053	PLEKHG1	pleckstrin homology domain containing, family G (with RhoGef domain) member 1
4.69	0.01731	PLVAP	plasmalemma vesicle associated protein
4.68	0.017408	CPA3	carboxypeptidase A3 (mast cell)
4.66	0.006977	STAB1	stabilin 1
4.65	0.001932	ITGAM	integrin, alpha M (complement component 3 receptor 3 subunit)
4.65	0.022282	RNF122	ring finger protein 122
4.62	0.001947	ADAM19	ADAM metallopeptidase domain 19; ADAM metallopeptidase domain 19 (meltrin beta)
4.62	0.003031	LIPG	lipase, endothelial
4.61	0.049825	ENC1	ectodermal-neural cortex 1 (with BTB domain); ectodermal-neural cortex (with BTB-like domain)
4.61	0.007302	IL18R1	interleukin 18 receptor 1
4.55	0.007571	HLA-DRB4	major histocompatibility complex, class II, DR beta 4; major histocompatibility complex class II DR beta 4
4.5	0.000137	PTPRN	protein tyrosine phosphatase, receptor type, N
4.48	0.004106	VSIG4	V-set and immunoglobulin domain containing 4
4.47	0.003951	HPGDS	hematopoietic prostaglandin D synthase
4.43	9.7e-05	CLIC2	chloride intracellular channel 2
4.42	0.001592	HAVCR2	hepatitis A virus cellular receptor 2
4.38	0.017862	NAIP	NLR family, apoptosis inhibitory protein; NLR family, apoptosis inhibitory protein (NAIP) pseudogene
4.38	0.003244	TNFRSF1B	tumor necrosis factor receptor superfamily, member 1B
4.35	0.024679	AVPR1A	arginine vasopressin receptor 1A
4.35	0.010725	RNF152	ring finger protein 152
4.32	0.001892	THEMIS2	thymocyte selection associated family member 2
4.31	0.004808	ECSCR	endothelial cell surface expressed chemotaxis and apoptosis regulator; endothelial cell-specific chemotaxis regulator
4.25	0.001177	CCL3L3	chemokine (C-C motif) ligand 3-like 3; chemokine (C-C motif) ligand 3-like 1
4.23	0.007856	TTYH2	tweety family member 2; tweety homolog 2 (Drosophila)
4.19	0.020199	NAIP	NLR family, apoptosis inhibitory protein; NLR family, apoptosis inhibitory protein (NAIP) pseudogene
4.18	0.015715	PARP8	poly (ADP-ribose) polymerase family, member 8
4.15	4.8e-05	COL6A3	collagen, type VI, alpha 3
4.14	0.001726	CASC15	cancer susceptibility candidate 15 (non-protein coding); long intergenic non-protein coding RNA 340
4.14	0.003186	SOX4	SRY (sex determining region Y)-box 4
4.12	0.002078	ATP6V0D2	ATPase, H+ transporting, lysosomal 38kDa, V0 subunit d2
4.1	0.004763	CCL8	chemokine (C-C motif) ligand 8
4.03	0.000923	BCL2	B-cell CLL/lymphoma 2
4.02	0.001335	AGTR1	angiotensin II receptor, type 1
4.01	0.000903	ADAP2	ArfGAP with dual PH domains 2
3.99	0.007087	HLA-DPB1	major histocompatibility complex, class II, DP beta 1
3.99	0.003324	NAIP	NLR family, apoptosis inhibitory protein; NLR family, apoptosis inhibitory protein (NAIP) pseudogene
3.97	0.003773	ESAM	endothelial cell adhesion molecule
3.96	0.005131	MYH15	myosin, heavy chain 15
3.95	0.003335	DOCK2	dedicator of cytokinesis 2
3.94	0.012845	SCG2	secretogranin II; secretogranin II (chromogranin C)
3.91	0.001456	CD37	CD37 molecule
3.91	0.001154	CES1	carboxylesterase 1; liver carboxylesterase 1-like
3.9	0.012963	MCAM	melanoma cell adhesion molecule; microRNA 6756
3.88	0.013089	CD4	CD4 molecule
3.88	0.006638	JAM2	junctional adhesion molecule 2
3.86	0.007871	FMOD	fibromodulin
3.84	0.005918	HTR2B	5-hydroxytryptamine (serotonin) receptor 2B, G protein-coupled; 5-hydroxytryptamine (serotonin) receptor 2B
3.83	0.000292	LILRB3	leukocyte immunoglobulin-like receptor, subfamily B (with TM and ITIM domains), member 3; leukocyte immunoglobulin-like receptor pseudogene 1; leukocyte immunoglobulin-like receptor, subfamily A (with TM domain), member 6
3.8	0.039912	CXCL14	chemokine (C-X-C motif) ligand 14
3.8	0.047581	DIRC1	disrupted in renal carcinoma 1
3.77	0.009041	CD209	CD209 molecule
3.76	0.015264	HLA-DQA2	major histocompatibility complex, class II, DQ alpha 2; major histocompatibility complex, class II, DQ alpha 1; HLA class II histocompatibility antigen, DQ alpha 1 chain-like
3.76	0.0015	SPOCD1	SPOC domain containing 1
3.76	0.003693	SULF2	sulfatase 2
3.75	0.012074	BCL2A1	BCL2-related protein A1
3.74	0.011781	FGD5	FYVE, RhoGEF and PH domain containing 5
3.74	0.000995	MAFB	v-maf avian musculoaponeurotic fibrosarcoma oncogene homolog B; v-maf musculoaponeurotic fibrosarcoma oncogene homolog B (avian)
3.72	0.004389	DCHS1	dachsous cadherin-related 1; dachsous 1 (Drosophila)
3.72	0.007169	NOX4	NADPH oxidase 4
3.7	0.006943	CSF2RA	colony stimulating factor 2 receptor, alpha, low-affinity (granulocyte-macrophage)
3.66	0.008688	GPNMB	glycoprotein (transmembrane) nmb
3.65	0.01424	HLA-DQA1	major histocompatibility complex, class II, DQ alpha 1; HLA class II histocompatibility antigen, DQ alpha 1 chain-like
3.64	0.001151	FAM101B	family with sequence similarity 101, member B
3.64	0.000647	TEAD2	TEA domain family member 2
3.62	0.004263	BCL6B	B-cell CLL/lymphoma 6, member B
3.61	0.013842	NPY1R	neuropeptide Y receptor Y1
3.61	0.002791	PCDHB15	protocadherin beta 15
3.6	0.000478	KCNE4	potassium voltage-gated channel, Isk-related family, member 4
3.59	0.005439	C1QB	complement component 1, q subcomponent, B chain
3.56	0.007048	IQGAP2	IQ motif containing GTPase activating protein 2
3.55	0.013733	CD163L1	CD163 molecule-like 1
3.55	0.006648	PCDHB4	protocadherin beta 4
3.54	0.018263	TMEM133	transmembrane protein 133
3.54	0.011968	TMEM150C	transmembrane protein 150C
3.53	0.00947	LGI2	leucine-rich repeat LGI family, member 2
3.53	0.026467	RSPO3	R-spondin 3; R-spondin 3 homolog (Xenopus laevis)
3.52	0.048437	EVI2B	ecotropic viral integration site 2B; novel protein
3.52	0.001057	RARRES2	retinoic acid receptor responder (tazarotene induced) 2
3.5	0.000544	CD40	CD40 molecule, TNF receptor superfamily member 5
3.5	0.032704	FCGR1A	Fc fragment of IgG, high affinity Ia, receptor (CD64); Fc fragment of IgG, high affinity Ib, receptor (CD64)
3.48	0.016412	PLAU	plasminogen activator, urokinase
3.46	0.00396	EPHB2	EPH receptor B2
3.44	0.000913	TPSB2	tryptase beta 2 (gene/pseudogene); tryptase alpha/beta 1; tryptase beta 2
3.43	0.020102	MIR199A1	microRNA 199a-1
3.42	0.026759	MIR143HG	MIR143 host gene (non-protein coding); novel transcript
3.42	0.000296	TSPAN15	tetraspanin 15
3.41	0.017718	BIN2	bridging integrator 2
3.41	0.000167	CCL2	chemokine (C-C motif) ligand 2
3.4	0.003574	RGS1	regulator of G-protein signaling 1
3.39	0.000529	GIMAP4	GTPase, IMAP family member 4
3.39	0.001305	HLA-B	major histocompatibility complex, class I, B
3.39	0.009553	PTGER4	prostaglandin E receptor 4 (subtype EP4)
3.36	0.017645	PALMD	palmdelphin
3.36	0.00018	PIM1	Pim-1 proto-oncogene, serine/threonine kinase; pim-1 oncogene
3.36	0.002956	TLR1	toll-like receptor 1
3.35	0.001414	PTPRE	protein tyrosine phosphatase, receptor type, E
3.35	0.015084	ROS1	ROS proto-oncogene 1 , receptor tyrosine kinase; c-ros oncogene 1 , receptor tyrosine kinase; solute carrier family 34 (type II sodium/phosphate contransporter), member 2
3.33	0.015959	CXorf36	chromosome X open reading frame 36
3.33	0.000532	PDK3	pyruvate dehydrogenase kinase, isozyme 3
3.32	0.001954	AOC3	amine oxidase, copper containing 3; amine oxidase, copper containing 3 (vascular adhesion protein 1)
3.32	0.00374	PLXNC1	plexin C1
3.3	0.001716	SLC37A2	solute carrier family 37 (glucose-6-phosphate transporter), member 2; solute carrier family 37 (glycerol-3-phosphate transporter), member 2
3.29	0.005993	FOLR2	folate receptor 2 (fetal)
3.28	0.009718	GPR4	G protein-coupled receptor 4
3.27	0.012628	NCF4	neutrophil cytosolic factor 4, 40kDa
3.27	0.02616	PRICKLE1	prickle homolog 1 (Drosophila)
3.26	0.008352	ARHGAP42	Rho GTPase activating protein 42
3.26	0.000483	F11R	F11 receptor; novel transcript, TSTD1 - F11R readthrough
3.26	0.00184	SNX10	sorting nexin 10
3.25	0.021697	FOSB	FBJ murine osteosarcoma viral oncogene homolog B
3.25	0.001309	MCTP1	multiple C2 domains, transmembrane 1
3.25	0.002061	MKL2	MKL/myocardin-like 2
3.21	0.03172	NRROS	negative regulator of reactive oxygen species; leucine rich repeat containing 33
3.2	0.013732	DKK2	dickkopf WNT signaling pathway inhibitor 2; dickkopf homolog 2 (Xenopus laevis)
3.2	0.00949	KYNU	kynureninase; kynureninase (L-kynurenine hydrolase)
3.2	0.005645	SLC16A10	solute carrier family 16 (aromatic amino acid transporter), member 10; solute carrier family 16, member 10 (aromatic amino acid transporter)
3.19	0.006651	RNY3P7	RNA, Ro-associated Y3 pseudogene 7
3.18	0.014004	SMOC2	SPARC related modular calcium binding 2
3.17	0.008196	NES	nestin
3.17	0.01833	SNORD13P3	small nucleolar RNA, C/D box 13 pseudogene 3
3.16	0.013148	HEY2	hes-related family bHLH transcription factor with YRPW motif 2; hairy/enhancer-of-split related with YRPW motif 2
3.15	0.004012	CTHRC1	collagen triple helix repeat containing 1
3.15	0.027283	DLL4	delta-like 4 (Drosophila)
3.14	0.001692	SLC1A3	solute carrier family 1 (glial high affinity glutamate transporter), member 3
3.13	0.004889	APCDD1	adenomatosis polyposis coli down-regulated 1
3.12	0.032926	SEPP1	selenoprotein P, plasma, 1
3.11	0.000538	HBEGF	heparin-binding EGF-like growth factor
3.09	0.000239	FGF11	fibroblast growth factor 11; novel transcript; novel protein
3.09	0.001075	KLF10	Kruppel-like factor 10
3.09	0.003618	LAMA4	laminin, alpha 4
3.08	0.014853	CORO2B	coronin, actin binding protein, 2B
3.08	0.046034	PLBD1	phospholipase B domain containing 1; Putative phospholipase B-like 1
3.08	0.013241	SRPX2	sushi-repeat containing protein, X-linked 2; sushi-repeat-containing protein, X-linked 2
3.07	0.010501	KIF26B	kinesin family member 26B
3.06	0.00601	TMEM176A	transmembrane protein 176A
3.05	0.009162	MME	membrane metallo-endopeptidase
3.05	0.007233	VWF	von Willebrand factor
3.04	0.008259	FGD5	FYVE, RhoGEF and PH domain containing 5; FYVE, RhoGEF and PH domain containing 5 pseudogene 1
3.04	0.003964	FHL3	four and a half LIM domains 3
3.04	0.005998	LILRA6	leukocyte immunoglobulin-like receptor, subfamily A (with TM domain), member 6
3.04	0.001079	MDK	midkine (neurite growth-promoting factor 2)
3.03	0.002745	ANGPTL2	angiopoietin-like 2
3.02	0.044145	LINC01094	long intergenic non-protein coding RNA 1094; novel transcript
3.01	0.003958	COL5A3	collagen, type V, alpha 3
3.01	0.033913	RASGRP1	RAS guanyl releasing protein 1 (calcium and DAG-regulated)
3	0.005336	FPR1	formyl peptide receptor 1
2.99	0.006144	APOE	apolipoprotein E
2.99	0.000505	GATM	glycine amidinotransferase (L-arginine:glycine amidinotransferase)
2.98	0.011522	ACP5	acid phosphatase 5, tartrate resistant
2.98	0.007093	TNFAIP6	tumor necrosis factor, alpha-induced protein 6
2.97	0.005492	SORBS1	sorbin and SH3 domain containing 1
2.96	0.015255	ADAMDEC1	ADAM-like, decysin 1
2.96	0.000909	IL2RG	interleukin 2 receptor, gamma; interleukin 2 receptor, gamma (severe combined immunodeficiency)
2.96	0.003805	SIGLEC7	sialic acid binding Ig-like lectin 7
2.94	0.01085	CLEC5A	C-type lectin domain family 5, member A
2.94	0.004948	LILRB5	leukocyte immunoglobulin-like receptor, subfamily B (with TM and ITIM domains), member 5
2.93	0.000848	FIBIN	fin bud initiation factor homolog (zebrafish)
2.92	0.003688	CPVL	carboxypeptidase, vitellogenic-like
2.92	0.002807	EPSTI1	epithelial stromal interaction 1 (breast)
2.92	0.008707	LYN	LYN proto-oncogene, Src family tyrosine kinase; v-yes-1 Yamaguchi sarcoma viral related oncogene homolog
2.92	0.007382	NOTCH3	notch 3
2.89	0.013138	HEYL	hes-related family bHLH transcription factor with YRPW motif-like; hairy/enhancer-of-split related with YRPW motif-like
2.89	0.002986	ITGA1	integrin, alpha 1; pelota homolog (Drosophila)
2.89	0.012322	MMD	monocyte to macrophage differentiation-associated
2.89	0.004883	NID2	nidogen 2 (osteonidogen)
2.89	0.000813	SEMA6B	sema domain, transmembrane domain (TM), and cytoplasmic domain, (semaphorin) 6B
2.89	0.011046	TGFB3	transforming growth factor, beta 3
2.88	0.029129	BEND5	BEN domain containing 5
2.88	0.00473	RNASE1	ribonuclease, RNase A family, 1 (pancreatic)
2.87	0.001753	KLF8	Kruppel-like factor 8
2.87	0.002099	SLC18B1	solute carrier family 18, subfamily B, member 1
2.85	0.012232	HLA-C	major histocompatibility complex, class I, C; major histocompatibility complex class I C
2.85	0.044904	IL1RL1	interleukin 1 receptor-like 1
2.85	0.006697	PTPRC	protein tyrosine phosphatase, receptor type, C
2.84	0.000112	MS4A4A	membrane-spanning 4-domains, subfamily A, member 4A; membrane-spanning 4-domains, subfamily A, member 4
2.84	0.015296	ST8SIA4	ST8 alpha-N-acetyl-neuraminide alpha-2,8-sialyltransferase 4
2.83	0.022951	PCDHB12	protocadherin beta 12
2.83	0.000253	POM121L8P	POM121 transmembrane nucleoporin-like 8 pseudogene; POM121 transmembrane nucleoporin-like 1, pseudogene; POM121 transmembrane nucleoporin-like 4 pseudogene; putative POM121-like protein 1-like; POM121 transmembrane nucleoporin-like 9, pseudogene; POM121 membrane glycoprotein-like 7 (rat)
2.83	0.012542	RP11-212I21.2	novel transcript; uncharacterized LOC102723429
2.82	0.000991	PTH1R	parathyroid hormone 1 receptor
2.82	0.034394	TLR2	toll-like receptor 2
2.8	0.003222	BLNK	B-cell linker
2.8	0.000363	EFNB1	ephrin-B1
2.8	0.019143	ROR1-AS1	ROR1 antisense RNA 1; novel transcript
2.79	0.003206	GLIS3	GLIS family zinc finger 3
2.79	0.023994	SUSD2	sushi domain containing 2
2.78	7e-05	IFI44L	interferon-induced protein 44-like
2.78	0.005752	MSR1	macrophage scavenger receptor 1
2.77	0.010935	CES1	carboxylesterase 1; liver carboxylesterase 1-like; uncharacterized LOC100653086; carboxylesterase 1 pseudogene 1; carboxylesterase 1 pseudogene 2
2.77	0.002503	CHST1	carbohydrate (keratan sulfate Gal-6) sulfotransferase 1
2.77	0.016143	IRF2BP2	interferon regulatory factor 2 binding protein 2
2.77	0.001365	PARM1	prostate androgen-regulated mucin-like protein 1
2.77	0.004854	PLTP	phospholipid transfer protein
2.77	0.008065	XAF1	XIAP associated factor 1
2.76	0.02484	CCL5	chemokine (C-C motif) ligand 5
2.76	0.000211	MARK1	MAP/microtubule affinity-regulating kinase 1
2.75	0.00549	ADRBK2	adrenergic, beta, receptor kinase 2
2.75	0.005855	INHBE	inhibin, beta E
2.75	0.034643	OGN	osteoglycin
2.75	0.03373	TET1	tet methylcytosine dioxygenase 1; tet oncogene 1
2.74	0.01398	COL14A1	collagen, type XIV, alpha 1
2.74	0.00044	GXYLT2	glucoside xylosyltransferase 2
2.74	0.006424	RNU6ATAC18P	RNA, U6atac small nuclear 18, pseudogene
2.73	0.013116	BHLHE40	basic helix-loop-helix family, member e40
2.73	0.002598	PREX2	phosphatidylinositol-3,4,5-trisphosphate-dependent Rac exchange factor 2
2.73	0.036052	SLC7A8	solute carrier family 7 (amino acid transporter light chain, L system), member 8; solute carrier family 7 (cationic amino acid transporter, y+ system), member 8
2.72	0.001516	ARRB2	arrestin, beta 2
2.72	0.013865	MIR3147	microRNA 3147
2.71	0.007846	BCRP3	breakpoint cluster region pseudogene 3
2.71	0.032554	HLA-DMB	major histocompatibility complex, class II, DM beta; major histocompatibility complex class II DM beta; major histocompatibility complex, class II, DM alpha; major histocompatibility complex class II DM alpha
2.71	0.03456	NR1D1	nuclear receptor subfamily 1, group D, member 1
2.71	0.016018	PTPN6	protein tyrosine phosphatase, non-receptor type 6
2.69	0.006618	DAB1	Dab, reelin signal transducer, homolog 1 (Drosophila); disabled homolog 1 (Drosophila)
2.68	0.005458	HAS2	hyaluronan synthase 2
2.68	0.000469	MAGED4	melanoma antigen family D, 4; melanoma antigen family D, 4B; small nucleolar RNA, H/ACA box 11D; small nucleolar RNA, H/ACA box 11E
2.68	0.003518	MST4	serine/threonine protein kinase MST4
2.68	0.025481	PLEKHH2	pleckstrin homology domain containing, family H (with MyTH4 domain) member 2
2.68	0.003509	TDO2	tryptophan 2,3-dioxygenase
2.67	0.002398	C3AR1	complement component 3a receptor 1
2.67	0.03168	CCL13	chemokine (C-C motif) ligand 13
2.67	0.004739	NAMPT	nicotinamide phosphoribosyltransferase; nicotinamide phosphoribosyltransferase-like
2.66	0.006454	QPRT	quinolinate phosphoribosyltransferase; nicotinate-nucleotide pyrophosphorylase [carboxylating]-like
2.66	0.007311	RP11-118A3.1	novel transcript
2.65	0.009661	CPEB1	cytoplasmic polyadenylation element binding protein 1; novel protein
2.65	0.027599	SLAMF7	SLAM family member 7
2.64	0.007076	GADD45B	growth arrest and DNA-damage-inducible, beta
2.64	0.004731	LIF	leukemia inhibitory factor; leukemia inhibitory factor (cholinergic differentiation factor)
2.64	0.006476	MYH11	myosin, heavy chain 11, smooth muscle
2.63	0.001581	ADAMTS9	ADAM metallopeptidase with thrombospondin type 1 motif, 9
2.63	0.002082	ARHGEF26	Rho guanine nucleotide exchange factor (GEF) 26
2.63	0.04867	FOXP2	forkhead box P2
2.63	0.00366	ITGA5	integrin, alpha 5 (fibronectin receptor, alpha polypeptide)
2.62	0.022924	HS3ST2	heparan sulfate (glucosamine) 3-O-sulfotransferase 2
2.62	0.005109	LGALS9B	lectin, galactoside-binding, soluble, 9B
2.62	0.019539	LOC154761	family with sequence similarity 115, member C pseudogene; family with sequence similarity 115, member C (FAM115C) pseudogene
2.62	0.003975	TNS3	tensin 3
2.62	0.012826	WAS	Wiskott-Aldrich syndrome; Wiskott-Aldrich syndrome (eczema-thrombocytopenia)
2.61	0.039833	CD200R1	CD200 receptor 1
2.61	0.002173	KIAA1598	KIAA1598
2.61	0.00409	MXRA5	matrix-remodelling associated 5
2.61	0.004275	RP11-536O18.1	putative novel transcript
2.61	0.021161	STEAP2	STEAP family member 2, metalloreductase; six transmembrane epithelial antigen of the prostate 2
2.6	0.010225	RP11-626H12.2	novel transcript
2.6	0.010988	SIGLEC1	sialic acid binding Ig-like lectin 1, sialoadhesin
2.6	0.00366	SIGLEC9	sialic acid binding Ig-like lectin 9
2.59	0.00115	ETS1	v-ets avian erythroblastosis virus E26 oncogene homolog 1; v-ets erythroblastosis virus E26 oncogene homolog 1 (avian)
2.59	0.033036	RASD1	RAS, dexamethasone-induced 1
2.59	0.000345	PARP8	novel transcript; uncharacterized LOC103091866; poly (ADP-ribose) polymerase family, member 8; long intergenic non-protein coding RNA 623; long intergenic non-protein coding RNA 1138; long intergenic non-protein coding RNA 869; uncharacterized LOC388692
2.59	0.002505	UCP2	uncoupling protein 2 (mitochondrial, proton carrier)
2.57	0.043684	BMP2	bone morphogenetic protein 2
2.57	0.002506	DPYSL4	dihydropyrimidinase-like 4
2.57	0.006737	HNMT	histamine N-methyltransferase
2.57	0.001392	PTAFR	platelet-activating factor receptor
2.56	0.032242	HCK	HCK proto-oncogene, Src family tyrosine kinase; hemopoietic cell kinase
2.55	0.041193	EGR1	early growth response 1
2.54	0.008425	AC007879.7	putative novel transcript
2.54	0.002387	MAGED4B	melanoma antigen family D, 4B; melanoma antigen family D, 4; small nucleolar RNA, H/ACA box 11D; small nucleolar RNA, H/ACA box 11E
2.54	0.014361	MIR548I2	microRNA 548i-2; microRNA 548i-1; microRNA 548i-3
2.54	0.000103	NPAS2	neuronal PAS domain protein 2
2.53	0.00095	DCSTAMP	dendrocyte expressed seven transmembrane protein
2.53	0.004796	RASGEF1B	RasGEF domain family, member 1B
2.53	0.002181	ZNF93	zinc finger protein 93
2.52	0.023813	LOC100507460	uncharacterized LOC100507460
2.52	0.00051	ZNF608	zinc finger protein 608
2.51	0.030026	CD68	CD68 molecule; small nucleolar RNA, H/ACA box 67; uncharacterized LOC101928634; novel transcript
2.51	0.043924	IL18BP	interleukin 18 binding protein
2.51	0.000115	NETO2	neuropilin (NRP) and tolloid (TLL)-like 2
2.5	0.000579	KCNMB1	potassium large conductance calcium-activated channel, subfamily M, beta member 1
2.5	0.009438	LOC101928188	uncharacterized LOC101928188; novel transcript
2.49	0.000479	GPC6	glypican 6
2.49	0.021713	LOC101929484	uncharacterized LOC101929484; novel transcript
2.49	0.015234	TNFAIP8L1	tumor necrosis factor, alpha-induced protein 8-like 1
2.48	0.003948	ALOX5	arachidonate 5-lipoxygenase
2.47	0.030894	EDNRB	endothelin receptor type B
2.47	0.035709	HSPA9	heat shock 70kDa protein 9 (mortalin)
2.47	0.001907	IL2RA	interleukin 2 receptor, alpha
2.47	0.020026	RNU6-83P	RNA, U6 small nuclear 83, pseudogene
2.47	0.042829	RP11-70J12.1	putative novel transcript
2.47	0.000222	SCD	stearoyl-CoA desaturase (delta-9-desaturase)
2.46	0.00671	DNM1	dynamin 1
2.46	0.002962	OAS2	2-5-oligoadenylate synthetase 2, 69/71kDa; 2'-5'-oligoadenylate synthetase 2, 69/71kDa
2.46	0.004039	RP1-142L7.5	novel transcript
2.45	0.036595	EMCN	endomucin
2.45	0.003392	HSD17B14	hydroxysteroid (17-beta) dehydrogenase 14
2.45	0.027642	LOC101928829	uncharacterized LOC101928829; novel transcript, antisense to C16orf58
2.45	0.012334	PDE3A	phosphodiesterase 3A, cGMP-inhibited
2.44	0.002085	GPRIN3	GPRIN family member 3
2.44	0.043575	HLA-DPB2	major histocompatibility complex, class II, DP beta 2 (pseudogene)
2.44	0.000103	MS4A6A	membrane-spanning 4-domains, subfamily A, member 6A
2.44	0.013563	TMEM86A	transmembrane protein 86A
2.43	0.003472	HLA-DRB1	major histocompatibility complex, class II, DR beta 1; HLA class II histocompatibility antigen, DRB1-10 beta chain-like; major histocompatibility complex, class II, DR beta 3; major histocompatibility complex, class II, DR beta 5
2.43	0.006507	PRR24	proline rich 24
2.42	0.000175	BCL6	B-cell CLL/lymphoma 6
2.42	0.005897	COL5A2	collagen, type V, alpha 2
2.42	0.014305	DDIT4	DNA-damage-inducible transcript 4
2.42	0.016245	FGF10	fibroblast growth factor 10
2.41	0.003086	HLA-DQB1	major histocompatibility complex, class II, DQ beta 1; HLA class II histocompatibility antigen, DQ beta 1 chain-like
2.41	0.004966	LOC100132741	uncharacterized LOC100132741; long intergenic non-protein coding RNA 891
2.41	0.029061	RASL10B	RAS-like, family 10, member B
2.4	0.04898	C5orf46	chromosome 5 open reading frame 46
2.4	0.019344	CTC-327F10.5	novel transcript
2.4	0.003594	ENO2	enolase 2 (gamma, neuronal)
2.4	0.046873	MIR130B	microRNA 130b
2.4	0.005057	PDZRN3	PDZ domain containing ring finger 3
2.4	0.035574	PTGS2	prostaglandin-endoperoxide synthase 2 (prostaglandin G/H synthase and cyclooxygenase)
2.39	0.000202	GGT1	gamma-glutamyltransferase 1; gamma-glutamyltransferase 3 pseudogene; gamma-glutamyltransferase 8 pseudogene; gamma-glutamyltransferase light chain 2; gamma-glutamyltransferase light chain 1; gamma-glutamyltransferase 2; immunoglobulin superfamily member 3-like; gamma-glutamyltransferase 1 (GGT1) pseudogene; pseudogene similar to part of gamma-glutamyltransferase family protein pseudogene
2.39	0.029796	MMP13	matrix metallopeptidase 13 (collagenase 3)
2.39	0.001003	RP11-264E20.1	novel transcript
2.39	0.006582	VEGFA	vascular endothelial growth factor A
2.38	0.000953	ARSI	arylsulfatase family, member I
2.38	0.00383	PRKXP1	protein kinase, X-linked, pseudogene 1
2.37	0.006834	C1QA	complement component 1, q subcomponent, A chain
2.37	0.00548	CXCL3	chemokine (C-X-C motif) ligand 3
2.37	0.001195	LINC00869	long intergenic non-protein coding RNA 869; novel transcript
2.37	0.007838	P2RX7	purinergic receptor P2X, ligand-gated ion channel, 7
2.37	0.00844	SAT1	spermidine/spermine N1-acetyltransferase 1
2.37	0.000451	TGFB1	transforming growth factor, beta 1
2.36	0.021983	GABBR1	gamma-aminobutyric acid (GABA) B receptor, 1
2.36	0.041728	NBPF20	neuroblastoma breakpoint family, member 20
2.35	0.012169	ABCA1	ATP-binding cassette, sub-family A (ABC1), member 1
2.35	0.020652	FAM213A	family with sequence similarity 213, member A
2.35	0.00164	FERMT3	fermitin family member 3; Fermitin family homolog 3
2.35	0.027789	IL10RA	interleukin 10 receptor, alpha
2.35	0.001625	INPP5D	inositol polyphosphate-5-phosphatase, 145kDa
2.35	0.001803	KCNJ2	potassium inwardly-rectifying channel, subfamily J, member 2
2.35	0.041213	SNORA14A	small nucleolar RNA, H/ACA box 14A
2.34	0.005516	C7orf31	chromosome 7 open reading frame 31
2.34	0.000727	CD83	CD83 molecule
2.34	0.007857	COL4A1	collagen, type IV, alpha 1; collagen type IV alpha 1
2.34	0.02311	HLA-DMB	major histocompatibility complex, class II, DM beta; major histocompatibility complex class II DM beta; major histocompatibility complex, class II, DM alpha; major histocompatibility complex class II DM alpha; novel major histocompatibility complex, class II, DM alpha (HLA-DMA) and major histocompatibility complex, class II, DM beta (HLA-DMB) protein
2.34	0.012304	KIF21B	kinesin family member 21B
2.34	0.015805	LYVE1	lymphatic vessel endothelial hyaluronan receptor 1
2.34	0.025129	RNF144A	ring finger protein 144A
2.34	0.017126	SLAMF6	SLAM family member 6
2.33	0.025164	DUSP6	dual specificity phosphatase 6
2.33	0.016381	HIST1H1E	histone cluster 1, H1e
2.32	0.010402	CD82	CD82 molecule
2.32	0.000427	COL3A1	collagen, type III, alpha 1
2.32	0.00344	TMEM119	transmembrane protein 119
2.32	0.015497	TSPAN2	tetraspanin 2
2.31	0.010611	EGFL6	EGF-like-domain, multiple 6
2.31	0.00674	IRF8	interferon regulatory factor 8
2.31	0.00051	PREX1	phosphatidylinositol-3,4,5-trisphosphate-dependent Rac exchange factor 1
2.31	0.002089	RASGRF2	Ras protein-specific guanine nucleotide-releasing factor 2
2.3	0.00742	ARHGAP25	Rho GTPase activating protein 25
2.3	0.012636	SNORD11	small nucleolar RNA, C/D box 11
2.29	0.005489	ACVR2A	activin A receptor, type IIA
2.29	0.008819	CALCRL	calcitonin receptor-like
2.29	0.026016	IFITM1	interferon induced transmembrane protein 1; interferon induced transmembrane protein 1 (9-27)
2.29	0.00357	KIAA0040	KIAA0040
2.29	0.007087	TSPAN13	tetraspanin 13
2.28	0.012782	ACKR1	atypical chemokine receptor 1 (Duffy blood group); Duffy blood group, chemokine receptor
2.28	0.003055	CD300LF	CD300 molecule-like family member f
2.28	0.041455	CHL1	cell adhesion molecule L1-like; cell adhesion molecule with homology to L1CAM (close homolog of L1)
2.28	0.00416	DYSF	dysferlin; dysferlin, limb girdle muscular dystrophy 2B (autosomal recessive)
2.28	0.019628	ECM2	extracellular matrix protein 2, female organ and adipocyte specific
2.28	0.038052	KRTAP5-4	keratin associated protein 5-4
2.28	0.011684	SOCS3	suppressor of cytokine signaling 3
2.28	0.005342	TRIB2	tribbles pseudokinase 2; tribbles homolog 2 (Drosophila)
2.27	0.003461	EPB41L4A	erythrocyte membrane protein band 4.1 like 4A
2.27	0.000438	ITM2C	integral membrane protein 2C
2.27	0.013526	PDE1B	phosphodiesterase 1B, calmodulin-dependent
2.27	0.027938	RAB42	RAB42, member RAS oncogene family
2.26	0.004963	LINC01057	long intergenic non-protein coding RNA 1057; novel transcript
2.26	0.00124	PELI1	pellino E3 ubiquitin protein ligase 1; pellino homolog 1 (Drosophila)
2.26	0.002364	SMIM3	small integral membrane protein 3
2.26	0.028982	SUCNR1	succinate receptor 1
2.25	0.010021	CCL4	chemokine (C-C motif) ligand 4
2.25	0.016944	IFI44	interferon-induced protein 44
2.25	0.012103	MIR1299	microRNA 1299
2.24	0.015813	IL3RA	interleukin 3 receptor, alpha (low affinity)
2.24	0.002372	PLAUR	plasminogen activator, urokinase receptor
2.24	0.006404	WSB1	WD repeat and SOCS box containing 1; WD repeat and SOCS box-containing 1
2.23	0.022154	FBLN7	fibulin 7
2.23	0.046914	LZTS1	leucine zipper, putative tumor suppressor 1
2.23	0.001789	PCBP3	poly(rC) binding protein 3
2.23	0.013796	SDS	serine dehydratase
2.22	6.7e-05	ARG2	arginase 2; arginase, type II
2.22	0.011951	ATXN1	ataxin 1
2.22	0.027881	CAPN6	calpain 6
2.22	0.001864	LOC441081	POM121 membrane glycoprotein (rat) pseudogene; putative POM121-like protein 1-like; integral membrane glycoprotein-like
2.22	0.001802	RASSF2	Ras association (RalGDS/AF-6) domain family member 2
2.21	0.003813	AC112721.2	novel protein (LOC728009)
2.21	0.004567	GBP4	guanylate binding protein 4
2.21	0.041094	MMP12	matrix metallopeptidase 12 (macrophage elastase)
2.21	0.042874	PDLIM7	PDZ and LIM domain 7 (enigma)
2.21	0.020099	RRAGD	Ras-related GTP binding D
2.2	0.03768	GCA	grancalcin, EF-hand calcium binding protein
2.2	0.009791	KDM7A	lysine (K)-specific demethylase 7A; jumonji C domain containing histone demethylase 1 homolog D (S. cerevisiae)
2.2	0.002496	LITAF	lipopolysaccharide-induced TNF factor
2.2	0.008771	SERPINA1	serpin peptidase inhibitor, clade A (alpha-1 antiproteinase, antitrypsin), member 1
2.2	0.002067	SLC29A1	solute carrier family 29 (equilibrative nucleoside transporter), member 1; solute carrier family 29 (nucleoside transporters), member 1
2.2	0.042139	SNORD91B	small nucleolar RNA, C/D box 91B
2.2	0.0003	VAT1L	vesicle amine transport 1-like; vesicle amine transport protein 1 homolog (T. californica)-like
2.19	0.011186	GAREM	GRB2 associated, regulator of MAPK1
2.19	0.042792	HSD11B2	hydroxysteroid (11-beta) dehydrogenase 2
2.19	0.030792	PKNOX2	PBX/knotted 1 homeobox 2
2.19	0.000837	UPP1	uridine phosphorylase 1
2.18	0.002806	COL6A2	collagen, type VI, alpha 2
2.18	0.024184	PTGDR	prostaglandin D2 receptor (DP)
2.18	0.039925	TGFB1I1	transforming growth factor beta 1 induced transcript 1
2.17	0.010673	CLSTN2	calsyntenin 2
2.17	0.019147	DDX26B	DEAD/H (Asp-Glu-Ala-Asp/His) box polypeptide 26B
2.17	0.0035	HERC6	HECT and RLD domain containing E3 ubiquitin protein ligase family member 6; hect domain and RLD 6
2.17	0.00158	NFATC2	nuclear factor of activated T-cells, cytoplasmic, calcineurin-dependent 2
2.17	0.040824	NT5DC2	5-nucleotidase domain containing 2; 5'-nucleotidase domain containing 2
2.17	0.002519	SIGLEC11	sialic acid binding Ig-like lectin 11; sialic acid binding Ig-like lectin 16 (gene/pseudogene); sialic acid binding Ig-like lecting 16 (gene/pseudogene); sialic acid binding Ig-like lectin 10
2.16	0.005096	CYP2S1	cytochrome P450, family 2, subfamily S, polypeptide 1
2.16	0.012029	FRRS1	ferric-chelate reductase 1
2.16	0.042268	LINC01000	long intergenic non-protein coding RNA 1000; long intergenic non-protein coding RNA 1061; putative uncharacterized protein FLJ46235-like
2.16	0.016203	LOC101928173	uncharacterized LOC101928173
2.16	0.006312	MSC	musculin; musculin (activated B-cell factor-1)
2.16	0.001457	SERPINF1	serpin peptidase inhibitor, clade F (alpha-2 antiplasmin, pigment epithelium derived factor), member 1
2.16	0.040518	SNORA2A	small nucleolar RNA, H/ACA box 2A
2.15	0.001436	AGPAT4	1-acylglycerol-3-phosphate O-acyltransferase 4; 1-acylglycerol-3-phosphate O-acyltransferase 4 (lysophosphatidic acid acyltransferase, delta)
2.15	0.008635	CLEC1A	C-type lectin domain family 1, member A; C-type lectin domain family 1 member A
2.15	0.002686	CPNE2	copine II
2.15	0.009426	LOC101928406	uncharacterized LOC101928406; putative novel transcript
2.15	0.000224	PRICKLE2	prickle homolog 2 (Drosophila)
2.15	0.048755	TNFSF13	tumor necrosis factor (ligand) superfamily, member 13; TNFSF12-TNFSF13 readthrough; tumor necrosis factor (ligand) superfamily, member 12
2.14	0.022807	PDK4	pyruvate dehydrogenase kinase, isozyme 4
2.14	0.033746	TRAF5	TNF receptor-associated factor 5
2.14	0.003229	ZSWIM4	zinc finger, SWIM-type containing 4
2.13	0.004304	CCL4L2	chemokine (C-C motif) ligand 4-like 2; chemokine (C-C motif) ligand 4-like 1; chemokine (C-C motif) ligand 4
2.13	0.014764	CEP95	centrosomal protein 95kDa
2.13	0.037632	CMKLR1	chemokine-like receptor 1
2.13	0.01844	HEPH	hephaestin
2.13	0.042038	MDC1-AS1	MDC1 antisense RNA 1; novel transcript
2.13	0.002401	PMEPA1	prostate transmembrane protein, androgen induced 1
2.13	0.00445	POTED	POTE ankyrin domain family, member D; POTE ankyrin domain family, member C
2.13	0.038911	SDK1	sidekick cell adhesion molecule 1; sidekick homolog 1, cell adhesion molecule (chicken)
2.13	0.008308	SYK	spleen tyrosine kinase
2.12	0.01294	ITPKB	inositol-trisphosphate 3-kinase B; inositol 1,4,5-trisphosphate 3-kinase B
2.12	0.028225	JUP	junction plakoglobin
2.12	0.016844	MIR210HG	MIR210 host gene (non-protein coding)
2.12	0.008502	SEZ6L2	seizure related 6 homolog (mouse)-like 2
2.11	0.01093	CLMN	calmin (calponin-like, transmembrane)
2.11	0.005533	KB-1183D5.14	putative novel transcript
2.11	0.021161	RNU7-27P	RNA, U7 small nuclear 27 pseudogene
2.11	0.009175	SIRPB1	signal-regulatory protein beta 1
2.11	0.039087	SMO	smoothened, frizzled class receptor; smoothened homolog (Drosophila)
2.1	0.010326	ADAMTS2	ADAM metallopeptidase with thrombospondin type 1 motif, 2
2.1	0.010398	LOC151760	uncharacterized LOC151760; novel protein (LOC151760)
2.1	0.006214	MX2	myxovirus (influenza virus) resistance 2 (mouse)
2.1	0.000375	PDLIM1	PDZ and LIM domain 1
2.1	0.000801	PIK3CG	phosphatidylinositol-4,5-bisphosphate 3-kinase, catalytic subunit gamma; phosphoinositide-3-kinase, catalytic, gamma polypeptide
2.1	0.024229	PPAP2A	phosphatidic acid phosphatase type 2A
2.1	0.020118	PRKAA2	protein kinase, AMP-activated, alpha 2 catalytic subunit
2.1	0.002764	RP11-27M24.1	novel transcript, antisense to EMP2
2.09	0.02613	GBP1	guanylate binding protein 1, interferon-inducible
2.09	0.010489	GPR84	G protein-coupled receptor 84
2.09	0.015166	MYO1F	myosin IF
2.09	0.001189	PITPNC1	phosphatidylinositol transfer protein, cytoplasmic 1
2.09	0.018899	PRKX	protein kinase, X-linked
2.09	0.02595	RNU6-876P	RNA, U6 small nuclear 876, pseudogene
2.09	0.000437	RP11-400N13.3	novel transcript
2.09	0.017114	SLC7A2	solute carrier family 7 (cationic amino acid transporter, y+ system), member 2
2.08	1.8e-05	AC018865.5	single stranded DNA binding protein 3 (SSBP3) pseudogene; single-stranded DNA binding protein 3 (SSBP3) pseudogene
2.08	0.001512	BCL3	B-cell CLL/lymphoma 3; microRNA 8085
2.08	0.001028	COL6A1	collagen, type VI, alpha 1
2.08	0.00725	CREB3L1	cAMP responsive element binding protein 3-like 1
2.08	0.034368	GAS7	growth arrest-specific 7
2.08	0.002882	HLA-L	major histocompatibility complex, class I, L (pseudogene); major histocompatibility complex, class I, L
2.08	0.019035	IL10	interleukin 10
2.08	0.003908	PHC1	polyhomeotic homolog 1 (Drosophila)
2.08	0.019589	RNU6ATAC24P	RNA, U6atac small nuclear 24, pseudogene; protein phosphatase 1, regulatory (inhibitor) subunit 2
2.07	0.008859	GNA15	guanine nucleotide binding protein (G protein), alpha 15 (Gq class)
2.07	0.045427	MILR1	mast cell immunoglobulin-like receptor 1
2.07	0.006485	SMA4	glucuronidase, beta pseudogene; NLR family, apoptosis inhibitory protein; NLR family, apoptosis inhibitory protein (NAIP) pseudogene
2.07	0.021089	SPRY1	sprouty homolog 1, antagonist of FGF signaling (Drosophila)
2.06	0.015337	KIF13B	kinesin family member 13B
2.06	0.022602	MPP1	membrane protein, palmitoylated 1, 55kDa
2.06	0.014561	PLN	phospholamban
2.06	0.001666	SERPING1	serpin peptidase inhibitor, clade G (C1 inhibitor), member 1
2.05	0.002856	AEBP1	AE binding protein 1; microRNA 4649
2.05	0.042666	CYYR1	cysteine/tyrosine-rich 1
2.05	0.005681	HLA-A	major histocompatibility complex, class I, A; major histocompatibility complex, class I, B; major histocompatibility complex, class I, H (pseudogene)
2.05	0.049892	HLA-DMA	major histocompatibility complex, class II, DM alpha; major histocompatibility complex class II DM alpha
2.05	0.001295	HR	hair growth associated; hairless homolog (mouse)
2.05	0.012118	NDUFA4L2	NADH dehydrogenase (ubiquinone) 1 alpha subcomplex, 4-like 2
2.04	0.026985	CDY2A	chromodomain protein, Y-linked, 2A; chromodomain protein, Y-linked, 1; chromodomain protein, Y-linked, 2B; chromodomain protein, Y-linked, 1B; novel protein similar to chromodomain protein, Y-linked, 2A
2.04	0.026549	GHR	growth hormone receptor
2.04	0.00125	HLA-A	major histocompatibility complex, class I, A
2.04	0.01066	LMOD1	leiomodin 1 (smooth muscle)
2.03	0.010158	ALDOC	aldolase C, fructose-bisphosphate
2.03	0.000795	CADPS2	Ca++-dependent secretion activator 2
2.03	0.043973	FCGR2A	Fc fragment of IgG, low affinity IIa, receptor (CD32)
2.03	0.0145	HMOX1	heme oxygenase (decycling) 1
2.03	0.044755	RNASE2	ribonuclease, RNase A family, 2 (liver, eosinophil-derived neurotoxin)
2.03	0.013655	RNF144A-AS1	RNF144A antisense RNA 1; novel transcript, antisense to RNF144A
2.03	0.00146	VAMP8	vesicle-associated membrane protein 8; vesicle-associated membrane protein 8 (endobrevin)
2.03	0.041555	VASH1	vasohibin 1
2.02	0.0096	HLA-F	major histocompatibility complex, class I, F
2.02	0.016111	IGSF21	immunoglobin superfamily, member 21
2.02	0.021921	ITIH5	inter-alpha-trypsin inhibitor heavy chain family, member 5; inter-alpha (globulin) inhibitor H5
2.02	0.000727	IVNS1ABP	influenza virus NS1A binding protein
2.02	0.001193	PLEKHG2	pleckstrin homology domain containing, family G (with RhoGef domain) member 2
2.02	0.039668	RNU6-1013P	RNA, U6 small nuclear 1013, pseudogene
2.01	0.001002	BMP1	bone morphogenetic protein 1
2.01	0.006856	CD22	CD22 molecule
2.01	0.005549	JAKMIP2	janus kinase and microtubule interacting protein 2; Janus kinase and microtubule interacting protein 2
2.01	0.020452	LINC00152	long intergenic non-protein coding RNA 152; uncharacterized LOC101930489; MIR4435-1 host gene (non-protein coding); novel transcript
2.01	0.006893	THBS4	thrombospondin 4
-2.01	0.019591	CCNA2	cyclin A2
-2.01	0.01192	CDCA7L	cell division cycle associated 7-like
-2.01	0.001704	DST	dystonin
-2.01	0.037231	DYNC2H1	dynein, cytoplasmic 2, heavy chain 1
-2.01	0.048813	ELOVL6	ELOVL fatty acid elongase 6; ELOVL family member 6, elongation of long chain fatty acids (FEN1/Elo2, SUR4/Elo3-like, yeast)
-2.01	0.036055	LOC100379224	uncharacterized LOC100379224; novel transcript, antisense to ZNF225 and ZNF224
-2.02	0.002994	C7orf60	chromosome 7 open reading frame 60
-2.02	0.008211	CYP2U1	cytochrome P450, family 2, subfamily U, polypeptide 1
-2.02	0.011885	FZD6	frizzled class receptor 6; frizzled homolog 6 (Drosophila)
-2.02	0.008606	NTF3	neurotrophin 3
-2.02	0.001363	PHACTR2	phosphatase and actin regulator 2
-2.02	0.027958	RP11-536C5.2	novel transcript
-2.02	0.003082	ST3GAL5	ST3 beta-galactoside alpha-2,3-sialyltransferase 5
-2.03	0.0103	BEND6	BEN domain containing 6
-2.03	0.00102	CITED2	Cbp/p300-interacting transactivator, with Glu/Asp-rich carboxy-terminal domain, 2
-2.03	0.022852	LINC00341; SYNE3	long intergenic non-protein coding RNA 341; spectrin repeat containing, nuclear envelope family member 3
-2.03	0.040213	SMURF2	uncharacterized LOC646021; SMAD specific E3 ubiquitin protein ligase 2 (SMURF2) pseudogene; SMAD specific E3 ubiquitin protein ligase 2; leucine rich repeat containing 37B pseudogene 1; SMAD specific E3 ubiquitin protein ligase 2 pseudogene 1; novel transcript
-2.03	0.00062	QSOX1	quiescin Q6 sulfhydryl oxidase 1; uncharacterized protein FLJ23867
-2.04	0.006927	CDH1	cadherin 1, type 1, E-cadherin (epithelial)
-2.04	0.02142	GYG1	glycogenin 1
-2.04	0.026669	NKIRAS1	NFKB inhibitor interacting Ras-like 1
-2.04	0.015154	RALGPS2	Ral GEF with PH domain and SH3 binding motif 2
-2.04	0.002647	RP6-99M1.2	novel transcript
-2.05	0.001714	ARHGAP23	Rho GTPase activating protein 23; Rho GTPase activating protein 23 pseudogene 1; Rho GTPase activating protein 23 (ARHGAP23) pseudogene
-2.05	0.000322	AVPI1	arginine vasopressin-induced 1
-2.05	0.004262	NSF	N-ethylmaleimide-sensitive factor; uncharacterized LOC101930324
-2.05	0.027998	RP11-243M5.1	novel transcript
-2.06	0.009581	HIBADH	3-hydroxyisobutyrate dehydrogenase
-2.07	0.000671	AP1S3	adaptor-related protein complex 1, sigma 3 subunit
-2.07	0.031308	DMD	dystrophin
-2.07	0.019515	NAALADL2	N-acetylated alpha-linked acidic dipeptidase-like 2
-2.08	0.0026	ATP2B1	ATPase, Ca++ transporting, plasma membrane 1
-2.08	0.038705	CD109	CD109 molecule
-2.08	0.002241	EMP1	epithelial membrane protein 1
-2.08	0.016344	HSPA1B	heat shock 70kDa protein 1B; heat shock 70kDa protein 1A; heat shock 70kDa protein 1-like
-2.08	0.032416	TTPA	tocopherol (alpha) transfer protein
-2.09	0.002418	CNTNAP1	contactin associated protein 1
-2.1	0.000688	RABGEF1	RAB guanine nucleotide exchange factor (GEF) 1
-2.1	0.009233	ZNF229	zinc finger protein 229; novel transcript; ZFP28 zinc finger protein
-2.11	0.002251	EPHA4	EPH receptor A4
-2.11	0.031647	RNY4P17	RNA, Ro-associated Y4 pseudogene 17
-2.11	0.002169	RP3-390M24.1	putative novel transcript
-2.11	0.032312	STK32B	serine/threonine kinase 32B
-2.11	0.000968	TRNP1	TMF1-regulated nuclear protein 1
-2.12	0.046705	CELA3A	chymotrypsin-like elastase family, member 3A
-2.12	0.017698	DSTNP2	destrin (actin depolymerizing factor) pseudogene 2
-2.12	0.00655	KIRREL3	kin of IRRE like 3 (Drosophila)
-2.12	0.024356	PTPRB	protein tyrosine phosphatase, receptor type, B
-2.12	0.002776	WFDC21P	WAP four-disulfide core domain 21, pseudogene; novel transcript
-2.13	0.013399	HOXA11	homeobox A11
-2.13	0.002886	SPTAN1	spectrin, alpha, non-erythrocytic 1; spectrin, alpha, non-erythrocytic 1 (alpha-fodrin)
-2.14	0.000957	IL20RA	interleukin 20 receptor, alpha
-2.14	0.019009	KDELR3	KDEL (Lys-Asp-Glu-Leu) endoplasmic reticulum protein retention receptor 3
-2.14	0.003706	MIR4681	microRNA 4681
-2.14	0.001041	SCFD2	sec1 family domain containing 2
-2.15	0.029504	ESCO2	establishment of sister chromatid cohesion N-acetyltransferase 2; establishment of cohesion 1 homolog 2 (S. cerevisiae)
-2.15	0.012717	FAM196B	family with sequence similarity 196, member B
-2.15	0.00289	GALNT16	polypeptide N-acetylgalactosaminyltransferase 16; UDP-N-acetyl-alpha-D-galactosamine:polypeptide N-acetylgalactosaminyltransferase-like 1
-2.15	0.000849	KIAA1549L	KIAA1549-like
-2.15	0.000805	KPNA2	karyopherin alpha 2 (RAG cohort 1, importin alpha 1)
-2.15	0.035504	RP11-53L24.1	novel transcript
-2.15	0.001332	SSFA2	sperm specific antigen 2
-2.15	0.00743	ZNF154	zinc finger protein 154
-2.16	0.000384	DAW1	dynein assembly factor with WDR repeat domains 1
-2.16	0.008776	RRAS2	related RAS viral (r-ras) oncogene homolog 2
-2.16	0.011232	S100A13	S100 calcium binding protein A13; novel transcript
-2.16	0.006244	STS	steroid sulfatase (microsomal), isozyme S
-2.17	0.021408	FNIP2	folliculin interacting protein 2
-2.17	0.030944	MIR4326	microRNA 4326
-2.17	0.017249	TJP2	tight junction protein 2; tight junction protein 2 (zona occludens 2)
-2.18	0.01691	KRT19	keratin 19
-2.19	0.023622	ARSK	arylsulfatase family, member K
-2.19	3.1e-05	CENPN	centromere protein N
-2.19	0.024752	GAS6	growth arrest-specific 6
-2.19	0.004224	MIR4718	microRNA 4718
-2.2	0.041792	CKAP2	cytoskeleton associated protein 2
-2.2	0.004522	PPP1R3C	protein phosphatase 1, regulatory subunit 3C; protein phosphatase 1, regulatory (inhibitor) subunit 3C
-2.21	0.011125	COPZ2	coatomer protein complex, subunit zeta 2
-2.21	0.003521	DNMBP	dynamin binding protein
-2.21	0.001041	ECT2	epithelial cell transforming 2; epithelial cell transforming sequence 2 oncogene
-2.21	0.013213	HSPB7	heat shock 27kDa protein family, member 7 (cardiovascular)
-2.21	0.024791	MGLL	monoglyceride lipase
-2.22	0.007022	JADE2	jade family PHD finger 2; PHD finger protein 15
-2.22	0.001375	KCNK6	potassium channel, subfamily K, member 6
-2.22	0.0349	MEST	mesoderm specific transcript; mesoderm specific transcript homolog (mouse)
-2.23	0.010328	FAM86EP	family with sequence similarity 86, member A pseudogene; family with sequence similarity 86, member E, pseudogene
-2.23	0.000798	RCAN2	regulator of calcineurin 2
-2.23	0.011456	UXS1	UDP-glucuronate decarboxylase 1
-2.24	0.022317	HERC3	HECT and RLD domain containing E3 ubiquitin protein ligase 3; uncharacterized LOC101929134; hect domain and RLD 3
-2.24	0.039823	NIPA1	non imprinted in Prader-Willi/Angelman syndrome 1
-2.25	0.002546	EVI5	ecotropic viral integration site 5
-2.25	0.001332	LOC101928036	uncharacterized LOC101928036; novel transcript
-2.25	0.003929	OSBPL8	oxysterol binding protein-like 8
-2.26	0.000712	GAMT	guanidinoacetate N-methyltransferase
-2.26	0.011856	NMT2	N-myristoyltransferase 2
-2.27	0.006878	UCHL1	ubiquitin carboxyl-terminal esterase L1 (ubiquitin thiolesterase)
-2.28	0.010455	ETHE1	ethylmalonic encephalopathy 1
-2.28	0.033995	TRIM58	tripartite motif containing 58; tripartite motif-containing 58
-2.29	0.00256	LHX8	LIM homeobox 8
-2.29	0.027639	RNU4-65P	RNA, U4 small nuclear 65, pseudogene
-2.3	0.032382	ADI1	acireductone dioxygenase 1
-2.3	0.023161	ITGA6	integrin, alpha 6
-2.3	0.001043	NTRK3	neurotrophic tyrosine kinase, receptor, type 3
-2.3	0.0003	VASN	vasorin
-2.31	0.049315	LOC400590	uncharacterized LOC400590
-2.31	0.009017	MAB21L1	mab-21-like 1 (C. elegans); microRNA 548f-5
-2.31	0.005543	RASA4	RAS p21 protein activator 4; RAS p21 protein activator 4C, pseudogene; ras GTPase-activating protein 4-like; RAS p21 protein activator 4B; RAS p21 protein activator 4 (RASA4) pseudogene; novel protein, UPK3BL-RASA4 readthrough; novel transcript, readthrough between POLR2J3-RASA4B
-2.32	0.011236	COBLL1	cordon-bleu WH2 repeat protein-like 1; COBL-like 1
-2.32	0.040059	EDIL3	EGF-like repeats and discoidin I-like domains 3
-2.32	0.003382	SPOCK1	sparc/osteonectin, cwcv and kazal-like domains proteoglycan (testican) 1
-2.32	0.015755	WEE1	WEE1 G2 checkpoint kinase; WEE1 homolog (S. pombe)
-2.33	0.010618	CTNNAL1	catenin (cadherin-associated protein), alpha-like 1
-2.33	0.019469	GCSHP3	glycine cleavage system protein H (aminomethyl carrier) pseudogene 3; NADH dehydrogenase (ubiquinone) Fe-S protein 1, 75kDa (NADH-coenzyme Q reductase); glycine cleavage system protein H (aminomethyl carrier) (GCSH) pseudogene
-2.33	0.01203	LURAP1L	leucine rich adaptor protein 1-like
-2.33	0.019718	PAPSS2	3-phosphoadenosine 5-phosphosulfate synthase 2; 3'-phosphoadenosine 5'-phosphosulfate synthase 2
-2.34	0.000818	PLCE1	phospholipase C, epsilon 1
-2.35	0.028036	JADE1	jade family PHD finger 1; PHD finger protein 17
-2.35	0.025335	PPL	periplakin
-2.36	0.026996	SNORA25	small nucleolar RNA, H/ACA box 25; TATA box binding protein (TBP)-associated factor, RNA polymerase I, D, 41kDa; small nucleolar RNA, H/ACA box 8; small nucleolar RNA, H/ACA box 1; small nucleolar RNA, H/ACA box 18; small nucleolar RNA, H/ACA box 40; small nucleolar RNA, H/ACA box 32; small nucleolar RNA, C/D box 5; microRNA 1304
-2.4	0.001845	FAM20B	family with sequence similarity 20, member B
-2.4	0.049104	KCNMA1	potassium large conductance calcium-activated channel, subfamily M, alpha member 1
-2.4	0.020159	LOC100288911	uncharacterized LOC100288911; novel transcript
-2.4	0.014361	PTPLA	protein tyrosine phosphatase-like (proline instead of catalytic arginine), member A
-2.4	0.003198	RNY4P23	RNA, Ro-associated Y4 pseudogene 23
-2.41	0.029257	CYTL1	cytokine-like 1
-2.41	0.000245	MKX	mohawk homeobox
-2.41	0.007254	SEMA3D	sema domain, immunoglobulin domain (Ig), short basic domain, secreted, (semaphorin) 3D
-2.42	0.001515	ADD3	adducin 3 (gamma)
-2.43	0.032153	ADAMTS5	ADAM metallopeptidase with thrombospondin type 1 motif, 5
-2.43	0.011071	CPA4	carboxypeptidase A4
-2.43	0.001513	HEATR5A	HEAT repeat containing 5A; novel protein
-2.44	0.002168	CLCN5	chloride channel, voltage-sensitive 5; chloride channel 5
-2.44	0.030172	RNU6-911P	RNA, U6 small nuclear 911, pseudogene
-2.44	0.010798	XGY2	Xg blood group; Xg pseudogene, Y-linked 2
-2.45	0.000164	ARHGAP23P1	Rho GTPase activating protein 23 pseudogene 1; Rho GTPase activating protein 23 (ARHGAP23) pseudogene; Rho GTPase activating protein 23
-2.45	0.008048	BDNF	brain-derived neurotrophic factor
-2.45	0.001262	GLRX	glutaredoxin (thioltransferase)
-2.45	0.030588	LRRC8D	leucine rich repeat containing 8 family, member D
-2.45	0.008346	POLH	polymerase (DNA directed), eta
-2.46	0.004677	ASAP2	ArfGAP with SH3 domain, ankyrin repeat and PH domain 2
-2.46	0.004199	EEF1DP3	eukaryotic translation elongation factor 1 delta pseudogene 3
-2.46	0.024788	GPRC5B	G protein-coupled receptor, class C, group 5, member B; G protein-coupled receptor, family C, group 5, member B
-2.46	0.015402	IGHD2-8	immunoglobulin heavy diversity 2-8
-2.47	0.001461	CD59	CD59 molecule, complement regulatory protein
-2.47	0.043398	FLG	filaggrin
-2.48	0.014343	SERPINE2	serpin peptidase inhibitor, clade E (nexin, plasminogen activator inhibitor type 1), member 2
-2.48	0.002797	XGY2	Xg pseudogene, Y-linked 2; Xg blood group; sex determining region Y; ribosomal protein S4, Y-linked 1
-2.49	0.003036	CLDN1	claudin 1
-2.49	0.008072	DOK5	docking protein 5
-2.49	0.003849	LOC730101	uncharacterized LOC730101; HNRNP A/B related protein pseudogene
-2.49	0.01733	PKP4	plakophilin 4
-2.49	0.000122	TENM3	teneurin transmembrane protein 3
-2.5	0.001744	PAPPA2	pappalysin 2
-2.5	0.002216	POLR2L	polymerase (RNA) II (DNA directed) polypeptide L, 7.6kDa
-2.51	0.040284	LINC00607	long intergenic non-protein coding RNA 607; novel transcript
-2.51	0.014708	RN7SKP185	RNA, 7SK small nuclear pseudogene 185
-2.52	0.049256	MIR513A2	microRNA 513a-2
-2.52	0.038823	RNA5SP64	RNA, 5S ribosomal pseudogene 64
-2.53	0.04434	MIR3127	microRNA 3127
-2.53	0.014609	NT5E	5-nucleotidase, ecto (CD73); 5'-nucleotidase, ecto (CD73)
-2.53	0.000165	OSBPL3	oxysterol binding protein-like 3
-2.53	0.032009	S100A4	S100 calcium binding protein A4
-2.54	0.024769	ADAM10	ADAM metallopeptidase domain 10
-2.54	0.005866	CDH13	cadherin 13; cadherin 13, H-cadherin (heart)
-2.56	0.001122	ANKRD37	ankyrin repeat domain 37
-2.56	0.001461	MIR614	microRNA 614; G protein-coupled receptor, class C, group 5, member A; G protein-coupled receptor, family C, group 5, member A
-2.57	0.001359	ALDH7A1	aldehyde dehydrogenase 7 family, member A1
-2.57	0.045065	ALPK2	alpha-kinase 2
-2.57	0.034766	SLC12A6	solute carrier family 12 (potassium/chloride transporter), member 6; solute carrier family 12 (potassium/chloride transporters), member 6
-2.58	0.041794	MEDAG	mesenteric estrogen-dependent adipogenesis
-2.6	0.005248	SYPL2	synaptophysin-like 2
-2.61	0.008979	AFAP1	actin filament associated protein 1
-2.61	0.016509	LACC1	laccase (multicopper oxidoreductase) domain containing 1
-2.62	0.026125	AARD	alanine and arginine rich domain containing protein
-2.62	0.003253	ADAMTSL1	ADAMTS-like 1
-2.62	0.011853	EPG5	ectopic P-granules autophagy protein 5 homolog (C. elegans)
-2.63	0.000458	CNKSR3	CNKSR family member 3
-2.63	0.047222	MIR1321	microRNA 1321
-2.63	0.025187	PRKCA	protein kinase C, alpha
-2.63	0.009988	SNX25	sorting nexin 25
-2.64	0.003927	DGKI	diacylglycerol kinase, iota
-2.65	0.001193	COX7A1	cytochrome c oxidase subunit VIIa polypeptide 1 (muscle)
-2.65	2.1e-05	TANGO6	transport and golgi organization 6 homolog (Drosophila)
-2.68	0.011291	ADIRF	adipogenesis regulatory factor
-2.68	0.016747	CRIM1	cysteine rich transmembrane BMP regulator 1 (chordin-like); uncharacterized LOC101929500
-2.68	0.006711	NDFIP2	Nedd4 family interacting protein 2
-2.7	0.008514	IFIT3	interferon-induced protein with tetratricopeptide repeats 3
-2.73	0.005836	TIAM2	T-cell lymphoma invasion and metastasis 2
-2.73	0.012768	TMEM171	transmembrane protein 171
-2.74	0.021132	HIST1H3G	histone cluster 1, H3g
-2.74	0.000208	MANSC1	MANSC domain containing 1
-2.75	0.00279	GPR133	G protein-coupled receptor 133
-2.75	0.026863	MIR548AN	microRNA 548an
-2.76	0.00041	ERBB3	v-erb-b2 avian erythroblastic leukemia viral oncogene homolog 3; Receptor tyrosine-protein kinase erbB-3
-2.77	0.012921	LOC100132167	uncharacterized LOC100132167; pseudogene similar to part of ribosomal protein L7a (RPL7A); ribosomal protein L7a (RPL7A) pseudogene
-2.78	0.038266	ANKRD30B	ankyrin repeat domain 30B
-2.78	0.000899	RP11-1166P10.1	Rho GTPase activating protein 23 (ARHGAP23) pseudogene; Rho GTPase activating protein 23; Rho GTPase activating protein 23 pseudogene 1
-2.79	0.000831	EHBP1	EH domain binding protein 1
-2.81	0.005358	NALCN	sodium leak channel, non-selective
-2.83	0.002162	DOCK11	dedicator of cytokinesis 11
-2.85	0.004835	NEK7	NIMA-related kinase 7; NIMA (never in mitosis gene a)-related kinase 7
-2.85	0.035043	SNORD114-18	small nucleolar RNA, C/D box 114-18
-2.86	0.009831	CRLF1	cytokine receptor-like factor 1; CRLF1 cytokine receptor-like factor 1
-2.91	0.00168	MID1	midline 1; midline 1 (Opitz/BBB syndrome)
-2.91	0.004472	NIPAL3	NIPA-like domain containing 3
-2.92	0.031356	ITGB8	integrin, beta 8
-2.92	0.007087	SLC1A1	solute carrier family 1 (neuronal/epithelial high affinity glutamate transporter, system Xag), member 1
-2.93	0.04074	BMP6	bone morphogenetic protein 6
-2.93	0.045516	BMPER	BMP binding endothelial regulator
-2.93	0.000395	TMEM178B	transmembrane protein 178B
-2.93	0.044785	WNT5A	wingless-type MMTV integration site family, member 5A
-2.94	0.046791	DEPTOR	DEP domain containing MTOR-interacting protein
-2.96	0.043475	LOC101928245	uncharacterized LOC101928245; novel transcript
-2.96	0.014653	SVEP1	sushi, von Willebrand factor type A, EGF and pentraxin domain containing 1
-2.96	0.004458	TMEM19	transmembrane protein 19
-2.96	0.006503	TRAJ7	T cell receptor alpha joining 7
-2.97	0.008991	ANXA3	annexin A3
-2.98	0.002223	LRRN4CL	LRRN4 C-terminal like
-3.02	0.003204	ATP10D	ATPase, class V, type 10D; ATPase, class V, type 10D (ATP10D)
-3.05	0.03326	NPR3	natriuretic peptide receptor 3; natriuretic peptide receptor C/guanylate cyclase C (atrionatriuretic peptide receptor C)
-3.05	0.005423	SEMA7A	semaphorin 7A, GPI membrane anchor (John Milton Hagen blood group); Semaphorin-7A
-3.07	0.013841	SCN8A	sodium channel, voltage gated, type VIII, alpha subunit
-3.08	0.028894	GAS6-AS2	GAS6 antisense RNA 2 (head to head)
-3.08	0.002127	ITGA4	integrin, alpha 4 (antigen CD49D, alpha 4 subunit of VLA-4 receptor)
-3.14	0.003389	TBC1D2	TBC1 domain family, member 2
-3.17	0.03263	SKP2	S-phase kinase-associated protein 2, E3 ubiquitin protein ligase; S-phase kinase-associated protein 2 (p45)
-3.18	0.011603	SAMD9	sterile alpha motif domain containing 9
-3.18	0.001728	SDC4	syndecan 4; ROS proto-oncogene 1 , receptor tyrosine kinase
-3.22	0.014236	ITPR3	inositol 1,4,5-trisphosphate receptor, type 3; inositol 1,4,5-triphosphate receptor, type 3
-3.23	0.001137	LIMCH1	LIM and calponin homology domains 1
-3.24	0.026532	GREM1	gremlin 1, DAN family BMP antagonist; gremlin 1
-3.25	0.014543	NLRP10	NLR family, pyrin domain containing 10
-3.26	0.002345	NTN4	netrin 4
-3.28	0.000646	ARHGAP29	Rho GTPase activating protein 29
-3.28	0.00629	RP11-555M1.3	novel transcript
-3.29	0.009787	GIPC2	GIPC PDZ domain containing family, member 2
-3.31	0.001013	DSEL	dermatan sulfate epimerase-like
-3.32	0.001879	GLRB	glycine receptor, beta
-3.33	0.017542	SEMA5A	sema domain, seven thrombospondin repeats (type 1 and type 1-like), transmembrane domain (TM) and short cytoplasmic domain, (semaphorin) 5A
-3.34	0.018879	SLC9A7	solute carrier family 9, subfamily A (NHE7, cation proton antiporter 7), member 7
-3.35	0.004113	HSPB6	heat shock protein, alpha-crystallin-related, B6
-3.35	0.037951	NPY4R	neuropeptide Y receptor Y4; neuropeptide Y receptor type 4-like; pancreatic polypeptide receptor 1
-3.36	0.001188	SLC38A4	solute carrier family 38, member 4
-3.39	0.005126	WNT2	wingless-type MMTV integration site family member 2
-3.44	0.018504	TENM2	teneurin transmembrane protein 2
-3.45	0.003663	BNC1	basonuclin 1
-3.45	0.01385	CPED1	cadherin-like and PC-esterase domain containing 1
-3.45	4.6e-05	MYBL1	v-myb avian myeloblastosis viral oncogene homolog-like 1; v-myb myeloblastosis viral oncogene homolog (avian)-like 1
-3.46	0.000347	AC007255.8	novel transcript, antisense to CHN2
-3.46	0.013904	COMP	cartilage oligomeric matrix protein
-3.46	0.006486	EPGN	epithelial mitogen; epithelial mitogen homolog (mouse)
-3.46	0.002918	RNU6-968P	RNA, U6 small nuclear 968, pseudogene
-3.46	0.000701	SMURF2	SMAD specific E3 ubiquitin protein ligase 2
-3.47	0.006396	TWIST2	twist family bHLH transcription factor 2; twist homolog 2 (Drosophila)
-3.48	0.004921	SAMD12	sterile alpha motif domain containing 12
-3.51	0.044843	KRTAP20-1	keratin associated protein 20-1
-3.52	0.001408	AHNAK2	AHNAK nucleoprotein 2
-3.52	0.002392	ATP8B1	ATPase, aminophospholipid transporter, class I, type 8B, member 1; ATPase, class I, type 8B, member 1
-3.53	0.001148	C1orf53	chromosome 1 open reading frame 53
-3.53	0.000245	LOXL4	lysyl oxidase-like 4
-3.54	0.044617	KRT18	keratin 18
-3.56	0.001048	OPCML	opioid binding protein/cell adhesion molecule-like
-3.56	0.030497	SYT15	synaptotagmin XV
-3.6	0.005177	DIAPH3	diaphanous-related formin 3; diaphanous homolog 3 (Drosophila)
-3.61	0.007549	PDE1A	phosphodiesterase 1A, calmodulin-dependent
-3.62	0.000329	FOXL1	forkhead box L1
-3.64	0.007506	KRT14	keratin 14
-3.66	0.017807	PKP2	plakophilin 2
-3.67	0.020436	ROR1	receptor tyrosine kinase-like orphan receptor 1
-3.69	0.017378	LRRC17	leucine rich repeat containing 17
-3.7	0.00321	BAMBI	BMP and activin membrane-bound inhibitor; BMP and activin membrane-bound inhibitor homolog (Xenopus laevis)
-3.7	0.002289	GPRC5A	G protein-coupled receptor, class C, group 5, member A; G protein-coupled receptor, family C, group 5, member A
-3.7	0.000499	RHOJ	ras homolog family member J; ras homolog gene family, member J
-3.7	0.002257	THSD4	thrombospondin, type I, domain containing 4
-3.71	0.019966	CASS4	Cas scaffolding protein family member 4
-3.72	0.000707	NR3C2	nuclear receptor subfamily 3, group C, member 2
-3.74	0.0057	FOXD1	forkhead box D1
-3.78	0.002057	ERCC6	excision repair cross-complementation group 6; ERCC6-PGBD3 readthrough; piggyBac transposable element derived 3; excision repair cross-complementing rodent repair deficiency, complementation group 6; novel protein
-3.8	0.009398	SLC14A1	solute carrier family 14 (urea transporter), member 1 (Kidd blood group)
-3.82	0.00165	RP11-138I17.1	novel transcript
-3.84	0.004476	TINAGL1	tubulointerstitial nephritis antigen-like 1
-3.86	0.019917	VEPH1	ventricular zone expressed PH domain-containing 1; ventricular zone expressed PH domain homolog 1 (zebrafish)
-3.9	0.000121	CCND1	cyclin D1
-3.9	0.000816	FAM65B	family with sequence similarity 65, member B
-3.93	0.039619	PTGIS	prostaglandin I2 (prostacyclin) synthase
-3.96	0.019491	IFIT1	interferon-induced protein with tetratricopeptide repeats 1
-3.97	0.014742	ASPM	asp (abnormal spindle) homolog, microcephaly associated (Drosophila)
-3.97	0.00916	GRAMD3	GRAM domain containing 3
-4.02	0.002829	EZR	ezrin; ROS proto-oncogene 1 , receptor tyrosine kinase
-4.03	0.000261	SSTR1	somatostatin receptor 1
-4.05	0.039029	CNKSR2	connector enhancer of kinase suppressor of Ras 2
-4.07	0.041029	MARCH1	membrane-associated ring finger (C3HC4) 4, E3 ubiquitin protein ligase; membrane-associated ring finger (C3HC4) 4
-4.11	0.040563	SLC7A14	solute carrier family 7, member 14; solute carrier family 7 (cationic amino acid transporter, y+ system), member 14
-4.13	0.007641	CDH6	cadherin 6, type 2, K-cadherin (fetal kidney)
-4.16	0.020192	LINC00842	long intergenic non-protein coding RNA 842; novel transcript
-4.18	0.008071	IL1A	interleukin 1, alpha
-4.2	0.015539	SFRP1	secreted frizzled-related protein 1
-4.21	0.000185	ADAMTS1	ADAM metallopeptidase with thrombospondin type 1 motif, 1
-4.21	0.005558	PTPRQ	protein tyrosine phosphatase, receptor type, Q
-4.22	0.000624	C11orf87	chromosome 11 open reading frame 87
-4.23	0.03952	PRELP	proline/arginine-rich end leucine-rich repeat protein
-4.23	0.00279	SBSPON	somatomedin B and thrombospondin, type 1 domain containing
-4.26	0.002097	RP11-818F20.5	novel transcript, antisense to TXNRD1
-4.32	0.009123	LRRN3	leucine rich repeat neuronal 3
-4.34	0.001536	DOCK5	dedicator of cytokinesis 5
-4.37	0.003785	FAM25A	family with sequence similarity 25, member A; family with sequence similarity 25, member C; family with sequence similarity 25, member G; novel transcript
-4.52	0.041551	LOC102724420	uncharacterized LOC102724420; novel transcript
-4.62	0.019843	RP11-624L4.1	novel transcript, antisense to C15orf54
-4.62	0.01937	SLC9A7	solute carrier family 9, subfamily A (NHE7, cation proton antiporter 7), member 7; solute carrier family 9 (sodium/hydrogen exchanger), member 7
-4.76	0.009158	ALCAM	activated leukocyte cell adhesion molecule
-4.76	0.016406	FBN2	fibrillin 2
-4.78	0.002623	FAM155A	family with sequence similarity 155, member A
-4.81	0.01421	TRPC4	transient receptor potential cation channel, subfamily C, member 4
-4.86	0.046731	KRT18P49	keratin 18 pseudogene 49; keratin 18 (KRT18) pseudogene
-4.89	0.00108	FAM180A	family with sequence similarity 180, member A
-4.91	0.000364	KCTD16	potassium channel tetramerization domain containing 16; potassium channel tetramerisation domain containing 16
-4.93	0.003764	BMP4	bone morphogenetic protein 4
-5.04	0.001753	IGFBP6	insulin-like growth factor binding protein 6
-5.34	0.016695	RP11-760H22.2	putative novel transcript
-5.42	0.002859	LOC101927885	uncharacterized LOC101927885; novel transcript
-5.44	0.000591	BST1	bone marrow stromal cell antigen 1
-5.45	0.000628	IL1RAPL2	interleukin 1 receptor accessory protein-like 2
-5.45	0.008412	LOC102546299	uncharacterized LOC102546299; novel transcript
-5.61	0.001051	F2RL2	coagulation factor II (thrombin) receptor-like 2
-5.61	0.003984	SULF1	sulfatase 1
-5.64	0.003674	LOC101927184	uncharacterized LOC101927184; novel transcript
-5.88	0.00101	NLGN1	neuroligin 1
-5.91	0.009334	CDH10	cadherin 10, type 2 (T2-cadherin)
-5.91	0.000745	CLEC3B	C-type lectin domain family 3, member B; exosome component 7
-5.93	0.009151	ANO4	anoctamin 4
-5.93	0.00572	PRSS12	protease, serine, 12 (neurotrypsin, motopsin)
-5.96	0.000738	SLC4A4	solute carrier family 4 (sodium bicarbonate cotransporter), member 4; solute carrier family 4, sodium bicarbonate cotransporter, member 4
-6.31	0.028394	LINC01018	long intergenic non-protein coding RNA 1018; novel transcript
-6.35	0.023663	MYH2	myosin, heavy chain 2, skeletal muscle, adult
-6.43	0.000117	TNXB	tenascin XB; activating transcription factor 6 beta; tenascin XA (pseudogene); tenascin XA pseudogene
-6.46	0.012568	B3GALT2	UDP-Gal:betaGlcNAc beta 1,3-galactosyltransferase, polypeptide 2
-6.52	0.001436	GREM2	gremlin 2, DAN family BMP antagonist; gremlin 2, cysteine knot superfamily, homolog (Xenopus laevis)
-6.57	0.020369	LINC01133	long intergenic non-protein coding RNA 1133; novel transcript
-6.69	0.001767	SDPR	serum deprivation response; serum deprivation response (phosphatidylserine binding protein)
-6.71	0.007745	FGF5	fibroblast growth factor 5
-6.76	0.008325	DPP4	dipeptidyl-peptidase 4
-6.9	0.002664	GFRA1	GDNF family receptor alpha 1
-7.01	0.000445	USP53	ubiquitin specific peptidase 53
-7.1	0.000207	SEMA3C	sema domain, immunoglobulin domain (Ig), short basic domain, secreted, (semaphorin) 3C
-7.17	0.002611	ITGBL1	integrin, beta-like 1 (with EGF-like repeat domains)
-7.19	0.000876	GPR126	G protein-coupled receptor 126
-7.44	0.008996	LINC01085	long intergenic non-protein coding RNA 1085; novel transcript
-7.53	0.001872	MET	MET proto-oncogene, receptor tyrosine kinase; met proto-oncogene (hepatocyte growth factor receptor)
-7.72	0.000368	NCKAP5	NCK-associated protein 5; Nck-associated protein 5
-8.01	0.016249	PTPRQ	protein tyrosine phosphatase, receptor type, Q; uncharacterized LOC101928395
-8.05	0.001913	RAB3B	RAB3B, member RAS oncogene family
-8.38	0.0005	GALNT5	polypeptide N-acetylgalactosaminyltransferase 5; UDP-N-acetyl-alpha-D-galactosamine:polypeptide N-acetylgalactosaminyltransferase 5 (GalNAc-T5)
-8.43	0.000535	FRMPD4	FERM and PDZ domain containing 4
-8.44	0.003171	FGF9	fibroblast growth factor 9; fibroblast growth factor 9 (glia-activating factor)
-8.6	0.00114	MGARP	mitochondria-localized glutamic acid-rich protein; NADH dehydrogenase (ubiquinone) 1, subcomplex unknown, 1, 6kDa
-8.7	3e-06	MYOZ2	myozenin 2
-8.88	0.02049	RIMS1	regulating synaptic membrane exocytosis 1
-9.14	0.000135	PDE1C	phosphodiesterase 1C, calmodulin-dependent 70kDa
-9.26	0.002495	PRR15	proline rich 15
-9.28	0.000297	NOV	nephroblastoma overexpressed; nephroblastoma overexpressed gene
-9.49	6.6e-05	OXTR	oxytocin receptor
-9.84	0.00104	BCHE	butyrylcholinesterase
-10.45	6.1e-05	TNXB	tenascin XB; tenascin XA (pseudogene); tenascin XA pseudogene
-10.7	0.000225	FMN2	formin 2
-10.7	0.003664	RGS7BP	regulator of G-protein signaling 7 binding protein
-10.77	0.006065	SERPINB2	serpin peptidase inhibitor, clade B (ovalbumin), member 2
-11.41	0.001522	KRT34	keratin 34; keratin, type I cuticular Ha4-like; novel protein similar to keratin 34 KRT34
-11.57	0.008564	KRTAP1-5	keratin associated protein 1-5
-13.97	0.00014	PI16	peptidase inhibitor 16
-14.56	0.000106	KRTAP2-3	keratin associated protein 2-3; keratin associated protein 2-4
-14.69	0.000296	LINC01111	long intergenic non-protein coding RNA 1111; novel transcript
-14.77	0.04311	MIR622	microRNA 622; keratin 18 (KRT18) pseudogene
-15.56	0.008302	KCNK2	potassium channel, subfamily K, member 2
-15.86	0.031224	MOXD1	monooxygenase, DBH-like 1
-15.9	0.000109	TEK	TEK tyrosine kinase, endothelial
-16.16	0.014563	IGFBP5	insulin-like growth factor binding protein 5
-16.83	4.3e-05	TNXB	tenascin XB
-21.53	0.006112	RP11-553K8.5	novel transcript
-23.6	0.011211	TNFRSF11B	tumor necrosis factor receptor superfamily, member 11b
-26.14	0.000112	DSP	desmoplakin
-27.04	0.000557	HAPLN1	hyaluronan and proteoglycan link protein 1
-30.98	0.000785	KRT16P4	keratin 16 pseudogene 4; keratin 16 pseudogene 5
-31.02	3.8e-05	SCN9A	sodium channel, voltage-gated, type IX, alpha subunit
-31.48	0.00083	DKK1	dickkopf WNT signaling pathway inhibitor 1; dickkopf homolog 1 (Xenopus laevis)
-34.78	3.8e-05	ANKRD1	ankyrin repeat domain 1 (cardiac muscle)
-36.7	0.048739	KRT18P10	keratin 18 pseudogene 10; keratin 18 (KRT18) pseudogene
-38.95	0.00154	NRK	Nik related kinase

## Sheet: P2-P3
Fold Change (linear) (P2 vs. P3)	ANOVA p-value (P2 vs. P3)	Gene Symbol	Description	TC Comment
7.53	0.024922	LYZ	lysozyme
7.07	0.016556	HLA-DRA	major histocompatibility complex, class II, DR alpha; major histocompatibility complex, class II, DQ alpha 1
4.54	0.046609	AC005324.7	putative novel transcript
3.03	0.012883	CRLF1	cytokine receptor-like factor 1; CRLF1 cytokine receptor-like factor 1
2.94	0.040215	COMP	cartilage oligomeric matrix protein
2.88	0.046717	HLA-DRB3	major histocompatibility complex, class II, DR beta 3; major histocompatibility complex, class II, DR beta 1; HLA class II histocompatibility antigen, DRB1-10 beta chain-like; major histocompatibility complex, class II, DR beta 5; major histocompatibility complex, class II, DR beta 4
2.88	0.040528	TYROBP	TYRO protein tyrosine kinase binding protein
2.82	0.010389	LIME1	Lck interacting transmembrane adaptor 1; zinc finger, CCCH-type with G patch domain; novel protein, ZGPAT-LIME1 readthrough
2.76	0.002602	SNORD65	small nucleolar RNA, C/D box 65; small nucleolar RNA, C/D box 49A; LRRC75A antisense RNA 1; small nucleolar RNA, C/D box 49B; C17orf76 antisense RNA 1 (non-protein coding)
2.75	0.038519	LAPTM5	lysosomal protein transmembrane 5; lysosomal multispanning membrane protein 5
2.59	0.012285	AIF1	allograft inflammatory factor 1
2.56	0.006969	KRT83	keratin 83
2.35	0.011061	ID3	inhibitor of DNA binding 3, dominant negative helix-loop-helix protein
2.3	0.008076	RP11-136I14.2	novel transcript
2.3	0.04244	RP1-66C13.3	lectin, galactoside-binding, soluble, 9 (LGALS9) pseudogene; lectin, galactoside-binding, soluble, 9
2.28	0.045514	SNORD48	small nucleolar RNA, C/D box 48
2.25	0.006691	RNA5SP360	RNA, 5S ribosomal pseudogene 360
2.2	0.020379	OR8U1	olfactory receptor, family 8, subfamily U, member 1; olfactory receptor, family 8, subfamily U, member 8; olfactory receptor, family 8, subfamily U, member 9
2.18	0.009714	CLIC3	chloride intracellular channel 3
2.16	0.045083	OXTR	oxytocin receptor
2.12	0.028601	CTD-2201G16.1	novel transcript, antisense to MYH7
2.11	0.016025	ADAMTSL5	ADAMTS-like 5
2.1	0.036821	SMR3A	submaxillary gland androgen regulated protein 3A
2.09	0.016815	OR2L1P	olfactory receptor, family 2, subfamily L, member 1 pseudogene
2.09	0.034978	SNORD92	small nucleolar RNA, C/D box 92
2.07	0.030891	HSPB7	heat shock 27kDa protein family, member 7 (cardiovascular)
2.07	0.034136	PRR11	proline rich 11
2.06	0.030243	HLA-DRB1	major histocompatibility complex, class II, DR beta 1; HLA class II histocompatibility antigen, DRB1-10 beta chain-like; major histocompatibility complex, class II, DR beta 4; major histocompatibility complex, class II, DR beta 3; major histocompatibility complex, class II, DQ beta 1; HLA class II histocompatibility antigen, DQ beta 1 chain-like; major histocompatibility complex, class II, DR bet…
2.02	0.028943	C8orf46	chromosome 8 open reading frame 46
2.02	0.040489	MPEG1	macrophage expressed 1
-2.01	0.020268	SFR1	SWI5-dependent recombination repair 1
-2.02	0.010618	IL1A	interleukin 1, alpha
-2.04	0.03619	LOC100132352	FSHD region gene 1 pseudogene
-2.05	0.017098	MIR4483	microRNA 4483
-2.07	0.014817	LOC101927668	uncharacterized LOC101927668; novel transcript, sense overlapping to MACC1
-2.1	0.026088	RNU7-43P	RNA, U7 small nuclear 43 pseudogene
-2.14	0.013137	MIR4633	microRNA 4633
-2.14	0.005418	RP11-51J9.4	novel transcript
-2.16	0.019937	TLR3	toll-like receptor 3
-2.18	0.016321	IGHV3-23	immunoglobulin heavy variable 3-23; immunoglobulin heavy constant gamma 1 (G1m marker); immunoglobulin kappa locus
-2.22	0.031191	FGF16	fibroblast growth factor 16
-2.24	0.034548	RNA5SP64	RNA, 5S ribosomal pseudogene 64
-2.24	0.017007	RNU6-758P	RNA, U6 small nuclear 758, pseudogene
-2.27	0.031977	SPAG11B	sperm associated antigen 11B; sperm associated antigen 11A
-2.29	0.015767	RNU6-206P	RNA, U6 small nuclear 206, pseudogene
-2.29	0.026352	RP11-332H17.1	putative novel transcript
-2.3	0.011539	XPNPEP2	X-prolyl aminopeptidase (aminopeptidase P) 2, membrane-bound
-2.37	0.026346	PAPPA-AS1	PAPPA antisense RNA 1
-2.38	0.047774	GCC2	GRIP and coiled-coil domain containing 2
-2.53	0.00873	MIR4433A	microRNA 4433a
-2.6	0.037887	LRRC17	leucine rich repeat containing 17
-2.64	0.012219	VIT	vitrin
-2.69	0.004599	SRPX	sushi-repeat containing protein, X-linked; sushi-repeat-containing protein, X-linked
-3.07	0.023664	KRTAP20-1	keratin associated protein 20-1
-3.12	0.034976	RNU6-622P	RNA, U6 small nuclear 622, pseudogene
-3.22	0.017648	RNU6-928P	RNA, U6 small nuclear 928, pseudogene
-3.45	0.030417	MIR539	microRNA 539
-3.69	0.037367	MIR606	microRNA 606
-3.82	0.005861	COLEC12	collectin sub-family member 12
-3.98	0.036583	RP11-138I17.1	novel transcript
-4.76	0.042256	TNFSF10	tumor necrosis factor (ligand) superfamily, member 10
-4.97	0.035681	OMD	osteomodulin

## Sheet: P3-P4
Fold Change (linear) (P3 vs. P4)	ANOVA p-value (P3 vs. P4)	Gene Symbol	Description	TC Comment
2.12	0.018384	MIR520D	microRNA 520d
-2.13	0.025026	LIME1	Lck interacting transmembrane adaptor 1; zinc finger, CCCH-type with G patch domain; novel protein, ZGPAT-LIME1 readthrough
-2.23	0.011929	MIR3201	microRNA 3201
-2.47	0.039881	RNU1-21P	RNA, U1 small nuclear 21, pseudogene

## Sheet: P4-P5
Fold Change (linear) (P4 vs. P5)	ANOVA p-value (P4 vs. P5)	Gene Symbol	Description
2.16	0.018778	RNU6-1039P	RNA, U6 small nuclear 1039, pseudogene
2.13	0.02501	LOC100506885	uncharacterized LOC100506885; putative novel transcript
2.09	0.006819	LOC101928829	uncharacterized LOC101928829; novel transcript, antisense to C16orf58
2.07	0.012226	RNU1-21P	RNA, U1 small nuclear 21, pseudogene
2.03	0.0107	RPSAP52	ribosomal protein SA pseudogene 52; ribosomal protein SA (RPSA) pseudogene
2.01	0.036769	RNU6-628P	RNA, U6 small nuclear 628, pseudogene
