# Supplementary material for: The effect of medium supplementation and serial passaging on the transcriptome of human adipose-derived stromal cells expanded in vitro
Source: Stem Cell Res Ther. 2019 Aug 14;10:253. doi: 10.1186/s13287-019-1370-2 (PMC6694630; doi:10.1186/s13287-019-1370-2)
Supplement: Supplementary file 5 — Up- and downregulated gene list for ASCs expanded in pHPL between subsequent passages. Complete list of up- and downregulated genes for pHPL-ASCs between subsequent passages (P0 - P1, P1 - P2, P2 - P3, P3 - P4, P4 - P5). This data relates to Fig. 2b. (XLSX 58 kb) [file 13287_2019_1370_MOESM5_ESM.xlsx]

## Sheet: P0-P1
Fold Change (linear) (P0 vs. P1)	ANOVA p-value (P0 vs. P1)	Gene Symbol	Description
29.29	0.006167	MPEG1	macrophage expressed 1
22.16	0.003681	CYBB	cytochrome b-245, beta polypeptide
18.89	0.008418	FCER1G	Fc fragment of IgE, high affinity I, receptor for; gamma polypeptide
18.82	0.007107	LAPTM5	lysosomal protein transmembrane 5; lysosomal multispanning membrane protein 5
18.74	0.001458	TYROBP	TYRO protein tyrosine kinase binding protein
17.23	0.0481	SPP1	secreted phosphoprotein 1
17.09	0.002914	CXCL8	chemokine (C-X-C motif) ligand 8; interleukin 8
16.64	0.005065	PLA2G7	phospholipase A2, group VII (platelet-activating factor acetylhydrolase, plasma)
14.44	0.00686	FPR3	formyl peptide receptor 3
13.9	0.000528	MT1G	metallothionein 1G
13.59	0.029875	F13A1	coagulation factor XIII, A1 polypeptide
13.16	0.002657	MRC1	mannose receptor, C type 1
12.42	0.035929	PRG4	proteoglycan 4
12.17	0.009295	CD163	CD163 molecule
12.12	0.012713	RARRES1	retinoic acid receptor responder (tazarotene induced) 1
11.54	0.048242	PRELP	proline/arginine-rich end leucine-rich repeat protein
11.03	0.037978	A2M	alpha-2-macroglobulin; histone deacetylase 1
10.88	0.017483	CXCL14	chemokine (C-X-C motif) ligand 14
10.79	0.007268	HLA-DRA	major histocompatibility complex, class II, DR alpha; major histocompatibility complex, class II, DQ alpha 1
10.37	0.023897	CCL8	chemokine (C-C motif) ligand 8
9.78	0.011153	CD14	CD14 molecule
9.7	0.01063	AIF1	allograft inflammatory factor 1
9.49	0.002348	CTSS	cathepsin S
9.35	0.043818	CHI3L1	chitinase 3-like 1 (cartilage glycoprotein-39)
9.2	0.004373	HLA-DRA	major histocompatibility complex, class II, DR alpha
8.07	0.009915	CD28	CD28 molecule
7.61	0.026719	HSD11B1	hydroxysteroid (11-beta) dehydrogenase 1
7.6	0.002254	C1QC	complement component 1, q subcomponent, C chain
7.1	0.00398	LYZ	lysozyme
7.08	0.013509	COL15A1	collagen, type XV, alpha 1
7	0.007824	FABP4	fatty acid binding protein 4, adipocyte
6.99	0.028951	PPBP	pro-platelet basic protein (chemokine (C-X-C motif) ligand 7)
6.88	0.001361	RNASE6	ribonuclease, RNase A family, k6
6.73	0.047703	APOC1	apolipoprotein C-I
6.69	0.003861	GPR34	G protein-coupled receptor 34
6.09	0.004805	STC1	stanniocalcin 1
6.02	0.028917	LY86	lymphocyte antigen 86
5.98	0.001962	MT1F	metallothionein 1F
5.91	0.006089	VSIG4	V-set and immunoglobulin domain containing 4
5.75	0.003578	COL4A1	collagen, type IV, alpha 1; collagen type IV alpha 1
5.73	0.005652	AQP9	aquaporin 9
5.73	0.018513	IL1RL1	interleukin 1 receptor-like 1
5.37	0.007009	LYVE1	lymphatic vessel endothelial hyaluronan receptor 1
5.23	0.014119	PDK4	pyruvate dehydrogenase kinase, isozyme 4
5.17	0.026767	VCAM1	vascular cell adhesion molecule 1
5.07	0.028424	CCR1	chemokine (C-C motif) receptor 1
5.02	0.005898	RP1-66C13.3	lectin, galactoside-binding, soluble, 9 (LGALS9) pseudogene; lectin, galactoside-binding, soluble, 9
4.99	0.014308	FST	follistatin
4.92	0.014703	AP001434.2	putative novel transcript
4.9	0.003796	HLA-DRB3	major histocompatibility complex, class II, DR beta 3; major histocompatibility complex, class II, DR beta 1; HLA class II histocompatibility antigen, DRB1-10 beta chain-like; major histocompatibility complex, class II, DR beta 5; major histocompatibility complex, class II, DR beta 4
4.9	0.00468	SRGN	serglycin
4.85	0.005045	C5AR1	complement component 5a receptor 1
4.8	0.01555	IL33	interleukin 33
4.78	0.044297	TNFRSF11B	tumor necrosis factor receptor superfamily, member 11b
4.73	0.031377	CPA3	carboxypeptidase A3 (mast cell)
4.73	0.025655	MGP	matrix Gla protein
4.73	0.025012	PDE1B	phosphodiesterase 1B, calmodulin-dependent
4.7	0.002612	APLN	apelin
4.58	0.000514	GMFG	glia maturation factor, gamma
4.51	0.015406	PECAM1	platelet/endothelial cell adhesion molecule 1; platelet/endothelial cell adhesion molecule
4.43	0.00521	CXCL16	chemokine (C-X-C motif) ligand 16
4.42	0.004521	IL18R1	interleukin 18 receptor 1
4.38	0.010324	IGSF6	immunoglobulin superfamily, member 6
4.34	0.021275	KIT	v-kit Hardy-Zuckerman 4 feline sarcoma viral oncogene homolog
4.31	0.003695	HLA-DRB3	major histocompatibility complex, class II, DR beta 3
4.3	0.025327	IGF1	insulin-like growth factor 1 (somatomedin C)
4.3	0.004791	ITGAX	integrin, alpha X (complement component 3 receptor 4 subunit)
4.27	0.003359	CDH5	cadherin 5, type 2 (vascular endothelium)
4.27	0.001671	MERTK	MER proto-oncogene, tyrosine kinase; c-mer proto-oncogene tyrosine kinase
4.22	0.017256	CCL13	chemokine (C-C motif) ligand 13
4.22	0.00588	CXCL5	chemokine (C-X-C motif) ligand 5
4.2	0.015839	CADM3	cell adhesion molecule 3
4.19	0.030194	RASD1	RAS, dexamethasone-induced 1
4.18	0.006127	HLA-DRB1	major histocompatibility complex, class II, DR beta 1; HLA class II histocompatibility antigen, DRB1-10 beta chain-like; major histocompatibility complex, class II, DR beta 4; major histocompatibility complex, class II, DR beta 3; major histocompatibility complex, class II, DQ beta 1; HLA class II histocompatibility antigen, DQ beta 1 chain-like; major histocompatibility complex, class II, DR bet…
4.18	0.000881	ICAM1	intercellular adhesion molecule 1
4.15	0.005953	MYCT1	myc target 1
3.97	0.047368	CHL1	cell adhesion molecule L1-like; cell adhesion molecule with homology to L1CAM (close homolog of L1)
3.93	0.001922	LCP1	lymphocyte cytosolic protein 1 (L-plastin)
3.92	0.002101	CD93	CD93 molecule
3.9	0.001137	IQGAP2	IQ motif containing GTPase activating protein 2
3.88	0.00584	MAP3K5	mitogen-activated protein kinase kinase kinase 5
3.79	0.004802	GUCY1A3	guanylate cyclase 1, soluble, alpha 3
3.78	0.012325	TGM2	transglutaminase 2; transglutaminase 2 (C polypeptide, protein-glutamine-gamma-glutamyltransferase)
3.75	0.001758	RP11-1143G9.4	novel transcript antisense to LYZ
3.72	0.021721	CD74	CD74 molecule, major histocompatibility complex, class II invariant chain
3.7	0.004574	CLIC6	chloride intracellular channel 6
3.62	0.002289	NCF2	neutrophil cytosolic factor 2
3.61	0.002672	PLEK	pleckstrin
3.61	0.025717	PLVAP	plasmalemma vesicle associated protein
3.56	0.031799	CD53	CD53 molecule
3.55	0.010697	CCDC102B	coiled-coil domain containing 102B
3.54	0.025978	C1orf162	chromosome 1 open reading frame 162
3.53	0.002605	HLA-DRB4	major histocompatibility complex, class II, DR beta 4; major histocompatibility complex class II DR beta 4
3.52	0.000898	COL4A2	collagen, type IV, alpha 2
3.46	0.005542	KDR	kinase insert domain receptor (a type III receptor tyrosine kinase)
3.44	0.041079	MMD	monocyte to macrophage differentiation-associated
3.44	0.007515	ROR1-AS1	ROR1 antisense RNA 1; novel transcript
3.43	0.037218	C10orf10	chromosome 10 open reading frame 10
3.41	0.004444	CCL2	chemokine (C-C motif) ligand 2
3.36	0.000787	SPARCL1	SPARC-like 1 (hevin)
3.31	0.006651	CLEC7A	C-type lectin domain family 7, member A
3.29	0.004527	CD86	CD86 molecule
3.28	0.026012	MT1X	metallothionein 1X
3.28	4.4e-05	PCSK1	proprotein convertase subtilisin/kexin type 1
3.27	0.002506	CYGB	cytoglobin
3.27	0.000333	MGAT4A	mannosyl (alpha-1,3-)-glycoprotein beta-1,4-N-acetylglucosaminyltransferase, isozyme A
3.27	0.009796	SLAMF8	SLAM family member 8
3.17	0.049065	ENPEP	glutamyl aminopeptidase (aminopeptidase A)
3.16	0.010844	FYB	FYN binding protein; FYN binding protein (FYB-120/130)
3.16	0.002243	MS4A7	membrane-spanning 4-domains, subfamily A, member 7
3.15	0.005194	NOTCH3	notch 3
3.14	0.016621	EDNRB	endothelin receptor type B
3.1	0.001491	NAIP	NLR family, apoptosis inhibitory protein; NLR family, apoptosis inhibitory protein (NAIP) pseudogene
3.09	0.042104	CD34	CD34 molecule
3.09	0.003454	CD84	CD84 molecule
3.09	0.00576	NCKAP1L	NCK-associated protein 1-like
3.08	0.0092	ECSCR	endothelial cell surface expressed chemotaxis and apoptosis regulator; endothelial cell-specific chemotaxis regulator
3.02	0.025135	SMPDL3A	sphingomyelin phosphodiesterase, acid-like 3A
3.01	0.000912	NTRK2	neurotrophic tyrosine kinase, receptor, type 2
2.99	0.023226	CDKN3	cyclin-dependent kinase inhibitor 3
2.98	0.017936	AOX1	aldehyde oxidase 1
2.96	0.008912	NPL	N-acetylneuraminate pyruvate lyase (dihydrodipicolinate synthase)
2.95	9.7e-05	ALOX5AP	arachidonate 5-lipoxygenase-activating protein
2.95	0.017361	MMP9	matrix metallopeptidase 9 (gelatinase B, 92kDa gelatinase, 92kDa type IV collagenase)
2.95	0.010578	RNASE1	ribonuclease, RNase A family, 1 (pancreatic)
2.94	0.000877	CMKLR1	chemokine-like receptor 1
2.91	0.00311	FGF10	fibroblast growth factor 10
2.91	0.014771	SPRY1	sprouty homolog 1, antagonist of FGF signaling (Drosophila)
2.91	0.005385	STAB1	stabilin 1
2.88	0.046681	SNORD94	small nucleolar RNA, C/D box 94
2.87	0.000314	TM4SF18	transmembrane 4 L six family member 18
2.85	0.000202	JAG1	jagged 1; jagged 1 (Alagille syndrome)
2.8	0.015427	APCDD1	adenomatosis polyposis coli down-regulated 1
2.8	0.010343	LCP2	lymphocyte cytosolic protein 2 (SH2 domain containing leukocyte protein of 76kDa)
2.8	0.017079	TNFRSF1B	tumor necrosis factor receptor superfamily, member 1B
2.79	0.01445	TM4SF1	transmembrane 4 L six family member 1
2.74	0.015	S100A9	S100 calcium binding protein A9
2.73	0.006454	PLTP	phospholipid transfer protein
2.72	5.2e-05	CYP27A1	cytochrome P450, family 27, subfamily A, polypeptide 1
2.71	0.010099	LILRB3	leukocyte immunoglobulin-like receptor, subfamily B (with TM and ITIM domains), member 3; leukocyte immunoglobulin-like receptor pseudogene 1; leukocyte immunoglobulin-like receptor, subfamily A (with TM domain), member 6
2.7	0.006027	ITGAM	integrin, alpha M (complement component 3 receptor 3 subunit)
2.69	0.033749	ADAMTS1	ADAM metallopeptidase with thrombospondin type 1 motif, 1
2.68	0.032325	ABCA10	ATP-binding cassette, sub-family A (ABC1), member 10
2.68	0.001084	FGD5; FGD5P1	FYVE, RhoGEF and PH domain containing 5; FYVE, RhoGEF and PH domain containing 5 pseudogene 1
2.67	0.00081	C1QA	complement component 1, q subcomponent, A chain
2.67	0.043949	KYNU	kynureninase; kynureninase (L-kynurenine hydrolase)
2.65	0.000379	ATP6V0D2	ATPase, H+ transporting, lysosomal 38kDa, V0 subunit d2
2.64	0.032546	ANGPTL4	angiopoietin-like 4
2.63	0.041009	OLFM2	olfactomedin 2
2.63	0.027474	SFRP4	secreted frizzled-related protein 4
2.62	0.044506	HLA-DPA1	major histocompatibility complex, class II, DP alpha 1; major histocompatibility complex class II DP alpha 1
2.62	0.002939	TREM1	triggering receptor expressed on myeloid cells 1
2.61	0.000693	ELMO1	engulfment and cell motility 1
2.61	0.001474	F11R	F11 receptor; novel transcript, TSTD1 - F11R readthrough
2.61	0.0021	FOLR2	folate receptor 2 (fetal)
2.6	0.019823	DIRAS3	DIRAS family, GTP-binding RAS-like 3
2.6	0.002647	EVI2B	ecotropic viral integration site 2B; novel protein
2.59	0.02368	MT1M	metallothionein 1M
2.56	0.003268	CD163L1	CD163 molecule-like 1
2.56	0.041554	FMO1	flavin containing monooxygenase 1
2.56	0.004332	LINC01272	long intergenic non-protein coding RNA 1272; novel transcript
2.55	0.007591	HLA-DQA1	major histocompatibility complex, class II, DQ alpha 1; HLA class II histocompatibility antigen, DQ alpha 1 chain-like
2.55	0.001699	IL10RA	interleukin 10 receptor, alpha
2.55	0.032235	SUSD2	sushi domain containing 2
2.54	0.019828	MIR4783	microRNA 4783
2.53	0.011905	ADCYAP1R1	adenylate cyclase activating polypeptide 1 (pituitary) receptor type I
2.53	0.034254	CSF2RA	colony stimulating factor 2 receptor, alpha, low-affinity (granulocyte-macrophage)
2.53	0.011161	PIK3AP1	phosphoinositide-3-kinase adaptor protein 1
2.53	0.038712	TPRG1	tumor protein p63 regulated 1
2.53	0.011257	VWF	von Willebrand factor; von Willebrand factor pseudogene 1
2.52	0.043787	SNORD11	small nucleolar RNA, C/D box 11
2.52	0.005185	THBD	thrombomodulin
2.5	0.01163	CSF1R	colony stimulating factor 1 receptor
2.49	0.008828	ITGA6	integrin, alpha 6
2.49	0.006715	ST8SIA4	ST8 alpha-N-acetyl-neuraminide alpha-2,8-sialyltransferase 4
2.47	0.000733	SCG2	secretogranin II; secretogranin II (chromogranin C)
2.46	0.000881	BCL6B	B-cell CLL/lymphoma 6, member B
2.46	0.021409	BMP2	bone morphogenetic protein 2
2.46	0.019485	LRRC25	leucine rich repeat containing 25
2.45	0.043223	ACSS3	acyl-CoA synthetase short-chain family member 3
2.45	0.002921	CD37	CD37 molecule
2.45	0.020971	SLC16A10	solute carrier family 16 (aromatic amino acid transporter), member 10; solute carrier family 16, member 10 (aromatic amino acid transporter)
2.44	0.016452	MSR1	macrophage scavenger receptor 1
2.43	0.029794	CPM	carboxypeptidase M
2.42	0.002711	CXCR4	chemokine (C-X-C motif) receptor 4
2.42	0.019035	GPR116	G protein-coupled receptor 116
2.42	0.003341	PTPRC	protein tyrosine phosphatase, receptor type, C
2.42	0.008598	SLC7A8	solute carrier family 7 (amino acid transporter light chain, L system), member 8; solute carrier family 7 (cationic amino acid transporter, y+ system), member 8
2.42	0.00062	SYNGR2	synaptogyrin 2
2.41	0.004973	PLXNA4	plexin A4
2.4	0.000589	SIPA1L2	signal-induced proliferation-associated 1 like 2
2.39	0.035938	MS4A6A	membrane-spanning 4-domains, subfamily A, member 6A
2.39	0.043547	MYH11	myosin, heavy chain 11, smooth muscle
2.38	0.000773	HPGDS	hematopoietic prostaglandin D synthase
2.38	0.007201	LYN	LYN proto-oncogene, Src family tyrosine kinase; v-yes-1 Yamaguchi sarcoma viral related oncogene homolog
2.37	0.002214	BCL2A1	BCL2-related protein A1
2.37	0.006219	SVIL	supervillin
2.34	0.010251	FAIM3	Fas apoptotic inhibitory molecule 3
2.34	0.025117	GPNMB	glycoprotein (transmembrane) nmb
2.34	0.004028	HEYL	hes-related family bHLH transcription factor with YRPW motif-like; hairy/enhancer-of-split related with YRPW motif-like
2.34	0.046592	ISM1	isthmin 1, angiogenesis inhibitor; chromosome 20 open reading frame 82
2.34	0.033817	POM121L9P	POM121 transmembrane nucleoporin-like 9, pseudogene; POM121 membrane glycoprotein-like 9 (rat) pseudogene
2.34	0.010119	TMEM176B	transmembrane protein 176B
2.33	0.002313	EMCN	endomucin
2.32	0.028439	ABCA8	ATP-binding cassette, sub-family A (ABC1), member 8
2.32	0.040747	TNFAIP3	tumor necrosis factor, alpha-induced protein 3
2.31	0.001375	GPR4	G protein-coupled receptor 4
2.3	0.013892	HLA-DPB1	major histocompatibility complex, class II, DP beta 1
2.29	0.007347	MCAM	melanoma cell adhesion molecule; microRNA 6756
2.29	0.003279	PAG1	phosphoprotein membrane anchor with glycosphingolipid microdomains 1; phosphoprotein associated with glycosphingolipid microdomains 1
2.28	0.016534	LILRA6	leukocyte immunoglobulin-like receptor, subfamily A (with TM domain), member 6
2.28	0.003784	RAB39A	RAB39A, member RAS oncogene family
2.26	0.037353	FPR1	formyl peptide receptor 1
2.26	0.007963	LOC728084	uncharacterized LOC728084; novel transcript
2.26	0.00568	RP11-70J12.1	putative novel transcript
2.25	0.018858	IL18	interleukin 18; interleukin 18 (interferon-gamma-inducing factor)
2.25	0.002959	PFKFB3	6-phosphofructo-2-kinase/fructose-2,6-biphosphatase 3
2.24	0.047763	EDNRA	endothelin receptor type A
2.24	0.033586	HLA-DQA2	major histocompatibility complex, class II, DQ alpha 2; major histocompatibility complex, class II, DQ alpha 1; HLA class II histocompatibility antigen, DQ alpha 1 chain-like
2.24	0.036647	NCF4	neutrophil cytosolic factor 4, 40kDa
2.23	0.001473	PCDHB16	protocadherin beta 16
2.22	0.015729	ARRB2	arrestin, beta 2
2.21	0.017314	DOCK2	dedicator of cytokinesis 2
2.21	0.023392	GGT5	gamma-glutamyltransferase 5
2.21	0.047632	RAMP2	receptor (G protein-coupled) activity modifying protein 2
2.21	0.040951	TPSB2	tryptase beta 2 (gene/pseudogene); tryptase alpha/beta 1; tryptase beta 2
2.21	0.004538	ZNF385A	zinc finger protein 385A
2.19	0.005668	ZNF727P	zinc finger protein 727, pseudogene; C2H2 zinc finger protein pseudogene
2.17	0.028937	FLT1	fms-related tyrosine kinase 1; fms-related tyrosine kinase 1 (vascular endothelial growth factor/vascular permeability factor receptor)
2.17	0.007113	SLC37A2	solute carrier family 37 (glucose-6-phosphate transporter), member 2; solute carrier family 37 (glycerol-3-phosphate transporter), member 2
2.16	0.001054	TSPAN15	tetraspanin 15
2.15	0.006419	AC019117.2	novel transcript
2.15	0.00731	ACP5	acid phosphatase 5, tartrate resistant
2.15	0.028209	PILRA	paired immunoglobin-like type 2 receptor alpha
2.15	0.020231	RRAGD	Ras-related GTP binding D
2.13	0.030651	CD180	CD180 molecule
2.13	0.004878	SYK	spleen tyrosine kinase
2.12	0.008799	AOAH	acyloxyacyl hydrolase (neutrophil)
2.12	0.028661	BIRC3	baculoviral IAP repeat containing 3; baculoviral IAP repeat-containing 3
2.12	0.023485	CD209	CD209 molecule
2.12	9.5e-05	CXorf36	chromosome X open reading frame 36
2.12	0.045693	GALNT12	polypeptide N-acetylgalactosaminyltransferase 12; UDP-N-acetyl-alpha-D-galactosamine:polypeptide N-acetylgalactosaminyltransferase 12 (GalNAc-T12)
2.12	0.002683	MYCBP2	MYC binding protein 2, E3 ubiquitin protein ligase; MYC binding protein 2
2.12	0.000117	PREX2	phosphatidylinositol-3,4,5-trisphosphate-dependent Rac exchange factor 2
2.12	0.004801	RNU6-892P	RNA, U6 small nuclear 892, pseudogene
2.12	0.017605	TM4SF19	transmembrane 4 L six family member 19; Tctex1 domain containing 2; TM4SF19-TCTEX1D2 readthrough (NMD candidate); novel TM4SF19-TCTEX1D2 readthrough
2.11	0.003044	CD4	CD4 molecule
2.11	0.02519	CPXM2	carboxypeptidase X (M14 family), member 2
2.11	0.012751	FMOD	fibromodulin
2.11	0.00971	GIMAP7	GTPase, IMAP family member 7
2.1	0.007522	ABCA1	ATP-binding cassette, sub-family A (ABC1), member 1
2.1	0.007724	TLR1	toll-like receptor 1
2.09	0.011409	FAM65B	family with sequence similarity 65, member B
2.09	0.003658	FGD5	FYVE, RhoGEF and PH domain containing 5
2.09	0.018804	GPX3	glutathione peroxidase 3 (plasma)
2.09	0.005498	UCP2	uncoupling protein 2 (mitochondrial, proton carrier)
2.08	0.016456	MT1CP	metallothionein 1C, pseudogene
2.07	0.005692	COL14A1	collagen, type XIV, alpha 1
2.07	0.0074	ENTPD1	ectonucleoside triphosphate diphosphohydrolase 1
2.06	0.045324	CD200	CD200 molecule
2.05	0.015495	MIR548I2	microRNA 548i-2; microRNA 548i-1; microRNA 548i-3
2.05	0.044004	RGCC	regulator of cell cycle
2.05	0.033004	SLC11A1	solute carrier family 11 (proton-coupled divalent metal ion transporter), member 1; solute carrier family 11 (proton-coupled divalent metal ion transporters), member 1
2.04	0.028382	SOD2	superoxide dismutase 2, mitochondrial; uncharacterized LOC100129518
2.03	0.011133	GGTA1P	glycoprotein, alpha-galactosyltransferase 1 pseudogene; glycoprotein, alpha-galactosyltransferase 1
2.03	0.02734	GPR65	G protein-coupled receptor 65
2.03	0.016851	P2RX7	purinergic receptor P2X, ligand-gated ion channel, 7
2.02	0.000212	ABLIM1	actin binding LIM protein 1
2.02	0.028018	LGALS9B	lectin, galactoside-binding, soluble, 9B
2.02	0.018986	LOC101929723	uncharacterized LOC101929723; novel transcript
2.02	0.003182	TREM2	triggering receptor expressed on myeloid cells 2
2.01	0.017587	METTL24	methyltransferase like 24
-2.03	0.038378	PPP2R3A	protein phosphatase 2, regulatory subunit B, alpha; protein phosphatase 2 (formerly 2A), regulatory subunit B'', alpha
-2.07	0.038099	TENM3	teneurin transmembrane protein 3
-2.08	0.008792	CDK15	cyclin-dependent kinase 15
-2.09	0.012497	POLR3G	polymerase (RNA) III (DNA directed) polypeptide G (32kD); polymerase(RNA) III (DNA directed) polypeptide G (32kD)
-2.11	0.047414	NT5DC2	5-nucleotidase domain containing 2; 5'-nucleotidase domain containing 2
-2.18	0.015036	SNORD58C	small nucleolar RNA, C/D box 58C; ribosomal protein L17; small nucleolar RNA, C/D box 58B; small nucleolar RNA, C/D box 58A
-2.22	0.022441	LUC7L	LUC7-like (S. cerevisiae)
-2.26	0.010671	CHN1	chimerin 1; chimerin (chimaerin) 1
-2.26	0.030593	RNU6-294P	RNA, U6 small nuclear 294, pseudogene
-2.27	0.00957	ELOVL4	ELOVL fatty acid elongase 4; elongation of very long chain fatty acids (FEN1/Elo2, SUR4/Elo3, yeast)-like 4
-2.27	0.011469	MIR3193	microRNA 3193
-2.28	0.043716	CCDC144B	coiled-coil domain containing 144B (pseudogene); novel protein
-2.3	0.014195	SKP2	S-phase kinase-associated protein 2, E3 ubiquitin protein ligase; S-phase kinase-associated protein 2 (p45)
-2.34	0.000265	GALNT5	polypeptide N-acetylgalactosaminyltransferase 5; UDP-N-acetyl-alpha-D-galactosamine:polypeptide N-acetylgalactosaminyltransferase 5 (GalNAc-T5)
-2.34	0.01792	TOX	thymocyte selection-associated high mobility group box
-2.36	0.044266	CTHRC1	collagen triple helix repeat containing 1
-2.37	0.037154	LCE2C	late cornified envelope 2C
-2.52	0.01648	PALLD	palladin, cytoskeletal associated protein
-2.64	0.013317	IFNE	interferon, epsilon
-2.69	0.001493	LOC100287934	uncharacterized LOC100287934; uncharacterized LOC101930657; novel transcript; septin-7-like; uncharacterized LOC100287497
-2.71	0.030405	SLC6A15	solute carrier family 6 (neutral amino acid transporter), member 15
-2.75	0.000472	CTB-151G24.1	novel transcript
-2.75	0.044536	MIR199A2	microRNA 199a-2; microRNA 214; DNM3 opposite strand/antisense RNA; microRNA 3120; novel transcript
-2.81	0.018793	RP11-33B1.3	novel transcript
-2.92	0.002312	LOC100287497	uncharacterized LOC100287497; uncharacterized LOC100287934; uncharacterized LOC101930657; novel transcript
-2.96	0.0465	RNU6-1283P	RNA, U6 small nuclear 1283, pseudogene
-3.06	0.026221	LINC00607	long intergenic non-protein coding RNA 607; novel transcript
-3.08	0.00819	POPDC3	popeye domain containing 3
-3.16	0.016066	MIR31HG	MIR31 host gene (non-protein coding); novel transcript
-3.2	0.01047	EHD3	EH-domain containing 3
-3.32	0.008264	FGF5	fibroblast growth factor 5
-3.37	0.047783	SLC9A7	solute carrier family 9, subfamily A (NHE7, cation proton antiporter 7), member 7; solute carrier family 9 (sodium/hydrogen exchanger), member 7
-3.7	0.044804	MIR224	microRNA 224; gamma-aminobutyric acid (GABA) A receptor, epsilon; microRNA 452
-3.85	0.037983	MIR450A2	microRNA 450a-2
-4.12	0.046453	MBOAT2	membrane bound O-acyltransferase domain containing 2
-4.13	0.028541	RAB3B	RAB3B, member RAS oncogene family
-4.61	0.029491	RP11-308B5.2	novel transcript
-5.15	0.017802	MIR503HG	MIR503 host gene (non-protein coding); microRNA 424; novel transcript
-6.61	0.038406	F2RL2	coagulation factor II (thrombin) receptor-like 2
-8.19	0.020998	MIR503	microRNA 503

## Sheet: P1-P2
Fold Change (linear) (P1 vs. P2)	ANOVA p-value (P1 vs. P2)	Gene Symbol	Description	TC Comment
15.93	4.5e-05	ADH1B	alcohol dehydrogenase 1B (class I), beta polypeptide
8.46	0.011117	CEMIP	cell migration inducing protein, hyaluronan binding; KIAA1199
7.37	0.010516	C3	complement component 3
7.15	0.013147	ABCA8	ATP-binding cassette, sub-family A (ABC1), member 8
6.88	0.011115	GPR133	G protein-coupled receptor 133
6.82	0.019209	GPC3	glypican 3
6.69	0.027696	HLA-DRA	major histocompatibility complex, class II, DR alpha; major histocompatibility complex, class II, DQ alpha 1
6.62	0.019076	EGFL6	EGF-like-domain, multiple 6
6.34	0.00095	SVEP1	sushi, von Willebrand factor type A, EGF and pentraxin domain containing 1
6.21	0.016359	FMOD	fibromodulin
5.96	0.01151	SPRY1	sprouty homolog 1, antagonist of FGF signaling (Drosophila)
5.84	0.028556	PTX3	pentraxin 3, long; pentraxin-related gene, rapidly induced by IL-1 beta
5.78	0.047765	PRG4	proteoglycan 4
5.6	0.000955	ECM2	extracellular matrix protein 2, female organ and adipocyte specific
5.6	0.004809	FMO1	flavin containing monooxygenase 1
5.56	4e-05	ITIH5	inter-alpha-trypsin inhibitor heavy chain family, member 5; inter-alpha (globulin) inhibitor H5
5.42	0.03275	FNDC1	fibronectin type III domain containing 1
5.42	0.000451	PODN	podocan
5.35	0.014423	ABCA9	ATP-binding cassette, sub-family A (ABC1), member 9
5.02	0.006604	PDGFD	platelet derived growth factor D
5	0.008627	CXCL12	chemokine (C-X-C motif) ligand 12; chemokine (C-X-C motif) ligand 12 (stromal cell-derived factor 1)
4.92	0.035303	VCAM1	vascular cell adhesion molecule 1
4.91	0.023597	ABCA6	ATP-binding cassette, sub-family A (ABC1), member 6
4.78	0.019414	LYZ	lysozyme
4.73	0.001494	MEST	mesoderm specific transcript; mesoderm specific transcript homolog (mouse)
4.67	0.020723	CHI3L1	chitinase 3-like 1 (cartilage glycoprotein-39)
4.67	0.00337	H19	H19, imprinted maternally expressed transcript (non-protein coding); microRNA 675; ribosomal protein S12
4.63	0.043179	POM121L9P	POM121 transmembrane nucleoporin-like 9, pseudogene; POM121 membrane glycoprotein-like 9 (rat) pseudogene
4.56	0.007445	DAB1	Dab, reelin signal transducer, homolog 1 (Drosophila); disabled homolog 1 (Drosophila)
4.49	0.009391	HLA-DRA	major histocompatibility complex, class II, DR alpha
4.46	2.8e-05	GPC4	glypican 4
4.28	0.005535	KCND3	potassium voltage-gated channel, Shal-related subfamily, member 3
4.23	0.008288	ADRA2A	adrenoceptor alpha 2A; adrenergic, alpha-2A-, receptor
4.22	0.002302	SERPING1	serpin peptidase inhibitor, clade G (C1 inhibitor), member 1
4.18	0.015521	PTGIS	prostaglandin I2 (prostacyclin) synthase
4.16	0.011009	SULF2	sulfatase 2
4.11	0.024035	XPNPEP2	X-prolyl aminopeptidase (aminopeptidase P) 2, membrane-bound
4.07	0.006461	EPAS1	endothelial PAS domain protein 1
4.07	0.00816	SNAR-I	small ILF3/NF90-associated RNA I
4.06	0.021096	TNFRSF11B	tumor necrosis factor receptor superfamily, member 11b
4.04	0.019557	ELN	elastin
3.82	0.010762	WISP2	WNT1 inducible signaling pathway protein 2
3.75	0.002735	DIRC1	disrupted in renal carcinoma 1
3.74	0.003736	RDH10	retinol dehydrogenase 10 (all-trans)
3.63	0.020985	LOC101927057	uncharacterized LOC101927057; oligodendrocyte myelin glycoprotein
3.61	0.036938	DHRS3	dehydrogenase/reductase (SDR family) member 3
3.57	0.026614	ALDH1A1	aldehyde dehydrogenase 1 family, member A1
3.55	0.023022	AP001434.2	putative novel transcript
3.5	0.045871	MIR3671	microRNA 3671
3.48	0.000507	ACKR4	atypical chemokine receptor 4; chemokine (C-C motif) receptor-like 1
3.46	0.0045	PCDHB4	protocadherin beta 4
3.36	0.016341	ADAMTS5	ADAM metallopeptidase with thrombospondin type 1 motif, 5
3.36	0.000639	EVI2B	ecotropic viral integration site 2B; novel protein
3.33	0.004834	EFEMP1	EGF containing fibulin-like extracellular matrix protein 1; EGF-containing fibulin-like extracellular matrix protein 1
3.32	0.01031	SFRP4	secreted frizzled-related protein 4
3.29	0.009962	DAPK1	death-associated protein kinase 1
3.26	0.044514	PRKG2	protein kinase, cGMP-dependent, type II
3.21	0.039829	FAM66A	family with sequence similarity 66, member A
3.1	0.028329	RNU6-1039P	RNA, U6 small nuclear 1039, pseudogene
3.03	2.3e-05	CABLES1	Cdk5 and Abl enzyme substrate 1
3.01	0.005406	CLIC6	chloride intracellular channel 6
2.99	0.043902	CFB	novel complement component 2 (C2) and complement factor B (CFB) protein; complement component 2; complement factor B
2.96	0.026686	C7orf63	chromosome 7 open reading frame 63
2.96	0.006919	PLSCR4	phospholipid scramblase 4
2.95	7.9e-05	ACVR2A	activin A receptor, type IIA
2.94	0.03976	EPB41L4A	erythrocyte membrane protein band 4.1 like 4A
2.93	0.007133	RP11-243M5.1	novel transcript
2.91	0.018843	HLA-DRB3	major histocompatibility complex, class II, DR beta 3; major histocompatibility complex, class II, DR beta 1; HLA class II histocompatibility antigen, DRB1-10 beta chain-like; major histocompatibility complex, class II, DR beta 5; major histocompatibility complex, class II, DR beta 4
2.89	0.021489	OMD	osteomodulin
2.88	0.006447	ARHGAP26	Rho GTPase activating protein 26
2.83	0.011823	SPON1	spondin 1, extracellular matrix protein
2.79	0.044554	PTGFR	prostaglandin F receptor (FP)
2.77	0.040936	HLA-DRB3	major histocompatibility complex, class II, DR beta 3
2.74	0.040964	C2	complement component 2; novel complement component 2 (C2) and complement factor B (CFB) protein
2.65	0.002046	CELF2	CUGBP, Elav-like family member 2; CUG triplet repeat, RNA binding protein 2
2.64	0.015125	PTPRQ	protein tyrosine phosphatase, receptor type, Q; uncharacterized LOC101928395
2.63	0.027291	RP11-334A14.5	novel transcript
2.63	0.028933	SMOC2	SPARC related modular calcium binding 2
2.63	0.028044	SYNPO2	synaptopodin 2
2.59	0.016534	CD163	CD163 molecule
2.57	0.002669	EFNA5	ephrin-A5
2.56	0.043556	ASPN	asporin
2.52	0.000903	LOC102724129	uncharacterized LOC102724129
2.5	0.013947	KCND2	potassium voltage-gated channel, Shal-related subfamily, member 2
2.49	0.022057	LOC283070	uncharacterized LOC283070; calcium/calmodulin-dependent protein kinase ID
2.49	0.005913	TMEM176A	transmembrane protein 176A
2.47	0.02041	C1R	complement component 1, r subcomponent; complement component 1, r subcomponent-like; omplement component 1, r subcomponent-like
2.46	0.002538	CPA4	carboxypeptidase A4
2.46	0.031256	TLR4	toll-like receptor 4
2.44	0.041325	C2	complement component 2; complement factor B; novel complement component 2 (C2) and complement factor B (CFB) protein
2.44	0.001118	CPE	carboxypeptidase E
2.44	0.014596	NID2	nidogen 2 (osteonidogen)
2.44	0.008219	PDK4	pyruvate dehydrogenase kinase, isozyme 4
2.43	0.038041	MIR31HG	MIR31 host gene (non-protein coding); novel transcript
2.43	0.001517	PARK2	parkin RBR E3 ubiquitin protein ligase; Parkinson disease (autosomal recessive, juvenile) 2, parkin
2.42	0.022884	MGP	matrix Gla protein
2.41	0.015859	FXYD1	FXYD domain containing ion transport regulator 1; novel transcript
2.39	0.041284	EPHX1	epoxide hydrolase 1, microsomal (xenobiotic)
2.39	0.006316	RP11-499E18.1	novel transcript
2.35	0.003488	CSF1	colony stimulating factor 1 (macrophage)
2.35	0.002309	FAM66C	family with sequence similarity 66, member C; uncharacterized LOC101928910; family with sequence similarity 66, member D; uncharacterized LOC101930537; family with sequence similarity 66, member E; family with sequence similarity 66, member A; family with sequence similarity 66, member B; amily with sequence similarity 66, member A; novel transcript
2.34	0.002956	PMP22	peripheral myelin protein 22
2.33	0.024021	C1S	complement component 1, s subcomponent
2.31	0.01068	LINC00965	long intergenic non-protein coding RNA 965
2.3	0.015816	CXCL16	chemokine (C-X-C motif) ligand 16
2.3	0.011298	TMEM176B	transmembrane protein 176B
2.29	0.010792	MIR548I2	microRNA 548i-2; microRNA 548i-1; microRNA 548i-3
2.28	0.000523	JAG1	jagged 1; jagged 1 (Alagille syndrome)
2.27	0.049387	HLA-DRB1	major histocompatibility complex, class II, DR beta 1; HLA class II histocompatibility antigen, DRB1-10 beta chain-like; major histocompatibility complex, class II, DR beta 4; major histocompatibility complex, class II, DR beta 3; major histocompatibility complex, class II, DQ beta 1; HLA class II histocompatibility antigen, DQ beta 1 chain-like; major histocompatibility complex, class II, DR bet…
2.27	0.044427	OLFM2	olfactomedin 2
2.26	0.003694	CALCOCO1	calcium binding and coiled-coil domain 1
2.26	0.001133	PRSS23	protease, serine, 23
2.26	0.01756	RNU1-36P	RNA, U1 small nuclear 36, pseudogene
2.25	0.030669	GBP4	guanylate binding protein 4
2.23	0.000341	IFI44L	interferon-induced protein 44-like
2.23	0.043585	TMEM150C	transmembrane protein 150C
2.22	0.005202	ANGPTL2	angiopoietin-like 2
2.22	0.015213	FGF7	fibroblast growth factor 7; fibroblast growth factor 7 (keratinocyte growth factor)
2.22	0.034242	PDPN	podoplanin
2.21	0.010621	ADARB1	adenosine deaminase, RNA-specific, B1; adenosine deaminase, RNA-specific, B1 (RED1 homolog rat)
2.21	0.016273	FAM20A	family with sequence similarity 20, member A
2.2	0.001752	IGFBP4	insulin-like growth factor binding protein 4
2.2	0.033938	MIR612	microRNA 612; nuclear paraspeckle assembly transcript 1 (non-protein coding)
2.19	0.02326	FST	follistatin
2.19	0.00716	FZD4	frizzled class receptor 4; frizzled homolog 4 (Drosophila)
2.19	0.035782	NFKBIZ	nuclear factor of kappa light polypeptide gene enhancer in B-cells inhibitor, zeta
2.18	0.023451	IGJ	immunoglobulin J polypeptide, linker protein for immunoglobulin alpha and mu polypeptides
2.18	0.020051	LOC100506119	uncharacterized LOC100506119; novel transcript
2.18	0.040953	RNU6-124P	RNA, U6 small nuclear 124, pseudogene
2.17	0.006738	HS6ST1	heparan sulfate 6-O-sulfotransferase 1
2.16	0.008754	CTSF	cathepsin F
2.16	0.032224	SCG5	secretogranin V (7B2 protein)
2.15	0.004946	ATP9A	ATPase, class II, type 9A
2.14	0.000846	DAAM2	dishevelled associated activator of morphogenesis 2
2.14	0.003167	RASA4	RAS p21 protein activator 4; RAS p21 protein activator 4B; polymerase (RNA) II (DNA directed) polypeptide J4, pseudogene; RAS p21 protein activator 4 (RASA4) pseudogene; novel protein, UPK3BL-RASA4 readthrough; novel transcript, readthrough between POLR2J3-RASA4B; novel transcript, POLR2J4 pseudogene-UPLP pseudogene-RASA4 pseudogene readthrough; novel transcript, POLR2J4 pseudogene-RASA4 pseudoge…
2.12	0.008245	ADCY3	adenylate cyclase 3
2.11	0.017392	APOE	apolipoprotein E
2.11	0.018989	KGFLP2	keratinocyte growth factor-like protein 2; novel transcript; pseudogene similar to part of fibroblast growth factor 7 (keratinocyte growth factor) (FGF7); fibroblast growth factor 7; fibroblast growth factor 7 (keratinocyte growth factor)
2.1	0.003897	RASA4	RAS p21 protein activator 4; RAS p21 protein activator 4B; RAS p21 protein activator 4C, pseudogene; ras GTPase-activating protein 4-like; RAS p21 protein activator 4CD, pseudogene; RAS p21 protein activator 4 (RASA4) pseudogene; novel protein, UPK3BL-RASA4 readthrough; novel protein; novel transcript, readthrough between POLR2J3-RASA4B
2.09	0.023747	SLC6A9	solute carrier family 6 (neurotransmitter transporter, glycine), member 9
2.09	0.032275	SNORD59A	small nucleolar RNA, C/D box 59A
2.08	0.006956	HNMT	histamine N-methyltransferase
2.08	0.003789	TMEM9B-AS1	TMEM9B antisense RNA 1
2.07	0.03098	COL15A1	collagen, type XV, alpha 1
2.07	0.011015	CPM	carboxypeptidase M
2.07	0.011523	LOC101927932	uncharacterized LOC101927932; putative novel transcript
2.07	0.004394	MTSS1L	metastasis suppressor 1-like
2.07	0.001841	REPS2	RALBP1 associated Eps domain containing 2
2.06	0.029859	RASA4	RAS p21 protein activator 4; RAS p21 protein activator 4C, pseudogene; ras GTPase-activating protein 4-like; RAS p21 protein activator 4B; RAS p21 protein activator 4 (RASA4) pseudogene; novel protein, UPK3BL-RASA4 readthrough; novel transcript, readthrough between POLR2J3-RASA4B
2.05	0.009937	AOX1	aldehyde oxidase 1
2.05	0.003074	FBLN1	fibulin 1
2.05	0.027573	GABRE	gamma-aminobutyric acid (GABA) A receptor, epsilon; microRNA 224; microRNA 452
2.05	0.005756	TPCN1	two pore segment channel 1
2.04	0.002746	ARSA	arylsulfatase A
2.04	0.01746	CLDN23	claudin 23
2.04	0.00125	MMP24-AS1	MMP24 antisense RNA 1; ER degradation enhancer, mannosidase alpha-like 2; novel transcript, antisense to MMP24
2.04	0.007261	RP11-439C8.2	novel transcript
2.03	0.003574	IFIT1	interferon-induced protein with tetratricopeptide repeats 1
2.03	0.003352	LAMB2	laminin, beta 2 (laminin S)
2.03	0.015932	NSUN6	NOP2/Sun domain family, member 6; ARL5B antisense RNA 1; novel transcript
2.03	1.6e-05	ZNF704	zinc finger protein 704
2.02	0.005101	LINC01057	long intergenic non-protein coding RNA 1057; novel transcript
2.02	0.000133	PGAP3	post-GPI attachment to proteins 3
2.02	0.032092	SBF2-AS1	SBF2 antisense RNA 1; novel transcript, antisense to SBF2
2.01	0.001178	ABLIM1	actin binding LIM protein 1
2.01	0.007713	TRANK1	tetratricopeptide repeat and ankyrin repeat containing 1
-2.01	0.017493	DNMT1	DNA (cytosine-5-)-methyltransferase 1
-2.01	0.019822	UBASH3B	ubiquitin associated and SH3 domain containing B
-2.02	0.042176	CENPJ	centromere protein J
-2.02	0.048679	HAT1	histone acetyltransferase 1
-2.02	0.000937	HMGN2P15	high mobility group nucleosomal binding domain 2 pseudogene 15
-2.02	0.042286	RBM10	RNA binding motif protein 10
-2.02	0.016867	TIPIN	TIMELESS interacting protein
-2.03	0.022031	RP11-161H23.5	novel transcript, antisense to TUBA1C; novel transcript antisense to TUBA1B
-2.04	0.008619	DMRT2	doublesex and mab-3 related transcription factor 2
-2.04	0.040615	FOXD1	forkhead box D1
-2.04	0.034122	RPA1	replication protein A1, 70kDa
-2.05	0.002925	NET1	neuroepithelial cell transforming 1
-2.05	0.002902	USP1	ubiquitin specific peptidase 1
-2.06	0.001104	FGF5	fibroblast growth factor 5
-2.07	0.049385	CCNE2	cyclin E2
-2.07	0.037582	KIAA0101	KIAA0101
-2.07	0.002679	LIG1	ligase I, DNA, ATP-dependent
-2.07	0.02765	PARP2	poly (ADP-ribose) polymerase 2
-2.07	0.015234	TUBB4B	tubulin, beta 4B class IVb
-2.08	0.026589	HIST1H2BN	histone cluster 1, H2bn; histone cluster 1, H2ak
-2.08	0.018671	KIF18B	kinesin family member 18B
-2.09	0.006031	MCM6	minichromosome maintenance complex component 6
-2.09	0.028569	SLC25A10	solute carrier family 25 (mitochondrial carrier; dicarboxylate transporter), member 10; novel protein
-2.1	0.040014	APOLD1	apolipoprotein L domain containing 1
-2.1	0.015459	NASP	nuclear autoantigenic sperm protein (histone-binding)
-2.1	0.023202	PNPO	pyridoxamine 5-phosphate oxidase; pyridoxamine 5'-phosphate oxidase
-2.11	0.009865	NLN	neurolysin (metallopeptidase M3 family)
-2.11	0.005069	SPATA5	spermatogenesis associated 5
-2.11	0.010438	SRBD1	S1 RNA binding domain 1
-2.12	0.01234	DNAJC9	DnaJ (Hsp40) homolog, subfamily C, member 9
-2.12	0.003821	NUP155	nucleoporin 155kDa
-2.13	0.02336	ESPL1	extra spindle pole bodies homolog 1 (S. cerevisiae)
-2.14	0.022232	CHEK1	checkpoint kinase 1; CHK1 checkpoint homolog (S. pombe)
-2.14	0.015019	PAICS	phosphoribosylaminoimidazole carboxylase, phosphoribosylaminoimidazole succinocarboxamide synthetase
-2.15	0.033136	DSTNP2	destrin (actin depolymerizing factor) pseudogene 2
-2.15	0.023001	ITGA4	integrin, alpha 4 (antigen CD49D, alpha 4 subunit of VLA-4 receptor)
-2.16	0.014716	CLOCK	clock circadian regulator; clock homolog (mouse)
-2.16	0.007255	HSPH1	heat shock 105kDa/110kDa protein 1
-2.16	0.044715	LOXL3	lysyl oxidase-like 3
-2.16	0.003837	NUDT15	nudix (nucleoside diphosphate linked moiety X)-type motif 15
-2.16	0.001056	RAD54L	RAD54-like (S. cerevisiae)
-2.17	0.041403	CEP78	centrosomal protein 78kDa
-2.17	0.000334	PPAT	phosphoribosyl pyrophosphate amidotransferase
-2.17	0.00984	SUV39H2	suppressor of variegation 3-9 homolog 2 (Drosophila)
-2.17	0.033851	UBR7	ubiquitin protein ligase E3 component n-recognin 7 (putative)
-2.18	0.001347	OSBPL6	oxysterol binding protein-like 6
-2.19	0.003411	HMGB1	high mobility group box 1; high mobility group box 1 pseudogene 5; high mobility group box 1 pseudogene 1; CCCTC-binding factor (zinc finger protein)-like; high-mobility group box 1; high-mobility group box 1-like 1 pseudogene; high-mobility group box 1 (HMGB1) pseudogene; high mobility group box 1 pseudogene 4; high mobility group box 1 pseudogene 9; high-mobility group box 1-like 9
-2.19	0.037279	RAD54B	RAD54 homolog B (S. cerevisiae); fibrinogen silencer binding protein
-2.2	0.026382	HIST2H2BA	histone cluster 2, H2ba (pseudogene)
-2.2	0.008893	SUV39H1	suppressor of variegation 3-9 homolog 1 (Drosophila)
-2.2	0.01699	TTF2	transcription termination factor, RNA polymerase II
-2.21	0.028848	DMC1	DNA meiotic recombinase 1; DMC1 dosage suppressor of mck1 homolog, meiosis-specific homologous recombination (yeast)
-2.22	0.001467	COQ3	coenzyme Q3 methyltransferase; coenzyme Q3 homolog, methyltransferase (S. cerevisiae)
-2.22	0.008979	HIST1H3I	histone cluster 1, H3i
-2.22	0.039427	RTTN	rotatin
-2.22	0.017238	TMEM194A	transmembrane protein 194A
-2.23	0.015187	SLIT2	slit homolog 2 (Drosophila)
-2.24	0.004269	APOO	apolipoprotein O
-2.24	0.005775	CKAP5	cytoskeleton associated protein 5
-2.24	0.018941	INCENP	inner centromere protein antigens 135/155kDa
-2.24	0.002624	NUP107	nucleoporin 107kDa
-2.24	0.019428	RFC5	replication factor C (activator 1) 5, 36.5kDa
-2.25	0.008933	FARSB	phenylalanyl-tRNA synthetase, beta subunit
-2.25	0.000709	SDC1	syndecan 1
-2.27	0.036781	DDX39A	DEAD (Asp-Glu-Ala-Asp) box polypeptide 39A
-2.27	0.003408	DONSON	downstream neighbor of SON
-2.27	0.02187	PSMC3IP	PSMC3 interacting protein
-2.27	0.03064	RFC2	replication factor C (activator 1) 2, 40kDa
-2.28	0.011836	BOLA3	bolA family member 3; bolA homolog 3 (E. coli)
-2.29	0.007152	KNSTRN	kinetochore-localized astrin/SPAG5 binding protein
-2.29	0.00053	SMS	spermine synthase (SMS) pseudogene; spermine synthase
-2.3	0.002738	PSMD2	proteasome (prosome, macropain) 26S subunit, non-ATPase, 2
-2.32	0.003209	DARS2	aspartyl-tRNA synthetase 2, mitochondrial
-2.32	0.003254	TOMM34	translocase of outer mitochondrial membrane 34
-2.33	0.022088	RP11-464F9.21	novel trtanscript, antisense to SYNPO2L and AGAP5
-2.34	0.009198	STRA13	stimulated by retinoic acid 13; stimulated by retinoic acid 13 homolog (mouse)
-2.34	0.019809	TRAPPC3L	trafficking protein particle complex 3-like; BET3 like (S. cerevisiae)
-2.35	0.030533	DNA2	DNA replication helicase/nuclease 2; DNA replication helicase 2 homolog (yeast)
-2.37	0.000684	RP11-669B18.1	RAN binding protein 1 (RANBP1) pseudogene
-2.38	0.019837	FANCM	Fanconi anemia, complementation group M
-2.38	0.048684	RPL39L	ribosomal protein L39-like
-2.39	0.001016	CSE1L	CSE1 chromosome segregation 1-like (yeast)
-2.39	0.034972	FEN1	flap structure-specific endonuclease 1
-2.39	0.00729	SMS	spermine synthase
-2.4	0.007353	DTYMK	deoxythymidylate kinase (thymidylate kinase)
-2.41	0.012448	SACS	sacsin molecular chaperone; spastic ataxia of Charlevoix-Saguenay (sacsin)
-2.41	0.013303	SSX2IP	synovial sarcoma, X breakpoint 2 interacting protein
-2.42	0.009017	LMNB2	lamin B2
-2.42	0.007938	WHSC1	Wolf-Hirschhorn syndrome candidate 1
-2.43	0.008862	HPRT1	hypoxanthine phosphoribosyltransferase 1
-2.44	0.03102	MGME1	mitochondrial genome maintenance exonuclease 1
-2.45	0.00088	KIF22	kinesin family member 22
-2.46	0.004626	CDC45	cell division cycle 45; CDC45 cell division cycle 45-like (S. cerevisiae)
-2.46	0.003676	OXCT1	3-oxoacid CoA transferase 1
-2.46	0.009711	SLC4A4	solute carrier family 4 (sodium bicarbonate cotransporter), member 4; solute carrier family 4, sodium bicarbonate cotransporter, member 4
-2.47	0.000345	CENPA	centromere protein A; solute carrier family 35, member F6
-2.47	0.029459	GDF5	growth differentiation factor 5
-2.47	0.044555	MIR3198-1	microRNA 3198-1
-2.47	0.017011	XRCC2	X-ray repair complementing defective repair in Chinese hamster cells 2
-2.48	0.04252	POP1	processing of precursor 1, ribonuclease P/MRP subunit (S. cerevisiae)
-2.49	0.001838	EXOSC8	exosome component 8
-2.49	0.001365	RFC4	replication factor C (activator 1) 4, 37kDa
-2.5	0.031009	UHRF1	ubiquitin-like with PHD and ring finger domains 1
-2.51	0.011132	CDT1	chromatin licensing and DNA replication factor 1; DNA replication factor Cdt1
-2.51	0.027884	MCM7	minichromosome maintenance complex component 7
-2.51	0.049709	MMP16	matrix metallopeptidase 16 (membrane-inserted)
-2.51	0.027972	NCAPD3	non-SMC condensin II complex, subunit D3
-2.52	0.00465	C1orf112	chromosome 1 open reading frame 112
-2.52	0.001416	MMS22L	MMS22-like, DNA repair protein
-2.53	0.046039	ANKRD32	ankyrin repeat domain 32
-2.53	0.005734	TFRC	transferrin receptor; transferrin receptor (p90, CD71)
-2.54	0.01048	HIST1H2AB	histone cluster 1, H2ab
-2.54	0.037001	RP11-79P5.2	novel transcript
-2.55	0.033665	FANCA	Fanconi anemia, complementation group A
-2.55	0.019429	TMPO	thymopoietin
-2.57	0.002325	GGH	gamma-glutamyl hydrolase (conjugase, folylpolygammaglutamyl hydrolase)
-2.57	0.02005	MCM2	minichromosome maintenance complex component 2
-2.62	0.035598	CEP152	centrosomal protein 152kDa
-2.62	0.015371	TPRKB	TP53RK binding protein
-2.64	0.003871	EZH2	enhancer of zeste 2 polycomb repressive complex 2 subunit; enhancer of zeste homolog 2 (Drosophila)
-2.64	0.001402	SDF2L1	stromal cell-derived factor 2-like 1
-2.65	0.002359	BORA	bora, aurora kinase A activator
-2.65	0.001717	HIST1H2BL	histone cluster 1, H2bl
-2.65	0.019248	NUCKS1	nuclear casein kinase and cyclin-dependent kinase substrate 1
-2.66	0.023853	CHAF1B	chromatin assembly factor 1, subunit B (p60)
-2.67	0.004325	TCF19	transcription factor 19
-2.68	0.015558	FIGNL1	fidgetin-like 1
-2.68	0.002973	HN1	hematological and neurological expressed 1
-2.68	0.007243	MIS18A	MIS18 kinetochore protein A; MIS18 kinetochore protein homolog A (S. pombe)
-2.69	0.023812	CEP128	centrosomal protein 128kDa; chromosome 14 open reading frame 145
-2.69	0.025689	NEIL3	nei endonuclease VIII-like 3 (E. coli)
-2.73	0.000506	RNASEH2A	ribonuclease H2, subunit A
-2.76	0.033722	CHAF1A	chromatin assembly factor 1, subunit A (p150)
-2.76	0.024625	HIST1H2BB	histone cluster 1, H2bb
-2.77	0.030028	PRKAR2B	protein kinase, cAMP-dependent, regulatory, type II, beta
-2.79	0.009565	HIST1H2BE	histone cluster 1, H2be
-2.79	0.019063	MASTL	microtubule associated serine/threonine kinase-like
-2.8	0.027404	AC003092.1	putative novel transcript
-2.8	0.029035	AC003092.1	putative novel transcript; uncharacterized LOC102723946
-2.81	0.03819	HIST1H2AD	histone cluster 1, H2ad
-2.82	0.035509	MMP3	matrix metallopeptidase 3 (stromelysin 1, progelatinase)
-2.83	0.00121	KIFC1	kinesin family member C1
-2.83	0.008643	SPDL1	spindle apparatus coiled-coil protein 1
-2.85	0.00066	FERMT1	fermitin family member 1; fermitin family homolog 1 (Drosophila)
-2.89	0.019705	FAM72D	family with sequence similarity 72, member D; family with sequence similarity 72, member C; putative novel transcript; family with sequence similarity 72, member B; family with sequence similarity 72, member A
-2.89	0.006609	SMC4	structural maintenance of chromosomes 4
-2.9	0.004498	HIST2H2AB	histone cluster 2, H2ab
-2.9	0.036623	SGOL2	shugoshin-like 2 (S. pombe)
-2.91	0.003611	NUP205	nucleoporin 205kDa
-2.92	0.002028	ZWINT	ZW10 interacting kinetochore protein; ZW10 interactor
-2.93	0.002947	EME1	essential meiotic structure-specific endonuclease 1; essential meiotic endonuclease 1 homolog 1 (S. pombe)
-2.93	0.001101	H2AFZ	H2A histone family, member Z
-2.93	0.00112	KIF4A	kinesin family member 4A
-2.95	0.004276	CDCA7	cell division cycle associated 7
-2.96	0.00604	ERCC6L	excision repair cross-complementation group 6-like; excision repair cross-complementing rodent repair deficiency, complementation group 6-like
-2.96	0.000576	TACC3	transforming, acidic coiled-coil containing protein 3
-2.97	0.014232	KIF24	kinesin family member 24
-2.97	0.000788	MIR891A	microRNA 891a
-2.98	0.034751	GEN1	GEN1 Holliday junction 5 flap endonuclease; Gen homolog 1, endonuclease (Drosophila)
-3	0.008715	POLA1	polymerase (DNA directed), alpha 1, catalytic subunit
-3.02	0.001301	LPXN	leupaxin
-3.04	0.014669	CCNF	cyclin F
-3.04	0.004399	CENPO	centromere protein O
-3.04	0.016706	MYBL1	v-myb avian myeloblastosis viral oncogene homolog-like 1; v-myb myeloblastosis viral oncogene homolog (avian)-like 1
-3.05	0.002506	PCNA	proliferating cell nuclear antigen
-3.06	0.009459	GINS1	GINS complex subunit 1 (Psf1 homolog)
-3.07	0.012381	NES	nestin
-3.1	0.017408	LOC728554	THO complex 3 pseudogene; THO complex 3 (THOC3) pseudogene
-3.13	0.003997	ARNTL2	aryl hydrocarbon receptor nuclear translocator-like 2
-3.13	0.003194	GPSM2	G-protein signaling modulator 2; G-protein signaling modulator 2 (AGS3-like, C. elegans)
-3.17	0.031839	HIST1H2BI	histone cluster 1, H2bi
-3.2	0.006042	SMS	spermine synthase; spermine synthase (SMS) pseudogene
-3.21	0.004194	AURKB	aurora kinase B
-3.21	0.005951	CENPH	centromere protein H
-3.28	0.033394	CENPP	centromere protein P
-3.3	0.007022	CENPN	centromere protein N
-3.31	0.007687	CIT	citron rho-interacting serine/threonine kinase; microRNA 1178; citron (rho-interacting, serine/threonine kinase 21)
-3.32	0.000325	BUB1B	BUB1 mitotic checkpoint serine/threonine kinase B; budding uninhibited by benzimidazoles 1 homolog beta (yeast); p21 protein (Cdc42/Rac)-activated kinase 6; novel protein
-3.33	0.023628	BRCA1	breast cancer 1, early onset; uncharacterized LOC101929767
-3.33	0.006225	RBL1	retinoblastoma-like 1; retinoblastoma-like 1 (p107)
-3.36	0.042097	HIST1H4D	histone cluster 1, H4d
-3.37	0.007443	ATAD2	ATPase family, AAA domain containing 2
-3.37	0.009806	CENPU	centromere protein U; MLF1 interacting protein
-3.38	0.008911	MCM3	minichromosome maintenance complex component 3
-3.4	0.001009	DEPDC1B	DEP domain containing 1B
-3.42	0.008378	DBF4	DBF4 zinc finger; DBF4 homolog (S. cerevisiae)
-3.44	0.014885	GMNN	geminin, DNA replication inhibitor
-3.44	0.01298	HIST1H1A	histone cluster 1, H1a
-3.46	0.023228	HIST1H2AM	histone cluster 1, H2am
-3.48	0.002431	RAD51	RAD51 recombinase; RAD51 homolog (RecA homolog, E. coli) (S. cerevisiae)
-3.49	0.029475	C5orf34	chromosome 5 open reading frame 34
-3.5	0.014782	BRCA2	breast cancer 2, early onset
-3.51	0.009769	NCAPD2	non-SMC condensin I complex, subunit D2
-3.54	0.008218	RRM1	ribonucleotide reductase M1
-3.57	0.006965	ANP32E	acidic (leucine-rich) nuclear phosphoprotein 32 family, member E
-3.58	0.005287	HJURP	Holliday junction recognition protein
-3.59	0.008058	HIST1H4L	histone cluster 1, H4l
-3.62	0.004986	ASF1B	anti-silencing function 1B histone chaperone; ASF1 anti-silencing function 1 homolog B (S. cerevisiae)
-3.64	0.013905	DOCK10	dedicator of cytokinesis 10
-3.64	0.001866	MTHFD1	methylenetetrahydrofolate dehydrogenase (NADP+ dependent) 1, methenyltetrahydrofolate cyclohydrolase, formyltetrahydrofolate synthetase
-3.65	0.000604	UBE2C	ubiquitin-conjugating enzyme E2C
-3.66	0.018311	CCDC34	coiled-coil domain containing 34
-3.7	0.04255	ORC6	origin recognition complex, subunit 6
-3.73	0.006514	POLA2	polymerase (DNA directed), alpha 2, accessory subunit; polymerase (DNA directed), alpha 2 (70kD subunit)
-3.78	0.022223	ORC1	origin recognition complex, subunit 1
-3.8	0.00485	HIST2H3A	histone cluster 2, H3a; histone cluster 2, H3c; histone cluster 2, H3d
-3.82	0.044435	SASS6	spindle assembly 6 homolog (C. elegans)
-3.84	0.002381	KPNA2	karyopherin alpha 2 (RAG cohort 1, importin alpha 1)
-3.86	0.007947	TIMELESS	timeless circadian clock; timeless homolog (Drosophila)
-3.9	0.001581	CKAP2	cytoskeleton associated protein 2
-3.9	0.003919	DBF4	DBF4 zinc finger; DBF4 homolog pseudogene 1; activator of S phase kinase (DBF4) (ASK) pseudogene; DBF4 homolog (S. cerevisiae)
-3.9	0.005475	FAM72C	family with sequence similarity 72, member C; family with sequence similarity 72, member D
-3.91	0.003342	CDCA8	cell division cycle associated 8
-3.96	0.014182	DIAPH3	diaphanous-related formin 3; diaphanous homolog 3 (Drosophila)
-3.99	0.043465	RNVU1-3	RNA, variant U1 small nuclear 3
-4	0.02762	SPC25	SPC25, NDC80 kinetochore complex component; SPC25, NDC80 kinetochore complex component, homolog (S. cerevisiae)
-4.08	0.011258	HIST1H2AE	histone cluster 1, H2ae
-4.1	0.012866	FANCD2P2	Fanconi anemia group D2 protein-like; Fanconi anemia, complementation group D2 pseudogene 2; Fanconi anemia, complementation group D2 (FANCD2) pseudogene; Fanconi anemia, complementation group D2
-4.11	0.004353	GAS2L3	growth arrest-specific 2 like 3
-4.11	0.005352	RFC3	replication factor C (activator 1) 3, 38kDa
-4.16	0.011596	E2F7	E2F transcription factor 7
-4.16	0.01503	PDGFC	platelet derived growth factor C
-4.19	0.015276	RP13-463N16.6	putative novel transcript
-4.2	0.017872	PARPBP	PARP1 binding protein; chromosome 12 open reading frame 4chromosome 12 open reading frame 48
-4.22	0.011508	WDR76	WD repeat domain 76
-4.23	0.003351	GINS4	GINS complex subunit 4 (Sld5 homolog)
-4.28	0.000346	IQGAP3	IQ motif containing GTPase activating protein 3
-4.31	0.015192	PRIM1	primase, DNA, polypeptide 1 (49kDa)
-4.37	0.001793	GTSE1	G-2 and S-phase expressed 1
-4.38	0.006811	ARHGAP11A	Rho GTPase activating protein 11A
-4.38	0.019619	MET	MET proto-oncogene, receptor tyrosine kinase; met proto-oncogene (hepatocyte growth factor receptor)
-4.45	0.048825	NETO2	neuropilin (NRP) and tolloid (TLL)-like 2
-4.46	0.014225	ARHGAP11B	Rho GTPase activating protein 11B; OTU deubiquitinase 7A pseudogene
-4.48	0.001543	ECT2	epithelial cell transforming 2; epithelial cell transforming sequence 2 oncogene
-4.54	0.029557	FAM111B	family with sequence similarity 111, member B
-4.55	0.001698	NDC1	NDC1 transmembrane nucleoporin; transmembrane protein 48
-4.58	0.004866	CDC25C	cell division cycle 25C; cell division cycle 25 homolog C (S. pombe)
-4.6	0.009318	GSG2	germ cell associated 2 (haspin)
-4.63	0.024968	C18orf54	chromosome 18 open reading frame 54
-4.68	0.046495	RNU5A-8P	RNA, U5A small nuclear 8, pseudogene
-4.72	0.01091	HELLS	helicase, lymphoid-specific
-4.79	0.000484	CDKN3	cyclin-dependent kinase inhibitor 3
-4.87	0.012731	WDHD1	WD repeat and HMG-box DNA binding protein 1
-4.9	0.001533	CENPW	centromere protein W
-5.01	0.030627	RAD51AP1	RAD51 associated protein 1; RAD51-associated protein 1
-5.02	0.036844	TK1	thymidine kinase 1, soluble
-5.03	0.005342	POLQ	polymerase (DNA directed), theta
-5.12	0.005195	MCM4	minichromosome maintenance complex component 4
-5.12	0.008316	SMC2	structural maintenance of chromosomes 2
-5.13	0.002532	TFPI2	tissue factor pathway inhibitor 2
-5.15	0.018699	BLM	Bloom syndrome, RecQ helicase-like
-5.17	0.006825	TSPAN13	tetraspanin 13
-5.24	0.000749	BIRC5	baculoviral IAP repeat containing 5
-5.26	0.000514	HIST1H2AJ	histone cluster 1, H2aj
-5.28	0.003442	KNTC1	kinetochore associated 1
-5.32	0.008201	NUF2	NUF2, NDC80 kinetochore complex component; NUF2, NDC80 kinetochore complex component, homolog (S. cerevisiae)
-5.33	0.027882	KIAA1524	KIAA1524
-5.35	0.001285	NCAPG2	non-SMC condensin II complex, subunit G2
-5.4	0.002181	MYBL2	v-myb avian myeloblastosis viral oncogene homolog-like 2; v-myb myeloblastosis viral oncogene homolog (avian)-like 2
-5.55	0.001424	UBE2T	ubiquitin-conjugating enzyme E2T (putative)
-5.56	0.000382	RRM2	ribonucleotide reductase M2; ribonucleotide reductase M2 polypeptide
-5.57	0.001385	CENPK	centromere protein K
-5.59	0.007616	CDC6	cell division cycle 6; cell division cycle 6 homolog (S. cerevisiae)
-5.63	0.001864	ZWILCH	zwilch kinetochore protein; Zwilch, kinetochore associated, homolog (Drosophila)
-5.77	0.004679	MCM10	minichromosome maintenance complex component 10
-5.79	0.003059	CKS2	CDC28 protein kinase regulatory subunit 2
-5.84	0.000704	CXCL5	chemokine (C-X-C motif) ligand 5
-5.94	0.005625	AURKA	aurora kinase A
-5.94	0.001233	SPC24	SPC24, NDC80 kinetochore complex component; SPC24, NDC80 kinetochore complex component, homolog (S. cerevisiae)
-6.15	0.04993	ENPP1	ectonucleotide pyrophosphatase/phosphodiesterase 1
-6.2	0.020008	FOXM1	forkhead box M1
-6.23	0.002141	MCM5	minichromosome maintenance complex component 5
-6.44	0.001456	BRIP1	BRCA1 interacting protein C-terminal helicase 1
-6.5	0.018823	CLSPN	claspin; claspin homolog (Xenopus laevis)
-6.56	0.003278	GINS2	GINS complex subunit 2 (Psf2 homolog)
-6.77	0.009076	FANCI	Fanconi anemia, complementation group I
-7.01	0.001439	MELK	maternal embryonic leucine zipper kinase
-7.04	0.003911	TICRR	TOPBP1-interacting checkpoint and replication regulator; Treslin
-7.09	0.003616	MAD2L1	MAD2 mitotic arrest deficient-like 1 (yeast)
-7.09	0.001858	NEK2	NIMA-related kinase 2; NIMA (never in mitosis gene a)-related kinase 2
-7.14	0.003031	MCM8	minichromosome maintenance complex component 8
-7.17	0.010318	PLK4	polo-like kinase 4; polo-like kinase 4 (Drosophila)
-7.22	0.005873	FANCD2	Fanconi anemia, complementation group D2
-7.37	0.010604	EXO1	exonuclease 1
-7.49	0.004126	SKA3	spindle and kinetochore associated complex subunit 3
-7.5	0.001109	LMNB1	lamin B1
-7.7	0.002031	TRIP13	thyroid hormone receptor interactor 13
-7.73	0.001171	PRC1	protein regulator of cytokinesis 1
-7.83	0.011661	FAM83D	family with sequence similarity 83, member D
-7.85	0.002145	KIF2C	kinesin family member 2C
-7.86	0.013196	OIP5	Opa interacting protein 5
-7.96	0.006217	CENPI	centromere protein I
-8.1	0.003887	KIF23	kinesin family member 23
-8.2	0.004112	STIL	SCL/TAL1 interrupting locus
-8.37	0.013162	KIF15	kinesin family member 15
-8.55	0.007465	HIST1H2AI	histone cluster 1, H2ai; histone cluster 1, H2ak; histone cluster 1, H2al; histone cluster 1, H2am; histone cluster 1, H2ag; histone cluster 1, H2ah
-8.59	0.000565	HIST1H3B	histone cluster 1, H3b
-8.65	0.003035	CDK1	cyclin-dependent kinase 1
-8.66	0.000811	TYMS	thymidylate synthetase
-8.69	0.01433	DTL	denticleless E3 ubiquitin protein ligase homolog (Drosophila); denticleless homolog (Drosophila)
-9.09	0.006918	KIF20B	kinesin family member 20B
-9.41	0.010562	ESCO2	establishment of sister chromatid cohesion N-acetyltransferase 2; establishment of cohesion 1 homolog 2 (S. cerevisiae)
-9.99	0.002699	SPAG5	sperm associated antigen 5
-10.01	0.004405	CASC5	cancer susceptibility candidate 5
-10.42	0.002531	NCAPH	non-SMC condensin I complex, subunit H
-10.71	0.007794	SGOL1	shugoshin-like 1 (S. pombe)
-10.73	0.00026	CCNB1	cyclin B1
-10.94	0.000714	CCNB2	cyclin B2
-11.34	0.001562	CDC20	cell division cycle 20; cell division cycle 20 homolog (S. cerevisiae)
-11.65	0.003103	CEP55	centrosomal protein 55kDa
-11.77	0.000295	HIST1H1B	histone cluster 1, H1b
-11.99	0.003996	KIF18A	kinesin family member 18A
-12.1	0.007759	CDCA2	cell division cycle associated 2
-12.57	0.000974	CKAP2L	cytoskeleton associated protein 2-like
-12.88	0.00226	KIF14	kinesin family member 14
-13.61	0.001603	NUSAP1	nucleolar and spindle associated protein 1
-13.7	0.006825	NDC80	NDC80 kinetochore complex component; NDC80 homolog, kinetochore complex component (S. cerevisiae)
-13.71	0.00115	HIST1H2BM	histone cluster 1, H2bm
-13.87	0.002989	MKI67	marker of proliferation Ki-67; antigen identified by monoclonal antibody Ki-67
-14.35	0.002428	KIF11	kinesin family member 11
-14.44	0.001263	SKA1	spindle and kinetochore associated complex subunit 1
-14.61	0.002248	SHCBP1	SHC SH2-domain binding protein 1
-15.55	0.000352	HIST1H3G	histone cluster 1, H3g
-15.69	0.006435	NCAPG	non-SMC condensin I complex, subunit G
-15.87	0.00341	CENPF	centromere protein F, 350/400kDa; centromere protein F, 350/400ka (mitosin)
-16.53	0.003062	DEPDC1	DEP domain containing 1
-17.04	0.004106	CENPE	centromere protein E, 312kDa
-17.23	0.006165	HMMR	hyaluronan-mediated motility receptor (RHAMM)
-18.02	0.020653	PRR11	proline rich 11
-19.77	0.001842	BUB1	BUB1 mitotic checkpoint serine/threonine kinase; budding uninhibited by benzimidazoles 1 homolog (yeast)
-20.51	0.002938	PLK1	polo-like kinase 1; polo-like kinase 1 (Drosophila)
-20.9	0.003043	ASPM	asp (abnormal spindle) homolog, microcephaly associated (Drosophila)
-21	0.003621	PBK	PDZ binding kinase
-21.82	0.001686	TOP2A	topoisomerase (DNA) II alpha 170kDa
-22.18	0.000903	TPX2	TPX2, microtubule-associated; TPX2, microtubule-associated, homolog (Xenopus laevis)
-22.24	0.005549	TTK	TTK protein kinase
-22.73	0.000696	CCNA2	cyclin A2
-24.08	0.002452	KIF20A	kinesin family member 20A
-25.15	0.002799	ANLN	anillin, actin binding protein
-29.38	0.001503	DLGAP5	discs, large (Drosophila) homolog-associated protein 5

## Sheet: P2-P3
Fold Change (linear) (P2 vs. P3)	ANOVA p-value (P2 vs. P3)	Gene Symbol	Description
12.93	0.019338	RNU6-737P	RNA, U6 small nuclear 737, pseudogene
2.79	0.007704	NUCKS1	nuclear casein kinase and cyclin-dependent kinase substrate 1
2.76	0.021073	RNA5SP437	RNA, 5S ribosomal pseudogene 437
2.66	0.044447	RP11-318M2.3	novel transcript
2.65	0.037478	AIM1	absent in melanoma 1
2.38	0.020586	DAB1	Dab, reelin signal transducer, homolog 1 (Drosophila); disabled homolog 1 (Drosophila)
2.35	0.006159	RNU6ATAC27P	RNA, U6atac small nuclear 27, pseudogene
2.31	0.037965	RNU6-847P	RNA, U6 small nuclear 847, pseudogene
2.22	0.012628	CLIC2	chloride intracellular channel 2
2.18	0.021376	OR2T34	olfactory receptor, family 2, subfamily T, member 34
2.16	0.045495	OLFML2B	olfactomedin-like 2B
2.12	0.039486	ENPP2	ectonucleotide pyrophosphatase/phosphodiesterase 2
2.11	0.000777	CLIC6	chloride intracellular channel 6
2.1	0.048447	MIR889	microRNA 889
2.06	0.024055	WHSC1L1	novel transcript, antisense to WHSC1L1; Wolf-Hirschhorn syndrome candidate 1-like 1
2.03	0.011502	HELB	helicase (DNA) B
-2.03	0.004259	RNA5SP241	RNA, 5S ribosomal pseudogene 241
-2.09	0.007581	RN7SKP180	RNA, 7SK small nuclear pseudogene 180
-2.09	0.032706	TPM1	tropomyosin 1 (alpha)
-2.12	0.01623	PPAPDC1A	phosphatidic acid phosphatase type 2 domain containing 1A
-2.24	0.04841	MIR563	microRNA 563
-2.24	0.049684	MIR7641-2	microRNA 7641-2
-2.35	0.012801	MIR31HG	MIR31 host gene (non-protein coding); novel transcript
-2.37	0.012027	PTGS1	prostaglandin-endoperoxide synthase 1 (prostaglandin G/H synthase and cyclooxygenase)
-2.53	0.016043	ENC1	ectodermal-neural cortex 1 (with BTB domain); ectodermal-neural cortex (with BTB-like domain)
-2.61	0.022306	MIR32	microRNA 32
-2.71	0.029427	SULF1	sulfatase 1
-2.78	0.023465	COL10A1	collagen, type X, alpha 1
-2.79	0.026814	EDIL3	EGF-like repeats and discoidin I-like domains 3
-2.85	0.045908	RNU6-206P	RNA, U6 small nuclear 206, pseudogene
-2.87	0.007098	RNU7-51P	RNA, U7 small nuclear 51 pseudogene
-2.94	0.007127	CTB-78F1.2	uncharacterized LOC101927885; novel transcript
-3.45	0.024698	SGCG	sarcoglycan, gamma (35kDa dystrophin-associated glycoprotein)
-3.53	0.031645	CASS4	Cas scaffolding protein family member 4
-3.64	0.045288	TENM2	teneurin transmembrane protein 2

## Sheet: P3-P4
Fold Change (linear) (P3 vs. P4)	ANOVA p-value (P3 vs. P4)	Gene Symbol	Description
2.67	0.014045	RP11-763B22.6	novel transcript
2.03	0.022595	MIR4297	microRNA 4297
-2.01	0.017178	RNU6-838P	RNA, U6 small nuclear 838, pseudogene

## Sheet: P4-P5
Fold Change (linear) (P4 vs. P5)	ANOVA p-value (P4 vs. P5)	Gene Symbol	Description
2.34	0.003369	MIR300	microRNA 300
2.1	0.035098	MIR4653	microRNA 4653
2.05	0.026496	RNU7-50P	RNA, U7 small nuclear 50 pseudogene
2.04	0.044424	SNORD12C	small nucleolar RNA, C/D box 12C
-2.05	0.002648	MIR9-3	microRNA 9-3
-2.07	0.003122	SPANXC	SPANX family, member C; SPANX family, member D
-2.08	0.013623	RNU6-137P	RNA, U6 small nuclear 137, pseudogene
-2.27	0.033462	RP11-464F9.21	novel trtanscript, antisense to SYNPO2L and AGAP5
