# Supplementary material for: The effect of medium supplementation and serial passaging on the transcriptome of human adipose-derived stromal cells expanded in vitro
Source: Stem Cell Res Ther. 2019 Aug 14;10:253. doi: 10.1186/s13287-019-1370-2 (PMC6694630; doi:10.1186/s13287-019-1370-2)
Supplement: Supplementary file 7 — Gene ontology terms for ASCs expanded in pHPL between subsequent passages. Complete list of enriched GO terms for pHPL-ASCs between subsequent passages (P0 - P1, P1 - P2, P2 - P3, P3 - P4, P4 - P5). This data relates to Table 3. (XLSX 349 kb) [file 13287_2019_1370_MOESM7_ESM.xlsx]

## Sheet: P0 - P1 Upregulated
p-value	term ID	t type	t name	Q&T list
1.78e-32	GO:0002376	BP	immune system process	CD4,TYROBP,IGF1,SLC11A1,CD74,BIRC3,TNFRSF1B,LCP2,CD84,FGF10,PAG1,PTPRC,FYB,PILRA,P2RX7,ICAM1,LYZ,CD209,ITGA6,CD200,SLC7A8,TREM2,SUSD2,NCF4,MMP9,JAG1,FLT1,RGCC,AQP9,TMEM176B,CCL2,CCL8,SOD2,LY86,CD86,IL1RL1,IL18R1,KYNU,PLEK,PRG4,NCF2,TNFAIP3,CXCR4,NCKAP1L,PDE1B,TREM1,MT1G,CD93,KDR,PLVAP,GMFG,CHI3L1,CD180,FST,DOCK2,EDNRB,LCP1,GPNMB,IL33,GPR65,ITGAX,IGSF6,ARRB2,CD53,IQGAP2,CXCL14,PLA2G7,IL18,MERTK,PI…
4.79e-30	GO:0006955	BP	immune response	CD4,TYROBP,SLC11A1,CD74,BIRC3,TNFRSF1B,LCP2,CD84,PAG1,PTPRC,FYB,PILRA,P2RX7,ICAM1,LYZ,CD209,CD200,TREM2,SUSD2,NCF4,MMP9,JAG1,RGCC,AQP9,CCL2,CCL8,LY86,CD86,IL1RL1,IL18R1,KYNU,PRG4,NCF2,TNFAIP3,NCKAP1L,TREM1,CD93,GMFG,CHI3L1,CD180,DOCK2,LCP1,IL33,GPR65,ITGAX,IGSF6,ARRB2,CD53,IQGAP2,CXCL14,IL18,PIK3AP1,VSIG4,ELMO1,KIT,FCER1G,C1QC,CXCL16,BCL6B,VCAM1,CTSS,S100A9,CXCL5,PPBP,CCR1,TNFRSF11B,SYK,CYBB,RNAS…
1.53e-28	GO:0006954	BP	inflammatory response	STAB1,SLC11A1,BIRC3,TNFRSF1B,P2RX7,ICAM1,LYZ,GGT5,ACP5,CCL2,CCL8,LY86,IL1RL1,TNFAIP3,SPP1,CXCR4,BMP2,ALOX5AP,CHI3L1,CD180,EDNRB,AOAH,IL33,PLA2G7,IL18,PIK3AP1,KIT,F11R,FCER1G,C1QC,BCL6B,VCAM1,S100A9,CXCL5,PPBP,CCR1,TNFRSF11B,SYK,CYBB,FOLR2,CXCL8,FABP4,CD14,FPR1,SCG2,CLEC7A,C1QA,TLR1,A2M,CD163,CD28,CCL13,CSF1R,FPR3,HLA-DRB1,C5AR1,TGM2,AIF1,NAIP,LYN
8.55e-28	GO:0006952	BP	defense response	STAB1,CD4,TYROBP,SLC11A1,CD74,BIRC3,TNFRSF1B,CD84,P2RX7,ICAM1,LYZ,CD209,TREM2,GGT5,ACP5,CCL2,CCL8,LY86,CD86,IL1RL1,KYNU,NCF2,TNFAIP3,SPP1,CXCR4,TREM1,BMP2,ALOX5AP,CHI3L1,CD180,EDNRB,AOAH,IL33,ARRB2,PLA2G7,IL18,PIK3AP1,VSIG4,KIT,F11R,FCER1G,C1QC,CXCL16,BCL6B,VCAM1,CTSS,S100A9,CXCL5,PPBP,CCR1,TNFRSF11B,SYK,CYBB,FOLR2,RNASE6,CXCL8,ITGAM,FABP4,CD14,FPR1,SCG2,CLEC7A,C1QA,TLR1,A2M,CD163,CD28,CCL13,CSF1…
1.35e-22	GO:0007166	BP	cell surface receptor signaling pathway	PDK4,CD4,TYROBP,IGF1,CD74,BIRC3,TNFRSF1B,LCP2,FGF10,NOTCH3,PAG1,ADCYAP1R1,PTPRC,FYB,PILRA,ICAM1,CD209,ITGA6,TSPAN15,NCF4,MMP9,JAG1,FLT1,CD37,SFRP4,CCL2,CCL8,IL10RA,LY86,CD86,IL1RL1,IL18R1,PLEK,NCF2,TNFAIP3,CXCR4,FMOD,NCKAP1L,BMP2,KDR,PLVAP,CD180,FST,COL4A2,EDNRB,LCP1,IL33,BCL2A1,ITGAX,IGSF6,ARRB2,CD53,ATP6V0D2,NTRK2,IL18,MERTK,ADAMTS1,APCDD1,PIK3AP1,ELMO1,KIT,F11R,FCER1G,VCAM1,CXCL5,PPBP,CCR1,HEY…
2.92e-22	GO:0009605	BP	response to external stimulus	PDK4,STAB1,CD4,FMO1,SLC11A1,CD74,BIRC3,RRAGD,TNFRSF1B,FGF10,P2RX7,ICAM1,LYZ,ITGA6,TREM2,ACP5,FLT1,CCL2,CCL8,IL10RA,SOD2,LY86,CD86,IL1RL1,KYNU,PLEK,TNFAIP3,SPP1,CXCR4,NCKAP1L,TREM1,KDR,ALOX5AP,CHI3L1,CD180,CHL1,DOCK2,EDNRB,GPNMB,AOAH,IL33,ARRB2,CXCL14,PLA2G7,IL18,PIK3AP1,KIT,FCER1G,STC1,C1QC,CXCL16,BCL6B,VCAM1,S100A9,CXCL5,PPBP,CCR1,GUCY1A3,TNFRSF11B,SYK,ABCA1,CYBB,FOLR2,RNASE6,CXCL8,FABP4,CD14,FP…
2.92e-22	GO:0002684	BP	positive regulation of immune system process	CD4,IGF1,SLC11A1,CD74,BIRC3,LCP2,CD84,FGF10,PAG1,PTPRC,FYB,P2RX7,ICAM1,CD209,TREM2,JAG1,RGCC,CCL2,CCL8,CD86,IL1RL1,TNFAIP3,NCKAP1L,PLVAP,CD180,IL33,ARRB2,CXCL14,PLA2G7,IL18,PIK3AP1,VSIG4,ELMO1,FCER1G,C1QC,VCAM1,CTSS,S100A9,CXCL5,PPBP,CCR1,SYK,CXCL8,ITGAM,CD14,FPR1,CLEC7A,C1QA,TLR1,CMKLR1,A2M,CD28,FPR3,HLA-DRB1,HLA-DQA1,C5AR1,HLA-DRA,AIF1,HLA-DPB1,HLA-DPA1,HLA-DQA2,LYN
2.92e-22	GO:0050900	BP	leukocyte migration	CD74,CD84,ICAM1,ITGA6,SLC7A8,MMP9,FLT1,CCL2,CCL8,CXCR4,NCKAP1L,TREM1,PLVAP,EDNRB,IL33,ITGAX,CXCL14,PLA2G7,MERTK,KIT,F11R,FCER1G,CXCL16,VCAM1,S100A9,CXCL5,PPBP,CCR1,SYK,CXCL8,ITGAM,FPR1,SCG2,CD34,CMKLR1,THBD,CCL13,FPR3,C5AR1,AIF1,LYN
3.01e-22	GO:0070887	BP	cellular response to chemical stimulus	PDK4,CD4,FMO1,CD74,BIRC3,RRAGD,TNFRSF1B,MSR1,FGF10,P2RX7,ICAM1,ITGA6,TREM2,NCF4,MMP9,FLT1,RGCC,AQP9,SFRP4,CCL2,CCL8,IL10RA,SOD2,LY86,CD86,IL1RL1,IL18R1,NCF2,TNFAIP3,SPP1,CXCR4,FMOD,NCKAP1L,PDE1B,TREM1,MT1G,BMP2,KDR,PLVAP,RAMP2,ALOX5AP,CHI3L1,CD180,COL4A2,EDNRB,LCP1,ARRB2,CXCL14,PLA2G7,ATP6V0D2,NTRK2,IL18,PIK3AP1,KIT,F11R,FCER1G,STC1,CXCL16,LAPTM5,VCAM1,CTSS,S100A9,CXCL5,PPBP,CCR1,HEYL,SPRY1,TNFRS…
1.25e-21	GO:0050896	BP	response to stimulus	PDK4,STAB1,CD4,FMO1,TYROBP,IGF1,SLC11A1,CD74,BIRC3,RRAGD,TNFRSF1B,MSR1,LCP2,PREX2,CD84,FGF10,NOTCH3,PAG1,MCAM,ADCYAP1R1,PTPRC,FYB,PILRA,P2RX7,ICAM1,LYZ,CD209,ITGA6,CD200,SLC7A8,TSPAN15,SUSD2,GGT5,NCF4,MMP9,JAG1,ACP5,FLT1,RGCC,AQP9,CD37,SFRP4,RASD1,CCL2,CCL8,IL10RA,VWF,SOD2,LY86,CD86,IL1RL1,IL18R1,KYNU,PLEK,PRG4,NCF2,SIPA1L2,TNFAIP3,SPP1,CXCR4,FMOD,SRGN,NCKAP1L,PDE1B,F13A1,TREM1,MT1G,CD93,BMP2,KDR…
2.15e-21	GO:0002682	BP	regulation of immune system process	CD4,TYROBP,IGF1,SLC11A1,CD74,BIRC3,LCP2,CD84,FGF10,PAG1,PTPRC,FYB,PILRA,P2RX7,ICAM1,CD209,CD200,TREM2,JAG1,RGCC,TMEM176B,CCL2,CCL8,CD86,IL1RL1,TNFAIP3,NCKAP1L,TREM1,PLVAP,CD180,GPNMB,IL33,ARRB2,CXCL14,PLA2G7,IL18,MERTK,PIK3AP1,VSIG4,ELMO1,KIT,FCER1G,C1QC,VCAM1,CTSS,S100A9,CXCL5,PPBP,CCR1,SYK,CXCL8,ITGAM,CD14,FPR1,CLEC7A,C1QA,CD34,TLR1,CMKLR1,A2M,CD28,FPR3,HLA-DRB1,HLA-DQA1,C5AR1,HLA-DRA,AIF1,LILR…
2.65e-21	GO:0048584	BP	positive regulation of response to stimulus	CD4,IGF1,SLC11A1,CD74,BIRC3,RRAGD,LCP2,FGF10,PAG1,ADCYAP1R1,PTPRC,FYB,P2RX7,ICAM1,CD209,TREM2,MMP9,JAG1,FLT1,RGCC,SFRP4,CCL2,CCL8,LY86,CD86,IL1RL1,IL18R1,PLEK,TNFAIP3,CXCR4,NCKAP1L,BMP2,KDR,ALOX5AP,CHI3L1,CD180,GPNMB,IL33,GPR65,ARRB2,CXCL14,PLA2G7,NTRK2,IL18,PIK3AP1,VSIG4,ELMO1,KIT,FCER1G,C1QC,ZNF385A,CTSS,S100A9,CXCL5,PPBP,CCR1,SYK,CXCL8,ITGAM,FABP4,CD14,FPR1,SCG2,CLEC7A,C1QA,TLR1,CMKLR1,A2M,GPR…
2.87e-21	GO:0006950	BP	response to stress	PDK4,STAB1,CD4,FMO1,TYROBP,IGF1,SLC11A1,CD74,BIRC3,RRAGD,TNFRSF1B,LCP2,CD84,FGF10,MCAM,ADCYAP1R1,P2RX7,ICAM1,LYZ,CD209,TREM2,GGT5,NCF4,MMP9,ACP5,RGCC,AQP9,CCL2,CCL8,VWF,SOD2,LY86,CD86,IL1RL1,KYNU,PLEK,NCF2,TNFAIP3,SPP1,CXCR4,F13A1,TREM1,BMP2,RAMP2,ALOX5AP,CHI3L1,LYVE1,CD180,CHL1,EDNRB,AOAH,IL33,ENTPD1,BCL2A1,ARRB2,PLA2G7,IL18,EDNRA,MERTK,PIK3AP1,VSIG4,KIT,F11R,FCER1G,STC1,C1QC,CYGB,ZNF385A,CXCL16…
3.22e-21	GO:0001775	BP	cell activation	CD4,TYROBP,IGF1,SLC11A1,CD74,TNFRSF1B,LCP2,CD84,FGF10,PAG1,P2RX7,ICAM1,LYZ,CD209,CD200,MMP9,RGCC,CCL2,VWF,CD86,IL1RL1,IL18R1,PLEK,TNFAIP3,NCKAP1L,MT1G,CD93,GMFG,CHI3L1,CD180,DOCK2,LCP1,GPNMB,IL33,ITGAX,ARRB2,CD53,IQGAP2,IL18,MERTK,VSIG4,KIT,FCER1G,CYGB,VCAM1,CTSS,S100A9,PPBP,SYK,CYBB,CXCL8,ITGAM,CD14,FPR1,CLEC7A,TLR1,CD28,THBD,HLA-DRB1,HLA-DQA1,C5AR1,HLA-DRA,AIF1,LILRB3,HLA-DPB1,HLA-DPA1,HLA-DQA2…
1.12e-19	GO:0045321	BP	leukocyte activation	CD4,TYROBP,IGF1,SLC11A1,CD74,TNFRSF1B,LCP2,CD84,FGF10,PAG1,P2RX7,ICAM1,LYZ,CD209,CD200,MMP9,CCL2,CD86,IL1RL1,IL18R1,TNFAIP3,NCKAP1L,MT1G,CD93,GMFG,CHI3L1,CD180,DOCK2,LCP1,GPNMB,IL33,ITGAX,CD53,IQGAP2,IL18,MERTK,VSIG4,KIT,FCER1G,VCAM1,CTSS,S100A9,PPBP,SYK,CYBB,CXCL8,ITGAM,CD14,FPR1,CLEC7A,TLR1,CD28,HLA-DRB1,HLA-DQA1,C5AR1,HLA-DRA,AIF1,LILRB3,HLA-DPB1,HLA-DPA1,HLA-DQA2,LYN
1.76e-19	GO:0048583	BP	regulation of response to stimulus	CD4,TYROBP,IGF1,SLC11A1,CD74,BIRC3,RRAGD,TNFRSF1B,LCP2,PREX2,CD84,FGF10,PAG1,ADCYAP1R1,PTPRC,FYB,PILRA,P2RX7,ICAM1,CD209,ITGA6,CD200,TREM2,MMP9,JAG1,ACP5,FLT1,RGCC,SFRP4,CCL2,CCL8,SOD2,LY86,CD86,IL1RL1,IL18R1,PLEK,SIPA1L2,TNFAIP3,SPP1,CXCR4,NCKAP1L,TREM1,BMP2,KDR,RAMP2,ALOX5AP,CHI3L1,CD180,FST,EDNRB,GPNMB,AOAH,IL33,GPR65,ARRB2,CXCL14,PLA2G7,CXORF36,NTRK2,IL18,FGD5,APCDD1,PIK3AP1,VSIG4,ELMO1,KIT,F…
4.66e-19	GO:0060326	BP	cell chemotaxis	CD74,FLT1,CCL2,CCL8,CXCR4,NCKAP1L,TREM1,KDR,EDNRB,ARRB2,CXCL14,PLA2G7,KIT,FCER1G,CXCL16,VCAM1,S100A9,CXCL5,PPBP,CCR1,SYK,CXCL8,FPR1,SCG2,CMKLR1,CCL13,FPR3,C5AR1,AIF1,LYN
8.65e-18	GO:0042221	BP	response to chemical	PDK4,CD4,FMO1,SLC11A1,CD74,BIRC3,RRAGD,TNFRSF1B,MSR1,FGF10,ADCYAP1R1,P2RX7,ICAM1,ITGA6,SLC7A8,NCF4,MMP9,JAG1,ACP5,FLT1,RGCC,AQP9,SFRP4,CCL2,CCL8,IL10RA,SOD2,LY86,CD86,IL1RL1,IL18R1,KYNU,NCF2,TNFAIP3,SPP1,CXCR4,FMOD,NCKAP1L,PDE1B,TREM1,MT1G,BMP2,KDR,PLVAP,RAMP2,ALOX5AP,CHI3L1,CD180,CHL1,DOCK2,COL4A2,EDNRB,LCP1,GPNMB,ABCA8,ARRB2,CXCL14,PLA2G7,ATP6V0D2,NTRK2,IL18,PIK3AP1,KIT,F11R,FCER1G,STC1,CYGB,CX…
8.74e-18	GO:0016477	BP	cell migration	IGF1,CD74,CD84,FGF10,ICAM1,ITGA6,SLC7A8,MMP9,JAG1,CCL2,CCL8,CXCR4,NCKAP1L,TREM1,BMP2,KDR,PLVAP,CHL1,EDNRB,LCP1,GPNMB,IL33,ENPEP,ITGAX,CXCL14,PLA2G7,NTRK2,MERTK,APCDD1,ELMO1,KIT,F11R,FCER1G,STC1,CYGB,CXCL16,VCAM1,S100A9,CXCL5,PPBP,CCR1,CXCL8,ITGAM,SCG2,CD34,CMKLR1,THBD,CCL13,CSF1R,FPR3,C5AR1,AIF1,LYN,PECAM1
9.06e-18	GO:0032101	BP	regulation of response to external stimulus	CD74,BIRC3,TNFRSF1B,FGF10,ACP5,CCL2,LY86,IL1RL1,PLEK,TNFAIP3,SPP1,CXCR4,NCKAP1L,KDR,ALOX5AP,CD180,EDNRB,AOAH,IL33,CXCL14,PLA2G7,IL18,PIK3AP1,FCER1G,C1QC,BCL6B,S100A9,CXCL5,PPBP,CCR1,SYK,CXCL8,FABP4,SCG2,C1QA,CD34,CMKLR1,A2M,CD28,THBD,C5AR1,TGM2,AIF1,PLXNA4,LYN
9.99e-18	GO:0050776	BP	regulation of immune response	CD4,TYROBP,SLC11A1,CD74,BIRC3,LCP2,CD84,PAG1,PTPRC,FYB,PILRA,P2RX7,ICAM1,CD209,CD200,TREM2,RGCC,CD86,IL1RL1,TNFAIP3,NCKAP1L,TREM1,CD180,IL33,ARRB2,IL18,PIK3AP1,VSIG4,ELMO1,KIT,FCER1G,C1QC,VCAM1,CTSS,S100A9,SYK,ITGAM,CD14,FPR1,CLEC7A,C1QA,CD34,TLR1,A2M,CD28,FPR3,HLA-DRB1,HLA-DQA1,C5AR1,HLA-DRA,HLA-DPB1,HLA-DPA1,HLA-DQA2,LYN
8.45e-17	GO:0007165	BP	signal transduction	PDK4,CD4,TYROBP,IGF1,CD74,BIRC3,RRAGD,TNFRSF1B,LCP2,PREX2,FGF10,NOTCH3,PAG1,ADCYAP1R1,PTPRC,FYB,PILRA,ICAM1,CD209,ITGA6,TSPAN15,NCF4,MMP9,JAG1,FLT1,CD37,SFRP4,RASD1,CCL2,CCL8,IL10RA,LY86,CD86,IL1RL1,IL18R1,PLEK,NCF2,SIPA1L2,TNFAIP3,CXCR4,FMOD,SRGN,NCKAP1L,PDE1B,TREM1,BMP2,KDR,PLVAP,RAMP2,CHI3L1,LYVE1,CD180,CHL1,FST,DOCK2,COL4A2,EDNRB,LCP1,GPNMB,IL33,BCL2A1,ITGAX,IGSF6,ARRB2,CD53,IQGAP2,CXCL14,CXO…
8.73e-17	GO:0032103	BP	positive regulation of response to external stimulus	CD74,FGF10,CCL2,LY86,IL1RL1,NCKAP1L,KDR,ALOX5AP,IL33,CXCL14,PLA2G7,FCER1G,S100A9,CXCL5,PPBP,CCR1,CXCL8,FABP4,CMKLR1,CD28,C5AR1,TGM2,AIF1
8.73e-17	GO:0030595	BP	leukocyte chemotaxis	CD74,FLT1,CCL2,CCL8,CXCR4,NCKAP1L,TREM1,EDNRB,CXCL14,PLA2G7,KIT,FCER1G,CXCL16,S100A9,CXCL5,PPBP,CCR1,SYK,CXCL8,SCG2,CMKLR1,CCL13,C5AR1,AIF1,LYN
9.16e-17	GO:0051674	BP	localization of cell	IGF1,CD74,CD84,FGF10,ICAM1,ITGA6,SLC7A8,PLTP,MMP9,JAG1,CCL2,CCL8,CXCR4,NCKAP1L,TREM1,BMP2,KDR,PLVAP,CHL1,EDNRB,LCP1,GPNMB,IL33,ENPEP,ITGAX,CXCL14,PLA2G7,NTRK2,MERTK,APCDD1,ELMO1,KIT,F11R,FCER1G,STC1,CYGB,CXCL16,VCAM1,S100A9,CXCL5,PPBP,CCR1,CXCL8,ITGAM,SCG2,CD34,CMKLR1,THBD,CCL13,CSF1R,FPR3,C5AR1,AIF1,LYN,PECAM1
9.16e-17	GO:0048870	BP	cell motility	IGF1,CD74,CD84,FGF10,ICAM1,ITGA6,SLC7A8,PLTP,MMP9,JAG1,CCL2,CCL8,CXCR4,NCKAP1L,TREM1,BMP2,KDR,PLVAP,CHL1,EDNRB,LCP1,GPNMB,IL33,ENPEP,ITGAX,CXCL14,PLA2G7,NTRK2,MERTK,APCDD1,ELMO1,KIT,F11R,FCER1G,STC1,CYGB,CXCL16,VCAM1,S100A9,CXCL5,PPBP,CCR1,CXCL8,ITGAM,SCG2,CD34,CMKLR1,THBD,CCL13,CSF1R,FPR3,C5AR1,AIF1,LYN,PECAM1
1.23e-16	GO:0001816	BP	cytokine production	CD4,SLC11A1,CD74,BIRC3,LCP2,CD84,P2RX7,ACP5,RGCC,CCL2,CD86,IL1RL1,IL18R1,TNFAIP3,SRGN,NCKAP1L,TREM1,CHI3L1,GPNMB,IL33,ARRB2,IL18,MERTK,VSIG4,KIT,F11R,FCER1G,S100A9,SYK,ABCA1,CYBB,FABP4,CD14,CD34,TLR1,CMKLR1,CD28,CSF1R,HLA-DRB1,C5AR1,HLA-DPB1,HLA-DPA1,LYN
1.23e-16	GO:0051716	BP	cellular response to stimulus	PDK4,CD4,FMO1,TYROBP,IGF1,CD74,BIRC3,RRAGD,TNFRSF1B,MSR1,LCP2,PREX2,FGF10,NOTCH3,PAG1,ADCYAP1R1,PTPRC,FYB,PILRA,ICAM1,CD209,ITGA6,TSPAN15,NCF4,MMP9,JAG1,FLT1,AQP9,CD37,SFRP4,RASD1,CCL2,CCL8,IL10RA,LY86,CD86,IL1RL1,IL18R1,PLEK,NCF2,SIPA1L2,TNFAIP3,SPP1,CXCR4,FMOD,SRGN,NCKAP1L,PDE1B,TREM1,MT1G,BMP2,KDR,PLVAP,RAMP2,ALOX5AP,CHI3L1,LYVE1,CD180,CHL1,FST,DOCK2,COL4A2,EDNRB,LCP1,GPNMB,IL33,BCL2A1,ITGAX,I…
1.56e-16	GO:0007154	BP	cell communication	PDK4,STAB1,CD4,TYROBP,IGF1,CD74,BIRC3,RRAGD,TNFRSF1B,LCP2,PREX2,FGF10,NOTCH3,PAG1,ADCYAP1R1,PTPRC,FYB,PILRA,P2RX7,ICAM1,CD209,ITGA6,TSPAN15,NCF4,MMP9,JAG1,FLT1,RGCC,CD37,SFRP4,RASD1,CCL2,CCL8,IL10RA,SOD2,LY86,CD86,IL1RL1,IL18R1,PLEK,NCF2,SIPA1L2,TNFAIP3,CXCR4,FMOD,SRGN,NCKAP1L,PDE1B,TREM1,BMP2,KDR,PLVAP,RAMP2,CHI3L1,LYVE1,CD180,CHL1,FST,DOCK2,COL4A2,EDNRB,LCP1,GPNMB,IL33,ENPEP,GPR65,BCL2A1,ITGAX,…
2.96e-16	GO:0010033	BP	response to organic substance	PDK4,CD4,FMO1,SLC11A1,CD74,BIRC3,RRAGD,TNFRSF1B,MSR1,FGF10,ADCYAP1R1,P2RX7,ICAM1,ITGA6,TREM2,JAG1,ACP5,FLT1,AQP9,SFRP4,CCL2,CCL8,IL10RA,SOD2,LY86,CD86,IL1RL1,IL18R1,KYNU,TNFAIP3,SPP1,CXCR4,FMOD,PDE1B,MT1G,BMP2,KDR,PLVAP,RAMP2,CHI3L1,CD180,COL4A2,EDNRB,LCP1,ARRB2,ATP6V0D2,NTRK2,IL18,PIK3AP1,KIT,F11R,FCER1G,STC1,CXCL16,LAPTM5,VCAM1,CTSS,CXCL5,PPBP,CCR1,HEYL,SPRY1,TNFRSF11B,SYK,ABCA1,CYBB,FOLR2,CXCL…
3.53e-16	GO:0023052	BP	signaling	PDK4,STAB1,CD4,TYROBP,IGF1,CD74,BIRC3,RRAGD,TNFRSF1B,LCP2,PREX2,FGF10,NOTCH3,PAG1,ADCYAP1R1,PTPRC,FYB,PILRA,P2RX7,ICAM1,CD209,ITGA6,TSPAN15,NCF4,MMP9,JAG1,FLT1,RGCC,CD37,SFRP4,RASD1,CCL2,CCL8,IL10RA,SOD2,LY86,CD86,IL1RL1,IL18R1,PLEK,NCF2,SIPA1L2,TNFAIP3,CXCR4,FMOD,SRGN,NCKAP1L,PDE1B,TREM1,BMP2,KDR,PLVAP,RAMP2,CHI3L1,LYVE1,CD180,CHL1,FST,DOCK2,COL4A2,EDNRB,LCP1,GPNMB,IL33,ENPEP,GPR65,BCL2A1,ITGAX,…
6.72e-16	GO:0071310	BP	cellular response to organic substance	PDK4,CD4,CD74,BIRC3,RRAGD,TNFRSF1B,MSR1,FGF10,P2RX7,ICAM1,ITGA6,TREM2,FLT1,AQP9,SFRP4,CCL2,CCL8,IL10RA,SOD2,LY86,CD86,IL1RL1,IL18R1,TNFAIP3,SPP1,CXCR4,FMOD,PDE1B,MT1G,BMP2,KDR,PLVAP,RAMP2,CHI3L1,CD180,COL4A2,EDNRB,LCP1,ARRB2,ATP6V0D2,NTRK2,IL18,PIK3AP1,KIT,F11R,STC1,CXCL16,LAPTM5,VCAM1,CTSS,CXCL5,PPBP,CCR1,HEYL,SPRY1,TNFRSF11B,SYK,ABCA1,CYBB,FOLR2,CXCL8,FABP4,CD14,CLEC7A,CMKLR1,UCP2,CD28,CDH5,CCL…
1.12e-15	GO:0006935	BP	chemotaxis	CD74,FGF10,FLT1,CCL2,CCL8,CXCR4,NCKAP1L,TREM1,KDR,CHL1,DOCK2,EDNRB,GPNMB,ARRB2,CXCL14,PLA2G7,KIT,FCER1G,CXCL16,VCAM1,S100A9,CXCL5,PPBP,CCR1,SYK,CXCL8,FPR1,SCG2,CMKLR1,CCL13,CSF1R,FPR3,C5AR1,AIF1,PLXNA4,ECSCR,LYN
1.12e-15	GO:0042330	BP	taxis	CD74,FGF10,FLT1,CCL2,CCL8,CXCR4,NCKAP1L,TREM1,KDR,CHL1,DOCK2,EDNRB,GPNMB,ARRB2,CXCL14,PLA2G7,KIT,FCER1G,CXCL16,VCAM1,S100A9,CXCL5,PPBP,CCR1,SYK,CXCL8,FPR1,SCG2,CMKLR1,CCL13,CSF1R,FPR3,C5AR1,AIF1,PLXNA4,ECSCR,LYN
1.21e-15	GO:0040011	BP	locomotion	IGF1,CD74,CD84,FGF10,MCAM,ICAM1,ITGA6,SLC7A8,PLTP,MMP9,JAG1,FLT1,CCL2,CCL8,CXCR4,NCKAP1L,TREM1,BMP2,KDR,PLVAP,CHL1,DOCK2,EDNRB,LCP1,GPNMB,IL33,ENPEP,ITGAX,ARRB2,CXCL14,PLA2G7,NTRK2,MERTK,APCDD1,ELMO1,KIT,F11R,FCER1G,STC1,CYGB,CXCL16,VCAM1,S100A9,CXCL5,PPBP,CCR1,CXCL8,ITGAM,FPR1,SCG2,CD34,CMKLR1,THBD,CCL13,CSF1R,FPR3,C5AR1,AIF1,PLXNA4,ECSCR,LYN,PECAM1
1.32e-15	GO:0002274	BP	myeloid leukocyte activation	TYROBP,CD74,TNFRSF1B,LCP2,CD84,LYZ,MMP9,CD86,IL1RL1,NCKAP1L,MT1G,CD93,GMFG,CHI3L1,IL33,ITGAX,CD53,IQGAP2,KIT,FCER1G,CTSS,S100A9,PPBP,CYBB,CXCL8,ITGAM,CD14,C5AR1,AIF1,LILRB3
1.54e-15	GO:0034097	BP	response to cytokine	CD4,SLC11A1,CD74,BIRC3,TNFRSF1B,FGF10,ICAM1,TREM2,ACP5,CCL2,CCL8,IL10RA,SOD2,CD86,IL1RL1,IL18R1,KYNU,TNFAIP3,CXCR4,PDE1B,PLVAP,CHI3L1,LCP1,IL18,PIK3AP1,KIT,CXCL16,LAPTM5,VCAM1,CXCL5,PPBP,CCR1,TNFRSF11B,SYK,CXCL8,FABP4,CD14,CMKLR1,CD28,CCL13,CSF1R,MT1X,HLA-DRB1,HLA-DQA1,MAP3K5,CSF2RA,HLA-DRA,AIF1,HLA-DPB1,HLA-DPA1,HLA-DQA2,MRC1
1.8e-15	GO:0009617	BP	response to bacterium	STAB1,CD4,FMO1,SLC11A1,TNFRSF1B,FGF10,P2RX7,ICAM1,LYZ,TREM2,ACP5,CCL2,IL10RA,SOD2,LY86,CD86,TNFAIP3,TREM1,CD180,EDNRB,IL18,FCER1G,CXCL16,VCAM1,S100A9,CXCL5,PPBP,TNFRSF11B,SYK,ABCA1,RNASE6,CXCL8,CD14,TLR1,THBD,HLA-DRB1,C5AR1,LYN,MRC1
3.33e-15	GO:0002237	BP	response to molecule of bacterial origin	FMO1,SLC11A1,TNFRSF1B,FGF10,P2RX7,ICAM1,TREM2,ACP5,CCL2,IL10RA,SOD2,LY86,CD86,TNFAIP3,CD180,EDNRB,IL18,CXCL16,VCAM1,CXCL5,PPBP,TNFRSF11B,ABCA1,CXCL8,CD14,TLR1,THBD,C5AR1,LYN,MRC1
3.35e-15	GO:0045087	BP	innate immune response	TYROBP,SLC11A1,BIRC3,CD84,ICAM1,CD209,TREM2,CCL2,CCL8,LY86,CD86,KYNU,NCF2,TNFAIP3,TREM1,CD180,ARRB2,PIK3AP1,VSIG4,FCER1G,C1QC,CXCL16,VCAM1,CTSS,S100A9,SYK,CYBB,RNASE6,ITGAM,CD14,CLEC7A,C1QA,TLR1,A2M,CCL13,CSF1R,HLA-DRB1,HLA-DQA1,MAP3K5,HLA-DRA,AIF1,HLA-DPB1,HLA-DPA1,HLA-DQA2,NAIP,LYN,MRC1
5.7e-15	GO:0097529	BP	myeloid leukocyte migration	CD74,FLT1,CCL2,CCL8,NCKAP1L,TREM1,EDNRB,PLA2G7,KIT,FCER1G,S100A9,CXCL5,PPBP,CCR1,SYK,CXCL8,SCG2,CMKLR1,CCL13,C5AR1,AIF1,LYN
6.67e-15	GO:0032496	BP	response to lipopolysaccharide	FMO1,SLC11A1,TNFRSF1B,FGF10,P2RX7,ICAM1,TREM2,ACP5,CCL2,IL10RA,SOD2,LY86,CD86,TNFAIP3,CD180,EDNRB,IL18,CXCL16,VCAM1,CXCL5,PPBP,TNFRSF11B,ABCA1,CXCL8,CD14,THBD,C5AR1,LYN,MRC1
1.33e-14	GO:0051707	BP	response to other organism	STAB1,CD4,FMO1,SLC11A1,BIRC3,TNFRSF1B,FGF10,P2RX7,ICAM1,LYZ,TREM2,ACP5,CCL2,CCL8,IL10RA,SOD2,LY86,CD86,TNFAIP3,CXCR4,TREM1,CD180,EDNRB,IL33,IL18,FCER1G,CXCL16,VCAM1,S100A9,CXCL5,PPBP,GUCY1A3,TNFRSF11B,SYK,ABCA1,RNASE6,CXCL8,CD14,CLEC7A,TLR1,THBD,CCL13,HLA-DRB1,C5AR1,LYN,MRC1
1.41e-14	GO:0050778	BP	positive regulation of immune response	CD4,SLC11A1,CD74,BIRC3,LCP2,PAG1,PTPRC,FYB,P2RX7,CD209,RGCC,CD86,TNFAIP3,NCKAP1L,CD180,IL33,ARRB2,IL18,PIK3AP1,VSIG4,ELMO1,FCER1G,C1QC,CTSS,S100A9,SYK,ITGAM,CD14,FPR1,CLEC7A,C1QA,TLR1,A2M,CD28,FPR3,HLA-DRB1,HLA-DQA1,C5AR1,HLA-DRA,HLA-DPB1,HLA-DPA1,HLA-DQA2,LYN
1.44e-14	GO:0043207	BP	response to external biotic stimulus	STAB1,CD4,FMO1,SLC11A1,BIRC3,TNFRSF1B,FGF10,P2RX7,ICAM1,LYZ,TREM2,ACP5,CCL2,CCL8,IL10RA,SOD2,LY86,CD86,TNFAIP3,CXCR4,TREM1,CD180,EDNRB,IL33,IL18,FCER1G,CXCL16,VCAM1,S100A9,CXCL5,PPBP,GUCY1A3,TNFRSF11B,SYK,ABCA1,RNASE6,CXCL8,CD14,CLEC7A,TLR1,THBD,CCL13,HLA-DRB1,C5AR1,LYN,MRC1
1.98e-14	GO:0002252	BP	immune effector process	TYROBP,CD74,TNFRSF1B,CD84,ICAM1,LYZ,MMP9,JAG1,CCL2,CD86,IL18R1,NCKAP1L,TREM1,CD93,GMFG,CHI3L1,LCP1,IL33,ITGAX,CD53,IQGAP2,VSIG4,ELMO1,KIT,FCER1G,C1QC,CTSS,S100A9,CXCL5,PPBP,CYBB,RNASE6,ITGAM,CD14,C1QA,A2M,CD28,HLA-DRB1,C5AR1,LILRB3
2.93e-14	GO:0046903	BP	secretion	TYROBP,IGF1,CD74,TNFRSF1B,LCP2,CD84,FGF10,LYZ,MMP9,AQP9,OLFM2,CCL8,IL1RL1,PLEK,SPP1,SRGN,NCKAP1L,F13A1,TREM1,CD93,GMFG,CHI3L1,EDNRB,IL33,ITGAX,CD53,IQGAP2,NTRK2,MERTK,KIT,FCER1G,STC1,CTSS,S100A9,PPBP,CCR1,CYBB,ITGAM,CD14,APLN,CD34,A2M,HLA-DRB1,C5AR1,LILRB3
5.58e-14	GO:0002253	BP	activation of immune response	CD4,BIRC3,LCP2,PAG1,PTPRC,FYB,CD209,RGCC,CD86,TNFAIP3,NCKAP1L,CD180,ARRB2,PIK3AP1,VSIG4,ELMO1,FCER1G,C1QC,CTSS,S100A9,SYK,ITGAM,CD14,FPR1,CLEC7A,C1QA,TLR1,A2M,CD28,FPR3,HLA-DRB1,HLA-DQA1,C5AR1,HLA-DRA,HLA-DPB1,HLA-DPA1,HLA-DQA2,LYN
6.06e-14	GO:0002687	BP	positive regulation of leukocyte migration	CD74,ICAM1,CCL2,CCL8,NCKAP1L,PLVAP,CXCL14,PLA2G7,CXCL5,PPBP,CCR1,CXCL8,CMKLR1,C5AR1,AIF1
6.62e-14	GO:0071345	BP	cellular response to cytokine stimulus	CD4,CD74,BIRC3,TNFRSF1B,FGF10,ICAM1,CCL2,CCL8,IL10RA,CD86,IL1RL1,IL18R1,TNFAIP3,CXCR4,PDE1B,PLVAP,CHI3L1,LCP1,IL18,PIK3AP1,KIT,LAPTM5,VCAM1,CXCL5,PPBP,CCR1,TNFRSF11B,SYK,CXCL8,FABP4,CMKLR1,CD28,CCL13,CSF1R,MT1X,HLA-DRB1,HLA-DQA1,MAP3K5,CSF2RA,HLA-DRA,AIF1,HLA-DPB1,HLA-DPA1,HLA-DQA2,MRC1
8.27e-14	GO:0009607	BP	response to biotic stimulus	STAB1,CD4,FMO1,SLC11A1,BIRC3,TNFRSF1B,FGF10,P2RX7,ICAM1,LYZ,TREM2,ACP5,CCL2,CCL8,IL10RA,SOD2,LY86,CD86,TNFAIP3,CXCR4,TREM1,CD180,EDNRB,IL33,IL18,FCER1G,CXCL16,VCAM1,S100A9,CXCL5,PPBP,GUCY1A3,TNFRSF11B,SYK,ABCA1,RNASE6,CXCL8,CD14,CLEC7A,TLR1,THBD,CCL13,HLA-DRB1,C5AR1,LYN,MRC1
9.84e-14	GO:0007155	BP	cell adhesion	STAB1,CD4,IGF1,CD74,CD84,PAG1,MCAM,ICAM1,CD209,ITGA6,CD200,RGCC,CCL2,VWF,CD86,PLEK,SPP1,NCKAP1L,CD93,BMP2,KDR,LYVE1,CHL1,GPNMB,ENTPD1,ITGAX,IL18,MERTK,VSIG4,KIT,F11R,VCAM1,CADM3,S100A9,CCR1,EMCN,SYK,CXCL8,ITGAM,CD34,CD28,CDH5,COL14A1,HLA-DRB1,HLA-DQA1,TGM2,HLA-DRA,COL15A1,AIF1,HLA-DPB1,HLA-DPA1,HLA-DQA2,LYN,PECAM1,PCDHB16
1.23e-13	GO:0022610	BP	biological adhesion	STAB1,CD4,IGF1,CD74,CD84,PAG1,MCAM,ICAM1,CD209,ITGA6,CD200,RGCC,CCL2,VWF,CD86,PLEK,SPP1,NCKAP1L,CD93,BMP2,KDR,LYVE1,CHL1,GPNMB,ENTPD1,ITGAX,IL18,MERTK,VSIG4,KIT,F11R,VCAM1,CADM3,S100A9,CCR1,EMCN,SYK,CXCL8,ITGAM,CD34,CD28,CDH5,COL14A1,HLA-DRB1,HLA-DQA1,TGM2,HLA-DRA,COL15A1,AIF1,HLA-DPB1,HLA-DPA1,HLA-DQA2,LYN,PECAM1,PCDHB16
1.69e-13	GO:0070661	BP	leukocyte proliferation	CD4,IGF1,SLC11A1,CD74,FGF10,P2RX7,CD209,CCL8,CD86,TNFAIP3,NCKAP1L,CD180,DOCK2,GPNMB,IL33,IL18,VSIG4,KIT,VCAM1,SYK,CD28,HLA-DRB1,AIF1,HLA-DPB1,HLA-DPA1,LYN
3.16e-13	GO:0048518	BP	positive regulation of biological process	CD4,IGF1,SLC11A1,CD74,BIRC3,RRAGD,TNFRSF1B,MSR1,LCP2,CD84,FGF10,NOTCH3,PAG1,MCAM,ADCYAP1R1,PTPRC,FYB,P2RX7,ICAM1,CD209,ITGA6,PLTP,MMP9,JAG1,FLT1,RGCC,OLFM2,SFRP4,CCL2,CCL8,MMD,SOD2,LY86,CD86,IL1RL1,IL18R1,PLEK,TNFAIP3,SPP1,CXCR4,NCKAP1L,BMP2,KDR,APOC1,PLVAP,GMFG,RAMP2,ALOX5AP,CHI3L1,CD180,FST,DOCK2,EDNRB,LCP1,GPNMB,IL33,GPR65,BCL2A1,ITGAX,ARRB2,CD53,IQGAP2,CXCL14,PLA2G7,NTRK2,IL18,EDNRA,MERTK,PIK…
3.81e-13	GO:0002685	BP	regulation of leukocyte migration	CD74,ICAM1,CCL2,CCL8,NCKAP1L,PLVAP,IL33,CXCL14,PLA2G7,CXCL5,PPBP,CCR1,CXCL8,CMKLR1,C5AR1,AIF1
5.02e-13	GO:0006928	BP	movement of cell or subcellular component	IGF1,CD74,CD84,FGF10,ICAM1,ITGA6,SLC7A8,PLTP,MMP9,JAG1,CCL2,CCL8,CXCR4,NCKAP1L,TREM1,BMP2,KDR,PLVAP,LYVE1,CHL1,EDNRB,LCP1,GPNMB,IL33,ENPEP,ITGAX,CXCL14,PLA2G7,NTRK2,MERTK,APCDD1,ELMO1,KIT,F11R,FCER1G,STC1,CYGB,CXCL16,VCAM1,S100A9,CXCL5,PPBP,CCR1,CXCL8,ITGAM,SCG2,CD34,CMKLR1,THBD,CCL13,CSF1R,FPR3,C5AR1,AIF1,PLXNA4,LYN,PECAM1
5.75e-13	GO:0019221	BP	cytokine-mediated signaling pathway	CD4,CD74,BIRC3,TNFRSF1B,FGF10,ICAM1,TREM2,CCL2,CCL8,IL10RA,SOD2,CD86,IL1RL1,IL18R1,TNFAIP3,CXCR4,PLVAP,LCP1,IL18,PIK3AP1,KIT,VCAM1,CXCL5,PPBP,CCR1,TNFRSF11B,SYK,CXCL8,CMKLR1,CD28,CCL13,CSF1R,HLA-DRB1,HLA-DQA1,CSF2RA,HLA-DRA,HLA-DPB1,HLA-DPA1,HLA-DQA2
6.06e-13	GO:0001817	BP	regulation of cytokine production	CD4,SLC11A1,CD74,BIRC3,CD84,P2RX7,ACP5,RGCC,CCL2,CD86,IL1RL1,IL18R1,TNFAIP3,SRGN,NCKAP1L,GPNMB,IL33,ARRB2,IL18,MERTK,VSIG4,F11R,FCER1G,SYK,CYBB,CD14,CD34,TLR1,CMKLR1,CD28,CSF1R,HLA-DRB1,C5AR1,HLA-DPB1,HLA-DPA1,LYN
7.7e-13	GO:0002366	BP	leukocyte activation involved in immune response	TYROBP,TNFRSF1B,CD84,ICAM1,LYZ,MMP9,CD86,IL18R1,NCKAP1L,CD93,GMFG,CHI3L1,LCP1,IL33,ITGAX,CD53,IQGAP2,KIT,FCER1G,CTSS,S100A9,PPBP,CYBB,ITGAM,CD14,CD28,C5AR1,LILRB3
8.81e-13	GO:0002263	BP	cell activation involved in immune response	TYROBP,TNFRSF1B,CD84,ICAM1,LYZ,MMP9,CD86,IL18R1,NCKAP1L,CD93,GMFG,CHI3L1,LCP1,IL33,ITGAX,CD53,IQGAP2,KIT,FCER1G,CTSS,S100A9,PPBP,CYBB,ITGAM,CD14,CD28,C5AR1,LILRB3
9.08e-13	GO:0051239	BP	regulation of multicellular organismal process	PDK4,STAB1,CD4,TYROBP,IGF1,SLC11A1,CD74,BIRC3,CD84,FGF10,NOTCH3,P2RX7,ICAM1,MMP9,JAG1,ACP5,FLT1,RGCC,SFRP4,TMEM176B,CCL2,MMD,MGP,CD86,IL1RL1,IL18R1,PLEK,TNFAIP3,SPP1,CXCR4,SRGN,NCKAP1L,BMP2,KDR,APOC1,RAMP2,CHI3L1,FST,COL4A2,EDNRB,GPNMB,IL33,ARRB2,NTRK2,IL18,MERTK,VSIG4,KIT,F11R,FCER1G,STC1,C1QC,CYGB,HPGDS,CCR1,HEYL,SPRY1,GUCY1A3,TNFRSF11B,SYK,ABCA1,CYBB,ANGPTL4,CXCL8,CD14,APLN,CD34,TLR1,CMKLR1,GP…
1.35e-12	GO:0042110	BP	T cell activation	CD4,IGF1,SLC11A1,CD74,PAG1,P2RX7,ICAM1,CD209,CCL2,CD86,IL18R1,NCKAP1L,DOCK2,LCP1,GPNMB,IL18,VSIG4,KIT,FCER1G,VCAM1,SYK,CLEC7A,CD28,HLA-DRB1,HLA-DQA1,HLA-DRA,AIF1,HLA-DPB1,HLA-DPA1,HLA-DQA2,LYN
1.35e-12	GO:0030335	BP	positive regulation of cell migration	IGF1,CD74,FGF10,MCAM,ICAM1,ITGA6,MMP9,CCL2,CCL8,NCKAP1L,BMP2,KDR,PLVAP,GPNMB,CXCL14,PLA2G7,KIT,CXCL16,CXCL5,PPBP,CCR1,CXCL8,CMKLR1,CSF1R,C5AR1,AIF1,LYN
2.08e-12	GO:0040017	BP	positive regulation of locomotion	IGF1,CD74,FGF10,MCAM,ICAM1,ITGA6,MMP9,CCL2,CCL8,NCKAP1L,BMP2,KDR,PLVAP,GPNMB,CXCL14,PLA2G7,KIT,CXCL16,CXCL5,PPBP,CCR1,CXCL8,SCG2,CMKLR1,CSF1R,C5AR1,AIF1,LYN
2.31e-12	GO:0098609	BP	cell-cell adhesion	CD4,IGF1,CD74,CD84,PAG1,ICAM1,CD209,ITGA6,CD200,RGCC,CCL2,CD86,PLEK,NCKAP1L,CD93,BMP2,GPNMB,ITGAX,IL18,VSIG4,KIT,VCAM1,CADM3,S100A9,EMCN,SYK,ITGAM,CD34,CD28,CDH5,COL14A1,HLA-DRB1,HLA-DQA1,HLA-DRA,AIF1,HLA-DPB1,HLA-DPA1,HLA-DQA2,LYN,PCDHB16
3.01e-12	GO:2000147	BP	positive regulation of cell motility	IGF1,CD74,FGF10,MCAM,ICAM1,ITGA6,MMP9,CCL2,CCL8,NCKAP1L,BMP2,KDR,PLVAP,GPNMB,CXCL14,PLA2G7,KIT,CXCL16,CXCL5,PPBP,CCR1,CXCL8,CMKLR1,CSF1R,C5AR1,AIF1,LYN
3.01e-12	GO:0050865	BP	regulation of cell activation	CD4,IGF1,CD74,CD84,FGF10,PAG1,CD209,CD200,CCL2,CD86,IL1RL1,PLEK,TNFAIP3,NCKAP1L,GPNMB,IL33,IL18,MERTK,VSIG4,FCER1G,CYGB,VCAM1,SYK,CD28,THBD,HLA-DRB1,HLA-DQA1,HLA-DRA,AIF1,HLA-DPB1,HLA-DPA1,HLA-DQA2,LYN
3.3e-12	GO:0001525	BP	angiogenesis	STAB1,FGF10,NOTCH3,MCAM,JAG1,FLT1,CCL2,TNFAIP3,KDR,RAMP2,CHI3L1,COL4A2,GPNMB,ENPEP,IL18,EDNRA,EMCN,SYK,CYBB,ANGPTL4,CXCL8,SCG2,CD34,GPR4,COL4A1,C5AR1,COL15A1,ECSCR,PECAM1
3.32e-12	GO:0002443	BP	leukocyte mediated immunity	TYROBP,CD74,TNFRSF1B,CD84,ICAM1,LYZ,MMP9,JAG1,NCKAP1L,TREM1,CD93,GMFG,CHI3L1,ITGAX,CD53,IQGAP2,KIT,FCER1G,C1QC,CTSS,S100A9,CXCL5,PPBP,CYBB,ITGAM,CD14,C1QA,CD28,HLA-DRB1,C5AR1,LILRB3
3.37e-12	GO:0002764	BP	immune response-regulating signaling pathway	CD4,BIRC3,LCP2,PAG1,PTPRC,FYB,CD209,CD86,TNFAIP3,NCKAP1L,CD180,ARRB2,PIK3AP1,ELMO1,KIT,FCER1G,CTSS,S100A9,SYK,ITGAM,CD14,FPR1,CLEC7A,TLR1,CD28,FPR3,HLA-DRB1,HLA-DQA1,C5AR1,HLA-DRA,HLA-DPB1,HLA-DPA1,HLA-DQA2,LYN
3.73e-12	GO:0032940	BP	secretion by cell	TYROBP,IGF1,TNFRSF1B,LCP2,CD84,FGF10,LYZ,MMP9,OLFM2,CCL8,IL1RL1,PLEK,SRGN,NCKAP1L,F13A1,TREM1,CD93,GMFG,CHI3L1,IL33,ITGAX,CD53,IQGAP2,NTRK2,MERTK,KIT,FCER1G,CTSS,S100A9,PPBP,CCR1,CYBB,ITGAM,CD14,APLN,CD34,A2M,HLA-DRB1,C5AR1,LILRB3
4.22e-12	GO:0050921	BP	positive regulation of chemotaxis	CD74,FGF10,CCL2,NCKAP1L,KDR,CXCL14,PLA2G7,CXCL5,PPBP,CCR1,CXCL8,CMKLR1,C5AR1,AIF1
4.65e-12	GO:0002757	BP	immune response-activating signal transduction	CD4,BIRC3,LCP2,PAG1,PTPRC,FYB,CD209,CD86,TNFAIP3,NCKAP1L,CD180,ARRB2,PIK3AP1,ELMO1,FCER1G,CTSS,S100A9,SYK,ITGAM,CD14,FPR1,CLEC7A,TLR1,CD28,FPR3,HLA-DRB1,HLA-DQA1,C5AR1,HLA-DRA,HLA-DPB1,HLA-DPA1,HLA-DQA2,LYN
5.53e-12	GO:0051272	BP	positive regulation of cellular component movement	IGF1,CD74,FGF10,MCAM,ICAM1,ITGA6,MMP9,CCL2,CCL8,NCKAP1L,BMP2,KDR,PLVAP,GPNMB,CXCL14,PLA2G7,KIT,CXCL16,CXCL5,PPBP,CCR1,CXCL8,CMKLR1,CSF1R,C5AR1,AIF1,LYN
6.43e-12	GO:0050920	BP	regulation of chemotaxis	CD74,FGF10,CCL2,CXCR4,NCKAP1L,KDR,CXCL14,PLA2G7,CXCL5,PPBP,CCR1,CXCL8,SCG2,CMKLR1,C5AR1,AIF1,PLXNA4,LYN
1.24e-11	GO:0002690	BP	positive regulation of leukocyte chemotaxis	CD74,CCL2,NCKAP1L,CXCL14,PLA2G7,CXCL5,PPBP,CCR1,CXCL8,CMKLR1,C5AR1,AIF1
1.4e-11	GO:0051179	BP	localization	STAB1,TYROBP,IGF1,CD74,TNFRSF1B,MSR1,LCP2,CD84,FGF10,MCAM,ADCYAP1R1,FYB,ICAM1,LYZ,ITGA6,SLC7A8,SUSD2,NCF4,PLTP,MMP9,JAG1,FLT1,AQP9,OLFM2,SFRP4,CCL2,CCL8,MMD,VWF,SLC16A10,IL1RL1,IL18R1,PLEK,PRG4,NCF2,TNFAIP3,SPP1,CXCR4,SRGN,NCKAP1L,F13A1,TREM1,CD93,BMP2,KDR,APOC1,PLVAP,GMFG,RAMP2,CHI3L1,LYVE1,CHL1,DOCK2,SLC37A2,EDNRB,LCP1,GPNMB,IL33,ENPEP,BCL2A1,ITGAX,ABCA8,ARRB2,CD53,IQGAP2,CXCL14,PLA2G7,ATP6V0D2…
1.63e-11	GO:0016192	BP	vesicle-mediated transport	STAB1,TYROBP,IGF1,TNFRSF1B,CD84,LYZ,SUSD2,MMP9,SFRP4,CCL2,CCL8,VWF,PLEK,PRG4,NCF2,SRGN,NCKAP1L,F13A1,CD93,APOC1,GMFG,CHI3L1,ITGAX,CD53,IQGAP2,MERTK,ELMO1,KIT,FCER1G,CXCL16,CTSS,S100A9,PPBP,CCR1,CYBB,FOLR2,CXCL8,ITGAM,CD14,APLN,CLEC7A,A2M,CD163,CD163L1,C5AR1,TGM2,AIF1,LILRB3,MRC1
2.28e-11	GO:0006887	BP	exocytosis	TYROBP,IGF1,TNFRSF1B,CD84,LYZ,MMP9,CCL8,PLEK,SRGN,NCKAP1L,F13A1,CD93,GMFG,CHI3L1,ITGAX,CD53,IQGAP2,KIT,FCER1G,CTSS,S100A9,PPBP,CCR1,CYBB,ITGAM,CD14,A2M,C5AR1,LILRB3
3.06e-11	GO:0071621	BP	granulocyte chemotaxis	CD74,CCL2,CCL8,NCKAP1L,TREM1,FCER1G,S100A9,CXCL5,PPBP,CXCL8,SCG2,CMKLR1,CCL13,C5AR1
3.37e-11	GO:0045055	BP	regulated exocytosis	TYROBP,IGF1,TNFRSF1B,CD84,LYZ,MMP9,PLEK,SRGN,NCKAP1L,F13A1,CD93,GMFG,CHI3L1,ITGAX,CD53,IQGAP2,KIT,FCER1G,CTSS,S100A9,PPBP,CYBB,ITGAM,CD14,A2M,C5AR1,LILRB3
3.43e-11	GO:0006897	BP	endocytosis	STAB1,SLC11A1,MSR1,P2RX7,CD209,TREM2,SUSD2,NCF4,SFRP4,CCL2,PRG4,NCF2,NCKAP1L,CD93,APOC1,RAMP2,DOCK2,ARRB2,MERTK,ELMO1,FCER1G,CXCL16,SYK,ABCA1,FOLR2,CXCL8,ITGAM,CD14,APLN,CLEC7A,CD163,CD163L1,RAB39A,TGM2,AIF1,LYN,MRC1
3.64e-11	GO:0045937	BP	positive regulation of phosphate metabolic process	CD4,IGF1,SLC11A1,CD74,LCP2,FGF10,ADCYAP1R1,P2RX7,ICAM1,ITGA6,TREM2,MMP9,FLT1,RGCC,CCL2,CCL8,MMD,PLEK,CXCR4,NCKAP1L,BMP2,KDR,RAMP2,CHI3L1,EDNRB,GPNMB,GPR65,ARRB2,NTRK2,IL18,EDNRA,KIT,CCR1,GUCY1A3,SYK,ABCA1,PFKFB3,FPR1,APLN,CCL13,CSF1R,C5AR1,MAP3K5,AIF1,LYN,PECAM1
3.64e-11	GO:0010562	BP	positive regulation of phosphorus metabolic process	CD4,IGF1,SLC11A1,CD74,LCP2,FGF10,ADCYAP1R1,P2RX7,ICAM1,ITGA6,TREM2,MMP9,FLT1,RGCC,CCL2,CCL8,MMD,PLEK,CXCR4,NCKAP1L,BMP2,KDR,RAMP2,CHI3L1,EDNRB,GPNMB,GPR65,ARRB2,NTRK2,IL18,EDNRA,KIT,CCR1,GUCY1A3,SYK,ABCA1,PFKFB3,FPR1,APLN,CCL13,CSF1R,C5AR1,MAP3K5,AIF1,LYN,PECAM1
3.96e-11	GO:0048514	BP	blood vessel morphogenesis	STAB1,FGF10,NOTCH3,MCAM,JAG1,FLT1,CCL2,TNFAIP3,KDR,RAMP2,CHI3L1,COL4A2,GPNMB,ENPEP,NTRK2,IL18,EDNRA,EMCN,SYK,CYBB,ANGPTL4,CXCL8,SCG2,CD34,GPR4,COL4A1,C5AR1,COL15A1,ECSCR,PECAM1
3.96e-11	GO:0070663	BP	regulation of leukocyte proliferation	CD4,IGF1,CD74,FGF10,CD209,CCL8,CD86,TNFAIP3,NCKAP1L,GPNMB,IL18,VSIG4,VCAM1,SYK,CD28,HLA-DRB1,AIF1,HLA-DPB1,HLA-DPA1,LYN
4.19e-11	GO:0030334	BP	regulation of cell migration	IGF1,CD74,FGF10,ICAM1,MMP9,JAG1,CCL2,CCL8,NCKAP1L,KDR,PLVAP,IL33,CXCL14,PLA2G7,KIT,STC1,CYGB,CXCL16,CXCL5,PPBP,CCR1,CXCL8,CMKLR1,C5AR1,AIF1,PECAM1
5.47e-11	GO:0040012	BP	regulation of locomotion	IGF1,CD74,FGF10,MCAM,ICAM1,ITGA6,MMP9,JAG1,CCL2,CCL8,CXCR4,NCKAP1L,BMP2,KDR,PLVAP,GPNMB,IL33,CXCL14,PLA2G7,KIT,STC1,CYGB,CXCL16,CXCL5,PPBP,CCR1,CXCL8,SCG2,CMKLR1,CSF1R,C5AR1,AIF1,PLXNA4,LYN,PECAM1
6.36e-11	GO:0002444	BP	myeloid leukocyte mediated immunity	TYROBP,TNFRSF1B,CD84,LYZ,MMP9,NCKAP1L,TREM1,CD93,GMFG,CHI3L1,ITGAX,CD53,IQGAP2,KIT,FCER1G,CTSS,S100A9,CXCL5,PPBP,CYBB,ITGAM,CD14,C5AR1,LILRB3
6.71e-11	GO:0046649	BP	lymphocyte activation	CD4,IGF1,SLC11A1,CD74,FGF10,PAG1,P2RX7,ICAM1,CD209,CCL2,CD86,IL18R1,TNFAIP3,NCKAP1L,CD180,DOCK2,LCP1,GPNMB,IL18,MERTK,VSIG4,KIT,FCER1G,VCAM1,SYK,CLEC7A,CD28,HLA-DRB1,HLA-DQA1,HLA-DRA,AIF1,HLA-DPB1,HLA-DPA1,HLA-DQA2,LYN
6.76e-11	GO:0002694	BP	regulation of leukocyte activation	CD4,IGF1,CD74,CD84,FGF10,PAG1,CD209,CD200,CCL2,CD86,IL1RL1,TNFAIP3,NCKAP1L,GPNMB,IL33,IL18,MERTK,VSIG4,FCER1G,VCAM1,SYK,CD28,HLA-DRB1,HLA-DQA1,HLA-DRA,AIF1,HLA-DPB1,HLA-DPA1,HLA-DQA2,LYN
7.74e-11	GO:0002275	BP	myeloid cell activation involved in immune response	TYROBP,TNFRSF1B,CD84,LYZ,MMP9,NCKAP1L,CD93,GMFG,CHI3L1,IL33,ITGAX,CD53,IQGAP2,KIT,FCER1G,CTSS,S100A9,PPBP,CYBB,ITGAM,CD14,C5AR1,LILRB3
1.01e-10	GO:0097530	BP	granulocyte migration	CD74,CCL2,CCL8,NCKAP1L,TREM1,FCER1G,S100A9,CXCL5,PPBP,CXCL8,SCG2,CMKLR1,CCL13,C5AR1
1.01e-10	GO:0002688	BP	regulation of leukocyte chemotaxis	CD74,CCL2,NCKAP1L,CXCL14,PLA2G7,CXCL5,PPBP,CCR1,CXCL8,CMKLR1,C5AR1,AIF1
1.23e-10	GO:0046651	BP	lymphocyte proliferation	CD4,IGF1,SLC11A1,CD74,FGF10,P2RX7,CD209,CD86,NCKAP1L,CD180,DOCK2,GPNMB,IL18,VSIG4,VCAM1,SYK,CD28,HLA-DRB1,AIF1,HLA-DPB1,HLA-DPA1,LYN
1.41e-10	GO:0032943	BP	mononuclear cell proliferation	CD4,IGF1,SLC11A1,CD74,FGF10,P2RX7,CD209,CD86,NCKAP1L,CD180,DOCK2,GPNMB,IL18,VSIG4,VCAM1,SYK,CD28,HLA-DRB1,AIF1,HLA-DPB1,HLA-DPA1,LYN
1.41e-10	GO:0030593	BP	neutrophil chemotaxis	CD74,CCL2,CCL8,NCKAP1L,TREM1,FCER1G,S100A9,CXCL5,PPBP,CXCL8,CCL13,C5AR1
1.55e-10	GO:0001944	BP	vasculature development	STAB1,FGF10,NOTCH3,MCAM,JAG1,FLT1,CCL2,TNFAIP3,KDR,RAMP2,CHI3L1,COL4A2,GPNMB,ENPEP,NTRK2,IL18,EDNRA,KIT,EMCN,SYK,CYBB,ANGPTL4,CXCL8,SCG2,CD34,GPR4,CDH5,COL4A1,C5AR1,COL15A1,ECSCR,PECAM1
1.78e-10	GO:2000145	BP	regulation of cell motility	IGF1,CD74,FGF10,ICAM1,MMP9,JAG1,CCL2,CCL8,NCKAP1L,KDR,PLVAP,IL33,CXCL14,PLA2G7,KIT,STC1,CYGB,CXCL16,CXCL5,PPBP,CCR1,CXCL8,CMKLR1,C5AR1,AIF1,PECAM1
2.27e-10	GO:0072358	BP	cardiovascular system development	STAB1,FGF10,NOTCH3,MCAM,JAG1,FLT1,CCL2,TNFAIP3,KDR,RAMP2,CHI3L1,COL4A2,GPNMB,ENPEP,NTRK2,IL18,EDNRA,KIT,EMCN,SYK,CYBB,ANGPTL4,CXCL8,SCG2,CD34,GPR4,CDH5,COL4A1,C5AR1,COL15A1,ECSCR,PECAM1
2.36e-10	GO:0001568	BP	blood vessel development	STAB1,FGF10,NOTCH3,MCAM,JAG1,FLT1,CCL2,TNFAIP3,KDR,RAMP2,CHI3L1,COL4A2,GPNMB,ENPEP,NTRK2,IL18,EDNRA,EMCN,SYK,CYBB,ANGPTL4,CXCL8,SCG2,CD34,GPR4,CDH5,COL4A1,C5AR1,COL15A1,ECSCR,PECAM1
2.52e-10	GO:0033993	BP	response to lipid	PDK4,CD4,FMO1,SLC11A1,TNFRSF1B,FGF10,ADCYAP1R1,P2RX7,ICAM1,TREM2,ACP5,CCL2,IL10RA,SOD2,LY86,CD86,TNFAIP3,SPP1,RAMP2,CD180,EDNRB,ARRB2,IL18,STC1,CXCL16,VCAM1,CXCL5,PPBP,HEYL,TNFRSF11B,ABCA1,CYBB,CXCL8,CD14,UCP2,THBD,C5AR1,AIF1,LYN,MRC1
2.76e-10	GO:0051240	BP	positive regulation of multicellular organismal process	CD4,IGF1,SLC11A1,CD74,BIRC3,FGF10,P2RX7,ICAM1,MMP9,JAG1,FLT1,RGCC,CCL2,MMD,CD86,IL1RL1,IL18R1,PLEK,TNFAIP3,SPP1,CXCR4,NCKAP1L,BMP2,KDR,RAMP2,CHI3L1,FST,EDNRB,IL33,ARRB2,NTRK2,IL18,KIT,FCER1G,CCR1,HEYL,SPRY1,SYK,CYBB,ANGPTL4,CXCL8,CD14,APLN,CD34,TLR1,CD28,THBD,CSF1R,C5AR1,AIF1,HLA-DPB1,HLA-DPA1,LYN
2.97e-10	GO:0098657	BP	import into cell	STAB1,SLC11A1,MSR1,P2RX7,CD209,TREM2,SUSD2,NCF4,SFRP4,CCL2,PRG4,NCF2,NCKAP1L,CD93,APOC1,RAMP2,DOCK2,ARRB2,MERTK,ELMO1,FCER1G,CXCL16,SYK,ABCA1,FOLR2,CXCL8,ITGAM,CD14,APLN,CLEC7A,CD163,CD163L1,RAB39A,TGM2,AIF1,LYN,MRC1
3.11e-10	GO:0035556	BP	intracellular signal transduction	CD4,TYROBP,IGF1,CD74,BIRC3,RRAGD,TNFRSF1B,LCP2,PREX2,FGF10,PAG1,ADCYAP1R1,FYB,P2RX7,ICAM1,CD209,TREM2,MMP9,FLT1,RGCC,RASD1,CCL2,CCL8,SOD2,CD86,IL1RL1,IL18R1,PLEK,SIPA1L2,TNFAIP3,CXCR4,TREM1,BMP2,KDR,PLVAP,CHI3L1,DOCK2,EDNRB,LCP1,GPNMB,GPR65,BCL2A1,ARRB2,NTRK2,IL18,MERTK,FGD5,PIK3AP1,ELMO1,KIT,ZNF385A,DIRAS3,VCAM1,S100A9,CCR1,SPRY1,GUCY1A3,SYK,ABCA1,CXCL8,CD14,FPR1,SCG2,CMKLR1,A2M,GPR4,CD28,CCL13,…
3.11e-10	GO:0007159	BP	leukocyte cell-cell adhesion	CD4,IGF1,CD74,PAG1,ICAM1,CD209,CCL2,CD86,NCKAP1L,GPNMB,IL18,VSIG4,VCAM1,S100A9,SYK,CD28,HLA-DRB1,HLA-DQA1,HLA-DRA,AIF1,HLA-DPB1,HLA-DPA1,HLA-DQA2,LYN
3.25e-10	GO:0051241	BP	negative regulation of multicellular organismal process	STAB1,IGF1,CD74,CD84,NOTCH3,JAG1,TMEM176B,CCL2,CD86,IL1RL1,TNFAIP3,SPP1,SRGN,NCKAP1L,BMP2,APOC1,COL4A2,EDNRB,GPNMB,IL33,MERTK,VSIG4,STC1,C1QC,CYGB,HPGDS,CCR1,GUCY1A3,TNFRSF11B,APLN,CD34,CMKLR1,GPR4,THBD,HLA-DRB1,LILRB3,ECSCR,LYN
3.25e-10	GO:0008283	BP	cell proliferation	CD4,IGF1,SLC11A1,CD74,TNFRSF1B,FGF10,NOTCH3,P2RX7,CD209,CDKN3,MMP9,JAG1,FLT1,RGCC,SFRP4,CCL2,CCL8,SOD2,LY86,CD86,PRG4,TNFAIP3,RARRES1,NCKAP1L,BMP2,KDR,CD180,DOCK2,EDNRB,GPNMB,IL33,ENPEP,NTRK2,IL18,EDNRA,ADAMTS1,VSIG4,KIT,STC1,BCL6B,VCAM1,HPGDS,CXCL5,PPBP,SPRY1,TNFRSF11B,SYK,FOLR2,CXCL8,APLN,SCG2,CD34,CD28,CDH5,CSF1R,HLA-DRB1,C5AR1,MAP3K5,TGM2,AIF1,HLA-DPB1,HLA-DPA1,LYN
3.25e-10	GO:0034341	BP	response to interferon-gamma	ICAM1,CCL2,CCL8,CD86,KYNU,CXCL16,VCAM1,CCL13,HLA-DRB1,HLA-DQA1,HLA-DRA,AIF1,HLA-DPB1,HLA-DPA1,HLA-DQA2,MRC1
3.42e-10	GO:1903037	BP	regulation of leukocyte cell-cell adhesion	CD4,IGF1,CD74,PAG1,ICAM1,CD209,CCL2,CD86,NCKAP1L,GPNMB,IL18,VSIG4,VCAM1,SYK,CD28,HLA-DRB1,HLA-DQA1,HLA-DRA,AIF1,HLA-DPB1,HLA-DPA1,HLA-DQA2,LYN
3.48e-10	GO:1990266	BP	neutrophil migration	CD74,CCL2,CCL8,NCKAP1L,TREM1,FCER1G,S100A9,CXCL5,PPBP,CXCL8,CCL13,C5AR1
3.98e-10	GO:0022407	BP	regulation of cell-cell adhesion	CD4,IGF1,CD74,PAG1,ICAM1,CD209,ITGA6,RGCC,CCL2,CD86,NCKAP1L,BMP2,GPNMB,IL18,VSIG4,VCAM1,SYK,CD28,HLA-DRB1,HLA-DQA1,HLA-DRA,AIF1,HLA-DPB1,HLA-DPA1,HLA-DQA2,LYN
3.98e-10	GO:0043299	BP	leukocyte degranulation	TYROBP,TNFRSF1B,CD84,LYZ,MMP9,NCKAP1L,CD93,GMFG,CHI3L1,ITGAX,CD53,IQGAP2,KIT,FCER1G,CTSS,S100A9,PPBP,CYBB,ITGAM,CD14,C5AR1,LILRB3
4.48e-10	GO:0072359	BP	circulatory system development	STAB1,IGF1,FGF10,NOTCH3,MCAM,JAG1,FLT1,CCL2,TNFAIP3,BMP2,KDR,RAMP2,CHI3L1,MYH11,COL4A2,GPNMB,ENPEP,ARRB2,NTRK2,IL18,EDNRA,ADAMTS1,KIT,HEYL,EMCN,SPRY1,SYK,CYBB,ANGPTL4,CXCL8,SCG2,CD34,GPR4,CDH5,COL4A1,C5AR1,COL15A1,ECSCR,PECAM1
4.76e-10	GO:0042098	BP	T cell proliferation	CD4,IGF1,SLC11A1,P2RX7,CD209,CD86,NCKAP1L,DOCK2,GPNMB,IL18,VSIG4,VCAM1,SYK,CD28,HLA-DRB1,AIF1,HLA-DPB1,HLA-DPA1
4.94e-10	GO:0002446	BP	neutrophil mediated immunity	TYROBP,TNFRSF1B,LYZ,MMP9,NCKAP1L,TREM1,CD93,GMFG,CHI3L1,ITGAX,CD53,IQGAP2,FCER1G,CTSS,S100A9,CXCL5,PPBP,CYBB,ITGAM,CD14,C5AR1,LILRB3
5.48e-10	GO:1903039	BP	positive regulation of leukocyte cell-cell adhesion	CD4,IGF1,CD74,ICAM1,CCL2,CD86,NCKAP1L,IL18,VCAM1,SYK,CD28,HLA-DRB1,HLA-DQA1,HLA-DRA,AIF1,HLA-DPB1,HLA-DPA1,HLA-DQA2,LYN
6.23e-10	GO:0050863	BP	regulation of T cell activation	CD4,IGF1,CD74,PAG1,CD209,CCL2,CD86,NCKAP1L,GPNMB,IL18,VSIG4,VCAM1,SYK,CD28,HLA-DRB1,HLA-DQA1,HLA-DRA,AIF1,HLA-DPB1,HLA-DPA1,HLA-DQA2,LYN
6.55e-10	GO:1902533	BP	positive regulation of intracellular signal transduction	CD4,IGF1,CD74,BIRC3,RRAGD,FGF10,ADCYAP1R1,P2RX7,ICAM1,TREM2,FLT1,CCL2,CCL8,IL18R1,CXCR4,BMP2,KDR,CHI3L1,GPNMB,GPR65,ARRB2,NTRK2,IL18,PIK3AP1,KIT,ZNF385A,S100A9,CCR1,SYK,CD14,FPR1,GPR4,CD28,CCL13,CSF1R,C5AR1,MAP3K5,TGM2,LYN,PECAM1
6.65e-10	GO:0042119	BP	neutrophil activation	TYROBP,TNFRSF1B,LYZ,MMP9,NCKAP1L,CD93,GMFG,CHI3L1,ITGAX,CD53,IQGAP2,FCER1G,CTSS,S100A9,PPBP,CYBB,CXCL8,ITGAM,CD14,C5AR1,LILRB3
7.6e-10	GO:0022409	BP	positive regulation of cell-cell adhesion	CD4,IGF1,CD74,ICAM1,ITGA6,CCL2,CD86,NCKAP1L,IL18,VCAM1,SYK,CD28,HLA-DRB1,HLA-DQA1,HLA-DRA,AIF1,HLA-DPB1,HLA-DPA1,HLA-DQA2,LYN
7.93e-10	GO:0036230	BP	granulocyte activation	TYROBP,TNFRSF1B,LYZ,MMP9,NCKAP1L,CD93,GMFG,CHI3L1,ITGAX,CD53,IQGAP2,FCER1G,CTSS,S100A9,PPBP,CYBB,CXCL8,ITGAM,CD14,C5AR1,LILRB3
8e-10	GO:0048646	BP	anatomical structure formation involved in morphogenesis	STAB1,FGF10,NOTCH3,MCAM,ITGA6,MMP9,JAG1,FLT1,CCL2,TNFAIP3,BMP2,KDR,RAMP2,CHI3L1,MYH11,COL4A2,GPNMB,ENPEP,CD53,IL18,EDNRA,ADAMTS1,ZNF385A,HEYL,EMCN,SPRY1,SYK,CYBB,ANGPTL4,CXCL8,SCG2,CD34,GPR4,COL4A1,C5AR1,TGM2,COL15A1,ECSCR,PECAM1
9.91e-10	GO:0050670	BP	regulation of lymphocyte proliferation	CD4,IGF1,CD74,FGF10,CD209,CD86,NCKAP1L,GPNMB,IL18,VSIG4,VCAM1,SYK,CD28,HLA-DRB1,AIF1,HLA-DPB1,HLA-DPA1,LYN
1.06e-09	GO:0032944	BP	regulation of mononuclear cell proliferation	CD4,IGF1,CD74,FGF10,CD209,CD86,NCKAP1L,GPNMB,IL18,VSIG4,VCAM1,SYK,CD28,HLA-DRB1,AIF1,HLA-DPB1,HLA-DPA1,LYN
1.06e-09	GO:0051270	BP	regulation of cellular component movement	IGF1,CD74,FGF10,ICAM1,MMP9,JAG1,CCL2,CCL8,NCKAP1L,KDR,PLVAP,IL33,CXCL14,PLA2G7,KIT,STC1,CYGB,CXCL16,CXCL5,PPBP,CCR1,CXCL8,CMKLR1,C5AR1,AIF1,PECAM1
1.42e-09	GO:0071216	BP	cellular response to biotic stimulus	TNFRSF1B,ICAM1,TREM2,CCL2,LY86,CD86,TNFAIP3,CD180,EDNRB,IL18,CXCL16,SYK,ABCA1,CXCL8,CD14,TLR1,LYN,MRC1
1.51e-09	GO:0050867	BP	positive regulation of cell activation	CD4,IGF1,CD74,FGF10,CCL2,CD86,IL1RL1,PLEK,NCKAP1L,IL33,IL18,FCER1G,VCAM1,SYK,CD28,HLA-DRB1,HLA-DQA1,HLA-DRA,AIF1,HLA-DPB1,HLA-DPA1,HLA-DQA2,LYN
1.8e-09	GO:0050870	BP	positive regulation of T cell activation	CD4,IGF1,CD74,CCL2,CD86,NCKAP1L,IL18,VCAM1,SYK,CD28,HLA-DRB1,HLA-DQA1,HLA-DRA,AIF1,HLA-DPB1,HLA-DPA1,HLA-DQA2,LYN
1.91e-09	GO:0071219	BP	cellular response to molecule of bacterial origin	TNFRSF1B,ICAM1,TREM2,CCL2,LY86,CD86,TNFAIP3,CD180,EDNRB,IL18,CXCL16,ABCA1,CXCL8,CD14,TLR1,LYN,MRC1
2.06e-09	GO:0050727	BP	regulation of inflammatory response	BIRC3,TNFRSF1B,ACP5,IL1RL1,TNFAIP3,ALOX5AP,EDNRB,AOAH,IL33,PLA2G7,IL18,PIK3AP1,FCER1G,C1QC,BCL6B,S100A9,FABP4,C1QA,A2M,CD28,C5AR1,TGM2,LYN
2.38e-09	GO:0032879	BP	regulation of localization	IGF1,CD74,CD84,FGF10,ICAM1,MMP9,JAG1,CCL2,CCL8,MMD,IL1RL1,IL18R1,SPP1,SRGN,NCKAP1L,KDR,APOC1,PLVAP,EDNRB,LCP1,IL33,ITGAX,CXCL14,PLA2G7,MERTK,KIT,FCER1G,STC1,CLIC6,CYGB,CXCL16,CTSS,CXCL5,PPBP,CCR1,CYBB,CXCL8,CD14,APLN,CD34,CMKLR1,HLA-DRB1,C5AR1,AIF1,PECAM1
3.25e-09	GO:0031347	BP	regulation of defense response	BIRC3,TNFRSF1B,CD209,ACP5,CD86,IL1RL1,TNFAIP3,ALOX5AP,CD180,EDNRB,AOAH,IL33,ARRB2,PLA2G7,IL18,PIK3AP1,FCER1G,C1QC,BCL6B,CTSS,S100A9,SYK,ITGAM,FABP4,CD14,CLEC7A,C1QA,TLR1,A2M,CD28,C5AR1,TGM2,LYN
3.28e-09	GO:0002283	BP	neutrophil activation involved in immune response	TYROBP,TNFRSF1B,LYZ,MMP9,NCKAP1L,CD93,GMFG,CHI3L1,ITGAX,CD53,IQGAP2,FCER1G,CTSS,S100A9,PPBP,CYBB,ITGAM,CD14,C5AR1,LILRB3
3.28e-09	GO:0043312	BP	neutrophil degranulation	TYROBP,TNFRSF1B,LYZ,MMP9,NCKAP1L,CD93,GMFG,CHI3L1,ITGAX,CD53,IQGAP2,FCER1G,CTSS,S100A9,PPBP,CYBB,ITGAM,CD14,C5AR1,LILRB3
3.68e-09	GO:0051174	BP	regulation of phosphorus metabolic process	PDK4,CD4,IGF1,SLC11A1,CD74,LCP2,PREX2,FGF10,ADCYAP1R1,P2RX7,ICAM1,ITGA6,TREM2,CDKN3,MMP9,FLT1,RGCC,CCL2,CCL8,MMD,PLEK,TNFAIP3,CXCR4,NCKAP1L,BMP2,KDR,APOC1,GMFG,RAMP2,CHI3L1,EDNRB,GPNMB,GPR65,ARRB2,NTRK2,IL18,EDNRA,KIT,DIRAS3,CCR1,SPRY1,GUCY1A3,SYK,ABCA1,FABP4,PFKFB3,FPR1,APLN,CCL13,CSF1R,C5AR1,MAP3K5,AIF1,LYN,PECAM1
4.21e-09	GO:0051704	BP	multi-organism process	STAB1,CD4,FMO1,IGF1,SLC11A1,CD74,BIRC3,TNFRSF1B,FGF10,ADCYAP1R1,PILRA,P2RX7,ICAM1,LYZ,CD209,TREM2,MMP9,ACP5,CCL2,CCL8,IL10RA,SOD2,LY86,CD86,TNFAIP3,SPP1,CXCR4,TREM1,CD93,KDR,RAMP2,CD180,DOCK2,EDNRB,IL33,IL18,MERTK,ADAMTS1,ELMO1,KIT,F11R,FCER1G,STC1,CXCL16,VCAM1,HPGDS,S100A9,CXCL5,PPBP,GUCY1A3,TNFRSF11B,SYK,ABCA1,RNASE6,CXCL8,CD14,CLEC7A,TLR1,UCP2,CD28,THBD,CCL13,HLA-DRB1,C5AR1,MAP3K5,HLA-DRA,LYN,…
4.59e-09	GO:0002696	BP	positive regulation of leukocyte activation	CD4,IGF1,CD74,FGF10,CCL2,CD86,IL1RL1,NCKAP1L,IL33,IL18,FCER1G,VCAM1,SYK,CD28,HLA-DRB1,HLA-DQA1,HLA-DRA,AIF1,HLA-DPB1,HLA-DPA1,HLA-DQA2,LYN
4.59e-09	GO:0051249	BP	regulation of lymphocyte activation	CD4,IGF1,CD74,FGF10,PAG1,CD209,CCL2,CD86,TNFAIP3,NCKAP1L,GPNMB,IL18,MERTK,VSIG4,VCAM1,SYK,CD28,HLA-DRB1,HLA-DQA1,HLA-DRA,AIF1,HLA-DPB1,HLA-DPA1,HLA-DQA2,LYN
4.62e-09	GO:0006909	BP	phagocytosis	SLC11A1,MSR1,P2RX7,TREM2,NCF4,CCL2,NCF2,NCKAP1L,CD93,DOCK2,MERTK,ELMO1,FCER1G,SYK,ABCA1,ITGAM,CD14,CLEC7A,RAB39A,TGM2,AIF1,LYN
5.29e-09	GO:0042127	BP	regulation of cell proliferation	IGF1,CD74,TNFRSF1B,FGF10,NOTCH3,CDKN3,MMP9,JAG1,SFRP4,CCL2,CCL8,CD86,TNFAIP3,RARRES1,NCKAP1L,BMP2,KDR,EDNRB,GPNMB,NTRK2,IL18,ADAMTS1,VSIG4,KIT,BCL6B,VCAM1,HPGDS,CXCL5,PPBP,SPRY1,TNFRSF11B,FOLR2,CXCL8,APLN,SCG2,CD28,CDH5,CSF1R,HLA-DRB1,C5AR1,MAP3K5,TGM2,AIF1,HLA-DPB1,HLA-DPA1,LYN
5.63e-09	GO:1901700	BP	response to oxygen-containing compound	PDK4,CD4,FMO1,SLC11A1,RRAGD,TNFRSF1B,FGF10,ADCYAP1R1,P2RX7,ICAM1,TREM2,MMP9,JAG1,ACP5,AQP9,CCL2,IL10RA,SOD2,LY86,CD86,TNFAIP3,SPP1,RAMP2,CD180,EDNRB,ATP6V0D2,NTRK2,IL18,STC1,CXCL16,VCAM1,CXCL5,PPBP,TNFRSF11B,ABCA1,CYBB,FOLR2,CXCL8,CD14,CLEC7A,UCP2,THBD,COL4A1,HLA-DRB1,C5AR1,MAP3K5,AIF1,GPX3,NAIP,LYN,MRC1
6.74e-09	GO:0042327	BP	positive regulation of phosphorylation	CD4,IGF1,SLC11A1,CD74,LCP2,FGF10,P2RX7,ICAM1,ITGA6,TREM2,MMP9,FLT1,RGCC,CCL2,CCL8,MMD,CXCR4,NCKAP1L,BMP2,KDR,CHI3L1,EDNRB,GPNMB,ARRB2,NTRK2,IL18,KIT,CCR1,SYK,PFKFB3,FPR1,APLN,CCL13,CSF1R,C5AR1,MAP3K5,AIF1,LYN,PECAM1
7.15e-09	GO:0048522	BP	positive regulation of cellular process	CD4,IGF1,SLC11A1,CD74,BIRC3,RRAGD,TNFRSF1B,MSR1,LCP2,FGF10,NOTCH3,PAG1,MCAM,ADCYAP1R1,P2RX7,ICAM1,ITGA6,MMP9,JAG1,FLT1,RGCC,OLFM2,SFRP4,CCL2,CCL8,MMD,SOD2,LY86,CD86,IL1RL1,IL18R1,PLEK,TNFAIP3,SPP1,CXCR4,NCKAP1L,BMP2,KDR,APOC1,PLVAP,GMFG,RAMP2,CHI3L1,CD180,DOCK2,EDNRB,LCP1,GPNMB,IL33,GPR65,BCL2A1,ITGAX,ARRB2,CD53,IQGAP2,CXCL14,PLA2G7,NTRK2,IL18,EDNRA,MERTK,PIK3AP1,KIT,FCER1G,ZNF385A,CXCL16,VCAM1,S…
7.81e-09	GO:0019220	BP	regulation of phosphate metabolic process	CD4,IGF1,SLC11A1,CD74,LCP2,PREX2,FGF10,ADCYAP1R1,P2RX7,ICAM1,ITGA6,TREM2,CDKN3,MMP9,FLT1,RGCC,CCL2,CCL8,MMD,PLEK,TNFAIP3,CXCR4,NCKAP1L,BMP2,KDR,APOC1,GMFG,RAMP2,CHI3L1,EDNRB,GPNMB,GPR65,ARRB2,NTRK2,IL18,EDNRA,KIT,DIRAS3,CCR1,SPRY1,GUCY1A3,SYK,ABCA1,FABP4,PFKFB3,FPR1,APLN,CCL13,CSF1R,C5AR1,MAP3K5,AIF1,LYN,PECAM1
8.3e-09	GO:0032501	BP	multicellular organismal process	PDK4,STAB1,TYROBP,IGF1,CD74,TNFRSF1B,MSR1,LCP2,CD84,FGF10,NOTCH3,MCAM,ADCYAP1R1,ICAM1,LYZ,ITGA6,PLTP,MMP9,JAG1,FLT1,AQP9,OLFM2,SFRP4,TMEM176B,CCL2,MMD,VWF,MGP,ST8SIA4,CD86,IL1RL1,IL18R1,PLEK,HSD11B1,TNFAIP3,SPP1,CXCR4,SRGN,NCKAP1L,PDE1B,F13A1,TREM1,MT1G,BMP2,KDR,APOC1,RAMP2,ALOX5AP,CHI3L1,MYH11,CHL1,FST,DOCK2,COL4A2,EDNRB,LCP1,GPNMB,IL33,ENPEP,BCL2A1,ITGAX,ARRB2,CXCL14,PLA2G7,NTRK2,IL18,EDNRA,MER…
9.76e-09	GO:0031349	BP	positive regulation of defense response	BIRC3,CD209,CD86,IL1RL1,TNFAIP3,ALOX5AP,CD180,IL33,ARRB2,PLA2G7,IL18,PIK3AP1,FCER1G,CTSS,S100A9,SYK,ITGAM,FABP4,CD14,CLEC7A,TLR1,CD28,TGM2,LYN
9.93e-09	GO:0042129	BP	regulation of T cell proliferation	CD4,IGF1,CD209,CD86,NCKAP1L,GPNMB,IL18,VSIG4,VCAM1,SYK,CD28,HLA-DRB1,AIF1,HLA-DPB1,HLA-DPA1
1.31e-08	GO:0050793	BP	regulation of developmental process	STAB1,CD4,TYROBP,IGF1,CD74,MSR1,FGF10,NOTCH3,P2RX7,ICAM1,JAG1,FLT1,RGCC,OLFM2,SFRP4,TMEM176B,CCL2,MMD,MGP,SOD2,CD86,TNFAIP3,SPP1,CXCR4,SRGN,NCKAP1L,BMP2,KDR,RAMP2,CHI3L1,FST,COL4A2,EDNRB,GPNMB,ARRB2,CD53,CXCL14,NTRK2,IL18,FGD5,KIT,C1QC,ZNF385A,BCL6B,CCR1,HEYL,SPRY1,TNFRSF11B,SYK,ABCA1,CYBB,ANGPTL4,CXCL8,CD34,CMKLR1,GPR4,CD28,CDH5,CCL13,CSF1R,C5AR1,MAP3K5,LILRB3,PLXNA4,ECSCR,LYN
1.5e-08	GO:0051234	BP	establishment of localization	STAB1,TYROBP,IGF1,CD74,TNFRSF1B,LCP2,CD84,FGF10,FYB,ICAM1,LYZ,PLTP,MMP9,AQP9,OLFM2,SFRP4,CCL2,CCL8,IL1RL1,IL18R1,PLEK,PRG4,NCF2,SPP1,SRGN,NCKAP1L,F13A1,TREM1,CD93,APOC1,GMFG,CHI3L1,LYVE1,EDNRB,LCP1,IL33,ITGAX,CD53,IQGAP2,ATP6V0D2,NTRK2,MERTK,ABCA10,ELMO1,KIT,F11R,FCER1G,STC1,CLIC6,CYGB,CXCL16,LAPTM5,CTSS,S100A9,PPBP,CCR1,SPRY1,CYBB,FOLR2,CXCL8,ITGAM,FABP4,CD14,APLN,CLEC7A,CD34,A2M,CD163,HLA-DRB1,…
1.67e-08	GO:0006810	BP	transport	STAB1,TYROBP,IGF1,CD74,TNFRSF1B,LCP2,CD84,FGF10,FYB,ICAM1,LYZ,PLTP,MMP9,AQP9,OLFM2,SFRP4,CCL2,CCL8,IL1RL1,IL18R1,PLEK,PRG4,NCF2,SPP1,SRGN,NCKAP1L,F13A1,TREM1,CD93,APOC1,GMFG,CHI3L1,LYVE1,EDNRB,LCP1,IL33,ITGAX,CD53,IQGAP2,ATP6V0D2,NTRK2,MERTK,ABCA10,ELMO1,KIT,F11R,FCER1G,STC1,CLIC6,CYGB,CXCL16,LAPTM5,CTSS,S100A9,PPBP,CCR1,CYBB,FOLR2,CXCL8,ITGAM,FABP4,CD14,APLN,CLEC7A,CD34,A2M,CD163,HLA-DRB1,C5AR1,…
1.69e-08	GO:0071622	BP	regulation of granulocyte chemotaxis	CD74,CCL2,NCKAP1L,CXCL5,PPBP,CXCL8,CMKLR1,C5AR1
1.93e-08	GO:0042592	BP	homeostatic process	PDK4,CD4,SLC11A1,CD74,ADCYAP1R1,P2RX7,ICAM1,LYZ,SLC7A8,NCF4,ACP5,AQP9,SFRP4,CCL2,CCL8,SOD2,NCF2,TNFAIP3,SPP1,CXCR4,NCKAP1L,KDR,EDNRB,GPR65,ATP6V0D2,IL18,EDNRA,MERTK,KIT,FCER1G,STC1,S100A9,CCR1,TNFRSF11B,SYK,ABCA1,CYBB,ANGPTL4,FABP4,FPR1,APLN,CD34,UCP2,GPR4,RAB39A,CCL13,CSF1R,FPR3,HLA-DRB1,C5AR1,TGM2,LYN
1.96e-08	GO:0070371	BP	ERK1 and ERK2 cascade	CD4,IGF1,CD74,FGF10,ICAM1,TREM2,CCL2,CCL8,BMP2,KDR,CHI3L1,GPNMB,ARRB2,CCR1,SPRY1,SYK,CCL13,CSF1R,C5AR1,LYN
2.31e-08	GO:0030155	BP	regulation of cell adhesion	CD4,IGF1,CD74,PAG1,ICAM1,CD209,ITGA6,RGCC,CCL2,CD86,NCKAP1L,BMP2,KDR,GPNMB,IL18,VSIG4,VCAM1,EMCN,SYK,CXCL8,CD28,HLA-DRB1,HLA-DQA1,TGM2,HLA-DRA,AIF1,HLA-DPB1,HLA-DPA1,HLA-DQA2,LYN
2.48e-08	GO:0065007	BP	biological regulation	PDK4,MYCBP2,STAB1,CD4,TYROBP,IGF1,SLC11A1,CD74,BIRC3,RRAGD,TNFRSF1B,MSR1,LCP2,PREX2,CD84,FGF10,NOTCH3,PAG1,MCAM,ADCYAP1R1,PTPRC,FYB,PILRA,P2RX7,ICAM1,LYZ,CD209,ITGA6,CD200,SLC7A8,TSPAN15,SUSD2,NCF4,CDKN3,PLTP,MMP9,JAG1,ACP5,FLT1,RGCC,AQP9,CD37,OLFM2,SFRP4,TMEM176B,RASD1,CCL2,CCL8,MMD,IL10RA,VWF,MGP,SOD2,SLC16A10,LY86,CD86,IL1RL1,IL18R1,PLEK,NCF2,SIPA1L2,TNFAIP3,SPP1,RARRES1,CXCR4,FMOD,SRGN,NCKAP1…
2.93e-08	GO:0071222	BP	cellular response to lipopolysaccharide	TNFRSF1B,ICAM1,CCL2,LY86,CD86,TNFAIP3,CD180,EDNRB,IL18,CXCL16,ABCA1,CXCL8,CD14,LYN,MRC1
3.08e-08	GO:0030198	BP	extracellular matrix organization	ICAM1,ITGA6,MMP9,RGCC,VWF,SPP1,FMOD,KDR,RAMP2,MYH11,COL4A2,LCP1,ITGAX,F11R,VCAM1,CTSS,TNFRSF11B,ITGAM,A2M,COL4A1,COL14A1
3.08e-08	GO:0070665	BP	positive regulation of leukocyte proliferation	CD4,IGF1,CD74,FGF10,CD86,NCKAP1L,IL18,VCAM1,SYK,CD28,AIF1,HLA-DPB1,HLA-DPA1,LYN
3.14e-08	GO:0045785	BP	positive regulation of cell adhesion	CD4,IGF1,CD74,ICAM1,ITGA6,CCL2,CD86,NCKAP1L,KDR,IL18,VCAM1,SYK,CD28,HLA-DRB1,HLA-DQA1,TGM2,HLA-DRA,AIF1,HLA-DPB1,HLA-DPA1,HLA-DQA2,LYN
3.21e-08	GO:0043062	BP	extracellular structure organization	ICAM1,ITGA6,MMP9,RGCC,VWF,SPP1,FMOD,KDR,RAMP2,MYH11,COL4A2,LCP1,ITGAX,F11R,VCAM1,CTSS,TNFRSF11B,ITGAM,A2M,COL4A1,COL14A1
3.92e-08	GO:0009967	BP	positive regulation of signal transduction	CD4,IGF1,CD74,BIRC3,RRAGD,FGF10,PAG1,ADCYAP1R1,P2RX7,ICAM1,TREM2,MMP9,JAG1,FLT1,SFRP4,CCL2,CCL8,LY86,IL18R1,CXCR4,BMP2,KDR,CHI3L1,CD180,GPNMB,GPR65,ARRB2,NTRK2,IL18,PIK3AP1,KIT,ZNF385A,S100A9,CCR1,SYK,CD14,FPR1,TLR1,GPR4,CD28,CCL13,CSF1R,C5AR1,MAP3K5,TGM2,NAIP,LYN,PECAM1
4.1e-08	GO:0009611	BP	response to wounding	IGF1,SLC11A1,LCP2,FGF10,MCAM,P2RX7,CCL2,VWF,SOD2,PLEK,TNFAIP3,SPP1,F13A1,LYVE1,CHL1,ENTPD1,ARRB2,MERTK,FCER1G,CCR1,SYK,CD34,A2M,GPR4,THBD,MAP3K5,AIF1,NAIP,LYN,PECAM1
4.31e-08	GO:0034612	BP	response to tumor necrosis factor	ICAM1,CCL2,CCL8,PLVAP,CHI3L1,CXCL16,VCAM1,TNFRSF11B,CXCL8,FABP4,CD14,CCL13,MAP3K5
4.47e-08	GO:0001819	BP	positive regulation of cytokine production	CD4,SLC11A1,CD74,BIRC3,P2RX7,RGCC,CCL2,CD86,IL1RL1,IL18R1,IL33,IL18,FCER1G,SYK,CYBB,CD14,CD34,TLR1,CD28,CSF1R,C5AR1,HLA-DPB1,HLA-DPA1
4.48e-08	GO:0070372	BP	regulation of ERK1 and ERK2 cascade	CD4,CD74,FGF10,ICAM1,TREM2,CCL2,CCL8,BMP2,KDR,CHI3L1,GPNMB,ARRB2,CCR1,SPRY1,SYK,CCL13,CSF1R,C5AR1,LYN
4.54e-08	GO:0071346	BP	cellular response to interferon-gamma	ICAM1,CCL2,CCL8,VCAM1,CCL13,HLA-DRB1,HLA-DQA1,HLA-DRA,AIF1,HLA-DPB1,HLA-DPA1,HLA-DQA2,MRC1
7.48e-08	GO:0002250	BP	adaptive immune response	CD4,SLC11A1,CD74,CD84,PAG1,P2RX7,ICAM1,CD209,JAG1,CD86,IL1RL1,IL18R1,TNFAIP3,IL33,IL18,FCER1G,C1QC,CTSS,SYK,C1QA,CD28,HLA-DRB1,LILRB3,LILRA6,LYN
7.48e-08	GO:0001934	BP	positive regulation of protein phosphorylation	CD4,IGF1,SLC11A1,CD74,LCP2,FGF10,P2RX7,ICAM1,TREM2,MMP9,FLT1,RGCC,CCL2,CCL8,MMD,CXCR4,NCKAP1L,BMP2,KDR,CHI3L1,EDNRB,GPNMB,ARRB2,NTRK2,IL18,KIT,CCR1,SYK,FPR1,CCL13,CSF1R,C5AR1,MAP3K5,AIF1,LYN,PECAM1
7.64e-08	GO:0010647	BP	positive regulation of cell communication	CD4,IGF1,CD74,BIRC3,RRAGD,FGF10,PAG1,ADCYAP1R1,P2RX7,ICAM1,TREM2,MMP9,JAG1,FLT1,SFRP4,CCL2,CCL8,LY86,IL18R1,CXCR4,BMP2,KDR,CHI3L1,CD180,GPNMB,GPR65,ARRB2,NTRK2,IL18,PIK3AP1,KIT,ZNF385A,S100A9,CCR1,SYK,CD14,FPR1,APLN,TLR1,GPR4,CD28,CCL13,CSF1R,HLA-DRB1,C5AR1,MAP3K5,TGM2,NAIP,LYN,PECAM1
8.21e-08	GO:0048731	BP	system development	STAB1,TYROBP,IGF1,CD74,FGF10,NOTCH3,MCAM,ICAM1,ITGA6,MMP9,JAG1,ACP5,FLT1,SFRP4,TMEM176B,CCL2,MMD,MGP,ST8SIA4,CD86,IL18R1,PLEK,HSD11B1,TNFAIP3,SPP1,CXCR4,SRGN,NCKAP1L,PDE1B,MT1G,BMP2,KDR,RAMP2,CHI3L1,MYH11,CHL1,FST,DOCK2,COL4A2,EDNRB,LCP1,GPNMB,IL33,ENPEP,BCL2A1,ITGAX,ARRB2,CXCL14,NTRK2,IL18,EDNRA,MERTK,ADAMTS1,APCDD1,KIT,FCER1G,STC1,C1QC,ZNF385A,VCAM1,CCR1,HEYL,EMCN,SPRY1,TNFRSF11B,CYBB,ANGPTL4,C…
8.65e-08	GO:0023056	BP	positive regulation of signaling	CD4,IGF1,CD74,BIRC3,RRAGD,FGF10,PAG1,ADCYAP1R1,P2RX7,ICAM1,TREM2,MMP9,JAG1,FLT1,SFRP4,CCL2,CCL8,LY86,IL18R1,CXCR4,BMP2,KDR,CHI3L1,CD180,GPNMB,GPR65,ARRB2,NTRK2,IL18,PIK3AP1,KIT,ZNF385A,S100A9,CCR1,SYK,CD14,FPR1,APLN,TLR1,GPR4,CD28,CCL13,CSF1R,HLA-DRB1,C5AR1,MAP3K5,TGM2,NAIP,LYN,PECAM1
9.15e-08	GO:0070374	BP	positive regulation of ERK1 and ERK2 cascade	CD4,CD74,FGF10,ICAM1,TREM2,CCL2,CCL8,BMP2,KDR,CHI3L1,GPNMB,ARRB2,CCR1,CCL13,CSF1R,C5AR1
9.41e-08	GO:0050663	BP	cytokine secretion	LCP2,P2RX7,RGCC,IL1RL1,SRGN,TREM1,CHI3L1,IL33,SYK,ABCA1,CD14,CD34,TLR1,CSF1R,HLA-DRB1,LYN
1.09e-07	GO:0042116	BP	macrophage activation	TYROBP,SLC11A1,CD74,CD200,IL1RL1,CD93,IL33,SYK,TLR1,AIF1
1.12e-07	GO:0010038	BP	response to metal ion	ICAM1,MMP9,AQP9,CD86,MT1G,ALOX5AP,KIT,VCAM1,TNFRSF11B,CYBB,FABP4,CD14,C1QA,MT1X,MT1F,MT1M
1.13e-07	GO:0002768	BP	immune response-regulating cell surface receptor signaling pathway	CD4,LCP2,PAG1,PTPRC,FYB,CD209,NCKAP1L,ELMO1,KIT,FCER1G,SYK,FPR1,CLEC7A,CD28,FPR3,HLA-DRB1,HLA-DQA1,C5AR1,HLA-DRA,HLA-DPB1,HLA-DPA1,HLA-DQA2,LYN
1.23e-07	GO:1902531	BP	regulation of intracellular signal transduction	CD4,IGF1,CD74,BIRC3,RRAGD,PREX2,FGF10,ADCYAP1R1,P2RX7,ICAM1,TREM2,MMP9,FLT1,CCL2,CCL8,SOD2,CD86,IL1RL1,IL18R1,PLEK,SIPA1L2,TNFAIP3,CXCR4,BMP2,KDR,CHI3L1,GPNMB,GPR65,ARRB2,NTRK2,IL18,FGD5,PIK3AP1,KIT,ZNF385A,S100A9,CCR1,SPRY1,SYK,ABCA1,CD14,FPR1,CMKLR1,A2M,GPR4,CD28,CCL13,CSF1R,C5AR1,MAP3K5,TGM2,LYN,PECAM1
1.27e-07	GO:0050789	BP	regulation of biological process	PDK4,STAB1,TYROBP,IGF1,CD74,BIRC3,RRAGD,TNFRSF1B,MSR1,LCP2,CD84,FGF10,NOTCH3,PAG1,MCAM,ADCYAP1R1,PTPRC,FYB,PILRA,ICAM1,CD209,ITGA6,TSPAN15,SUSD2,NCF4,CDKN3,PLTP,MMP9,JAG1,ACP5,FLT1,CD37,OLFM2,SFRP4,TMEM176B,RASD1,CCL2,CCL8,MMD,IL10RA,MGP,LY86,CD86,IL1RL1,IL18R1,PLEK,NCF2,SIPA1L2,TNFAIP3,SPP1,RARRES1,CXCR4,SRGN,NCKAP1L,PDE1B,TREM1,MT1G,BMP2,KDR,APOC1,PLVAP,GMFG,RAMP2,ALOX5AP,CHI3L1,LYVE1,CD180,CHL…
1.29e-07	GO:0050671	BP	positive regulation of lymphocyte proliferation	CD4,IGF1,CD74,FGF10,CD86,NCKAP1L,IL18,VCAM1,SYK,CD28,AIF1,HLA-DPB1,HLA-DPA1
1.41e-07	GO:0032946	BP	positive regulation of mononuclear cell proliferation	CD4,IGF1,CD74,FGF10,CD86,NCKAP1L,IL18,VCAM1,SYK,CD28,AIF1,HLA-DPB1,HLA-DPA1
1.55e-07	GO:0043410	BP	positive regulation of MAPK cascade	CD4,IGF1,CD74,FGF10,P2RX7,ICAM1,TREM2,FLT1,CCL2,CCL8,CXCR4,BMP2,KDR,CHI3L1,GPNMB,ARRB2,NTRK2,KIT,CCR1,SYK,FPR1,CCL13,CSF1R,C5AR1,MAP3K5
1.72e-07	GO:0002429	BP	immune response-activating cell surface receptor signaling pathway	CD4,LCP2,PAG1,PTPRC,FYB,CD209,NCKAP1L,ELMO1,FCER1G,SYK,FPR1,CLEC7A,CD28,FPR3,HLA-DRB1,HLA-DQA1,C5AR1,HLA-DRA,HLA-DPB1,HLA-DPA1,HLA-DQA2,LYN
1.77e-07	GO:0080134	BP	regulation of response to stress	CD74,BIRC3,TNFRSF1B,FGF10,CD209,ACP5,CCL2,CD86,IL1RL1,PLEK,TNFAIP3,SPP1,BMP2,ALOX5AP,CD180,EDNRB,AOAH,IL33,ARRB2,PLA2G7,IL18,PIK3AP1,FCER1G,C1QC,ZNF385A,BCL6B,CTSS,S100A9,SYK,ITGAM,FABP4,CD14,CLEC7A,C1QA,CD34,A2M,CD28,THBD,C5AR1,MAP3K5,TGM2,LYN
1.82e-07	GO:0051251	BP	positive regulation of lymphocyte activation	CD4,IGF1,CD74,FGF10,CCL2,CD86,NCKAP1L,IL18,VCAM1,SYK,CD28,HLA-DRB1,HLA-DQA1,HLA-DRA,AIF1,HLA-DPB1,HLA-DPA1,HLA-DQA2,LYN
1.84e-07	GO:0072577	BP	endothelial cell apoptotic process	ICAM1,RGCC,TNFAIP3,KDR,RAMP2,ANGPTL4,SCG2,MAP3K5,ECSCR
2.2e-07	GO:0090023	BP	positive regulation of neutrophil chemotaxis	CD74,NCKAP1L,CXCL5,PPBP,CXCL8,C5AR1
2.26e-07	GO:0002683	BP	negative regulation of immune system process	CD74,CD84,PAG1,TMEM176B,CCL2,CD86,IL1RL1,TNFAIP3,GPNMB,IL33,ARRB2,MERTK,VSIG4,FCER1G,C1QC,CD14,A2M,HLA-DRB1,LILRB3,LYN
2.48e-07	GO:0042325	BP	regulation of phosphorylation	CD4,IGF1,SLC11A1,CD74,LCP2,PREX2,FGF10,P2RX7,ICAM1,ITGA6,TREM2,CDKN3,MMP9,FLT1,RGCC,CCL2,CCL8,MMD,TNFAIP3,CXCR4,NCKAP1L,BMP2,KDR,GMFG,CHI3L1,EDNRB,GPNMB,ARRB2,NTRK2,IL18,KIT,DIRAS3,CCR1,SPRY1,SYK,FABP4,PFKFB3,FPR1,APLN,CCL13,CSF1R,C5AR1,MAP3K5,AIF1,LYN,PECAM1
2.61e-07	GO:0051094	BP	positive regulation of developmental process	CD4,IGF1,CD74,MSR1,FGF10,P2RX7,JAG1,FLT1,RGCC,OLFM2,SFRP4,MMD,CD86,TNFAIP3,CXCR4,NCKAP1L,BMP2,KDR,RAMP2,CHI3L1,FST,ARRB2,CD53,NTRK2,IL18,KIT,ZNF385A,CCR1,HEYL,SPRY1,SYK,CYBB,ANGPTL4,CXCL8,CD34,CMKLR1,CD28,CDH5,C5AR1,MAP3K5,LYN
2.82e-07	GO:0065008	BP	regulation of biological quality	PDK4,CD4,IGF1,SLC11A1,CD74,TNFRSF1B,MSR1,LCP2,FGF10,ADCYAP1R1,P2RX7,ICAM1,LYZ,SLC7A8,NCF4,ACP5,AQP9,SFRP4,CCL2,CCL8,IL10RA,VWF,SOD2,SLC16A10,PLEK,NCF2,TNFAIP3,SPP1,CXCR4,SRGN,NCKAP1L,PDE1B,F13A1,BMP2,KDR,GMFG,RAMP2,EDNRB,ENTPD1,ENPEP,GPR65,ARRB2,IQGAP2,ATP6V0D2,NTRK2,IL18,EDNRA,MERTK,FGD5,KIT,F11R,FCER1G,STC1,ZNF385A,S100A9,CPA3,CCR1,GUCY1A3,TNFRSF11B,SYK,ABCA1,CYBB,ANGPTL4,FABP4,FPR1,APLN,CD34,P…
2.98e-07	GO:0002521	BP	leukocyte differentiation	CD4,TYROBP,CD74,MMP9,TMEM176B,CD86,IL18R1,NCKAP1L,PDE1B,MT1G,DOCK2,IL18,MERTK,KIT,FCER1G,C1QC,VCAM1,CCR1,SYK,CD28,CSF1R,LILRB3,LYN
3.04e-07	GO:2000026	BP	regulation of multicellular organismal development	STAB1,TYROBP,IGF1,CD74,FGF10,NOTCH3,JAG1,FLT1,SFRP4,TMEM176B,CCL2,MMD,MGP,CD86,TNFAIP3,SPP1,CXCR4,SRGN,NCKAP1L,BMP2,KDR,RAMP2,CHI3L1,FST,COL4A2,EDNRB,GPNMB,ARRB2,NTRK2,IL18,KIT,C1QC,CCR1,HEYL,SPRY1,TNFRSF11B,CYBB,ANGPTL4,CXCL8,CD34,GPR4,CD28,CDH5,C5AR1,LILRB3,PLXNA4,ECSCR,LYN
3.29e-07	GO:0048856	BP	anatomical structure development	STAB1,TYROBP,IGF1,CD74,TNFRSF1B,FGF10,NOTCH3,MCAM,ADCYAP1R1,ICAM1,ITGA6,MMP9,JAG1,FLT1,OLFM2,SFRP4,TMEM176B,CCL2,MMD,MGP,ST8SIA4,CD86,IL18R1,PLEK,HSD11B1,TNFAIP3,SPP1,CXCR4,SRGN,NCKAP1L,PDE1B,MT1G,BMP2,KDR,RAMP2,CHI3L1,MYH11,LYVE1,CHL1,FST,DOCK2,COL4A2,CPM,EDNRB,LCP1,GPNMB,IL33,ENPEP,BCL2A1,ITGAX,ARRB2,CD53,CXCL14,NTRK2,IL18,EDNRA,SPARCL1,MERTK,ADAMTS1,APCDD1,KIT,F11R,FCER1G,STC1,C1QC,ZNF385A,VCA…
3.4e-07	GO:0031295	BP	T cell costimulation	CD4,CD86,CD28,HLA-DRB1,HLA-DQA1,HLA-DRA,HLA-DPB1,HLA-DPA1,HLA-DQA2,LYN
3.4e-07	GO:0048002	BP	antigen processing and presentation of peptide antigen	SLC11A1,CD74,CD209,TREM2,NCF4,NCF2,FCER1G,CTSS,CYBB,HLA-DRB1,HLA-DQA1,HLA-DRA,HLA-DPB1,HLA-DPA1,HLA-DQA2
3.43e-07	GO:0008284	BP	positive regulation of cell proliferation	CD4,IGF1,CD74,FGF10,NOTCH3,MMP9,FLT1,CCL2,CD86,TNFAIP3,NCKAP1L,BMP2,KDR,EDNRB,NTRK2,IL18,KIT,VCAM1,CXCL5,SYK,FOLR2,APLN,SCG2,CD28,CSF1R,C5AR1,MAP3K5,TGM2,AIF1,HLA-DPB1,HLA-DPA1,LYN
3.6e-07	GO:0048771	BP	tissue remodeling	PDK4,FGF10,P2RX7,JAG1,ACP5,TNFAIP3,SPP1,GPNMB,IL18,MERTK,TNFRSF11B,SYK,CSF1R,TGM2
3.95e-07	GO:1902624	BP	positive regulation of neutrophil migration	CD74,NCKAP1L,CXCL5,PPBP,CXCL8,C5AR1
3.95e-07	GO:0071624	BP	positive regulation of granulocyte chemotaxis	CD74,NCKAP1L,CXCL5,PPBP,CXCL8,C5AR1
4.3e-07	GO:1901342	BP	regulation of vasculature development	STAB1,FLT1,CCL2,TNFAIP3,KDR,RAMP2,CHI3L1,COL4A2,GPNMB,KIT,CYBB,ANGPTL4,CXCL8,CD34,GPR4,C5AR1,ECSCR
4.42e-07	GO:0048519	BP	negative regulation of biological process	PDK4,STAB1,IGF1,SLC11A1,CD74,BIRC3,RRAGD,TNFRSF1B,MSR1,PREX2,CD84,FGF10,NOTCH3,PAG1,ADCYAP1R1,P2RX7,ICAM1,ITGA6,CD200,SUSD2,CDKN3,MMP9,JAG1,ACP5,RGCC,SFRP4,TMEM176B,RASD1,CCL2,CCL8,SOD2,CD86,IL1RL1,PLEK,TNFAIP3,SPP1,RARRES1,SRGN,NCKAP1L,MT1G,BMP2,KDR,APOC1,GMFG,RAMP2,CHL1,FST,COL4A2,EDNRB,GPNMB,AOAH,IL33,BCL2A1,ARRB2,IQGAP2,CXCL14,NTRK2,IL18,EDNRA,MERTK,ADAMTS1,APCDD1,VSIG4,KIT,F11R,FCER1G,STC1,C…
4.43e-07	GO:0001932	BP	regulation of protein phosphorylation	CD4,IGF1,SLC11A1,CD74,LCP2,PREX2,FGF10,P2RX7,ICAM1,TREM2,CDKN3,MMP9,FLT1,RGCC,CCL2,CCL8,MMD,TNFAIP3,CXCR4,NCKAP1L,BMP2,KDR,GMFG,CHI3L1,EDNRB,GPNMB,ARRB2,NTRK2,IL18,KIT,DIRAS3,CCR1,SPRY1,SYK,FABP4,FPR1,CCL13,CSF1R,C5AR1,MAP3K5,AIF1,LYN,PECAM1
4.47e-07	GO:0071674	BP	mononuclear cell migration	FLT1,CCL2,CCL8,PLA2G7,CCR1,CMKLR1,CCL13,C5AR1,AIF1,LYN
4.47e-07	GO:0042102	BP	positive regulation of T cell proliferation	CD4,IGF1,CD86,NCKAP1L,IL18,VCAM1,SYK,CD28,AIF1,HLA-DPB1,HLA-DPA1
4.51e-07	GO:0045765	BP	regulation of angiogenesis	STAB1,FLT1,RGCC,CCL2,TNFAIP3,KDR,RAMP2,CHI3L1,COL4A2,GPNMB,CYBB,ANGPTL4,CXCL8,CD34,GPR4,C5AR1,ECSCR
4.78e-07	GO:0031294	BP	lymphocyte costimulation	CD4,CD86,CD28,HLA-DRB1,HLA-DQA1,HLA-DRA,HLA-DPB1,HLA-DPA1,HLA-DQA2,LYN
5.61e-07	GO:0060548	BP	negative regulation of cell death	PDK4,IGF1,CD74,BIRC3,TNFRSF1B,FGF10,ADCYAP1R1,ICAM1,ITGA6,MMP9,CCL2,SOD2,TNFAIP3,NCKAP1L,KDR,RAMP2,CHL1,EDNRB,GPNMB,BCL2A1,ARRB2,NTRK2,MERTK,KIT,FCER1G,ZNF385A,ANGPTL4,SCG2,CD34,UCP2,CSF1R,C5AR1,AIF1,NAIP
5.68e-07	GO:0090022	BP	regulation of neutrophil chemotaxis	CD74,NCKAP1L,CXCL5,PPBP,CXCL8,C5AR1
5.95e-07	GO:0019882	BP	antigen processing and presentation	SLC11A1,CD74,ICAM1,CD209,TREM2,NCF4,NCF2,FCER1G,CTSS,CYBB,HLA-DRB1,HLA-DQA1,HLA-DRA,HLA-DPB1,HLA-DPA1,HLA-DQA2
6.93e-07	GO:0032502	BP	developmental process	STAB1,TYROBP,IGF1,CD74,TNFRSF1B,MSR1,FGF10,NOTCH3,MCAM,ADCYAP1R1,ICAM1,ITGA6,MMP9,JAG1,FLT1,OLFM2,SFRP4,TMEM176B,CCL2,MMD,MGP,ST8SIA4,CD86,IL18R1,PLEK,HSD11B1,TNFAIP3,SPP1,CXCR4,SRGN,NCKAP1L,PDE1B,MT1G,BMP2,KDR,RAMP2,CHI3L1,MYH11,LYVE1,CHL1,FST,DOCK2,COL4A2,CPM,EDNRB,LCP1,GPNMB,IL33,ENPEP,BCL2A1,ITGAX,ARRB2,CD53,CXCL14,NTRK2,IL18,EDNRA,SPARCL1,MERTK,ADAMTS1,APCDD1,KIT,F11R,FCER1G,STC1,C1QC,ZNF385…
7.27e-07	GO:0070098	BP	chemokine-mediated signaling pathway	CCL2,CCL8,CXCL5,PPBP,CCR1,CXCL8,CMKLR1,CCL13
8.89e-07	GO:0009653	BP	anatomical structure morphogenesis	STAB1,PREX2,FGF10,NOTCH3,MCAM,P2RX7,ICAM1,ITGA6,ABLIM1,MMP9,JAG1,ACP5,FLT1,RGCC,SFRP4,TMEM176B,CCL2,MGP,TNFAIP3,SPP1,BMP2,KDR,RAMP2,CHI3L1,MYH11,LYVE1,CHL1,COL4A2,CPM,GPNMB,ENPEP,ITGAX,ARRB2,CD53,NTRK2,IL18,EDNRA,MERTK,ADAMTS1,FGD5,KIT,STC1,ZNF385A,HEYL,EMCN,SPRY1,TNFRSF11B,SYK,CYBB,ANGPTL4,CXCL8,SCG2,CD34,GPR4,CCL13,CSF1R,COL4A1,C5AR1,TGM2,COL15A1,PLXNA4,ECSCR,PECAM1
9.68e-07	GO:0001818	BP	negative regulation of cytokine production	SLC11A1,CD84,ACP5,RGCC,IL1RL1,TNFAIP3,SRGN,NCKAP1L,GPNMB,IL33,ARRB2,MERTK,VSIG4,CD34,CMKLR1,HLA-DRB1
1e-06	GO:2000351	BP	regulation of endothelial cell apoptotic process	ICAM1,RGCC,TNFAIP3,KDR,RAMP2,ANGPTL4,SCG2,ECSCR
1.04e-06	GO:0009966	BP	regulation of signal transduction	CD4,IGF1,CD74,BIRC3,RRAGD,PREX2,FGF10,PAG1,ADCYAP1R1,P2RX7,ICAM1,ITGA6,TREM2,MMP9,JAG1,FLT1,SFRP4,CCL2,CCL8,SOD2,LY86,CD86,IL1RL1,IL18R1,PLEK,SIPA1L2,TNFAIP3,CXCR4,BMP2,KDR,RAMP2,CHI3L1,CD180,FST,GPNMB,GPR65,ARRB2,CXORF36,NTRK2,IL18,FGD5,APCDD1,PIK3AP1,KIT,ZNF385A,S100A9,CCR1,HEYL,SPRY1,SYK,ABCA1,CXCL8,CD14,FPR1,APLN,SCG2,TLR1,CMKLR1,A2M,GPR4,CD28,CCL13,CSF1R,C5AR1,MAP3K5,TGM2,NAIP,LYN,PECAM1
1.04e-06	GO:0050729	BP	positive regulation of inflammatory response	IL1RL1,ALOX5AP,IL33,PLA2G7,FCER1G,S100A9,FABP4,CD28,TGM2
1.13e-06	GO:1902622	BP	regulation of neutrophil migration	CD74,NCKAP1L,CXCL5,PPBP,CXCL8,C5AR1
1.22e-06	GO:0002224	BP	toll-like receptor signaling pathway	BIRC3,CD86,TNFAIP3,CD180,ARRB2,PIK3AP1,CTSS,S100A9,ITGAM,CD14,TLR1,LYN
1.5e-06	GO:0006898	BP	receptor-mediated endocytosis	STAB1,MSR1,SUSD2,SFRP4,PRG4,APOC1,RAMP2,ARRB2,FCER1G,CXCL16,SYK,FOLR2,CXCL8,CD14,APLN,CD163,CD163L1,MRC1
1.6e-06	GO:1903555	BP	regulation of tumor necrosis factor superfamily cytokine production	ACP5,CCL2,CD86,TNFAIP3,GPNMB,ARRB2,FCER1G,CYBB,CD14,CD34,TLR1
1.76e-06	GO:0002520	BP	immune system development	CD4,TYROBP,CD74,FGF10,TREM2,MMP9,JAG1,TMEM176B,SOD2,CD86,IL18R1,PLEK,TNFAIP3,NCKAP1L,PDE1B,MT1G,KDR,FST,DOCK2,IL18,MERTK,KIT,FCER1G,C1QC,ZNF385A,VCAM1,CCR1,SYK,CD34,CD28,CSF1R,LILRB3,LYN
1.9e-06	GO:0071356	BP	cellular response to tumor necrosis factor	ICAM1,CCL2,CCL8,PLVAP,CHI3L1,VCAM1,TNFRSF11B,CXCL8,FABP4,CCL13,MAP3K5
1.95e-06	GO:0048513	BP	animal organ development	CD4,TYROBP,IGF1,CD74,FGF10,NOTCH3,P2RX7,ICAM1,ITGA6,TREM2,ABLIM1,MMP9,JAG1,ACP5,RGCC,SFRP4,TMEM176B,CCL2,MGP,SOD2,CD86,IL18R1,PLEK,HSD11B1,TNFAIP3,SPP1,SRGN,NCKAP1L,PDE1B,MT1G,BMP2,KDR,RAMP2,CHI3L1,MYH11,FST,DOCK2,EDNRB,LCP1,GPNMB,ENPEP,BCL2A1,ITGAX,ARRB2,CXCL14,NTRK2,IL18,EDNRA,MERTK,ADAMTS1,APCDD1,KIT,FCER1G,STC1,C1QC,ZNF385A,VCAM1,CCR1,HEYL,SPRY1,TNFRSF11B,SYK,CXCL8,PFKFB3,APLN,CD34,UCP2,GPR4,…
1.99e-06	GO:0071675	BP	regulation of mononuclear cell migration	CCL2,PLA2G7,CCR1,CMKLR1,C5AR1,AIF1,LYN
2e-06	GO:0048534	BP	hematopoietic or lymphoid organ development	CD4,TYROBP,CD74,FGF10,TREM2,MMP9,JAG1,TMEM176B,SOD2,CD86,IL18R1,PLEK,NCKAP1L,PDE1B,MT1G,KDR,FST,DOCK2,IL18,MERTK,KIT,FCER1G,C1QC,ZNF385A,VCAM1,CCR1,SYK,CD34,CD28,CSF1R,LILRB3,LYN
2.19e-06	GO:0050790	BP	regulation of catalytic activity	CD4,IGF1,SLC11A1,CD74,BIRC3,TNFRSF1B,LCP2,PREX2,FGF10,ADCYAP1R1,P2RX7,ICAM1,ITGA6,NCF4,CDKN3,MMP9,FLT1,RGCC,CCL2,CCL8,MMD,SOD2,PLEK,NCF2,SIPA1L2,TNFAIP3,CXCR4,NCKAP1L,BMP2,APOC1,GMFG,ALOX5AP,CHI3L1,DOCK2,EDNRB,GPR65,ARRB2,IQGAP2,NTRK2,IL18,EDNRA,FGD5,ELMO1,KIT,F11R,CYGB,DIRAS3,S100A9,SPRY1,SYK,ANGPTL4,FABP4,FPR1,A2M,CCL13,CSF1R,C5AR1,MAP3K5,CSF2RA,NAIP,LYN
2.26e-06	GO:0071706	BP	tumor necrosis factor superfamily cytokine production	ACP5,CCL2,CD86,TNFAIP3,GPNMB,ARRB2,FCER1G,CYBB,CD14,CD34,TLR1
2.32e-06	GO:0030097	BP	hemopoiesis	CD4,TYROBP,CD74,TREM2,MMP9,JAG1,TMEM176B,SOD2,CD86,IL18R1,PLEK,NCKAP1L,PDE1B,MT1G,KDR,FST,DOCK2,IL18,MERTK,KIT,FCER1G,C1QC,ZNF385A,VCAM1,CCR1,SYK,CD34,CD28,CSF1R,LILRB3,LYN
2.36e-06	GO:0051247	BP	positive regulation of protein metabolic process	CD4,IGF1,SLC11A1,CD74,BIRC3,TNFRSF1B,LCP2,FGF10,P2RX7,ICAM1,TREM2,MMP9,FLT1,RGCC,CCL2,CCL8,MMD,CD86,TNFAIP3,CXCR4,NCKAP1L,BMP2,KDR,CHI3L1,EDNRB,GPNMB,IL33,ARRB2,NTRK2,IL18,KIT,S100A9,CCR1,SYK,CYBB,FPR1,TLR1,CD28,CCL13,CSF1R,C5AR1,MAP3K5,AIF1,ECSCR,LYN,PECAM1
2.48e-06	GO:0043069	BP	negative regulation of programmed cell death	PDK4,IGF1,CD74,BIRC3,TNFRSF1B,FGF10,ICAM1,ITGA6,MMP9,CCL2,SOD2,TNFAIP3,NCKAP1L,KDR,RAMP2,CHL1,EDNRB,BCL2A1,ARRB2,NTRK2,MERTK,KIT,FCER1G,ZNF385A,ANGPTL4,SCG2,UCP2,CSF1R,C5AR1,AIF1,NAIP
2.7e-06	GO:0045859	BP	regulation of protein kinase activity	CD4,IGF1,SLC11A1,CD74,LCP2,PREX2,FGF10,P2RX7,CDKN3,FLT1,RGCC,MMD,TNFAIP3,CXCR4,NCKAP1L,BMP2,GMFG,CHI3L1,IL18,KIT,DIRAS3,SPRY1,SYK,FABP4,FPR1,CSF1R,C5AR1,MAP3K5,LYN
3.43e-06	GO:0006959	BP	humoral immune response	LYZ,CCL2,LY86,TREM1,VSIG4,C1QC,S100A9,RNASE6,C1QA,A2M,CD28,CCL13,HLA-DRB1,C5AR1
3.66e-06	GO:0007275	BP	multicellular organism development	STAB1,TYROBP,IGF1,CD74,TNFRSF1B,FGF10,NOTCH3,MCAM,ADCYAP1R1,ICAM1,ITGA6,MMP9,JAG1,FLT1,SFRP4,TMEM176B,CCL2,MMD,MGP,ST8SIA4,CD86,IL18R1,PLEK,HSD11B1,TNFAIP3,SPP1,CXCR4,SRGN,NCKAP1L,PDE1B,MT1G,BMP2,KDR,RAMP2,CHI3L1,MYH11,CHL1,FST,DOCK2,COL4A2,EDNRB,LCP1,GPNMB,IL33,ENPEP,BCL2A1,ITGAX,ARRB2,CXCL14,NTRK2,IL18,EDNRA,MERTK,ADAMTS1,APCDD1,KIT,FCER1G,STC1,C1QC,ZNF385A,VCAM1,CCR1,HEYL,EMCN,SPRY1,TNFRSF11B,…
3.77e-06	GO:0048878	BP	chemical homeostasis	PDK4,CD4,SLC11A1,ADCYAP1R1,P2RX7,ICAM1,SLC7A8,AQP9,SFRP4,CCL2,CCL8,SOD2,CXCR4,KDR,EDNRB,GPR65,ATP6V0D2,IL18,EDNRA,STC1,S100A9,CCR1,ABCA1,ANGPTL4,FABP4,FPR1,UCP2,GPR4,RAB39A,CCL13,FPR3,HLA-DRB1,C5AR1,TGM2,LYN
3.87e-06	GO:0007169	BP	transmembrane receptor protein tyrosine kinase signaling pathway	PDK4,CD4,IGF1,LCP2,FGF10,PAG1,PILRA,NCF4,MMP9,FLT1,CCL2,NCF2,NCKAP1L,BMP2,KDR,COL4A2,ATP6V0D2,NTRK2,ELMO1,KIT,SPRY1,SYK,CYBB,CSF1R,COL4A1,LYN
4.21e-06	GO:0002221	BP	pattern recognition receptor signaling pathway	BIRC3,CD86,TNFAIP3,CD180,ARRB2,PIK3AP1,CTSS,S100A9,ITGAM,CD14,CLEC7A,TLR1,LYN
4.21e-06	GO:0045124	BP	regulation of bone resorption	PDK4,P2RX7,TNFAIP3,SPP1,TNFRSF11B,SYK,CSF1R
4.5e-06	GO:0002478	BP	antigen processing and presentation of exogenous peptide antigen	CD74,NCF4,NCF2,FCER1G,CTSS,CYBB,HLA-DRB1,HLA-DQA1,HLA-DRA,HLA-DPB1,HLA-DPA1,HLA-DQA2
4.57e-06	GO:0002758	BP	innate immune response-activating signal transduction	BIRC3,CD209,CD86,TNFAIP3,CD180,ARRB2,PIK3AP1,FCER1G,CTSS,S100A9,SYK,ITGAM,CD14,CLEC7A,TLR1,LYN
4.77e-06	GO:0050801	BP	ion homeostasis	PDK4,CD4,SLC11A1,ADCYAP1R1,P2RX7,SLC7A8,SFRP4,CCL2,CCL8,SOD2,CXCR4,KDR,EDNRB,GPR65,ATP6V0D2,EDNRA,STC1,S100A9,CCR1,ABCA1,FPR1,GPR4,RAB39A,CCL13,FPR3,C5AR1,TGM2,LYN
5.04e-06	GO:0006915	BP	apoptotic process	PDK4,IGF1,CD74,BIRC3,TNFRSF1B,FGF10,P2RX7,ICAM1,ITGA6,MMP9,RGCC,SFRP4,CCL2,SOD2,LY86,TNFAIP3,CXCR4,SRGN,NCKAP1L,PDE1B,BMP2,KDR,RAMP2,CHI3L1,CHL1,EDNRB,IL33,GPR65,BCL2A1,ARRB2,NTRK2,MERTK,ELMO1,FCER1G,ZNF385A,S100A9,TNFRSF11B,ANGPTL4,CD14,SCG2,UCP2,CD28,CSF1R,C5AR1,MAP3K5,TGM2,AIF1,NAIP,ECSCR,LYN
5.06e-06	GO:0002573	BP	myeloid leukocyte differentiation	TYROBP,CD74,MMP9,CD86,PDE1B,MT1G,KIT,C1QC,CCR1,CSF1R,LILRB3,LYN
5.49e-06	GO:0043066	BP	negative regulation of apoptotic process	PDK4,IGF1,CD74,BIRC3,TNFRSF1B,FGF10,ICAM1,ITGA6,MMP9,CCL2,SOD2,TNFAIP3,NCKAP1L,KDR,RAMP2,CHL1,EDNRB,BCL2A1,ARRB2,NTRK2,MERTK,FCER1G,ZNF385A,ANGPTL4,SCG2,UCP2,CSF1R,C5AR1,AIF1,NAIP
5.73e-06	GO:1904035	BP	regulation of epithelial cell apoptotic process	ICAM1,RGCC,SFRP4,TNFAIP3,KDR,RAMP2,ANGPTL4,SCG2,ECSCR
5.73e-06	GO:0050731	BP	positive regulation of peptidyl-tyrosine phosphorylation	CD4,IGF1,CD74,FGF10,ICAM1,TREM2,ARRB2,IL18,KIT,SYK,CSF1R,LYN,PECAM1
5.73e-06	GO:0007167	BP	enzyme linked receptor protein signaling pathway	PDK4,CD4,IGF1,LCP2,FGF10,PAG1,PILRA,NCF4,MMP9,FLT1,SFRP4,CCL2,NCF2,FMOD,NCKAP1L,BMP2,KDR,FST,COL4A2,ARRB2,ATP6V0D2,NTRK2,ELMO1,KIT,F11R,SPRY1,SYK,CYBB,CDH5,CSF1R,COL4A1,LYN
5.84e-06	GO:0045807	BP	positive regulation of endocytosis	SLC11A1,SFRP4,CCL2,NCKAP1L,DOCK2,ARRB2,MERTK,FCER1G,SYK,CD14,APLN
5.98e-06	GO:0043408	BP	regulation of MAPK cascade	CD4,IGF1,CD74,FGF10,P2RX7,ICAM1,TREM2,FLT1,CCL2,CCL8,CXCR4,BMP2,KDR,CHI3L1,GPNMB,ARRB2,NTRK2,KIT,CCR1,SPRY1,SYK,FPR1,CCL13,CSF1R,C5AR1,MAP3K5,LYN
5.98e-06	GO:1904019	BP	epithelial cell apoptotic process	ICAM1,RGCC,SFRP4,TNFAIP3,KDR,RAMP2,ANGPTL4,SCG2,MAP3K5,ECSCR
6.15e-06	GO:0002218	BP	activation of innate immune response	BIRC3,CD209,CD86,TNFAIP3,CD180,ARRB2,PIK3AP1,FCER1G,CTSS,S100A9,SYK,ITGAM,CD14,CLEC7A,TLR1,LYN
6.31e-06	GO:0002548	BP	monocyte chemotaxis	FLT1,CCL2,CCL8,PLA2G7,CCR1,CCL13,AIF1,LYN
6.62e-06	GO:0019884	BP	antigen processing and presentation of exogenous antigen	CD74,NCF4,NCF2,FCER1G,CTSS,CYBB,HLA-DRB1,HLA-DQA1,HLA-DRA,HLA-DPB1,HLA-DPA1,HLA-DQA2
6.66e-06	GO:0010035	BP	response to inorganic substance	ICAM1,MMP9,AQP9,CD86,MT1G,ALOX5AP,KIT,VCAM1,TNFRSF11B,CYBB,FABP4,CD14,C1QA,MT1X,MAP3K5,MT1F,MT1M
6.66e-06	GO:0008219	BP	cell death	PDK4,IGF1,CD74,BIRC3,TNFRSF1B,FGF10,ADCYAP1R1,P2RX7,ICAM1,ITGA6,MMP9,RGCC,SFRP4,CCL2,SOD2,LY86,TNFAIP3,CXCR4,SRGN,NCKAP1L,PDE1B,BMP2,KDR,RAMP2,CHI3L1,CHL1,EDNRB,GPNMB,IL33,GPR65,BCL2A1,ARRB2,NTRK2,MERTK,ELMO1,KIT,FCER1G,ZNF385A,S100A9,TNFRSF11B,ANGPTL4,CD14,SCG2,CD34,UCP2,CD28,CSF1R,C5AR1,MAP3K5,TGM2,AIF1,NAIP,ECSCR,LYN
7.06e-06	GO:0000165	BP	MAPK cascade	CD4,IGF1,CD74,FGF10,P2RX7,ICAM1,TREM2,FLT1,CCL2,CCL8,CXCR4,BMP2,KDR,PLVAP,CHI3L1,GPNMB,ARRB2,NTRK2,IL18,KIT,CCR1,SPRY1,SYK,FPR1,SCG2,CCL13,CSF1R,C5AR1,MAP3K5,CSF2RA,LYN
7.32e-06	GO:0031401	BP	positive regulation of protein modification process	CD4,IGF1,SLC11A1,CD74,BIRC3,LCP2,FGF10,P2RX7,ICAM1,TREM2,MMP9,FLT1,RGCC,CCL2,CCL8,MMD,CXCR4,NCKAP1L,BMP2,KDR,CHI3L1,EDNRB,GPNMB,ARRB2,NTRK2,IL18,KIT,CCR1,SYK,FPR1,CCL13,CSF1R,C5AR1,MAP3K5,AIF1,LYN,PECAM1
7.72e-06	GO:2000352	BP	negative regulation of endothelial cell apoptotic process	ICAM1,TNFAIP3,KDR,RAMP2,ANGPTL4,SCG2
7.75e-06	GO:0043085	BP	positive regulation of catalytic activity	CD4,IGF1,SLC11A1,CD74,LCP2,PREX2,FGF10,ADCYAP1R1,P2RX7,ICAM1,ITGA6,NCF4,FLT1,RGCC,CCL2,CCL8,MMD,PLEK,NCF2,SIPA1L2,CXCR4,NCKAP1L,BMP2,APOC1,GMFG,ALOX5AP,CHI3L1,DOCK2,GPR65,IL18,EDNRA,FGD5,ELMO1,KIT,F11R,S100A9,SYK,FPR1,A2M,CCL13,CSF1R,C5AR1,MAP3K5,CSF2RA,LYN
7.79e-06	GO:0051050	BP	positive regulation of transport	CD4,IGF1,SLC11A1,ADCYAP1R1,P2RX7,PLTP,RGCC,SFRP4,CCL2,IL1RL1,IL18R1,SPP1,NCKAP1L,DOCK2,EDNRB,IL33,ITGAX,ARRB2,IL18,MERTK,FCER1G,STC1,CTSS,CCR1,SYK,ABCA1,CD14,APLN,CD34,TLR1,CSF1R,HLA-DRB1
7.93e-06	GO:0032270	BP	positive regulation of cellular protein metabolic process	CD4,IGF1,SLC11A1,CD74,BIRC3,TNFRSF1B,LCP2,FGF10,P2RX7,ICAM1,TREM2,MMP9,FLT1,RGCC,CCL2,CCL8,MMD,TNFAIP3,CXCR4,NCKAP1L,BMP2,KDR,CHI3L1,EDNRB,GPNMB,IL33,ARRB2,NTRK2,IL18,KIT,S100A9,CCR1,SYK,FPR1,CD28,CCL13,CSF1R,C5AR1,MAP3K5,AIF1,ECSCR,LYN,PECAM1
7.94e-06	GO:0045453	BP	bone resorption	PDK4,P2RX7,ACP5,TNFAIP3,SPP1,TNFRSF11B,SYK,CSF1R
8.17e-06	GO:0002495	BP	antigen processing and presentation of peptide antigen via MHC class II	CD74,TREM2,FCER1G,CTSS,HLA-DRB1,HLA-DQA1,HLA-DRA,HLA-DPB1,HLA-DPA1,HLA-DQA2
8.46e-06	GO:0002790	BP	peptide secretion	IGF1,CD74,LCP2,P2RX7,RGCC,OLFM2,IL1RL1,PLEK,SRGN,TREM1,CHI3L1,IL33,SYK,ABCA1,CD14,APLN,SCG2,CD34,TLR1,UCP2,CSF1R,HLA-DRB1,LYN
8.89e-06	GO:0050851	BP	antigen receptor-mediated signaling pathway	CD4,LCP2,PAG1,PTPRC,FYB,NCKAP1L,SYK,CD28,HLA-DRB1,HLA-DQA1,HLA-DRA,HLA-DPB1,HLA-DPA1,HLA-DQA2,LYN
9.24e-06	GO:0010646	BP	regulation of cell communication	CD4,IGF1,CD74,BIRC3,RRAGD,PREX2,FGF10,PAG1,ADCYAP1R1,P2RX7,ICAM1,ITGA6,TREM2,MMP9,JAG1,FLT1,SFRP4,CCL2,CCL8,SOD2,LY86,CD86,IL1RL1,IL18R1,PLEK,SIPA1L2,TNFAIP3,CXCR4,BMP2,KDR,RAMP2,CHI3L1,CD180,FST,GPNMB,GPR65,ARRB2,CXORF36,NTRK2,IL18,FGD5,APCDD1,PIK3AP1,KIT,ZNF385A,S100A9,CCR1,HEYL,SPRY1,SYK,ABCA1,CXCL8,CD14,FPR1,APLN,SCG2,TLR1,CMKLR1,UCP2,A2M,GPR4,CD28,CCL13,CSF1R,HLA-DRB1,C5AR1,MAP3K5,TGM2,NAIP,…
9.25e-06	GO:0098771	BP	inorganic ion homeostasis	PDK4,CD4,SLC11A1,ADCYAP1R1,P2RX7,SLC7A8,SFRP4,CCL2,CCL8,SOD2,CXCR4,EDNRB,GPR65,ATP6V0D2,EDNRA,STC1,S100A9,CCR1,FPR1,GPR4,RAB39A,CCL13,FPR3,C5AR1,TGM2,LYN
9.37e-06	GO:0032623	BP	interleukin-2 production	CD4,SLC11A1,CD86,TNFAIP3,IL18,VSIG4,CD34,CD28
9.74e-06	GO:0072503	BP	cellular divalent inorganic cation homeostasis	CD4,SLC11A1,ADCYAP1R1,P2RX7,CCL2,CCL8,CXCR4,EDNRB,GPR65,EDNRA,STC1,S100A9,CCR1,FPR1,GPR4,CCL13,FPR3,C5AR1,TGM2,LYN
9.74e-06	GO:0032680	BP	regulation of tumor necrosis factor production	ACP5,CCL2,TNFAIP3,GPNMB,ARRB2,FCER1G,CYBB,CD14,CD34,TLR1
9.77e-06	GO:1901701	BP	cellular response to oxygen-containing compound	PDK4,TNFRSF1B,ICAM1,MMP9,AQP9,CCL2,LY86,CD86,SPP1,EDNRB,ATP6V0D2,NTRK2,STC1,CXCL16,CYBB,FOLR2,CXCL8,CD14,CLEC7A,COL4A1,HLA-DRB1,MAP3K5,AIF1,MRC1
1.03e-05	GO:0043549	BP	regulation of kinase activity	CD4,IGF1,SLC11A1,CD74,LCP2,PREX2,FGF10,P2RX7,CDKN3,FLT1,RGCC,MMD,TNFAIP3,CXCR4,NCKAP1L,BMP2,GMFG,CHI3L1,IL18,KIT,DIRAS3,SPRY1,SYK,FABP4,FPR1,CSF1R,C5AR1,MAP3K5,LYN
1.05e-05	GO:0042060	BP	wound healing	IGF1,SLC11A1,LCP2,FGF10,MCAM,P2RX7,CCL2,VWF,PLEK,TNFAIP3,F13A1,ENTPD1,ARRB2,MERTK,FCER1G,SYK,CD34,A2M,GPR4,THBD,MAP3K5,LYN,PECAM1
1.05e-05	GO:0002504	BP	antigen processing and presentation of peptide or polysaccharide antigen via MHC class II	CD74,TREM2,FCER1G,CTSS,HLA-DRB1,HLA-DQA1,HLA-DRA,HLA-DPB1,HLA-DPA1,HLA-DQA2
1.05e-05	GO:0034103	BP	regulation of tissue remodeling	PDK4,P2RX7,TNFAIP3,SPP1,GPNMB,IL18,TNFRSF11B,SYK,CSF1R
1.07e-05	GO:0014068	BP	positive regulation of phosphatidylinositol 3-kinase signaling	IGF1,FLT1,KDR,NTRK2,IL18,PIK3AP1,KIT,CD28
1.07e-05	GO:0019886	BP	antigen processing and presentation of exogenous peptide antigen via MHC class II	CD74,FCER1G,CTSS,HLA-DRB1,HLA-DQA1,HLA-DRA,HLA-DPB1,HLA-DPA1,HLA-DQA2
1.13e-05	GO:0032640	BP	tumor necrosis factor production	ACP5,CCL2,TNFAIP3,GPNMB,ARRB2,FCER1G,CYBB,CD14,CD34,TLR1
1.17e-05	GO:0048010	BP	vascular endothelial growth factor receptor signaling pathway	FGF10,NCF4,FLT1,CCL2,NCF2,NCKAP1L,KDR,ELMO1,CYBB
1.27e-05	GO:0012501	BP	programmed cell death	PDK4,IGF1,CD74,BIRC3,TNFRSF1B,FGF10,P2RX7,ICAM1,ITGA6,MMP9,RGCC,SFRP4,CCL2,SOD2,LY86,TNFAIP3,CXCR4,SRGN,NCKAP1L,PDE1B,BMP2,KDR,RAMP2,CHI3L1,CHL1,EDNRB,IL33,GPR65,BCL2A1,ARRB2,NTRK2,MERTK,ELMO1,KIT,FCER1G,ZNF385A,S100A9,TNFRSF11B,ANGPTL4,CD14,SCG2,UCP2,CD28,CSF1R,C5AR1,MAP3K5,TGM2,AIF1,NAIP,ECSCR,LYN
1.33e-05	GO:0050794	BP	regulation of cellular process	PDK4,MYCBP2,CD4,TYROBP,IGF1,SLC11A1,CD74,BIRC3,RRAGD,TNFRSF1B,MSR1,LCP2,PREX2,CD84,FGF10,NOTCH3,PAG1,MCAM,ADCYAP1R1,PTPRC,FYB,PILRA,P2RX7,ICAM1,CD209,ITGA6,CD200,TSPAN15,SUSD2,NCF4,CDKN3,MMP9,JAG1,ACP5,FLT1,RGCC,CD37,OLFM2,SFRP4,TMEM176B,RASD1,CCL2,CCL8,MMD,IL10RA,SOD2,LY86,CD86,IL1RL1,IL18R1,PLEK,NCF2,SIPA1L2,TNFAIP3,SPP1,RARRES1,CXCR4,FMOD,SRGN,NCKAP1L,PDE1B,TREM1,BMP2,KDR,APOC1,PLVAP,GMFG,RAMP…
1.36e-05	GO:0023014	BP	signal transduction by protein phosphorylation	CD4,IGF1,CD74,FGF10,P2RX7,ICAM1,TREM2,FLT1,CCL2,CCL8,CXCR4,BMP2,KDR,PLVAP,CHI3L1,GPNMB,ARRB2,NTRK2,IL18,KIT,CCR1,SPRY1,SYK,FPR1,SCG2,CCL13,CSF1R,C5AR1,MAP3K5,CSF2RA,LYN
1.37e-05	GO:0050852	BP	T cell receptor signaling pathway	CD4,LCP2,PAG1,PTPRC,FYB,CD28,HLA-DRB1,HLA-DQA1,HLA-DRA,HLA-DPB1,HLA-DPA1,HLA-DQA2
1.43e-05	GO:0010941	BP	regulation of cell death	PDK4,IGF1,CD74,BIRC3,TNFRSF1B,FGF10,ADCYAP1R1,P2RX7,ICAM1,ITGA6,MMP9,RGCC,SFRP4,CCL2,SOD2,TNFAIP3,NCKAP1L,BMP2,KDR,RAMP2,CHL1,EDNRB,GPNMB,BCL2A1,ARRB2,NTRK2,MERTK,KIT,FCER1G,ZNF385A,S100A9,TNFRSF11B,ANGPTL4,SCG2,CD34,UCP2,CSF1R,C5AR1,MAP3K5,TGM2,AIF1,NAIP,ECSCR,LYN
1.53e-05	GO:0030154	BP	cell differentiation	TYROBP,IGF1,CD74,MSR1,FGF10,NOTCH3,ADCYAP1R1,ICAM1,ITGA6,MMP9,JAG1,FLT1,OLFM2,SFRP4,TMEM176B,CCL2,MMD,MGP,CD86,IL18R1,PLEK,SPP1,CXCR4,NCKAP1L,PDE1B,MT1G,BMP2,KDR,RAMP2,MYH11,CHL1,FST,DOCK2,COL4A2,EDNRB,GPNMB,IL33,ARRB2,CD53,CXCL14,NTRK2,IL18,EDNRA,MERTK,APCDD1,KIT,F11R,FCER1G,STC1,C1QC,ZNF385A,BCL6B,VCAM1,CCR1,HEYL,SPRY1,ANGPTL4,ITGAM,FABP4,CD34,CMKLR1,A2M,GPR4,CD28,CDH5,CSF1R,COL4A1,MAP3K5,COL15…
1.56e-05	GO:0002576	BP	platelet degranulation	IGF1,PLEK,SRGN,F13A1,FCER1G,PPBP,A2M
1.57e-05	GO:0046850	BP	regulation of bone remodeling	PDK4,P2RX7,TNFAIP3,SPP1,TNFRSF11B,SYK,CSF1R
1.57e-05	GO:0044259	BP	multicellular organismal macromolecule metabolic process	MMP9,CCL2,COL4A2,ENPEP,CYGB,CTSS,COL4A1,COL15A1
1.64e-05	GO:0023051	BP	regulation of signaling	CD4,IGF1,CD74,BIRC3,RRAGD,PREX2,FGF10,PAG1,ADCYAP1R1,P2RX7,ICAM1,ITGA6,TREM2,MMP9,JAG1,FLT1,SFRP4,CCL2,CCL8,SOD2,LY86,CD86,IL1RL1,IL18R1,PLEK,SIPA1L2,TNFAIP3,CXCR4,BMP2,KDR,RAMP2,CHI3L1,CD180,FST,GPNMB,GPR65,ARRB2,CXORF36,NTRK2,IL18,FGD5,APCDD1,PIK3AP1,KIT,ZNF385A,S100A9,CCR1,HEYL,SPRY1,SYK,ABCA1,CXCL8,CD14,FPR1,APLN,SCG2,TLR1,CMKLR1,UCP2,A2M,GPR4,CD28,CCL13,CSF1R,HLA-DRB1,C5AR1,MAP3K5,TGM2,NAIP,…
1.72e-05	GO:0071276	BP	cellular response to cadmium ion	MMP9,MT1G,CYBB,MT1X,MT1F
1.72e-05	GO:0072507	BP	divalent inorganic cation homeostasis	CD4,SLC11A1,ADCYAP1R1,P2RX7,CCL2,CCL8,CXCR4,EDNRB,GPR65,EDNRA,STC1,S100A9,CCR1,FPR1,GPR4,CCL13,FPR3,C5AR1,TGM2,LYN
1.76e-05	GO:0048869	BP	cellular developmental process	TYROBP,IGF1,CD74,MSR1,FGF10,NOTCH3,ADCYAP1R1,ICAM1,ITGA6,MMP9,JAG1,FLT1,OLFM2,SFRP4,TMEM176B,CCL2,MMD,MGP,CD86,IL18R1,PLEK,SPP1,CXCR4,NCKAP1L,PDE1B,MT1G,BMP2,KDR,RAMP2,MYH11,CHL1,FST,DOCK2,COL4A2,EDNRB,GPNMB,IL33,ARRB2,CD53,CXCL14,NTRK2,IL18,EDNRA,MERTK,APCDD1,KIT,F11R,FCER1G,STC1,C1QC,ZNF385A,BCL6B,VCAM1,CCR1,HEYL,SPRY1,ANGPTL4,ITGAM,FABP4,CD34,CMKLR1,A2M,GPR4,CD28,CDH5,CCL13,CSF1R,COL4A1,PRELP,…
1.81e-05	GO:0022603	BP	regulation of anatomical structure morphogenesis	STAB1,FGF10,ICAM1,FLT1,CCL2,TNFAIP3,SPP1,BMP2,KDR,RAMP2,CHI3L1,COL4A2,GPNMB,ARRB2,CD53,NTRK2,KIT,SPRY1,TNFRSF11B,CYBB,ANGPTL4,CXCL8,CD34,GPR4,CCL13,CSF1R,C5AR1,PLXNA4,ECSCR
1.91e-05	GO:0050866	BP	negative regulation of cell activation	CD74,CD84,PAG1,TNFAIP3,GPNMB,MERTK,VSIG4,CYGB,THBD,HLA-DRB1,LYN
1.94e-05	GO:0055080	BP	cation homeostasis	PDK4,CD4,SLC11A1,ADCYAP1R1,P2RX7,SLC7A8,CCL2,CCL8,SOD2,CXCR4,EDNRB,GPR65,ATP6V0D2,EDNRA,STC1,S100A9,CCR1,FPR1,GPR4,RAB39A,CCL13,FPR3,C5AR1,TGM2,LYN
2.03e-05	GO:0046686	BP	response to cadmium ion	MMP9,MT1G,KIT,CYBB,MT1X,MT1F
2.04e-05	GO:0006468	BP	protein phosphorylation	PDK4,CD4,IGF1,SLC11A1,CD74,LCP2,PREX2,FGF10,FYB,P2RX7,ICAM1,TREM2,CDKN3,MMP9,FLT1,RGCC,CCL2,CCL8,MMD,TNFAIP3,CXCR4,NCKAP1L,BMP2,KDR,PLVAP,GMFG,CHI3L1,EDNRB,GPNMB,ARRB2,NTRK2,IL18,MERTK,KIT,DIRAS3,CCR1,SPRY1,SYK,FABP4,FPR1,SCG2,CCL13,CSF1R,C5AR1,MAP3K5,CSF2RA,AIF1,LYN,PECAM1
2.08e-05	GO:0006796	BP	phosphate-containing compound metabolic process	PDK4,CD4,FMO1,IGF1,SLC11A1,CD74,LCP2,PREX2,FGF10,ADCYAP1R1,PTPRC,FYB,P2RX7,ICAM1,ITGA6,TREM2,CDKN3,MMP9,ACP5,FLT1,RGCC,CCL2,CCL8,MMD,CD86,KYNU,PLEK,TNFAIP3,CXCR4,NCKAP1L,PDE1B,BMP2,KDR,APOC1,PLVAP,GMFG,RAMP2,CHI3L1,EDNRB,GPNMB,GPR65,ARRB2,PLA2G7,NTRK2,IL18,EDNRA,MERTK,PIK3AP1,KIT,DIRAS3,CCR1,SPRY1,GUCY1A3,SYK,ABCA1,FABP4,PFKFB3,FPR1,APLN,SCG2,SMPDL3A,CD28,GIMAP7,CCL13,CSF1R,C5AR1,MAP3K5,CSF2RA,AI…
2.08e-05	GO:0090026	BP	positive regulation of monocyte chemotaxis	CCL2,PLA2G7,CCR1,AIF1
2.22e-05	GO:0033674	BP	positive regulation of kinase activity	CD4,IGF1,SLC11A1,CD74,LCP2,FGF10,P2RX7,FLT1,RGCC,MMD,CXCR4,NCKAP1L,BMP2,CHI3L1,IL18,KIT,SYK,FPR1,CSF1R,C5AR1,MAP3K5,LYN
2.32e-05	GO:0009991	BP	response to extracellular stimulus	PDK4,CD4,RRAGD,P2RX7,ICAM1,ITGA6,CCL2,SOD2,KYNU,SPP1,STC1,VCAM1,TNFRSF11B,ABCA1,CYBB,FOLR2,UCP2,MAP3K5,AIF1,LYN
2.52e-05	GO:0018108	BP	peptidyl-tyrosine phosphorylation	CD4,IGF1,CD74,FGF10,ICAM1,TREM2,FLT1,KDR,ARRB2,NTRK2,IL18,MERTK,KIT,SYK,CSF1R,CSF2RA,LYN,PECAM1
2.63e-05	GO:0002697	BP	regulation of immune effector process	CD74,BIRC3,CD84,P2RX7,CCL2,CD86,TNFAIP3,IL33,ARRB2,IL18,FCER1G,C1QC,SYK,C1QA,A2M,CD28,C5AR1,LYN
2.69e-05	GO:0018212	BP	peptidyl-tyrosine modification	CD4,IGF1,CD74,FGF10,ICAM1,TREM2,FLT1,KDR,ARRB2,NTRK2,IL18,MERTK,KIT,SYK,CSF1R,CSF2RA,LYN,PECAM1
2.69e-05	GO:0045860	BP	positive regulation of protein kinase activity	CD4,IGF1,SLC11A1,CD74,LCP2,FGF10,P2RX7,FLT1,RGCC,MMD,CXCR4,NCKAP1L,BMP2,CHI3L1,IL18,KIT,SYK,FPR1,CSF1R,C5AR1,MAP3K5
2.72e-05	GO:0045597	BP	positive regulation of cell differentiation	CD4,IGF1,CD74,MSR1,JAG1,RGCC,OLFM2,SFRP4,MMD,CD86,CXCR4,NCKAP1L,BMP2,KDR,RAMP2,ARRB2,CD53,NTRK2,IL18,KIT,ZNF385A,CCR1,HEYL,SYK,CD34,CMKLR1,CDH5,MAP3K5,LYN
2.74e-05	GO:0050707	BP	regulation of cytokine secretion	P2RX7,RGCC,IL1RL1,SRGN,IL33,SYK,CD14,CD34,TLR1,CSF1R,HLA-DRB1,LYN
2.98e-05	GO:0060333	BP	interferon-gamma-mediated signaling pathway	ICAM1,VCAM1,HLA-DRB1,HLA-DQA1,HLA-DRA,HLA-DPB1,HLA-DPA1,HLA-DQA2
2.98e-05	GO:0090025	BP	regulation of monocyte chemotaxis	CCL2,PLA2G7,CCR1,AIF1,LYN
3.07e-05	GO:0032649	BP	regulation of interferon-gamma production	SLC11A1,IL1RL1,IL18R1,IL33,IL18,CD14,HLA-DRB1,HLA-DPB1,HLA-DPA1
3.07e-05	GO:0045089	BP	positive regulation of innate immune response	BIRC3,CD209,CD86,TNFAIP3,CD180,ARRB2,PIK3AP1,FCER1G,CTSS,S100A9,SYK,ITGAM,CD14,CLEC7A,TLR1,LYN
3.07e-05	GO:0043067	BP	regulation of programmed cell death	PDK4,IGF1,CD74,BIRC3,TNFRSF1B,FGF10,P2RX7,ICAM1,ITGA6,MMP9,RGCC,SFRP4,CCL2,SOD2,TNFAIP3,NCKAP1L,BMP2,KDR,RAMP2,CHL1,EDNRB,BCL2A1,ARRB2,NTRK2,MERTK,KIT,FCER1G,ZNF385A,S100A9,TNFRSF11B,ANGPTL4,SCG2,UCP2,CSF1R,C5AR1,MAP3K5,TGM2,AIF1,NAIP,ECSCR,LYN
3.29e-05	GO:0031663	BP	lipopolysaccharide-mediated signaling pathway	CCL2,LY86,TNFAIP3,CD180,IL18,CD14,LYN
3.42e-05	GO:0000187	BP	activation of MAPK activity	IGF1,CD74,FGF10,P2RX7,CXCR4,BMP2,KIT,SYK,FPR1,C5AR1,MAP3K5
3.42e-05	GO:0002526	BP	acute inflammatory response	ICAM1,ALOX5AP,EDNRB,FCER1G,C1QC,VCAM1,C1QA,A2M,CD163,C5AR1
3.59e-05	GO:0071248	BP	cellular response to metal ion	MMP9,CD86,MT1G,ALOX5AP,CYBB,FABP4,MT1X,MT1F,MT1M
3.6e-05	GO:0044236	BP	multicellular organism metabolic process	P2RX7,MMP9,RGCC,CCL2,COL4A2,ENPEP,CYGB,CTSS,UCP2,COL4A1,COL15A1
3.68e-05	GO:0009306	BP	protein secretion	IGF1,LCP2,P2RX7,RGCC,OLFM2,IL1RL1,PLEK,SRGN,TREM1,CHI3L1,IL33,SYK,ABCA1,CD14,SCG2,CD34,TLR1,UCP2,CSF1R,HLA-DRB1,LYN
4.11e-05	GO:0002460	BP	adaptive immune response based on somatic recombination of immune receptors built from immunoglobulin superfamily domains	CD4,SLC11A1,CD74,P2RX7,ICAM1,JAG1,IL1RL1,IL18R1,TNFAIP3,IL33,IL18,FCER1G,C1QC,C1QA,CD28,HLA-DRB1
4.62e-05	GO:0032147	BP	activation of protein kinase activity	IGF1,SLC11A1,CD74,FGF10,P2RX7,RGCC,CXCR4,NCKAP1L,BMP2,CHI3L1,IL18,KIT,SYK,FPR1,C5AR1,MAP3K5
4.85e-05	GO:1904036	BP	negative regulation of epithelial cell apoptotic process	ICAM1,TNFAIP3,KDR,RAMP2,ANGPTL4,SCG2
4.9e-05	GO:0003158	BP	endothelium development	ICAM1,JAG1,KDR,F11R,STC1,CD34,CDH5,PECAM1
5.01e-05	GO:0016310	BP	phosphorylation	PDK4,CD4,IGF1,SLC11A1,CD74,LCP2,PREX2,FGF10,FYB,P2RX7,ICAM1,ITGA6,TREM2,CDKN3,MMP9,FLT1,RGCC,CCL2,CCL8,MMD,CD86,TNFAIP3,CXCR4,NCKAP1L,BMP2,KDR,PLVAP,GMFG,CHI3L1,EDNRB,GPNMB,ARRB2,NTRK2,IL18,MERTK,PIK3AP1,KIT,DIRAS3,CCR1,SPRY1,SYK,FABP4,PFKFB3,FPR1,APLN,SCG2,CD28,CCL13,CSF1R,C5AR1,MAP3K5,CSF2RA,AIF1,LYN,PECAM1
5.13e-05	GO:0044419	BP	interspecies interaction between organisms	CD4,CD74,PILRA,ICAM1,LYZ,CD209,CCL2,CD86,CXCR4,TREM1,CD93,KDR,DOCK2,ELMO1,F11R,VCAM1,S100A9,GUCY1A3,SYK,CXCL8,CD28,CCL13,HLA-DRB1,MAP3K5,HLA-DRA,LYN,MRC1
5.14e-05	GO:0006793	BP	phosphorus metabolic process	PDK4,CD4,FMO1,IGF1,SLC11A1,CD74,LCP2,PREX2,FGF10,ADCYAP1R1,PTPRC,FYB,P2RX7,ICAM1,ITGA6,TREM2,CDKN3,MMP9,ACP5,FLT1,RGCC,CCL2,CCL8,MMD,CD86,KYNU,PLEK,TNFAIP3,CXCR4,NCKAP1L,PDE1B,BMP2,KDR,APOC1,PLVAP,GMFG,RAMP2,CHI3L1,EDNRB,GPNMB,GPR65,ARRB2,PLA2G7,NTRK2,IL18,EDNRA,MERTK,PIK3AP1,KIT,DIRAS3,CCR1,SPRY1,GUCY1A3,SYK,ABCA1,FABP4,PFKFB3,FPR1,APLN,SCG2,SMPDL3A,CD28,GIMAP7,CCL13,CSF1R,C5AR1,MAP3K5,CSF2RA,AI…
5.14e-05	GO:0072676	BP	lymphocyte migration	CCL2,CCL8,CXCL14,CXCL16,CCL13,AIF1
5.17e-05	GO:0071900	BP	regulation of protein serine/threonine kinase activity	IGF1,CD74,FGF10,P2RX7,CDKN3,FLT1,RGCC,TNFAIP3,CXCR4,BMP2,CHI3L1,KIT,DIRAS3,SPRY1,SYK,FPR1,CSF1R,C5AR1,MAP3K5,LYN
5.31e-05	GO:0071677	BP	positive regulation of mononuclear cell migration	CCL2,PLA2G7,CCR1,AIF1
5.71e-05	GO:0042981	BP	regulation of apoptotic process	PDK4,IGF1,CD74,BIRC3,TNFRSF1B,FGF10,P2RX7,ICAM1,ITGA6,MMP9,RGCC,SFRP4,CCL2,SOD2,TNFAIP3,NCKAP1L,BMP2,KDR,RAMP2,CHL1,EDNRB,BCL2A1,ARRB2,NTRK2,MERTK,FCER1G,ZNF385A,S100A9,TNFRSF11B,ANGPTL4,SCG2,UCP2,CSF1R,C5AR1,MAP3K5,TGM2,AIF1,NAIP,ECSCR,LYN
5.79e-05	GO:0010043	BP	response to zinc ion	P2RX7,SOD2,MT1G,VCAM1,MT1X,MT1F,MT1M
5.79e-05	GO:0006874	BP	cellular calcium ion homeostasis	CD4,ADCYAP1R1,P2RX7,CCL2,CCL8,CXCR4,EDNRB,GPR65,EDNRA,STC1,CCR1,FPR1,GPR4,CCL13,FPR3,C5AR1,TGM2,LYN
6.22e-05	GO:0032609	BP	interferon-gamma production	SLC11A1,IL1RL1,IL18R1,IL33,IL18,CD14,HLA-DRB1,HLA-DPB1,HLA-DPA1
6.27e-05	GO:0051806	BP	entry into cell of other organism involved in symbiotic interaction	CD4,CD74,ICAM1,CD209,CD86,CXCR4,F11R,CXCL8,HLA-DRB1,MRC1
6.27e-05	GO:0030260	BP	entry into host cell	CD4,CD74,ICAM1,CD209,CD86,CXCR4,F11R,CXCL8,HLA-DRB1,MRC1
6.27e-05	GO:0044409	BP	entry into host	CD4,CD74,ICAM1,CD209,CD86,CXCR4,F11R,CXCL8,HLA-DRB1,MRC1
6.27e-05	GO:0051828	BP	entry into other organism involved in symbiotic interaction	CD4,CD74,ICAM1,CD209,CD86,CXCR4,F11R,CXCL8,HLA-DRB1,MRC1
6.46e-05	GO:0071347	BP	cellular response to interleukin-1	ICAM1,CCL2,CCL8,CHI3L1,CXCL8,CCL13
6.59e-05	GO:0014065	BP	phosphatidylinositol 3-kinase signaling	IGF1,PREX2,FGF10,FLT1,CD86,KDR,NTRK2,IL18,PIK3AP1,KIT,CD28
6.81e-05	GO:0055065	BP	metal ion homeostasis	CD4,SLC11A1,ADCYAP1R1,P2RX7,SLC7A8,CCL2,CCL8,SOD2,CXCR4,EDNRB,GPR65,EDNRA,STC1,S100A9,CCR1,FPR1,GPR4,CCL13,FPR3,C5AR1,TGM2,LYN
6.89e-05	GO:0014066	BP	regulation of phosphatidylinositol 3-kinase signaling	IGF1,FGF10,FLT1,CD86,KDR,NTRK2,IL18,PIK3AP1,KIT,CD28
7.41e-05	GO:0045595	BP	regulation of cell differentiation	CD4,TYROBP,IGF1,CD74,MSR1,FGF10,NOTCH3,JAG1,RGCC,OLFM2,SFRP4,TMEM176B,MMD,SOD2,CD86,SPP1,CXCR4,NCKAP1L,BMP2,KDR,RAMP2,EDNRB,ARRB2,CD53,CXCL14,NTRK2,IL18,KIT,C1QC,ZNF385A,BCL6B,CCR1,HEYL,SYK,ABCA1,CD34,CMKLR1,CD28,CDH5,MAP3K5,LILRB3,PLXNA4,LYN
7.86e-05	GO:0048015	BP	phosphatidylinositol-mediated signaling	IGF1,PREX2,FGF10,FLT1,CD86,KDR,NTRK2,IL18,PIK3AP1,KIT,CD28,CSF1R
7.86e-05	GO:0044243	BP	multicellular organismal catabolic process	MMP9,COL4A2,ENPEP,CTSS,COL4A1,COL15A1
7.89e-05	GO:0046849	BP	bone remodeling	PDK4,P2RX7,ACP5,TNFAIP3,SPP1,TNFRSF11B,SYK,CSF1R
8.03e-05	GO:0055074	BP	calcium ion homeostasis	CD4,ADCYAP1R1,P2RX7,CCL2,CCL8,CXCR4,EDNRB,GPR65,EDNRA,STC1,CCR1,FPR1,GPR4,CCL13,FPR3,C5AR1,TGM2,LYN
8.03e-05	GO:0019932	BP	second-messenger-mediated signaling	CD4,IGF1,ADCYAP1R1,TREM2,RASD1,PLEK,CXCR4,KDR,EDNRB,VCAM1,GUCY1A3,SYK,CXCL8,FPR1,CMKLR1
8.18e-05	GO:0048017	BP	inositol lipid-mediated signaling	IGF1,PREX2,FGF10,FLT1,CD86,KDR,NTRK2,IL18,PIK3AP1,KIT,CD28,CSF1R
8.2e-05	GO:0045088	BP	regulation of innate immune response	BIRC3,CD209,CD86,TNFAIP3,CD180,ARRB2,PIK3AP1,FCER1G,CTSS,S100A9,SYK,ITGAM,CD14,CLEC7A,TLR1,A2M,LYN
8.4e-05	GO:0051049	BP	regulation of transport	IGF1,CD74,CD84,FGF10,ICAM1,MMP9,CCL2,IL1RL1,IL18R1,SPP1,SRGN,NCKAP1L,APOC1,EDNRB,LCP1,IL33,ITGAX,MERTK,FCER1G,STC1,CLIC6,CTSS,CCR1,CYBB,CD14,APLN,CD34,HLA-DRB1
8.45e-05	GO:0031399	BP	regulation of protein modification process	CD4,IGF1,SLC11A1,CD74,BIRC3,LCP2,PREX2,FGF10,P2RX7,ICAM1,TREM2,CDKN3,MMP9,FLT1,RGCC,CCL2,CCL8,MMD,TNFAIP3,CXCR4,NCKAP1L,BMP2,KDR,GMFG,CHI3L1,EDNRB,GPNMB,ARRB2,NTRK2,IL18,KIT,DIRAS3,CCR1,SPRY1,SYK,FABP4,FPR1,CCL13,CSF1R,C5AR1,MAP3K5,AIF1,LYN,PECAM1
9.43e-05	GO:0019725	BP	cellular homeostasis	CD4,SLC11A1,ADCYAP1R1,P2RX7,ICAM1,NCF4,CCL2,CCL8,NCF2,CXCR4,EDNRB,GPR65,ATP6V0D2,EDNRA,STC1,S100A9,CCR1,CYBB,FPR1,UCP2,GPR4,RAB39A,CCL13,FPR3,HLA-DRB1,C5AR1,TGM2,LYN
9.54e-05	GO:0030003	BP	cellular cation homeostasis	CD4,SLC11A1,ADCYAP1R1,P2RX7,CCL2,CCL8,CXCR4,EDNRB,GPR65,ATP6V0D2,EDNRA,STC1,S100A9,CCR1,FPR1,GPR4,RAB39A,CCL13,FPR3,C5AR1,TGM2,LYN
9.92e-05	GO:0019722	BP	calcium-mediated signaling	CD4,IGF1,TREM2,PLEK,CXCR4,KDR,EDNRB,VCAM1,SYK,CXCL8,CMKLR1
0.000101	GO:0042088	BP	T-helper 1 type immune response	SLC11A1,IL1RL1,IL18R1,IL33,IL18,HLA-DRB1
0.000101	GO:0048247	BP	lymphocyte chemotaxis	CCL2,CCL8,CXCL14,CXCL16,CCL13
0.000103	GO:0048661	BP	positive regulation of smooth muscle cell proliferation	IGF1,NOTCH3,MMP9,MAP3K5,TGM2,AIF1
0.000104	GO:0002699	BP	positive regulation of immune effector process	CD74,CD84,P2RX7,CCL2,CD86,IL33,IL18,FCER1G,SYK,CD28,LYN
0.000109	GO:0032673	BP	regulation of interleukin-4 production	CD86,IL33,CD28,HLA-DRB1
0.000111	GO:0055082	BP	cellular chemical homeostasis	CD4,SLC11A1,ADCYAP1R1,P2RX7,ICAM1,CCL2,CCL8,CXCR4,EDNRB,GPR65,ATP6V0D2,EDNRA,STC1,S100A9,CCR1,FPR1,UCP2,GPR4,RAB39A,CCL13,FPR3,HLA-DRB1,C5AR1,TGM2,LYN
0.000111	GO:0071241	BP	cellular response to inorganic substance	MMP9,CD86,MT1G,ALOX5AP,CYBB,FABP4,MT1X,MT1F,MT1M
0.000112	GO:0050730	BP	regulation of peptidyl-tyrosine phosphorylation	CD4,IGF1,CD74,FGF10,ICAM1,TREM2,ARRB2,IL18,KIT,SYK,CSF1R,LYN,PECAM1
0.000113	GO:0032963	BP	collagen metabolic process	MMP9,CCL2,COL4A2,CYGB,CTSS,COL4A1,COL15A1
0.000114	GO:1902105	BP	regulation of leukocyte differentiation	CD4,TYROBP,CD74,TMEM176B,CD86,NCKAP1L,IL18,C1QC,CCR1,SYK,CD28,LILRB3,LYN
0.000115	GO:0065009	BP	regulation of molecular function	CD4,IGF1,SLC11A1,CD74,BIRC3,TNFRSF1B,LCP2,PREX2,FGF10,ADCYAP1R1,P2RX7,ICAM1,ITGA6,NCF4,CDKN3,MMP9,FLT1,RGCC,SFRP4,CCL2,CCL8,MMD,SOD2,PLEK,NCF2,SIPA1L2,TNFAIP3,CXCR4,NCKAP1L,BMP2,APOC1,GMFG,ALOX5AP,CHI3L1,DOCK2,EDNRB,GPR65,ARRB2,IQGAP2,NTRK2,IL18,EDNRA,FGD5,ELMO1,KIT,F11R,CYGB,DIRAS3,CTSS,S100A9,HEYL,SPRY1,SYK,ANGPTL4,FABP4,FPR1,CMKLR1,A2M,CCL13,CSF1R,C5AR1,MAP3K5,CSF2RA,NAIP,LYN
0.000115	GO:1904018	BP	positive regulation of vasculature development	FLT1,KDR,RAMP2,CHI3L1,KIT,CYBB,ANGPTL4,CXCL8,CD34,C5AR1
0.000116	GO:0006875	BP	cellular metal ion homeostasis	CD4,SLC11A1,ADCYAP1R1,P2RX7,CCL2,CCL8,CXCR4,EDNRB,GPR65,EDNRA,STC1,S100A9,CCR1,FPR1,GPR4,CCL13,FPR3,C5AR1,TGM2,LYN
0.000117	GO:0071294	BP	cellular response to zinc ion	MT1G,MT1X,MT1F,MT1M
0.000121	GO:0044093	BP	positive regulation of molecular function	CD4,IGF1,SLC11A1,CD74,LCP2,PREX2,FGF10,ADCYAP1R1,P2RX7,ICAM1,ITGA6,NCF4,MMP9,FLT1,RGCC,CCL2,CCL8,MMD,PLEK,NCF2,SIPA1L2,CXCR4,NCKAP1L,BMP2,APOC1,GMFG,ALOX5AP,CHI3L1,DOCK2,GPR65,IL18,EDNRA,FGD5,ELMO1,KIT,F11R,CTSS,S100A9,SYK,FPR1,A2M,CCL13,CSF1R,C5AR1,MAP3K5,CSF2RA,LYN
0.000134	GO:0006873	BP	cellular ion homeostasis	CD4,SLC11A1,ADCYAP1R1,P2RX7,CCL2,CCL8,CXCR4,EDNRB,GPR65,ATP6V0D2,EDNRA,STC1,S100A9,CCR1,FPR1,GPR4,RAB39A,CCL13,FPR3,C5AR1,TGM2,LYN
0.000137	GO:0046718	BP	viral entry into host cell	CD4,CD74,ICAM1,CD209,CD86,CXCR4,F11R,HLA-DRB1,MRC1
0.000143	GO:0051336	BP	regulation of hydrolase activity	BIRC3,TNFRSF1B,PREX2,FGF10,ADCYAP1R1,ICAM1,ITGA6,NCF4,MMP9,FLT1,CCL2,CCL8,PLEK,SIPA1L2,NCKAP1L,BMP2,APOC1,DOCK2,GPR65,ARRB2,IQGAP2,NTRK2,EDNRA,FGD5,ELMO1,KIT,F11R,S100A9,SPRY1,ANGPTL4,A2M,CCL13,C5AR1,MAP3K5,CSF2RA,NAIP,LYN
0.000148	GO:0034142	BP	toll-like receptor 4 signaling pathway	TNFAIP3,PIK3AP1,ITGAM,CD14,LYN
0.000149	GO:0007204	BP	positive regulation of cytosolic calcium ion concentration	CD4,ADCYAP1R1,P2RX7,CXCR4,EDNRB,GPR65,EDNRA,CCR1,FPR1,GPR4,FPR3,C5AR1,TGM2,LYN
0.000152	GO:0006911	BP	phagocytosis, engulfment	MSR1,TREM2,NCKAP1L,ELMO1,FCER1G,ABCA1,ITGAM,AIF1
0.000153	GO:0002505	BP	antigen processing and presentation of polysaccharide antigen via MHC class II	HLA-DRB1,HLA-DRA
0.000153	GO:0002506	BP	polysaccharide assembly with MHC class II protein complex	HLA-DRB1,HLA-DRA
0.000153	GO:0065006	BP	protein-carbohydrate complex assembly	HLA-DRB1,HLA-DRA
0.000153	GO:0071823	BP	protein-carbohydrate complex subunit organization	HLA-DRB1,HLA-DRA
0.000162	GO:0002830	BP	positive regulation of type 2 immune response	CD74,CD86,IL33,IL18
0.000175	GO:0030099	BP	myeloid cell differentiation	TYROBP,CD74,MMP9,JAG1,CD86,NCKAP1L,PDE1B,MT1G,KIT,C1QC,CCR1,LILRB3
0.000177	GO:0007229	BP	integrin-mediated signaling pathway	TYROBP,ITGA6,PLEK,ITGAX,ADAMTS1,FCER1G,SYK,ITGAM
0.000184	GO:0071396	BP	cellular response to lipid	PDK4,TNFRSF1B,ICAM1,CCL2,LY86,CD86,TNFAIP3,SPP1,CD180,EDNRB,ARRB2,IL18,STC1,CXCL16,HEYL,ABCA1,CXCL8,CD14,LYN,MRC1
0.000187	GO:0050715	BP	positive regulation of cytokine secretion	P2RX7,RGCC,IL1RL1,IL33,SYK,CD14,CD34,TLR1,CSF1R
0.000193	GO:1903557	BP	positive regulation of tumor necrosis factor superfamily cytokine production	CCL2,CD86,FCER1G,CYBB,CD14
0.000203	GO:0007584	BP	response to nutrient	CD4,CCL2,SOD2,KYNU,SPP1,STC1,VCAM1,TNFRSF11B,ABCA1,CYBB,FOLR2
0.000203	GO:0032633	BP	interleukin-4 production	CD86,IL33,CD28,HLA-DRB1
0.000207	GO:0030100	BP	regulation of endocytosis	SLC11A1,SFRP4,CCL2,NCKAP1L,APOC1,DOCK2,ARRB2,MERTK,FCER1G,SYK,CD14,APLN
0.000209	GO:0002695	BP	negative regulation of leukocyte activation	CD74,CD84,PAG1,CD200,TNFAIP3,GPNMB,MERTK,VSIG4,HLA-DRB1,LYN
0.000215	GO:0034134	BP	toll-like receptor 2 signaling pathway	TNFAIP3,PIK3AP1,TLR1,LYN
0.000216	GO:0042554	BP	superoxide anion generation	ACP5,SOD2,NCF2,SYK,CYBB
0.000225	GO:0097190	BP	apoptotic signaling pathway	IGF1,CD74,TNFRSF1B,FGF10,P2RX7,ICAM1,ITGA6,MMP9,SOD2,TNFAIP3,SRGN,IL33,BCL2A1,ARRB2,ZNF385A,S100A9,TNFRSF11B,CD14,SCG2,CD28,MAP3K5
0.000234	GO:0070555	BP	response to interleukin-1	ICAM1,CCL2,CCL8,CHI3L1,CXCL8,CCL13
0.000238	GO:0045766	BP	positive regulation of angiogenesis	FLT1,KDR,RAMP2,CHI3L1,CYBB,ANGPTL4,CXCL8,CD34,C5AR1
0.000241	GO:0051338	BP	regulation of transferase activity	CD4,IGF1,SLC11A1,CD74,LCP2,PREX2,FGF10,P2RX7,CDKN3,FLT1,RGCC,MMD,TNFAIP3,CXCR4,NCKAP1L,BMP2,GMFG,CHI3L1,IL18,KIT,DIRAS3,SPRY1,SYK,FABP4,FPR1,CSF1R,C5AR1,MAP3K5,LYN
0.000242	GO:0050766	BP	positive regulation of phagocytosis	SLC11A1,CCL2,NCKAP1L,DOCK2,MERTK,FCER1G
0.000243	GO:0042742	BP	defense response to bacterium	STAB1,CD4,SLC11A1,P2RX7,LYZ,ACP5,TREM1,FCER1G,S100A9,PPBP,SYK,RNASE6,TLR1,C5AR1
0.000244	GO:0002437	BP	inflammatory response to antigenic stimulus	ICAM1,FCER1G,CD28,HLA-DRB1
0.000264	GO:0050764	BP	regulation of phagocytosis	SLC11A1,CCL2,NCKAP1L,DOCK2,MERTK,FCER1G,SYK
0.000271	GO:0072001	BP	renal system development	FGF10,NOTCH3,ITGA6,JAG1,BMP2,ENPEP,ADAMTS1,HEYL,SPRY1,CD34,GPR4,COL4A1
0.000271	GO:0042092	BP	type 2 immune response	CD74,CD86,IL33,IL18,BCL6B
0.000275	GO:0045123	BP	cellular extravasation	ICAM1,CCL2,TREM1,PLVAP,VCAM1
0.000284	GO:0098542	BP	defense response to other organism	STAB1,CD4,SLC11A1,BIRC3,P2RX7,LYZ,ACP5,CD86,TNFAIP3,TREM1,IL33,FCER1G,S100A9,PPBP,SYK,RNASE6,CLEC7A,TLR1,C5AR1
0.000297	GO:0099024	BP	plasma membrane invagination	MSR1,TREM2,NCKAP1L,ELMO1,FCER1G,ABCA1,ITGAM,AIF1
0.000307	GO:0010543	BP	regulation of platelet activation	PLEK,FCER1G,SYK,THBD,LYN
0.000317	GO:0032663	BP	regulation of interleukin-2 production	CD4,CD86,TNFAIP3,VSIG4,CD34,CD28
0.000321	GO:0048585	BP	negative regulation of response to stimulus	IGF1,CD74,TNFRSF1B,PREX2,CD84,FGF10,P2RX7,ICAM1,ITGA6,MMP9,ACP5,SFRP4,CCL2,SOD2,IL1RL1,PLEK,TNFAIP3,SPP1,BMP2,FST,AOAH,IL33,ARRB2,APCDD1,ZNF385A,HEYL,SPRY1,CXCL8,CD14,APLN,SCG2,CD34,UCP2,A2M,THBD,AIF1,LYN
0.000322	GO:0032844	BP	regulation of homeostatic process	PDK4,CD4,CD74,ADCYAP1R1,P2RX7,TNFAIP3,SPP1,NCKAP1L,KDR,EDNRB,FCER1G,TNFRSF11B,SYK,APLN,UCP2,CSF1R,HLA-DRB1,LYN
0.000338	GO:0043200	BP	response to amino acid	RRAGD,ICAM1,CCL2,NTRK2,CYBB,COL4A1,NAIP,LYN
0.000344	GO:0032835	BP	glomerulus development	NOTCH3,JAG1,ENPEP,HEYL,CD34,GPR4
0.000353	GO:0032760	BP	positive regulation of tumor necrosis factor production	FCER1G,CYBB
0.000359	GO:0031325	BP	positive regulation of cellular metabolic process	CD4,IGF1,SLC11A1,CD74,BIRC3,TNFRSF1B,LCP2,FGF10,NOTCH3,ADCYAP1R1,P2RX7,ICAM1,ITGA6,TREM2,MMP9,JAG1,FLT1,RGCC,SFRP4,CCL2,CCL8,MMD,SOD2,CD86,PLEK,TNFAIP3,SPP1,CXCR4,NCKAP1L,BMP2,KDR,APOC1,RAMP2,CHI3L1,EDNRB,GPNMB,IL33,GPR65,ARRB2,NTRK2,IL18,EDNRA,KIT,S100A9,CCR1,HEYL,GUCY1A3,SYK,ABCA1,CYBB,PFKFB3,FPR1,APLN,TLR1,CD28,CCL13,CSF1R,C5AR1,MAP3K5,AIF1,ECSCR,LYN,PECAM1
0.000366	GO:0051246	BP	regulation of protein metabolic process	IGF1,CD74,TNFRSF1B,LCP2,FGF10,ICAM1,CDKN3,MMP9,CCL2,CCL8,MMD,CD86,NCKAP1L,KDR,GMFG,CHI3L1,EDNRB,IL33,ENPEP,NTRK2,KIT,C1QC,S100A9,CPA3,CCR1,SPRY1,CYBB,FABP4,A2M,CD28,CCL13,C5AR1,MAP3K5,AIF1,NAIP,ECSCR,PECAM1
0.000369	GO:0071902	BP	positive regulation of protein serine/threonine kinase activity	IGF1,CD74,FGF10,P2RX7,FLT1,RGCC,CXCR4,BMP2,CHI3L1,KIT,SYK,FPR1,CSF1R,C5AR1,MAP3K5
0.000381	GO:0001666	BP	response to hypoxia	ICAM1,RGCC,CCL2,SOD2,CXCR4,BMP2,RAMP2,EDNRA,STC1,CYGB,VCAM1,CYBB,ANGPTL4,CD34,UCP2
0.000389	GO:0009628	BP	response to abiotic stimulus	FMO1,IGF1,PTPRC,P2RX7,ICAM1,RGCC,AQP9,CCL2,SOD2,CXCR4,PDE1B,BMP2,RAMP2,CHI3L1,GPR65,ARRB2,EDNRA,KIT,F11R,STC1,CYGB,VCAM1,CTSS,CYBB,ANGPTL4,CD14,CD34,UCP2,GPR4,THBD,AIF1,LYN
0.000393	GO:0002693	BP	positive regulation of cellular extravasation	ICAM1,CCL2,PLVAP
0.000393	GO:0051093	BP	negative regulation of developmental process	STAB1,IGF1,CD74,FGF10,NOTCH3,JAG1,CCL2,CD86,SPP1,SRGN,COL4A2,EDNRB,CXCL14,C1QC,CCR1,TNFRSF11B,LILRB3,ECSCR
0.000398	GO:0010863	BP	positive regulation of phospholipase C activity	ADCYAP1R1,FLT1,EDNRA,KIT,C5AR1
0.000417	GO:1903131	BP	mononuclear cell differentiation	CD4,CD74,PDE1B,MT1G,CSF1R
0.000417	GO:0030224	BP	monocyte differentiation	CD4,CD74,PDE1B,MT1G,CSF1R
0.00042	GO:0051701	BP	interaction with host	CD4,CD74,ICAM1,CD209,CD86,CXCR4,F11R,GUCY1A3,CXCL8,HLA-DRB1,MRC1
0.000422	GO:0048523	BP	negative regulation of cellular process	PDK4,IGF1,SLC11A1,CD74,BIRC3,RRAGD,TNFRSF1B,PREX2,CD84,FGF10,NOTCH3,PAG1,ADCYAP1R1,P2RX7,ICAM1,ITGA6,CD200,SUSD2,CDKN3,MMP9,JAG1,ACP5,RGCC,SFRP4,TMEM176B,RASD1,CCL2,CCL8,SOD2,IL1RL1,PLEK,TNFAIP3,SPP1,RARRES1,SRGN,NCKAP1L,BMP2,KDR,APOC1,GMFG,RAMP2,CHL1,FST,EDNRB,GPNMB,IL33,BCL2A1,ARRB2,CXCL14,NTRK2,IL18,EDNRA,MERTK,ADAMTS1,APCDD1,VSIG4,KIT,FCER1G,STC1,C1QC,CYGB,ZNF385A,BCL6B,HPGDS,HEYL,SPRY1,ABCA1…
0.000427	GO:0051046	BP	regulation of secretion	IGF1,CD74,CD84,FGF10,IL1RL1,SPP1,SRGN,EDNRB,IL33,FCER1G,STC1,CD14,APLN,CD34,HLA-DRB1
0.000445	GO:0044403	BP	symbiosis, encompassing mutualism through parasitism	CD4,CD74,PILRA,ICAM1,CD209,CCL2,CD86,CXCR4,TREM1,CD93,KDR,DOCK2,ELMO1,F11R,VCAM1,GUCY1A3,SYK,CXCL8,CD28,HLA-DRB1,MAP3K5,HLA-DRA,LYN,MRC1
0.000451	GO:0048246	BP	macrophage chemotaxis	CCL2,EDNRB,CMKLR1,C5AR1
0.000451	GO:0051480	BP	regulation of cytosolic calcium ion concentration	CD4,ADCYAP1R1,P2RX7,CXCR4,EDNRB,GPR65,EDNRA,CCR1,FPR1,GPR4,FPR3,C5AR1,TGM2,LYN
0.000455	GO:0045576	BP	mast cell activation	LCP2,CD84,KIT,FCER1G,SYK,LYN
0.000464	GO:0016485	BP	protein processing	SRGN,ENPEP,C1QC,CTSS,CPA3,PCSK1,A2M,C5AR1,NAIP
0.000471	GO:0034121	BP	regulation of toll-like receptor signaling pathway	BIRC3,TNFAIP3,ARRB2,CD14,TLR1,LYN
0.000474	GO:0036293	BP	response to decreased oxygen levels	ICAM1,RGCC,CCL2,SOD2,CXCR4,BMP2,RAMP2,EDNRA,STC1,CYGB,VCAM1,CYBB,ANGPTL4,CD34,UCP2
0.000474	GO:0007599	BP	hemostasis	LCP2,P2RX7,VWF,PLEK,F13A1,ENTPD1,ARRB2,MERTK,FCER1G,ZNF385A,SYK,CD34,A2M,THBD,LYN
0.00048	GO:0042531	BP	positive regulation of tyrosine phosphorylation of STAT protein	IGF1,IL18,KIT,CSF1R,LYN,PECAM1
0.000499	GO:0010324	BP	membrane invagination	MSR1,TREM2,NCKAP1L,ELMO1,FCER1G,ABCA1,ITGAM,AIF1
0.0005	GO:0042590	BP	antigen processing and presentation of exogenous peptide antigen via MHC class I	FCER1G,CYBB
0.000504	GO:1900274	BP	regulation of phospholipase C activity	ADCYAP1R1,FLT1,EDNRA,KIT,C5AR1
0.000506	GO:0051047	BP	positive regulation of secretion	IGF1,IL1RL1,SPP1,EDNRB,IL33,FCER1G,CD14,APLN,CD34,HLA-DRB1
0.000511	GO:0051250	BP	negative regulation of lymphocyte activation	CD74,PAG1,TNFAIP3,GPNMB,MERTK,VSIG4,HLA-DRB1,LYN
0.000515	GO:0060191	BP	regulation of lipase activity	ADCYAP1R1,FLT1,APOC1,EDNRA,KIT,ANGPTL4,C5AR1
0.000532	GO:0051347	BP	positive regulation of transferase activity	CD4,IGF1,SLC11A1,CD74,LCP2,FGF10,P2RX7,FLT1,RGCC,MMD,CXCR4,NCKAP1L,BMP2,CHI3L1,IL18,KIT,SYK,FPR1,CSF1R,C5AR1,MAP3K5,LYN
0.000558	GO:0042107	BP	cytokine metabolic process	CD4,CD86,TREM1,IL18,SYK,CYBB,TLR1,CD28
0.000565	GO:0050927	BP	positive regulation of positive chemotaxis	FGF10,KDR,CXCL8,SCG2
0.000566	GO:0001885	BP	endothelial cell development	ICAM1,STC1,CDH5,PECAM1
0.000566	GO:0031214	BP	biomineral tissue development	IGF1,MGP,SPP1,SRGN,CCR1
0.000575	GO:0030574	BP	collagen catabolic process	MMP9,COL4A2,CTSS,COL4A1,COL15A1
0.00058	GO:0031623	BP	receptor internalization	SFRP4,RAMP2,ARRB2,FCER1G,SYK,CXCL8,APLN
0.00059	GO:0008285	BP	negative regulation of cell proliferation	FGF10,CDKN3,SFRP4,CCL8,TNFAIP3,RARRES1,BMP2,GPNMB,ADAMTS1,VSIG4,HPGDS,SPRY1,CXCL8,SCG2,CDH5,CSF1R,HLA-DRB1,AIF1,LYN
0.000644	GO:0048660	BP	regulation of smooth muscle cell proliferation	IGF1,NOTCH3,MMP9,TNFAIP3,IL18,MAP3K5,TGM2,AIF1
0.000652	GO:0050926	BP	regulation of positive chemotaxis	FGF10,KDR,CXCL8,SCG2
0.000652	GO:0051130	BP	positive regulation of cellular component organization	IGF1,ICAM1,MMP9,CCL2,PLEK,NCKAP1L,KDR,GMFG,LCP1,ITGAX,CD53,IQGAP2,NTRK2,MERTK,KIT,FCER1G,CD14,APLN,CD28
0.00066	GO:0036006	BP	cellular response to macrophage colony-stimulating factor stimulus	CCL2,PDE1B,CSF1R
0.00066	GO:0036005	BP	response to macrophage colony-stimulating factor	CCL2,PDE1B,CSF1R
0.000708	GO:0030217	BP	T cell differentiation	CD4,CD74,CD86,IL18R1,NCKAP1L,DOCK2,IL18,KIT,FCER1G,SYK,CD28
0.00072	GO:0070664	BP	negative regulation of leukocyte proliferation	CCL8,TNFAIP3,GPNMB,VSIG4,HLA-DRB1,LYN
0.000731	GO:0002474	BP	antigen processing and presentation of peptide antigen via MHC class I	FCER1G,CYBB
0.000739	GO:0045981	BP	positive regulation of nucleotide metabolic process	IGF1,ADCYAP1R1,P2RX7,RAMP2,GPR65,EDNRA,GUCY1A3,ABCA1,PFKFB3
0.000739	GO:1900544	BP	positive regulation of purine nucleotide metabolic process	IGF1,ADCYAP1R1,P2RX7,RAMP2,GPR65,EDNRA,GUCY1A3,ABCA1,PFKFB3
0.00074	GO:0048659	BP	smooth muscle cell proliferation	IGF1,NOTCH3,MMP9,TNFAIP3,IL18,MAP3K5,TGM2,AIF1
0.000746	GO:0060055	BP	angiogenesis involved in wound healing	MCAM,TNFAIP3,CD34,GPR4
0.000754	GO:0031532	BP	actin cytoskeleton reorganization	FGF10,PLEK,GMFG,KIT,F11R,CSF1R
0.000754	GO:1905517	BP	macrophage migration	CCL2,EDNRB,CMKLR1,C5AR1
0.000757	GO:2001234	BP	negative regulation of apoptotic signaling pathway	IGF1,CD74,FGF10,ICAM1,ITGA6,MMP9,SOD2,TNFAIP3,ARRB2,ZNF385A,SCG2
0.000757	GO:0002399	BP	MHC class II protein complex assembly	HLA-DRB1,HLA-DRA
0.000768	GO:0051345	BP	positive regulation of hydrolase activity	PREX2,FGF10,ADCYAP1R1,ICAM1,ITGA6,NCF4,FLT1,CCL2,CCL8,PLEK,SIPA1L2,NCKAP1L,BMP2,DOCK2,GPR65,EDNRA,FGD5,ELMO1,KIT,F11R,S100A9,A2M,CCL13,C5AR1,MAP3K5,CSF2RA,LYN
0.000777	GO:0001655	BP	urogenital system development	FGF10,NOTCH3,ITGA6,JAG1,BMP2,ENPEP,ADAMTS1,HEYL,SPRY1,CD34,GPR4,COL4A1
0.000789	GO:0050878	BP	regulation of body fluid levels	LCP2,FGF10,P2RX7,VWF,PLEK,F13A1,EDNRB,ENTPD1,ARRB2,MERTK,FCER1G,ZNF385A,SYK,APLN,CD34,A2M,THBD,LYN
0.000792	GO:0008217	BP	regulation of blood pressure	SOD2,RAMP2,EDNRB,ENPEP,EDNRA,F11R,CPA3,GUCY1A3,APLN,CD34
0.000792	GO:0030168	BP	platelet activation	LCP2,VWF,PLEK,ARRB2,MERTK,FCER1G,SYK,THBD,LYN
0.000809	GO:0002673	BP	regulation of acute inflammatory response	ALOX5AP,EDNRB,FCER1G,C1QC,C1QA,A2M,C5AR1
0.000814	GO:0016032	BP	viral process	CD74,ICAM1,CCL2,CD86,CD93,KDR,VCAM1,CXCL8,CD28,HLA-DRB1,MAP3K5,HLA-DRA,MRC1
0.000859	GO:0043087	BP	regulation of GTPase activity	PREX2,FGF10,ICAM1,ITGA6,NCF4,CCL2,CCL8,SIPA1L2,NCKAP1L,DOCK2,GPR65,ARRB2,IQGAP2,NTRK2,FGD5,ELMO1,KIT,F11R,SPRY1,A2M,CCL13,CSF2RA
0.000861	GO:0002863	BP	positive regulation of inflammatory response to antigenic stimulus	FCER1G,CD28
0.000861	GO:0042108	BP	positive regulation of cytokine biosynthetic process	CD4,CD86,SYK,CYBB,TLR1,CD28
0.000867	GO:0035924	BP	cellular response to vascular endothelial growth factor stimulus	FLT1,MT1G,KDR,RAMP2,VCAM1
0.000886	GO:0002793	BP	positive regulation of peptide secretion	IGF1,P2RX7,RGCC,IL1RL1,IL33,SYK,CD14,APLN,CD34,TLR1,CSF1R,HLA-DRB1
0.00089	GO:0070482	BP	response to oxygen levels	ICAM1,RGCC,CCL2,SOD2,CXCR4,BMP2,RAMP2,EDNRA,STC1,CYGB,VCAM1,CYBB,ANGPTL4,CD34,UCP2
0.00089	GO:0030098	BP	lymphocyte differentiation	CD74,CD86,IL18R1,NCKAP1L,MERTK,KIT,FCER1G,VCAM1,CD28
0.000904	GO:0042094	BP	interleukin-2 biosynthetic process	CD4,CD86,IL18,CD28
0.00092	GO:0043405	BP	regulation of MAP kinase activity	IGF1,CD74,FGF10,P2RX7,FLT1,CXCR4,BMP2,KIT,SPRY1,SYK,FPR1,C5AR1,MAP3K5,LYN
0.00092	GO:0001776	BP	leukocyte homeostasis	CD74,P2RX7,TNFAIP3,NCKAP1L,MERTK,FCER1G,LYN
0.00092	GO:0002286	BP	T cell activation involved in immune response	ICAM1,CD86,IL18R1,LCP1,FCER1G
0.000921	GO:0061082	BP	myeloid leukocyte cytokine production	CD74,KIT,FCER1G
0.000921	GO:0010759	BP	positive regulation of macrophage chemotaxis	CCL2,CMKLR1,C5AR1
0.000938	GO:0032653	BP	regulation of interleukin-10 production	FCER1G,CD34,CD28,HLA-DRB1
0.000938	GO:0002523	BP	leukocyte migration involved in inflammatory response	CCL2,S100A9,PPBP
0.000959	GO:0031667	BP	response to nutrient levels	PDK4,CD4,RRAGD,ICAM1,CCL2,SOD2,KYNU,SPP1,STC1,VCAM1,TNFRSF11B,ABCA1,CYBB,FOLR2,UCP2,MAP3K5
0.000961	GO:0072376	BP	protein activation cascade	F13A1,VSIG4,C1QC,A2M,C5AR1
0.00098	GO:0042509	BP	regulation of tyrosine phosphorylation of STAT protein	IGF1,IL18,KIT,CSF1R,LYN,PECAM1
0.00101	GO:0086100	BP	endothelin receptor signaling pathway	EDNRB,EDNRA
0.00109	GO:0090197	BP	positive regulation of chemokine secretion	IL1RL1,IL33,CSF1R
0.0011	GO:0032613	BP	interleukin-10 production	FCER1G,CD34,CD28,HLA-DRB1
0.0011	GO:1905523	BP	positive regulation of macrophage migration	CCL2,CMKLR1,C5AR1
0.00111	GO:0032720	BP	negative regulation of tumor necrosis factor production	ACP5,TNFAIP3,GPNMB,ARRB2,CD34
0.00111	GO:0010243	BP	response to organonitrogen compound	PDK4,RRAGD,P2RX7,ICAM1,TREM2,JAG1,AQP9,CCL2,KYNU,TNFAIP3,PDE1B,ATP6V0D2,NTRK2,FCER1G,STC1,SYK,ABCA1,CYBB,FOLR2,UCP2,THBD,COL4A1,C5AR1,AIF1,NAIP,LYN
0.00118	GO:0032729	BP	positive regulation of interferon-gamma production	SLC11A1,IL18R1,IL18,CD14,HLA-DPB1,HLA-DPA1
0.00119	GO:0045446	BP	endothelial cell differentiation	ICAM1,JAG1,F11R,STC1,CDH5,PECAM1
0.00119	GO:0022614	BP	membrane to membrane docking	ICAM1,VCAM1
0.00119	GO:0007260	BP	tyrosine phosphorylation of STAT protein	IGF1,IL18,KIT,CSF1R,LYN,PECAM1
0.0012	GO:0043406	BP	positive regulation of MAP kinase activity	IGF1,CD74,FGF10,P2RX7,FLT1,CXCR4,BMP2,KIT,SYK,FPR1,C5AR1,MAP3K5
0.00121	GO:0002285	BP	lymphocyte activation involved in immune response	ICAM1,CD86,IL18R1,LCP1,FCER1G,CD28
0.00121	GO:0002826	BP	negative regulation of T-helper 1 type immune response	IL1RL1,IL33
0.00122	GO:1903034	BP	regulation of response to wounding	CCL2,PLEK,TNFAIP3,SPP1,FCER1G,SYK,CD34,THBD,LYN
0.00123	GO:0034135	BP	regulation of toll-like receptor 2 signaling pathway	TNFAIP3,TLR1,LYN
0.00124	GO:0002822	BP	regulation of adaptive immune response based on somatic recombination of immune receptors built from immunoglobulin superfamily domains	CD4,SLC11A1,P2RX7,IL1RL1,TNFAIP3,IL33,FCER1G,CD28
0.00125	GO:0002092	BP	positive regulation of receptor internalization	SFRP4,ARRB2,SYK,APLN
0.00125	GO:2001214	BP	positive regulation of vasculogenesis	KDR,RAMP2,CD34
0.00126	GO:0032753	BP	positive regulation of interleukin-4 production	CD86,IL33,CD28
0.00128	GO:0007596	BP	blood coagulation	LCP2,P2RX7,VWF,PLEK,F13A1,ENTPD1,ARRB2,MERTK,FCER1G,SYK,CD34,A2M,THBD,LYN
0.00129	GO:0042692	BP	muscle cell differentiation	IGF1,FGF10,JAG1,OLFM2,BMP2,RAMP2,MYH11,EDNRB,ARRB2,CD53,CXCL14,IL18,KIT,MAP3K5
0.00129	GO:0051173	BP	positive regulation of nitrogen compound metabolic process	CD4,IGF1,SLC11A1,CD74,BIRC3,TNFRSF1B,LCP2,FGF10,NOTCH3,ADCYAP1R1,P2RX7,ICAM1,ITGA6,TREM2,MMP9,JAG1,FLT1,RGCC,CCL2,CCL8,MMD,SOD2,CD86,TNFAIP3,SPP1,CXCR4,NCKAP1L,BMP2,KDR,RAMP2,CHI3L1,EDNRB,GPNMB,IL33,GPR65,ARRB2,NTRK2,IL18,EDNRA,KIT,S100A9,CCR1,HEYL,GUCY1A3,SYK,ABCA1,CYBB,PFKFB3,FPR1,TLR1,CD28,CCL13,CSF1R,C5AR1,MAP3K5,AIF1,ECSCR,LYN,PECAM1
0.0013	GO:0019058	BP	viral life cycle	CD74,ICAM1,CCL2,CD86,CXCL8,CD28,HLA-DRB1,MRC1
0.0013	GO:0046456	BP	icosanoid biosynthetic process	CD74,GGT5,ALOX5AP,HPGDS,SYK
0.00132	GO:1903556	BP	negative regulation of tumor necrosis factor superfamily cytokine production	ACP5,TNFAIP3,GPNMB,ARRB2,CD34
0.00133	GO:1904894	BP	positive regulation of STAT cascade	IGF1,IL18,KIT,CSF1R,LYN,PECAM1
0.00133	GO:0046427	BP	positive regulation of JAK-STAT cascade	IGF1,IL18,KIT,CSF1R,LYN,PECAM1
0.00136	GO:0001501	BP	skeletal system development	TYROBP,IGF1,MGP,CHI3L1,KIT,STC1,TNFRSF11B,PRELP
0.00138	GO:0048678	BP	response to axon injury	SOD2,SPP1,CHL1,AIF1,NAIP,LYN
0.00139	GO:0002828	BP	regulation of type 2 immune response	CD74,CD86,IL33,IL18
0.00141	GO:0038063	BP	collagen-activated tyrosine kinase receptor signaling pathway	COL4A2,SYK,COL4A1
0.00142	GO:0031099	BP	regeneration	IGF1,FGF10,CCL2,SPP1,CHL1,LCP1,C5AR1
0.00142	GO:0002579	BP	positive regulation of antigen processing and presentation	SLC11A1,CD74,TREM2
0.00142	GO:0002279	BP	mast cell activation involved in immune response	CD84,KIT,FCER1G,SYK,LYN
0.00142	GO:0043303	BP	mast cell degranulation	CD84,KIT,FCER1G,SYK,LYN
0.00143	GO:0002430	BP	complement receptor mediated signaling pathway	FPR1,FPR3,C5AR1
0.00146	GO:0051604	BP	protein maturation	SRGN,ENPEP,C1QC,CTSS,CPA3,PCSK1,A2M,C5AR1,NAIP
0.00151	GO:0032602	BP	chemokine production	CD74,IL1RL1,IL33,IL18,S100A9,CSF1R
0.00151	GO:0022617	BP	extracellular matrix disassembly	SPP1,CTSS,A2M
0.00152	GO:0050817	BP	coagulation	LCP2,P2RX7,VWF,PLEK,F13A1,ENTPD1,ARRB2,MERTK,FCER1G,SYK,CD34,A2M,THBD,LYN
0.00155	GO:0001782	BP	B cell homeostasis	CD74,TNFAIP3,NCKAP1L,LYN
0.00156	GO:0009893	BP	positive regulation of metabolic process	CD4,IGF1,SLC11A1,CD74,BIRC3,TNFRSF1B,LCP2,FGF10,NOTCH3,ADCYAP1R1,P2RX7,ICAM1,ITGA6,TREM2,MMP9,JAG1,FLT1,RGCC,SFRP4,CCL2,CCL8,MMD,SOD2,CD86,PLEK,TNFAIP3,SPP1,CXCR4,NCKAP1L,BMP2,KDR,APOC1,RAMP2,CHI3L1,EDNRB,GPNMB,IL33,GPR65,ARRB2,NTRK2,IL18,EDNRA,KIT,S100A9,CCR1,HEYL,GUCY1A3,SYK,ABCA1,CYBB,PFKFB3,FPR1,APLN,CD34,TLR1,CD28,CCL13,CSF1R,C5AR1,MAP3K5,AIF1,ECSCR,LYN,PECAM1
0.00159	GO:0032689	BP	negative regulation of interferon-gamma production	IL1RL1,IL33,HLA-DRB1
0.00161	GO:0002791	BP	regulation of peptide secretion	IGF1,CD74,P2RX7,RGCC,IL1RL1,SRGN,IL33,SYK,CD14,APLN,CD34,TLR1,UCP2,CSF1R,HLA-DRB1,LYN
0.00162	GO:0002396	BP	MHC protein complex assembly	HLA-DRB1,HLA-DRA
0.00164	GO:0002691	BP	regulation of cellular extravasation	ICAM1,CCL2,PLVAP
0.00164	GO:0090196	BP	regulation of chemokine secretion	IL1RL1,IL33,CSF1R
0.00164	GO:0046633	BP	alpha-beta T cell proliferation	DOCK2,IL18,SYK,CD28
0.00165	GO:0050714	BP	positive regulation of protein secretion	IGF1,P2RX7,RGCC,IL1RL1,IL33,SYK,CD14,CD34,TLR1,CSF1R,HLA-DRB1
0.00166	GO:0045058	BP	T cell selection	CD4,CD74,DOCK2,SYK,CD28
0.00166	GO:0033273	BP	response to vitamin	CD4,CCL2,SOD2,KYNU,SPP1,STC1,FOLR2
0.00168	GO:0002448	BP	mast cell mediated immunity	CD84,KIT,FCER1G,SYK,LYN
0.00168	GO:0032762	BP	mast cell cytokine production	KIT,FCER1G
0.0017	GO:0050930	BP	induction of positive chemotaxis	FGF10,CXCL8,SCG2
0.00171	GO:0061042	BP	vascular wound healing	MCAM,TNFAIP3,CD34
0.00174	GO:0010518	BP	positive regulation of phospholipase activity	ADCYAP1R1,FLT1,EDNRA,KIT,C5AR1
0.00176	GO:0046660	BP	female sex differentiation	FGF10,ADCYAP1R1,ICAM1,ARRB2,MERTK,ADAMTS1,KIT
0.00185	GO:0071363	BP	cellular response to growth factor stimulus	TNFRSF1B,FGF10,FLT1,SFRP4,CCL2,FMOD,MT1G,BMP2,KDR,RAMP2,COL4A2,ARRB2,NTRK2,F11R,VCAM1,HEYL,SPRY1,CXCL8,CDH5
0.00197	GO:0090195	BP	chemokine secretion	IL1RL1,IL33,CSF1R
0.00198	GO:0061041	BP	regulation of wound healing	CCL2,PLEK,TNFAIP3,FCER1G,SYK,CD34,THBD,LYN
0.00199	GO:0002702	BP	positive regulation of production of molecular mediator of immune response	CD74,IL33,FCER1G,CD28
0.002	GO:0045060	BP	negative thymic T cell selection	CD74,DOCK2,CD28
0.00204	GO:0001101	BP	response to acid chemical	PDK4,RRAGD,ICAM1,CCL2,SOD2,NTRK2,ABCA1,CYBB,FOLR2,UCP2,COL4A1,NAIP,LYN
0.00205	GO:0002819	BP	regulation of adaptive immune response	CD4,SLC11A1,P2RX7,IL1RL1,TNFAIP3,IL33,FCER1G,CD28
0.00205	GO:0030282	BP	bone mineralization	IGF1,P2RX7,MGP,SRGN,BMP2,GPNMB,CCR1
0.00208	GO:0072378	BP	blood coagulation, fibrin clot formation	F13A1,A2M
0.00208	GO:0051147	BP	regulation of muscle cell differentiation	IGF1,OLFM2,BMP2,ARRB2,CD53,CXCL14,IL18,KIT,MAP3K5
0.0021	GO:1903532	BP	positive regulation of secretion by cell	IGF1,IL1RL1,IL33,FCER1G,CD14,APLN,HLA-DRB1
0.00213	GO:0070662	BP	mast cell proliferation	KIT,LYN
0.00216	GO:0050918	BP	positive chemotaxis	FGF10,KDR,GPNMB,CXCL8,SCG2
0.00222	GO:0010758	BP	regulation of macrophage chemotaxis	CCL2,CMKLR1,C5AR1
0.00225	GO:0030258	BP	lipid modification	PDK4,FGF10,CD86,APOC1,PLA2G7,KIT,CYGB,CD28
0.00225	GO:0072593	BP	reactive oxygen species metabolic process	PDK4,P2RX7,ICAM1,ACP5,SOD2,NCF2,SYK,CYBB,CD34,AIF1,GPX3
0.00227	GO:0001894	BP	tissue homeostasis	PDK4,P2RX7,LYZ,ACP5,TNFAIP3,SPP1,TNFRSF11B,SYK,CD34,CSF1R
0.0023	GO:0038065	BP	collagen-activated signaling pathway	COL4A2,SYK,COL4A1
0.0023	GO:0002281	BP	macrophage activation involved in immune response	TYROBP,IL33,SYK
0.00233	GO:0046635	BP	positive regulation of alpha-beta T cell activation	CD86,NCKAP1L,IL18,SYK,CD28
0.00238	GO:0050679	BP	positive regulation of epithelial cell proliferation	IGF1,FGF10,CCL2,TNFAIP3,BMP2,KDR,SCG2,C5AR1
0.00239	GO:0001822	BP	kidney development	FGF10,NOTCH3,JAG1,BMP2,ENPEP,ADAMTS1,HEYL,SPRY1,CD34,GPR4
0.0024	GO:0050690	BP	regulation of defense response to virus by virus	CD4,DOCK2,ELMO1,CD28
0.00244	GO:0048683	BP	regulation of collateral sprouting of intact axon in response to injury	SPP1
0.00244	GO:0033026	BP	negative regulation of mast cell apoptotic process	FCER1G
0.00244	GO:0002894	BP	positive regulation of type II hypersensitivity	FCER1G
0.00244	GO:0048673	BP	collateral sprouting of intact axon in response to injury	SPP1
0.00244	GO:0001802	BP	type III hypersensitivity	FCER1G
0.00244	GO:1904844	BP	response to L-glutamine	CYBB
0.00244	GO:0001803	BP	regulation of type III hypersensitivity	FCER1G
0.00244	GO:0043383	BP	negative T cell selection	CD74,DOCK2,CD28
0.00244	GO:0001798	BP	positive regulation of type IIa hypersensitivity	FCER1G
0.00244	GO:0001805	BP	positive regulation of type III hypersensitivity	FCER1G
0.00244	GO:1904845	BP	cellular response to L-glutamine	CYBB
0.00244	GO:0048685	BP	negative regulation of collateral sprouting of intact axon in response to injury	SPP1
0.00247	GO:0051928	BP	positive regulation of calcium ion transport	CD4,ADCYAP1R1,P2RX7,CCL2,ARRB2,STC1,CCR1
0.00249	GO:1901698	BP	response to nitrogen compound	PDK4,RRAGD,P2RX7,ICAM1,TREM2,JAG1,AQP9,CCL2,KYNU,TNFAIP3,PDE1B,ATP6V0D2,NTRK2,FCER1G,STC1,SYK,ABCA1,CYBB,FOLR2,UCP2,THBD,COL4A1,C5AR1,MAP3K5,AIF1,NAIP,LYN
0.00249	GO:0042089	BP	cytokine biosynthetic process	CD4,CD86,IL18,SYK,CYBB,TLR1,CD28
0.00249	GO:0055094	BP	response to lipoprotein particle	CCL2,FCER1G,SYK,ABCA1
0.00249	GO:0046631	BP	alpha-beta T cell activation	CD86,IL18R1,NCKAP1L,DOCK2,IL18,SYK,CD28
0.0025	GO:0045086	BP	positive regulation of interleukin-2 biosynthetic process	CD4,CD86,CD28
0.00256	GO:0002761	BP	regulation of myeloid leukocyte differentiation	CD4,TYROBP,CD74,C1QC,CCR1,LILRB3,LYN
0.00259	GO:0002440	BP	production of molecular mediator of immune response	CD74,IL33,KIT,FCER1G,CD28,HLA-DRB1
0.0026	GO:0043304	BP	regulation of mast cell degranulation	CD84,FCER1G,SYK,LYN
0.0026	GO:0033006	BP	regulation of mast cell activation involved in immune response	CD84,FCER1G,SYK,LYN
0.00263	GO:0032754	BP	positive regulation of interleukin-5 production	IL1RL1,IL33
0.00264	GO:0034122	BP	negative regulation of toll-like receptor signaling pathway	TNFAIP3,ARRB2,CD14,LYN
0.00268	GO:0097191	BP	extrinsic apoptotic signaling pathway	IGF1,TNFRSF1B,FGF10,ICAM1,ITGA6,TNFAIP3,IL33,BCL2A1,SCG2
0.00272	GO:0036018	BP	cellular response to erythropoietin	KIT,MT1X
0.00278	GO:0070848	BP	response to growth factor	TNFRSF1B,FGF10,FLT1,SFRP4,CCL2,FMOD,MT1G,BMP2,KDR,RAMP2,COL4A2,ARRB2,NTRK2,F11R,VCAM1,HEYL,SPRY1,CXCL8,CDH5
0.0028	GO:0031668	BP	cellular response to extracellular stimulus	PDK4,RRAGD,P2RX7,ICAM1,ITGA6,FOLR2,UCP2,MAP3K5,AIF1,LYN
0.0028	GO:0050777	BP	negative regulation of immune response	CD84,IL1RL1,TNFAIP3,IL33,ARRB2,A2M,LYN
0.00284	GO:0002442	BP	serotonin secretion involved in inflammatory response	FCER1G,SYK
0.00284	GO:0002554	BP	serotonin secretion by platelet	FCER1G,SYK
0.00284	GO:0045588	BP	positive regulation of gamma-delta T cell differentiation	NCKAP1L,SYK
0.00284	GO:0002351	BP	serotonin production involved in inflammatory response	FCER1G,SYK
0.00285	GO:0033627	BP	cell adhesion mediated by integrin	ICAM1,ITGA6,NCKAP1L,SYK,LYN
0.00292	GO:0048871	BP	multicellular organismal homeostasis	PDK4,SLC11A1,P2RX7,LYZ,ACP5,TNFAIP3,SPP1,EDNRB,TNFRSF11B,SYK,APLN,CD34,CSF1R
0.00294	GO:0090087	BP	regulation of peptide transport	IGF1,CD74,CCL2,IL1RL1,IL18R1,SRGN,LCP1,IL33,ITGAX,CD14,APLN,HLA-DRB1
0.00297	GO:0007157	BP	heterophilic cell-cell adhesion via plasma membrane cell adhesion molecules	ICAM1,CD209,CD200,VCAM1,CADM3
0.00301	GO:0002861	BP	regulation of inflammatory response to antigenic stimulus	FCER1G,CD28
0.00303	GO:2001212	BP	regulation of vasculogenesis	KDR,RAMP2,CD34
0.00303	GO:0032268	BP	regulation of cellular protein metabolic process	IGF1,CD74,TNFRSF1B,LCP2,FGF10,ICAM1,CDKN3,MMP9,CCL2,CCL8,MMD,NCKAP1L,KDR,GMFG,CHI3L1,EDNRB,IL33,NTRK2,KIT,S100A9,CCR1,SPRY1,FABP4,A2M,CD28,CCL13,C5AR1,MAP3K5,AIF1,NAIP,ECSCR,PECAM1
0.00308	GO:0072006	BP	nephron development	NOTCH3,JAG1,BMP2,ENPEP,HEYL,CD34,GPR4
0.00309	GO:1904044	BP	response to aldosterone	CYBB
0.00309	GO:0030193	BP	regulation of blood coagulation	PLEK,FCER1G,SYK,CD34,THBD,LYN
0.00309	GO:1900046	BP	regulation of hemostasis	PLEK,FCER1G,SYK,CD34,THBD,LYN
0.00314	GO:0038123	BP	toll-like receptor TLR1:TLR2 signaling pathway	CD14,TLR1
0.00314	GO:0071727	BP	cellular response to triacyl bacterial lipopeptide	CD14,TLR1
0.00314	GO:0071725	BP	response to triacyl bacterial lipopeptide	CD14,TLR1
0.00315	GO:0043030	BP	regulation of macrophage activation	CD74,IL1RL1,IL33
0.00315	GO:2000403	BP	positive regulation of lymphocyte migration	CXCL14,AIF1
0.0032	GO:0031529	BP	ruffle organization	ICAM1,PLEK,CSF1R,AIF1
0.00328	GO:0001886	BP	endothelial cell morphogenesis	STC1,PECAM1
0.00333	GO:0070741	BP	response to interleukin-6	ICAM1,CCL2,CHI3L1
0.00337	GO:0001794	BP	type IIa hypersensitivity	FCER1G
0.00337	GO:0002445	BP	type II hypersensitivity	FCER1G
0.00337	GO:1905521	BP	regulation of macrophage migration	CCL2,CMKLR1,C5AR1
0.00337	GO:0032765	BP	positive regulation of mast cell cytokine production	FCER1G
0.00337	GO:0033024	BP	mast cell apoptotic process	FCER1G
0.00337	GO:0033023	BP	mast cell homeostasis	FCER1G
0.00337	GO:0002892	BP	regulation of type II hypersensitivity	FCER1G
0.00337	GO:0033025	BP	regulation of mast cell apoptotic process	FCER1G
0.00337	GO:0043491	BP	protein kinase B signaling	IGF1,CCL2,CHI3L1,NTRK2,MERTK,CD28
0.00337	GO:0001812	BP	positive regulation of type I hypersensitivity	FCER1G
0.00337	GO:0001796	BP	regulation of type IIa hypersensitivity	FCER1G
0.0034	GO:1901570	BP	fatty acid derivative biosynthetic process	CD74,GGT5,ACSS3,ALOX5AP,HPGDS,SYK
0.0035	GO:0010517	BP	regulation of phospholipase activity	ADCYAP1R1,FLT1,EDNRA,KIT,C5AR1
0.0035	GO:0045730	BP	respiratory burst	SLC11A1,NCF4,NCF2,CYBB
0.00356	GO:0036017	BP	response to erythropoietin	KIT,MT1X
0.00363	GO:0045779	BP	negative regulation of bone resorption	P2RX7,TNFAIP3,TNFRSF11B
0.00376	GO:0032675	BP	regulation of interleukin-6 production	P2RX7,TNFAIP3,NCKAP1L,IL33,ARRB2,FCER1G,TLR1
0.00383	GO:0050848	BP	regulation of calcium-mediated signaling	CD4,IGF1,TREM2,PLEK,SYK,CMKLR1
0.00383	GO:0001759	BP	organ induction	FGF10,BMP2,SPRY1
0.00386	GO:0045471	BP	response to ethanol	ICAM1,CCL2,VCAM1,CYBB,CD14
0.00386	GO:0007200	BP	phospholipase C-activating G-protein coupled receptor signaling pathway	EDNRB,GPR65,FPR1,GPR4,FPR3,C5AR1,TGM2
0.00387	GO:0032695	BP	negative regulation of interleukin-12 production	ACP5,ARRB2,CMKLR1
0.00389	GO:0072606	BP	interleukin-8 secretion	CHI3L1,CD14
0.004	GO:0060449	BP	bud elongation involved in lung branching	FGF10,SPRY1
0.00403	GO:0034136	BP	negative regulation of toll-like receptor 2 signaling pathway	TNFAIP3,LYN
0.00406	GO:0032645	BP	regulation of granulocyte macrophage colony-stimulating factor production	CD84,IL18,SYK
0.00406	GO:0032604	BP	granulocyte macrophage colony-stimulating factor production	CD84,IL18,SYK
0.00412	GO:0032733	BP	positive regulation of interleukin-10 production	FCER1G,CD34,CD28
0.00417	GO:0043277	BP	apoptotic cell clearance	CCL2,MERTK,TGM2
0.00418	GO:0008360	BP	regulation of cell shape	ICAM1,CCL2,KDR,KIT,CCL13
0.00423	GO:2000501	BP	regulation of natural killer cell chemotaxis	CCL2,CXCL14
0.00423	GO:0051924	BP	regulation of calcium ion transport	CD4,CD84,ADCYAP1R1,P2RX7,ICAM1,CCL2,ARRB2,STC1,CCR1,LYN
0.00425	GO:0007186	BP	G-protein coupled receptor signaling pathway	RASD1,CCL2,CCL8,PLEK,IQGAP2,CXCL5,PPBP,CCR1,CXCL8,APLN,GPR34,CCL13,FPR3,C5AR1,TGM2
0.00425	GO:0060193	BP	positive regulation of lipase activity	ADCYAP1R1,FLT1,EDNRA,KIT,C5AR1
0.00431	GO:0001810	BP	regulation of type I hypersensitivity	FCER1G
0.00431	GO:0016068	BP	type I hypersensitivity	FCER1G
0.00431	GO:0097411	BP	hypoxia-inducible factor-1alpha signaling pathway	CYBB
0.00431	GO:2000866	BP	positive regulation of estradiol secretion	SPP1
0.00435	GO:0071229	BP	cellular response to acid chemical	PDK4,RRAGD,CCL2,NTRK2,ABCA1,CYBB,FOLR2,COL4A1,LYN
0.00436	GO:2001237	BP	negative regulation of extrinsic apoptotic signaling pathway	IGF1,FGF10,ICAM1,ITGA6,TNFAIP3,SCG2
0.00437	GO:0050818	BP	regulation of coagulation	PLEK,FCER1G,SYK,CD34,THBD,LYN
0.00453	GO:0051145	BP	smooth muscle cell differentiation	FGF10,OLFM2,RAMP2,EDNRB,KIT
0.00453	GO:0008154	BP	actin polymerization or depolymerization	ICAM1,PLEK,NCKAP1L,GMFG,IQGAP2,AIF1
0.00453	GO:0051057	BP	positive regulation of small GTPase mediated signal transduction	IGF1,FGF10,ADCYAP1R1,GPR65,GPR4
0.00469	GO:0032703	BP	negative regulation of interleukin-2 production	TNFAIP3,VSIG4,CD34
0.0048	GO:0001836	BP	release of cytochrome c from mitochondria	IGF1,MMP9,SOD2,BCL2A1,ARRB2
0.00483	GO:0014070	BP	response to organic cyclic compound	CD4,MSR1,FGF10,ADCYAP1R1,P2RX7,ICAM1,ITGA6,AQP9,CCL2,KYNU,SPP1,BMP2,RAMP2,EDNRB,ARRB2,IL18,STC1,HEYL,ABCA1,CYBB,FOLR2,THBD,AIF1,LYN
0.00488	GO:0098742	BP	cell-cell adhesion via plasma-membrane adhesion molecules	CD84,ICAM1,CD209,CD200,BMP2,VCAM1,CADM3,ITGAM,CDH5,PCDHB16
0.00489	GO:0032635	BP	interleukin-6 production	P2RX7,TNFAIP3,NCKAP1L,IL33,ARRB2,FCER1G,TLR1
0.00502	GO:1901215	BP	negative regulation of neuron death	CCL2,CHL1,NTRK2,CD34,C5AR1,NAIP
0.00503	GO:0045586	BP	regulation of gamma-delta T cell differentiation	NCKAP1L,SYK
0.00503	GO:0046645	BP	positive regulation of gamma-delta T cell activation	NCKAP1L,SYK
0.00503	GO:0006956	BP	complement activation	VSIG4,C1QC,A2M,C5AR1
0.00504	GO:0051005	BP	negative regulation of lipoprotein lipase activity	APOC1,ANGPTL4
0.00511	GO:0032418	BP	lysosome localization	CD84,KIT,FCER1G,SYK,LYN
0.00518	GO:0030502	BP	negative regulation of bone mineralization	SRGN,CCR1
0.00519	GO:2000107	BP	negative regulation of leukocyte apoptotic process	CD74,MERTK,FCER1G
0.00519	GO:1903706	BP	regulation of hemopoiesis	CD4,TYROBP,CD74,JAG1,TMEM176B,CD86,NCKAP1L,IL18,C1QC,CCR1,SYK,CD28,LILRB3,LYN
0.00521	GO:0032763	BP	regulation of mast cell cytokine production	FCER1G
0.00522	GO:0030500	BP	regulation of bone mineralization	MGP,SRGN,CCR1
0.00527	GO:0046697	BP	decidualization	SPP1,STC1
0.00527	GO:0046851	BP	negative regulation of bone remodeling	P2RX7,TNFAIP3,TNFRSF11B
0.00542	GO:0071711	BP	basement membrane organization	CTSS,COL4A1
0.00546	GO:0045428	BP	regulation of nitric oxide biosynthetic process	ICAM1,ACP5,SOD2,CD34,AIF1
0.00546	GO:0006801	BP	superoxide metabolic process	ACP5,SOD2,NCF2,SYK,CYBB
0.00549	GO:1903708	BP	positive regulation of hemopoiesis	CD4,CD74,JAG1,CD86,NCKAP1L,IL18,CCR1,SYK
0.00557	GO:0007264	BP	small GTPase mediated signal transduction	IGF1,PREX2,FGF10,ADCYAP1R1,SIPA1L2,DOCK2,GPR65,FGD5,ELMO1,DIRAS3,SPRY1,ABCA1,A2M,GPR4,AIF1,PECAM1
0.00557	GO:0034367	BP	macromolecular complex remodeling	PLTP,APOC1,PLA2G7
0.00557	GO:0034368	BP	protein-lipid complex remodeling	PLTP,APOC1,PLA2G7
0.00557	GO:0034369	BP	plasma lipoprotein particle remodeling	PLTP,APOC1,PLA2G7
0.00558	GO:0002090	BP	regulation of receptor internalization	SFRP4,ARRB2,SYK,APLN
0.00558	GO:0033003	BP	regulation of mast cell activation	CD84,FCER1G,SYK,LYN
0.00558	GO:0016486	BP	peptide hormone processing	ENPEP,CPA3,PCSK1
0.00566	GO:0045744	BP	negative regulation of G-protein coupled receptor protein signaling pathway	PLEK,CXCL8,APLN
0.00577	GO:0002714	BP	positive regulation of B cell mediated immunity	FCER1G,CD28
0.00577	GO:0002891	BP	positive regulation of immunoglobulin mediated immune response	FCER1G,CD28
0.0058	GO:0061081	BP	positive regulation of myeloid leukocyte cytokine production involved in immune response	CD74,FCER1G
0.00588	GO:0032632	BP	interleukin-3 production	SLC11A1,SYK
0.00588	GO:0002309	BP	T cell proliferation involved in immune response	SLC11A1,CD86
0.006	GO:0044256	BP	protein digestion	P2RX7,ENPEP
0.006	GO:0044254	BP	multicellular organismal protein catabolic process	P2RX7,ENPEP
0.006	GO:0044266	BP	multicellular organismal macromolecule catabolic process	P2RX7,ENPEP
0.00603	GO:0035938	BP	estradiol secretion	SPP1
0.00603	GO:2000864	BP	regulation of estradiol secretion	SPP1
0.00603	GO:0002885	BP	positive regulation of hypersensitivity	FCER1G
0.00605	GO:0071417	BP	cellular response to organonitrogen compound	PDK4,AQP9,STC1,CYBB,COL4A1,AIF1
0.00606	GO:0043032	BP	positive regulation of macrophage activation	IL1RL1,IL33
0.00606	GO:0050708	BP	regulation of protein secretion	IGF1,P2RX7,RGCC,IL1RL1,SRGN,IL33,SYK,CD14,CD34,TLR1,UCP2,CSF1R,HLA-DRB1,LYN
0.00606	GO:0050673	BP	epithelial cell proliferation	IGF1,FGF10,CCL2,TNFAIP3,BMP2,KDR,EDNRB,KIT,SCG2,CD34,C5AR1
0.00618	GO:0035747	BP	natural killer cell chemotaxis	CCL2,CXCL14
0.00618	GO:0070168	BP	negative regulation of biomineral tissue development	SRGN,CCR1
0.00618	GO:0032722	BP	positive regulation of chemokine production	CD74,IL1RL1,IL33,CSF1R
0.00619	GO:0050850	BP	positive regulation of calcium-mediated signaling	CD4,IGF1,TREM2,SYK
0.00624	GO:0032026	BP	response to magnesium ion	TNFRSF11B,CD14
0.00628	GO:0031960	BP	response to corticosteroid	ICAM1,CCL2,STC1,CYBB,AIF1
0.0064	GO:0009719	BP	response to endogenous stimulus	SPP1,FCER1G,CYBB,CXCL8
0.0064	GO:0019370	BP	leukotriene biosynthetic process	GGT5,ALOX5AP,SYK
0.00645	GO:2000401	BP	regulation of lymphocyte migration	CCL2,CXCL14,AIF1
0.00646	GO:1902107	BP	positive regulation of leukocyte differentiation	CD4,CD74,CD86,NCKAP1L,IL18,CCR1,SYK
0.00649	GO:0035655	BP	interleukin-18-mediated signaling pathway	IL18R1,IL18
0.00651	GO:0002886	BP	regulation of myeloid leukocyte mediated immunity	CD84,FCER1G,SYK,LYN
0.00651	GO:0046638	BP	positive regulation of alpha-beta T cell differentiation	CD86,NCKAP1L,IL18,SYK
0.00651	GO:0051549	BP	positive regulation of keratinocyte migration	FGF10,MMP9
0.00659	GO:0051222	BP	positive regulation of protein transport	IGF1,P2RX7,RGCC,CCL2,IL1RL1,IL18R1,IL33,ITGAX,IL18,SYK,CD14,CD34,TLR1,CSF1R,HLA-DRB1
0.00661	GO:0032674	BP	regulation of interleukin-5 production	IL1RL1,IL33
0.0068	GO:0070167	BP	regulation of biomineral tissue development	MGP,SRGN,CCR1
0.00682	GO:0033002	BP	muscle cell proliferation	IGF1,NOTCH3,MMP9,TNFAIP3,IL18,MAP3K5,TGM2,AIF1
0.00683	GO:0042035	BP	regulation of cytokine biosynthetic process	CD4,CD86,SYK,CYBB,TLR1,CD28
0.00697	GO:0043615	BP	astrocyte cell migration	CCL2,APCDD1
0.00699	GO:1901224	BP	positive regulation of NIK/NF-kappaB signaling	CHI3L1,CD14
0.007	GO:0032691	BP	negative regulation of interleukin-1 beta production	ACP5,TNFAIP3,ARRB2
0.00701	GO:0001503	BP	ossification	IGF1,MGP,SPP1,SRGN,STC1,CCR1
0.00701	GO:0060348	BP	bone development	TYROBP,IGF1,ACP5,SFRP4,BMP2,KIT,STC1,ZNF385A
0.00702	GO:0043300	BP	regulation of leukocyte degranulation	CD84,FCER1G,SYK,LYN
0.00702	GO:0045076	BP	regulation of interleukin-2 biosynthetic process	CD4,CD86,CD28
0.00704	GO:0042535	BP	positive regulation of tumor necrosis factor biosynthetic process	CYBB
0.00704	GO:0014739	BP	positive regulation of muscle hyperplasia	AIF1
0.00706	GO:0070493	BP	thrombin-activated receptor signaling pathway	PLEK,IQGAP2
0.00708	GO:0035295	BP	tube development	FGF10,ITGA6,JAG1,HSD11B1,BMP2,CHI3L1,EDNRB,EDNRA,KIT,HEYL,SPRY1,CXCL8,CSF1R,COL4A1,TGM2
0.00713	GO:0051149	BP	positive regulation of muscle cell differentiation	IGF1,OLFM2,ARRB2,CD53,KIT,MAP3K5
0.00713	GO:0090066	BP	regulation of anatomical structure size	ICAM1,PLEK,SPP1,NCKAP1L,GMFG,EDNRB,IQGAP2,GUCY1A3,APLN
0.00713	GO:0001774	BP	microglial cell activation	IL33,AIF1
0.00713	GO:0032634	BP	interleukin-5 production	IL1RL1,IL33
0.0072	GO:0015850	BP	organic hydroxy compound transport	AQP9,SPP1,APOC1,FCER1G
0.0072	GO:0034260	BP	negative regulation of GTPase activity	ARRB2,IQGAP2,F11R,SPRY1
0.00724	GO:0046641	BP	positive regulation of alpha-beta T cell proliferation	IL18,SYK,CD28
0.00725	GO:0002700	BP	regulation of production of molecular mediator of immune response	CD74,IL33,FCER1G,CD28
0.00725	GO:0051602	BP	response to electrical stimulus	CD14,AIF1
0.00727	GO:0046854	BP	phosphatidylinositol phosphorylation	FGF10,CD86,PIK3AP1,KIT,CD28
0.00727	GO:1901564	BP	organonitrogen compound metabolic process	PDK4,MYCBP2,CD4,FMO1,IGF1,SLC11A1,CD74,BIRC3,TNFRSF1B,LCP2,PREX2,FGF10,MGAT4A,NOTCH3,ADCYAP1R1,PTPRC,FYB,P2RX7,ICAM1,LYZ,SLC7A8,TSPAN15,GGT5,CDKN3,MMP9,JAG1,ACP5,FLT1,RGCC,CCL2,CCL8,MMD,VWF,SOD2,ST8SIA4,CD86,KYNU,TNFAIP3,SPP1,GALNT12,CPXM2,CXCR4,FMOD,SRGN,NCKAP1L,PDE1B,F13A1,TREM1,BMP2,KDR,APOC1,PLVAP,GMFG,RAMP2,CHI3L1,LYVE1,CPM,EDNRB,GPNMB,IL33,AOX1,ENPEP,GPR65,ARRB2,PLA2G7,NTRK2,IL18,EDNRA,SPAR…
0.00729	GO:0002577	BP	regulation of antigen processing and presentation	SLC11A1,CD74,TREM2
0.00732	GO:0043524	BP	negative regulation of neuron apoptotic process	CCL2,CHL1,NTRK2,C5AR1,NAIP
0.00737	GO:1901214	BP	regulation of neuron death	CCL2,CHL1,NTRK2,CD34,C5AR1,MAP3K5,NAIP
0.00737	GO:0001667	BP	ameboidal-type cell migration	FGF10,MMP9,KDR,EDNRB,KIT,STC1,CYGB,PECAM1
0.00737	GO:0010638	BP	positive regulation of organelle organization	IGF1,ICAM1,MMP9,PLEK,NCKAP1L,KDR,GMFG,LCP1,ITGAX,IQGAP2,CD28
0.00739	GO:0042481	BP	regulation of odontogenesis	BMP2,TNFRSF11B,CD34
0.0074	GO:0046643	BP	regulation of gamma-delta T cell activation	NCKAP1L,SYK
0.0074	GO:0042253	BP	granulocyte macrophage colony-stimulating factor biosynthetic process	IL18,SYK
0.00742	GO:0071495	BP	cellular response to endogenous stimulus	PDK4,FGF10,ICAM1,AQP9,SFRP4,CCL2,COL4A2,ATP6V0D2,NTRK2,KIT,F11R,STC1,CTSS,SPRY1,CYBB,FOLR2,CXCL8,CDH5,COL4A1,AIF1
0.00742	GO:0002260	BP	lymphocyte homeostasis	CD74,P2RX7,TNFAIP3,NCKAP1L,LYN
0.00745	GO:0002866	BP	positive regulation of acute inflammatory response to antigenic stimulus	FCER1G
0.00745	GO:0034441	BP	plasma lipoprotein oxidation	PLA2G7
0.00745	GO:0006710	BP	androgen catabolic process	SPP1
0.00746	GO:0030036	BP	actin cytoskeleton organization	FGF10,ICAM1,RGCC,PLEK,NCKAP1L,GMFG,MYH11,DOCK2,LCP1,GPR65,IQGAP2,FGD5,ELMO1,KIT,F11R,CSF1R,AIF1
0.00749	GO:0097067	BP	cellular response to thyroid hormone stimulus	KIT,CTSS
0.0075	GO:0002544	BP	chronic inflammatory response	CCL2,TNFAIP3,VCAM1
0.00752	GO:0045637	BP	regulation of myeloid cell differentiation	TYROBP,CD74,JAG1,NCKAP1L,C1QC,CCR1,LILRB3
0.00752	GO:0051346	BP	negative regulation of hydrolase activity	TNFRSF1B,MMP9,NCKAP1L,APOC1,IQGAP2,F11R,SPRY1,ANGPTL4,A2M,NAIP
0.00752	GO:0009888	BP	tissue development	IGF1,FGF10,ICAM1,ITGA6,MMP9,JAG1,SFRP4,MGP,SPP1,SRGN,BMP2,KDR,CHI3L1,MYH11,FST,COL4A2,EDNRB,GPNMB,ARRB2,EDNRA,APCDD1,F11R,STC1,CCR1,HEYL,SPRY1,ITGAM,CD34,GPR4,CDH5,CSF1R,COL4A1,SVIL,TGM2,PECAM1
0.00752	GO:0042113	BP	B cell activation	CD74,CD86,TNFAIP3,NCKAP1L,CD180,KIT,VCAM1,SYK,CD28,LYN
0.00774	GO:0045747	BP	positive regulation of Notch signaling pathway	FGF10,JAG1,KIT
0.00781	GO:0051547	BP	regulation of keratinocyte migration	FGF10,MMP9
0.00782	GO:1901654	BP	response to ketone	SPP1,CYBB
0.00784	GO:0072678	BP	T cell migration	CCL2,CXCL16,AIF1
0.00794	GO:0050665	BP	hydrogen peroxide biosynthetic process	CYBB
0.00801	GO:0045061	BP	thymic T cell selection	CD74,DOCK2,CD28
0.0081	GO:0045821	BP	positive regulation of glycolytic process	IGF1,P2RX7,PFKFB3
0.00813	GO:1905952	BP	regulation of lipid localization	MSR1,P2RX7,PLTP,SPP1,APOC1,SYK,ABCA1
0.0082	GO:0002883	BP	regulation of hypersensitivity	FCER1G
0.00825	GO:0002825	BP	regulation of T-helper 1 type immune response	IL1RL1,IL33
0.00831	GO:0072008	BP	glomerular mesangial cell differentiation	CD34,GPR4
0.00834	GO:0038111	BP	interleukin-7-mediated signaling pathway	FGF10,CD86,PIK3AP1,KIT,CD28
0.00835	GO:0030804	BP	positive regulation of cyclic nucleotide biosynthetic process	ADCYAP1R1,RAMP2,GPR65,EDNRA,GUCY1A3,ABCA1
0.00846	GO:0050830	BP	defense response to Gram-positive bacterium	LYZ,RNASE6,C5AR1
0.00852	GO:0045582	BP	positive regulation of T cell differentiation	CD74,CD86,NCKAP1L,IL18,SYK
0.00857	GO:1903409	BP	reactive oxygen species biosynthetic process	ICAM1,ACP5,SOD2,CYBB,CD34,AIF1
0.00863	GO:0098760	BP	response to interleukin-7	FGF10,CD86,PIK3AP1,KIT,CD28
0.00863	GO:0098761	BP	cellular response to interleukin-7	FGF10,CD86,PIK3AP1,KIT,CD28
0.00867	GO:0043112	BP	receptor metabolic process	FCER1G,CXCL8
0.00868	GO:1900542	BP	regulation of purine nucleotide metabolic process	IGF1,ADCYAP1R1,P2RX7,RAMP2,EDNRB,GPR65,EDNRA,GUCY1A3,ABCA1,PFKFB3
0.00875	GO:0032611	BP	interleukin-1 beta production	P2RX7,ACP5,TNFAIP3,ARRB2,ABCA1
0.00876	GO:0009987	BP	cellular process	PDK4,TYROBP,IGF1,CD74,ICAM1,LYZ,AQP9,RASD1,CCL8,MGP,LY86,IL1RL1,IL18R1,SPP1,RARRES1,SRGN,PDE1B,F13A1,MT1G,CD93,APOC1,GMFG,CHI3L1,LYVE1,CHL1,FST,LCP1,IL33,ITGAX,IGSF6,IQGAP2,CXCL14,PLA2G7,MERTK,VSIG4,KIT,FCER1G,STC1,C1QC,CXCL16,LAPTM5,VCAM1,CADM3,CTSS,CXCL5,PPBP,CPA3,CCR1,GUCY1A3,TNFRSF11B,CYBB,RNASE6,CXCL8,FABP4,CD14,APLN,GPR34,A2M,CD28,CDH5,CCL13,FPR3,COL4A1,PRELP,HLA-DRB1,C5AR1,MAP3K5,MT1F,TGM2…
0.00877	GO:0071351	BP	cellular response to interleukin-18	IL18R1,IL18
0.00877	GO:0016064	BP	immunoglobulin mediated immune response	CD74,FCER1G,C1QC,CD28,HLA-DRB1
0.00877	GO:0044268	BP	multicellular organismal protein metabolic process	P2RX7,ENPEP
0.00886	GO:0045445	BP	myoblast differentiation	IGF1,JAG1,CXCL14,IL18,MAP3K5
0.00886	GO:0043547	BP	positive regulation of GTPase activity	PREX2,FGF10,ICAM1,ITGA6,NCF4,CCL2,CCL8,SIPA1L2,NCKAP1L,DOCK2,GPR65,FGD5,ELMO1,KIT,F11R,A2M,CCL13,CSF2RA
0.00886	GO:0001820	BP	serotonin secretion	FCER1G
0.00886	GO:0071361	BP	cellular response to ethanol	CYBB
0.00886	GO:0046634	BP	regulation of alpha-beta T cell activation	CD86,NCKAP1L,IL18,SYK,CD28
0.00898	GO:0001906	BP	cell killing	P2RX7,ICAM1,LYZ,CCL2,TREM1,ARRB2,CCL13
0.00904	GO:0007263	BP	nitric oxide mediated signal transduction	RASD1,GUCY1A3,FPR1
0.00904	GO:0019724	BP	B cell mediated immunity	CD74,FCER1G,C1QC,CD28,HLA-DRB1
0.00919	GO:0051194	BP	positive regulation of cofactor metabolic process	IGF1,P2RX7,PFKFB3
0.00919	GO:0051197	BP	positive regulation of coenzyme metabolic process	IGF1,P2RX7,PFKFB3
0.00932	GO:0016525	BP	negative regulation of angiogenesis	STAB1,RGCC,CCL2,COL4A2,GPR4,ECSCR
0.00932	GO:0072012	BP	glomerulus vasculature development	NOTCH3,CD34,GPR4
0.00932	GO:0032846	BP	positive regulation of homeostatic process	CD4,ADCYAP1R1,P2RX7,SPP1,NCKAP1L,EDNRB,SYK,APLN,HLA-DRB1
0.00946	GO:0098581	BP	detection of external biotic stimulus	TREM2,TLR1,HLA-DRB1
0.00946	GO:0061061	BP	muscle structure development	IGF1,FGF10,JAG1,OLFM2,BMP2,RAMP2,MYH11,EDNRB,ARRB2,CD53,CXCL14,IL18,KIT,HEYL,SVIL,MAP3K5
0.00953	GO:0002003	BP	angiotensin maturation	ENPEP,CPA3
0.00954	GO:0030838	BP	positive regulation of actin filament polymerization	ICAM1,NCKAP1L,GMFG,IQGAP2
0.00959	GO:0002524	BP	hypersensitivity	FCER1G
0.00959	GO:0010900	BP	negative regulation of phosphatidylcholine catabolic process	APOC1
0.00961	GO:0016042	BP	lipid catabolic process	SPP1,APOC1,PLA2G7,FABP4
0.00966	GO:0001893	BP	maternal placenta development	SPP1,STC1
0.00976	GO:0002712	BP	regulation of B cell mediated immunity	FCER1G,CD28
0.00976	GO:0051056	BP	regulation of small GTPase mediated signal transduction	IGF1,PREX2,FGF10,ADCYAP1R1,SIPA1L2,GPR65,FGD5,SPRY1,ABCA1,A2M,GPR4
0.00976	GO:0002889	BP	regulation of immunoglobulin mediated immune response	FCER1G,CD28
0.00981	GO:0001869	BP	negative regulation of complement activation, lectin pathway	A2M
0.00981	GO:0001868	BP	regulation of complement activation, lectin pathway	A2M
0.00982	GO:0097028	BP	dendritic cell differentiation	TREM2,TMEM176B,CD86,LYN
0.00988	GO:0006809	BP	nitric oxide biosynthetic process	ICAM1,ACP5,SOD2,CD34,AIF1
0.01	GO:0003421	BP	growth plate cartilage axis specification	STC1
0.01	GO:1903402	BP	regulation of renal phosphate excretion	STC1
0.01	GO:1903403	BP	negative regulation of renal phosphate excretion	STC1
0.01	GO:0044722	BP	renal phosphate excretion	STC1
0.01	GO:2000181	BP	negative regulation of blood vessel morphogenesis	STAB1,RGCC,CCL2,COL4A2,GPR4,ECSCR
0.0101	GO:0002449	BP	lymphocyte mediated immunity	CD74,ICAM1,JAG1,FCER1G,C1QC,C1QA,CD28,HLA-DRB1
0.0101	GO:0031650	BP	regulation of heat generation	EDNRB,APLN
0.0101	GO:0006140	BP	regulation of nucleotide metabolic process	IGF1,ADCYAP1R1,P2RX7,RAMP2,EDNRB,GPR65,EDNRA,GUCY1A3,ABCA1,PFKFB3
0.0102	GO:0044089	BP	positive regulation of cellular component biogenesis	ICAM1,PLEK,NCKAP1L,KDR,GMFG,LCP1,IQGAP2,NTRK2,KIT
0.0102	GO:0006968	BP	cellular defense response	TYROBP,NCF2,C5AR1
0.0102	GO:0042534	BP	regulation of tumor necrosis factor biosynthetic process	CYBB
0.0102	GO:0042533	BP	tumor necrosis factor biosynthetic process	CYBB
0.0102	GO:0010668	BP	ectodermal cell differentiation	ITGA6,ITGAM
0.0103	GO:0034104	BP	negative regulation of tissue remodeling	P2RX7,TNFAIP3,TNFRSF11B
0.0104	GO:1902106	BP	negative regulation of leukocyte differentiation	CD74,TMEM176B,C1QC,LILRB3,LYN
0.0105	GO:0051770	BP	positive regulation of nitric-oxide synthase biosynthetic process	CCL2,KDR
0.0105	GO:0033280	BP	response to vitamin D	SPP1,STC1
0.0106	GO:0031334	BP	positive regulation of protein complex assembly	ICAM1,PLEK,NCKAP1L,GMFG,LCP1,IQGAP2
0.0106	GO:0034144	BP	negative regulation of toll-like receptor 4 signaling pathway	TNFAIP3,LYN
0.0107	GO:1901699	BP	cellular response to nitrogen compound	PDK4,RRAGD,P2RX7,ICAM1,TREM2,AQP9,CCL2,ATP6V0D2,NTRK2,STC1,CYBB,FOLR2,UCP2,COL4A1,MAP3K5,AIF1,LYN
0.0107	GO:0072007	BP	mesangial cell differentiation	CD34,GPR4
0.0107	GO:0032368	BP	regulation of lipid transport	P2RX7,PLTP,SPP1,APOC1,SYK,ABCA1
0.0108	GO:0071827	BP	plasma lipoprotein particle organization	PLTP,APOC1,PLA2G7,ABCA1
0.0108	GO:0002002	BP	regulation of angiotensin levels in blood	ENPEP,CPA3
0.0108	GO:0060177	BP	regulation of angiotensin metabolic process	ENPEP,CPA3
0.0108	GO:0046834	BP	lipid phosphorylation	FGF10,CD86,PIK3AP1,KIT,CD28
0.0108	GO:0030041	BP	actin filament polymerization	ICAM1,NCKAP1L,GMFG,IQGAP2,AIF1
0.011	GO:1900373	BP	positive regulation of purine nucleotide biosynthetic process	ADCYAP1R1,RAMP2,GPR65,EDNRA,GUCY1A3,ABCA1
0.011	GO:0030810	BP	positive regulation of nucleotide biosynthetic process	ADCYAP1R1,RAMP2,GPR65,EDNRA,GUCY1A3,ABCA1
0.011	GO:0045639	BP	positive regulation of myeloid cell differentiation	CD74,JAG1,NCKAP1L,CCR1
0.011	GO:0060627	BP	regulation of vesicle-mediated transport	SLC11A1,CD84,SFRP4,CCL2,NCKAP1L,APOC1,DOCK2,ARRB2,MERTK,FCER1G,SYK,CD14,APLN,LYN
0.011	GO:1904951	BP	positive regulation of establishment of protein localization	IGF1,CCL2,IL1RL1,IL18R1,IL33,ITGAX,CD14,CD34,HLA-DRB1
0.011	GO:0042161	BP	lipoprotein oxidation	PLA2G7
0.011	GO:0009887	BP	animal organ morphogenesis	FGF10,P2RX7,ITGA6,ABLIM1,JAG1,ACP5,SFRP4,TMEM176B,CCL2,MGP,TNFAIP3,BMP2,ITGAX,ARRB2,NTRK2,ADAMTS1,STC1,HEYL,SPRY1,TNFRSF11B,SYK,CD34,CSF1R,TGM2
0.011	GO:0002507	BP	tolerance induction	CD86,TNFAIP3,LYN
0.011	GO:0070339	BP	response to bacterial lipopeptide	CD14,TLR1
0.011	GO:1990776	BP	response to angiotensin	CYBB
0.011	GO:0031664	BP	regulation of lipopolysaccharide-mediated signaling pathway	LY86,TNFAIP3,CD180
0.011	GO:0042160	BP	lipoprotein modification	PLA2G7
0.011	GO:0071220	BP	cellular response to bacterial lipoprotein	CD14,TLR1
0.011	GO:0071221	BP	cellular response to bacterial lipopeptide	CD14,TLR1
0.0111	GO:0046640	BP	regulation of alpha-beta T cell proliferation	IL18,SYK,CD28
0.0111	GO:0061437	BP	renal system vasculature development	NOTCH3,CD34,GPR4
0.0111	GO:0010092	BP	specification of animal organ identity	FGF10,BMP2,SPRY1
0.0111	GO:0031128	BP	developmental induction	FGF10,BMP2,SPRY1
0.0111	GO:0061440	BP	kidney vasculature development	NOTCH3,CD34,GPR4
0.0111	GO:0071402	BP	cellular response to lipoprotein particle stimulus	CCL2,FCER1G,SYK
0.0112	GO:0019538	BP	protein metabolic process	PDK4,IGF1,CD74,TNFRSF1B,LCP2,FGF10,MGAT4A,NOTCH3,FYB,ICAM1,LYZ,CDKN3,MMP9,JAG1,CCL2,CCL8,MMD,CD86,SPP1,SRGN,NCKAP1L,F13A1,KDR,APOC1,PLVAP,GMFG,CHI3L1,EDNRB,IL33,ENPEP,PLA2G7,NTRK2,SPARCL1,MERTK,VSIG4,KIT,C1QC,CTSS,S100A9,CPA3,CCR1,SPRY1,CYBB,FABP4,PCSK1,A2M,CD28,CCL13,C5AR1,MAP3K5,TGM2,AIF1,NAIP,ECSCR,PECAM1
0.0112	GO:0061900	BP	glial cell activation	IL33,AIF1
0.0114	GO:0043306	BP	positive regulation of mast cell degranulation	FCER1G
0.0114	GO:0033008	BP	positive regulation of mast cell activation involved in immune response	FCER1G
0.0114	GO:0002864	BP	regulation of acute inflammatory response to antigenic stimulus	FCER1G
0.0114	GO:0033033	BP	negative regulation of myeloid cell apoptotic process	FCER1G
0.0115	GO:0030449	BP	regulation of complement activation	C1QC,A2M,C5AR1
0.0117	GO:0008064	BP	regulation of actin polymerization or depolymerization	ICAM1,PLEK,NCKAP1L,GMFG,IQGAP2
0.0117	GO:0046488	BP	phosphatidylinositol metabolic process	FGF10,CD86,PLEK,PIK3AP1,KIT,CD28,CSF1R
0.0118	GO:0007267	BP	cell-cell signaling	STAB1,FGF10,SFRP4,CCL2,CCL8,CD86,ENPEP,CXCL14,NTRK2,MERTK,APCDD1,KIT,S100A9,CXCL5,CCR1,APLN,C1QA,CD34,PCSK1,CCL13,HLA-DRB1,NAIP
0.0118	GO:2000257	BP	regulation of protein activation cascade	C1QC,A2M,C5AR1
0.0118	GO:0010604	BP	positive regulation of macromolecule metabolic process	IGF1,CD74,TNFRSF1B,LCP2,FGF10,NOTCH3,ICAM1,MMP9,JAG1,CCL2,CCL8,MMD,CD86,SPP1,NCKAP1L,KDR,CHI3L1,EDNRB,IL33,NTRK2,KIT,S100A9,CCR1,CYBB,APLN,CD34,CD28,CCL13,C5AR1,MAP3K5,AIF1,ECSCR,PECAM1
0.0118	GO:0046209	BP	nitric oxide metabolic process	ICAM1,ACP5,SOD2,CD34,AIF1
0.0119	GO:0030832	BP	regulation of actin filament length	ICAM1,PLEK,NCKAP1L,GMFG,IQGAP2
0.012	GO:2000249	BP	regulation of actin cytoskeleton reorganization	GMFG,F11R,CSF1R
0.0121	GO:2000348	BP	regulation of CD40 signaling pathway	TREM2,TNFAIP3
0.0121	GO:0006837	BP	serotonin transport	FCER1G
0.0121	GO:0090257	BP	regulation of muscle system process	IGF1,KIT,STC1,GUCY1A3,AIF1
0.0121	GO:1901222	BP	regulation of NIK/NF-kappaB signaling	CHI3L1,CD14
0.0122	GO:0070997	BP	neuron death	CCL2,CHL1,NTRK2,CD34,C5AR1,MAP3K5,NAIP
0.0123	GO:0048260	BP	positive regulation of receptor-mediated endocytosis	SFRP4,ARRB2,SYK,APLN
0.0123	GO:0007202	BP	activation of phospholipase C activity	ADCYAP1R1,EDNRA,C5AR1
0.0123	GO:0034769	BP	basement membrane disassembly	CTSS
0.0123	GO:0090557	BP	establishment of endothelial intestinal barrier	ICAM1,F11R
0.0123	GO:0030802	BP	regulation of cyclic nucleotide biosynthetic process	ADCYAP1R1,RAMP2,EDNRB,GPR65,EDNRA,GUCY1A3,ABCA1
0.0124	GO:0033371	BP	T cell secretory granule organization	SRGN
0.0124	GO:0033370	BP	maintenance of protein location in mast cell secretory granule	SRGN
0.0124	GO:0033375	BP	protease localization to T cell secretory granule	SRGN
0.0124	GO:0033380	BP	granzyme B localization to T cell secretory granule	SRGN
0.0124	GO:0033367	BP	protein localization to mast cell secretory granule	SRGN
0.0124	GO:0033374	BP	protein localization to T cell secretory granule	SRGN
0.0124	GO:0033373	BP	maintenance of protease location in mast cell secretory granule	SRGN
0.0124	GO:0033377	BP	maintenance of protein location in T cell secretory granule	SRGN
0.0124	GO:0033379	BP	maintenance of protease location in T cell secretory granule	SRGN
0.0124	GO:0033382	BP	maintenance of granzyme B location in T cell secretory granule	SRGN
0.0124	GO:0033366	BP	protein localization to secretory granule	SRGN
0.0124	GO:0033368	BP	protease localization to mast cell secretory granule	SRGN
0.0125	GO:0030801	BP	positive regulation of cyclic nucleotide metabolic process	ADCYAP1R1,RAMP2,GPR65,EDNRA,GUCY1A3,ABCA1
0.0125	GO:0035821	BP	modification of morphology or physiology of other organism	CD4,P2RX7,LYZ,CD209,TREM1,S100A9,CCL13
0.0126	GO:0010447	BP	response to acidic pH	GPR65,CTSS,GPR4
0.0126	GO:0071404	BP	cellular response to low-density lipoprotein particle stimulus	FCER1G
0.0126	GO:0046469	BP	platelet activating factor metabolic process	PLA2G7
0.0126	GO:1905954	BP	positive regulation of lipid localization	MSR1,P2RX7,PLTP,SPP1,ABCA1
0.0127	GO:0030029	BP	actin filament-based process	FGF10,ICAM1,RGCC,PLEK,NCKAP1L,GMFG,MYH11,DOCK2,LCP1,GPR65,IQGAP2,FGD5,ELMO1,KIT,F11R,STC1,CSF1R,AIF1
0.0127	GO:1903530	BP	regulation of secretion by cell	IGF1,IL1RL1,SRGN,IL33,FCER1G,CD14,APLN,HLA-DRB1
0.0127	GO:0071825	BP	protein-lipid complex subunit organization	PLTP,APOC1,PLA2G7,ABCA1
0.0127	GO:2000535	BP	regulation of entry of bacterium into host cell	CXCL8
0.0127	GO:0042492	BP	gamma-delta T cell differentiation	NCKAP1L,SYK
0.0127	GO:0051223	BP	regulation of protein transport	IGF1,IL1RL1,IL18R1,SRGN,LCP1,IL33,ITGAX,CD14,HLA-DRB1
0.0127	GO:0032692	BP	negative regulation of interleukin-1 production	ACP5,TNFAIP3,ARRB2
0.0128	GO:0048259	BP	regulation of receptor-mediated endocytosis	SFRP4,APOC1,ARRB2,SYK,APLN
0.0129	GO:0009595	BP	detection of biotic stimulus	TREM2,TLR1,HLA-DRB1
0.0129	GO:0007259	BP	JAK-STAT cascade	IGF1,CCL2,IL18,KIT,CSF1R,LYN,PECAM1
0.0129	GO:0097696	BP	STAT cascade	IGF1,CCL2,IL18,KIT,CSF1R,LYN,PECAM1
0.0129	GO:2001204	BP	regulation of osteoclast development	TYROBP
0.0129	GO:0043372	BP	positive regulation of CD4-positive, alpha-beta T cell differentiation	CD86,NCKAP1L,IL18
0.013	GO:1904238	BP	pericyte cell differentiation	CD34,GPR4
0.0131	GO:0033005	BP	positive regulation of mast cell activation	FCER1G
0.0131	GO:0043900	BP	regulation of multi-organism process	CD4,IGF1,CD74,BIRC3,P2RX7,LY86,TNFAIP3,CD180,EDNRB,HPGDS,CXCL8,CD28
0.0132	GO:0097305	BP	response to alcohol	ICAM1,CCL2,VCAM1,CYBB,CD14
0.0132	GO:0030278	BP	regulation of ossification	IGF1,MGP,SRGN,CCR1
0.0134	GO:0022408	BP	negative regulation of cell-cell adhesion	CD74,PAG1,RGCC,BMP2,GPNMB,VSIG4,HLA-DRB1
0.0134	GO:2001057	BP	reactive nitrogen species metabolic process	ICAM1,ACP5,SOD2,CD34,AIF1
0.0135	GO:0002367	BP	cytokine production involved in immune response	CD74,TREM1,KIT,FCER1G
0.0135	GO:0044800	BP	multi-organism membrane fusion	CD4,CXCR4
0.0135	GO:0019064	BP	fusion of virus membrane with host plasma membrane	CD4,CXCR4
0.0135	GO:0039663	BP	membrane fusion involved in viral entry into host cell	CD4,CXCR4
0.0136	GO:0003156	BP	regulation of animal organ formation	FGF10,BMP2,SPRY1
0.0136	GO:1901343	BP	negative regulation of vasculature development	STAB1,RGCC,CCL2,COL4A2,GPR4,ECSCR
0.0137	GO:0071394	BP	cellular response to testosterone stimulus	SPP1
0.0138	GO:0050872	BP	white fat cell differentiation	FGF10,FABP4
0.0138	GO:0045630	BP	positive regulation of T-helper 2 cell differentiation	CD86,IL18
0.0139	GO:0042063	BP	gliogenesis	FGF10,CCL2,CXCR4,BMP2,IL33,NTRK2,APCDD1,LYN
0.0139	GO:0045621	BP	positive regulation of lymphocyte differentiation	CD74,CD86,NCKAP1L,IL18,SYK
0.0139	GO:0048762	BP	mesenchymal cell differentiation	FGF10,JAG1,RGCC,BMP2,EDNRB,EDNRA,HEYL,SPRY1
0.0139	GO:0071385	BP	cellular response to glucocorticoid stimulus	ICAM1,CCL2,STC1
0.0139	GO:0071846	BP	actin filament debranching	GMFG
0.0139	GO:0006650	BP	glycerophospholipid metabolic process	FGF10,CD86,PLEK,APOC1,PLA2G7,PIK3AP1,KIT,CD28,CSF1R
0.0139	GO:1903426	BP	regulation of reactive oxygen species biosynthetic process	ICAM1,ACP5,SOD2,CD34,AIF1
0.014	GO:0051051	BP	negative regulation of transport	CD74,CD84,ICAM1,MMP9,SRGN,APOC1,IL33,STC1,CD34
0.014	GO:0032493	BP	response to bacterial lipoprotein	CD14,TLR1
0.0141	GO:0051385	BP	response to mineralocorticoid	CYBB
0.0142	GO:0097066	BP	response to thyroid hormone	KIT,CTSS
0.0143	GO:0002503	BP	peptide antigen assembly with MHC class II protein complex	HLA-DRA
0.0143	GO:0002888	BP	positive regulation of myeloid leukocyte mediated immunity	FCER1G
0.0143	GO:0043302	BP	positive regulation of leukocyte degranulation	FCER1G
0.0143	GO:0002824	BP	positive regulation of adaptive immune response based on somatic recombination of immune receptors built from immunoglobulin superfamily domains	CD4,SLC11A1,P2RX7,FCER1G,CD28
0.0144	GO:0034392	BP	negative regulation of smooth muscle cell apoptotic process	IGF1,ARRB2
0.0144	GO:0046579	BP	positive regulation of Ras protein signal transduction	IGF1,FGF10,GPR65,GPR4
0.0146	GO:0031659	BP	positive regulation of cyclin-dependent protein serine/threonine kinase activity involved in G1/S transition of mitotic cell cycle	FGF10,RGCC
0.0147	GO:0014828	BP	distal stomach smooth muscle contraction	KIT
0.0147	GO:0050868	BP	negative regulation of T cell activation	CD74,PAG1,GPNMB,VSIG4,HLA-DRB1
0.0147	GO:0120063	BP	stomach smooth muscle contraction	KIT
0.0147	GO:1990765	BP	colon smooth muscle contraction	KIT
0.0147	GO:0120064	BP	stomach pylorus smooth muscle contraction	KIT
0.0147	GO:1904343	BP	positive regulation of colon smooth muscle contraction	KIT
0.0147	GO:0002606	BP	positive regulation of dendritic cell antigen processing and presentation	SLC11A1,CD74
0.0147	GO:0071702	BP	organic substance transport	IGF1,SLC11A1,CD74,MSR1,LCP2,FYB,P2RX7,CD209,SLC7A8,PLTP,RGCC,AQP9,OLFM2,CCL2,SLC16A10,IL1RL1,IL18R1,PLEK,SPP1,SRGN,TREM1,APOC1,RAMP2,CHI3L1,SLC37A2,LCP1,IL33,ITGAX,ABCA8,ARRB2,ATP6V0D2,NTRK2,IL18,EDNRA,ABCA10,FCER1G,PPBP,SYK,ABCA1,FOLR2,CD14,APLN,SCG2,CD34,TLR1,UCP2,RAB39A,CSF1R,HLA-DRB1,LYN
0.0147	GO:0048671	BP	negative regulation of collateral sprouting	SPP1
0.0147	GO:1904341	BP	regulation of colon smooth muscle contraction	KIT
0.0147	GO:0097326	BP	melanocyte adhesion	KIT
0.0147	GO:0120065	BP	pyloric antrum smooth muscle contraction	KIT
0.0147	GO:0120072	BP	positive regulation of pyloric antrum smooth muscle contraction	KIT
0.0147	GO:0120071	BP	regulation of pyloric antrum smooth muscle contraction	KIT
0.0148	GO:0042482	BP	positive regulation of odontogenesis	BMP2,CD34
0.0148	GO:0035630	BP	bone mineralization involved in bone maturation	IGF1,BMP2
0.0148	GO:0002438	BP	acute inflammatory response to antigenic stimulus	ICAM1,FCER1G
0.0148	GO:0060135	BP	maternal process involved in female pregnancy	CCL2,SPP1,STC1
0.0148	GO:0001974	BP	blood vessel remodeling	FGF10,JAG1,TGM2
0.0148	GO:0045580	BP	regulation of T cell differentiation	CD74,CD86,NCKAP1L,IL18,SYK,CD28
0.0149	GO:0002532	BP	production of molecular mediator involved in inflammatory response	ALOX5AP,FCER1G,SYK,LYN
0.0149	GO:0032642	BP	regulation of chemokine production	CD74,IL1RL1,IL33,CSF1R
0.0149	GO:1904075	BP	positive regulation of trophectodermal cell proliferation	IGF1
0.0149	GO:1904073	BP	regulation of trophectodermal cell proliferation	IGF1
0.0149	GO:1902905	BP	positive regulation of supramolecular fiber organization	ICAM1,PLEK,NCKAP1L,GMFG,IQGAP2
0.0149	GO:0042104	BP	positive regulation of activated T cell proliferation	IGF1,CD86,IL18
0.015	GO:0051769	BP	regulation of nitric-oxide synthase biosynthetic process	CCL2,KDR
0.015	GO:0051767	BP	nitric-oxide synthase biosynthetic process	CCL2,KDR
0.0152	GO:0030819	BP	positive regulation of cAMP biosynthetic process	ADCYAP1R1,RAMP2,GPR65,EDNRA,ABCA1
0.0152	GO:0045091	BP	regulation of single stranded viral RNA replication via double stranded DNA intermediate	CXCL8
0.0152	GO:0002292	BP	T cell differentiation involved in immune response	CD86,IL18R1,FCER1G
0.0152	GO:0051546	BP	keratinocyte migration	FGF10,MMP9
0.0152	GO:0071496	BP	cellular response to external stimulus	PDK4,RRAGD,P2RX7,ICAM1,ITGA6,FOLR2,UCP2,MAP3K5,AIF1,LYN
0.0152	GO:0071384	BP	cellular response to corticosteroid stimulus	ICAM1,CCL2,STC1
0.0152	GO:0061028	BP	establishment of endothelial barrier	ICAM1,F11R,CDH5
0.0153	GO:0050678	BP	regulation of epithelial cell proliferation	IGF1,FGF10,CCL2,TNFAIP3,BMP2,KDR,EDNRB,SCG2,C5AR1
0.0153	GO:0032637	BP	interleukin-8 production	CHI3L1,CD14
0.0153	GO:2001233	BP	regulation of apoptotic signaling pathway	IGF1,CD74,FGF10,ICAM1,ITGA6,MMP9,TNFAIP3,ARRB2,ZNF385A,S100A9,SCG2
0.0154	GO:2000106	BP	regulation of leukocyte apoptotic process	CD74,P2RX7,MERTK,FCER1G,LYN
0.0154	GO:0032612	BP	interleukin-1 production	P2RX7,ACP5,TNFAIP3,ARRB2,ABCA1
0.0154	GO:0031666	BP	positive regulation of lipopolysaccharide-mediated signaling pathway	LY86,CD180
0.0155	GO:0002823	BP	negative regulation of adaptive immune response based on somatic recombination of immune receptors built from immunoglobulin superfamily domains	IL1RL1,IL33
0.0155	GO:1900371	BP	regulation of purine nucleotide biosynthetic process	ADCYAP1R1,RAMP2,EDNRB,GPR65,EDNRA,GUCY1A3,ABCA1
0.0155	GO:0046637	BP	regulation of alpha-beta T cell differentiation	CD86,NCKAP1L,IL18,SYK
0.0157	GO:0071673	BP	positive regulation of smooth muscle cell chemotaxis	AIF1
0.0157	GO:0042447	BP	hormone catabolic process	SPP1
0.0157	GO:0014738	BP	regulation of muscle hyperplasia	AIF1
0.0158	GO:0000079	BP	regulation of cyclin-dependent protein serine/threonine kinase activity	FGF10,CDKN3,RGCC,TNFAIP3,DIRAS3
0.0158	GO:0042476	BP	odontogenesis	FGF10,ITGA6,BMP2,TNFRSF11B,CD34
0.0158	GO:0002920	BP	regulation of humoral immune response	C1QC,A2M,C5AR1
0.0159	GO:0030808	BP	regulation of nucleotide biosynthetic process	ADCYAP1R1,RAMP2,EDNRB,GPR65,EDNRA,GUCY1A3,ABCA1
0.016	GO:0007568	BP	aging	TNFRSF1B,ICAM1,CCL2,CD86,EDNRB,VCAM1,PRELP
0.016	GO:0060317	BP	cardiac epithelial to mesenchymal transition	BMP2,HEYL,SPRY1
0.016	GO:0001910	BP	regulation of leukocyte mediated cytotoxicity	P2RX7,ICAM1,CCL2,ARRB2
0.016	GO:0007015	BP	actin filament organization	ICAM1,PLEK,NCKAP1L,GMFG,LCP1,IQGAP2,AIF1
0.0162	GO:0090280	BP	positive regulation of calcium ion import	CCL2,STC1
0.0163	GO:0061515	BP	myeloid cell development	TYROBP,NCKAP1L,KIT,ZNF385A
0.0163	GO:0070673	BP	response to interleukin-18	IL18R1,IL18
0.0164	GO:0007626	BP	locomotory behavior	PREX2,OLFM2,SOD2,PDE1B,CHL1,ARRB2,ZNF385A,HPGDS
0.0164	GO:0003422	BP	growth plate cartilage morphogenesis	STC1
0.0164	GO:0010477	BP	response to sulfur dioxide	ICAM1
0.0164	GO:0046632	BP	alpha-beta T cell differentiation	CD86,IL18R1,NCKAP1L,IL18,SYK
0.0164	GO:0097006	BP	regulation of plasma lipoprotein particle levels	MSR1,PLTP,APOC1,PLA2G7,ABCA1
0.0164	GO:0097012	BP	response to granulocyte macrophage colony-stimulating factor	CD4,PDE1B
0.0164	GO:0097011	BP	cellular response to granulocyte macrophage colony-stimulating factor stimulus	CD4,PDE1B
0.0164	GO:0003382	BP	epithelial cell morphogenesis	STC1,PECAM1
0.0164	GO:0044803	BP	multi-organism membrane organization	CD4,CXCR4
0.0165	GO:0070201	BP	regulation of establishment of protein localization	IGF1,IL1RL1,IL18R1,SRGN,LCP1,IL33,ITGAX,CD14,HLA-DRB1
0.0166	GO:0002703	BP	regulation of leukocyte mediated immunity	CD84,P2RX7,ARRB2,FCER1G,SYK,CD28,LYN
0.0166	GO:0001909	BP	leukocyte mediated cytotoxicity	P2RX7,ICAM1,CCL2,TREM1,ARRB2
0.0166	GO:0002821	BP	positive regulation of adaptive immune response	CD4,SLC11A1,P2RX7,FCER1G,CD28
0.0166	GO:0035584	BP	calcium-mediated signaling using intracellular calcium source	KDR,VCAM1
0.0166	GO:0009187	BP	cyclic nucleotide metabolic process	ADCYAP1R1,PDE1B,RAMP2,EDNRB,GPR65,EDNRA,GUCY1A3,ABCA1
0.0166	GO:0048245	BP	eosinophil chemotaxis	SCG2,CCL13
0.0167	GO:2000811	BP	negative regulation of anoikis	PDK4,NTRK2
0.0167	GO:0048681	BP	negative regulation of axon regeneration	SPP1
0.0168	GO:0042304	BP	regulation of fatty acid biosynthetic process	PDK4,APOC1
0.017	GO:0050672	BP	negative regulation of lymphocyte proliferation	GPNMB,VSIG4,HLA-DRB1,LYN
0.017	GO:0032945	BP	negative regulation of mononuclear cell proliferation	GPNMB,VSIG4,HLA-DRB1,LYN
0.0171	GO:0046486	BP	glycerolipid metabolic process	FGF10,CD86,PLEK,APOC1,PLA2G7,PIK3AP1,KIT,FABP4,CD28,CSF1R
0.0171	GO:0032273	BP	positive regulation of protein polymerization	ICAM1,NCKAP1L,GMFG,IQGAP2
0.0172	GO:2000516	BP	positive regulation of CD4-positive, alpha-beta T cell activation	CD86,NCKAP1L,IL18
0.0172	GO:0050829	BP	defense response to Gram-negative bacterium	CD4,SLC11A1,LYZ,TREM1,RNASE6
0.0173	GO:0001938	BP	positive regulation of endothelial cell proliferation	CCL2,BMP2,KDR,SCG2
0.0173	GO:0002064	BP	epithelial cell development	ICAM1,JAG1,F11R,STC1,GPR4,CDH5,PECAM1
0.0173	GO:0007265	BP	Ras protein signal transduction	IGF1,PREX2,FGF10,GPR65,FGD5,ELMO1,SPRY1,ABCA1,GPR4,AIF1,PECAM1
0.0174	GO:0002501	BP	peptide antigen assembly with MHC protein complex	HLA-DRA
0.0175	GO:1901623	BP	regulation of lymphocyte chemotaxis	CCL2,CXCL14
0.0175	GO:0043154	BP	negative regulation of cysteine-type endopeptidase activity involved in apoptotic process	BIRC3,TNFRSF1B,MMP9,ARRB2,NAIP
0.0175	GO:0002820	BP	negative regulation of adaptive immune response	IL1RL1,IL33
0.0175	GO:0046503	BP	glycerolipid catabolic process	APOC1,FABP4
0.0176	GO:0052652	BP	cyclic purine nucleotide metabolic process	ADCYAP1R1,RAMP2,EDNRB,GPR65,EDNRA,GUCY1A3,ABCA1
0.0176	GO:0039692	BP	single stranded viral RNA replication via double stranded DNA intermediate	CXCL8
0.0176	GO:0052551	BP	response to defense-related nitric oxide production by other organism involved in symbiotic interaction	GUCY1A3
0.0176	GO:0046058	BP	cAMP metabolic process	ADCYAP1R1,PDE1B,RAMP2,EDNRB,GPR65,EDNRA,ABCA1
0.0176	GO:0052565	BP	response to defense-related host nitric oxide production	GUCY1A3
0.0176	GO:1904029	BP	regulation of cyclin-dependent protein kinase activity	FGF10,CDKN3,RGCC,TNFAIP3,DIRAS3
0.0176	GO:0033032	BP	regulation of myeloid cell apoptotic process	FCER1G
0.0176	GO:0045780	BP	positive regulation of bone resorption	SPP1
0.0176	GO:0046852	BP	positive regulation of bone remodeling	SPP1
0.0176	GO:0008150	BP	biological_process	PDK4,TYROBP,IGF1,ICAM1,LYZ,AQP9,RASD1,CCL8,MGP,LY86,IL1RL1,IL18R1,PRG4,HSD11B1,SPP1,RARRES1,SRGN,PDE1B,F13A1,MT1G,APOC1,GMFG,CHI3L1,LYVE1,FST,IL33,ITGAX,IGSF6,CXCL14,PLA2G7,MERTK,VSIG4,KIT,FCER1G,STC1,C1QC,CXCL16,LAPTM5,VCAM1,CADM3,CTSS,CXCL5,PPBP,CPA3,CCR1,TNFRSF11B,CYBB,RNASE6,CXCL8,FABP4,CD14,APLN,GPR34,A2M,CD163,CD28,CDH5,CCL13,FPR3,COL4A1,PRELP,HLA-DRB1,C5AR1,MT1F,HLA-DRA,COL15A1,AIF1,MRC1,P…
0.0176	GO:0051495	BP	positive regulation of cytoskeleton organization	P2RX7,ICAM1,RGCC,PLEK,NCKAP1L,GMFG,GPR65,IQGAP2
0.0176	GO:0031657	BP	regulation of cyclin-dependent protein serine/threonine kinase activity involved in G1/S transition of mitotic cell cycle	FGF10,RGCC
0.0178	GO:0035162	BP	embryonic hemopoiesis	KDR,KIT
0.0178	GO:0030225	BP	macrophage differentiation	MMP9,C1QC,CSF1R
0.0179	GO:0006691	BP	leukotriene metabolic process	GGT5,ALOX5AP,SYK
0.0179	GO:0043552	BP	positive regulation of phosphatidylinositol 3-kinase activity	FLT1,KIT,LYN
0.0179	GO:0032102	BP	negative regulation of response to external stimulus	TNFRSF1B,ACP5,CCL2,TNFAIP3,SPP1,AOAH,CD34,THBD,AIF1
0.0179	GO:0042117	BP	monocyte activation	MT1G
0.0179	GO:0009190	BP	cyclic nucleotide biosynthetic process	ADCYAP1R1,RAMP2,EDNRB,GPR65,EDNRA,GUCY1A3,ABCA1
0.0179	GO:0036035	BP	osteoclast development	TYROBP
0.0179	GO:0097755	BP	positive regulation of blood vessel diameter	EDNRB,GUCY1A3,APLN
0.018	GO:0046545	BP	development of primary female sexual characteristics	ADCYAP1R1,ICAM1,ARRB2,ADAMTS1,KIT
0.018	GO:0002639	BP	positive regulation of immunoglobulin production	IL33,CD28
0.018	GO:0007566	BP	embryo implantation	MMP9,SPP1,STC1
0.0181	GO:0007249	BP	I-kappaB kinase/NF-kappaB signaling	CD4,CD74,BIRC3,IL1RL1,IL18R1,TNFAIP3,IL18,CD14,TGM2
0.0181	GO:0002708	BP	positive regulation of lymphocyte mediated immunity	FCER1G,CD28
0.0182	GO:0071322	BP	cellular response to carbohydrate stimulus	ICAM1,CCL2,CLEC7A,HLA-DRB1
0.0182	GO:0030845	BP	phospholipase C-inhibiting G-protein coupled receptor signaling pathway	PLEK
0.0182	GO:0010925	BP	positive regulation of inositol-polyphosphate 5-phosphatase activity	PLEK
0.0182	GO:0060305	BP	regulation of cell diameter	PLEK
0.0182	GO:0010924	BP	regulation of inositol-polyphosphate 5-phosphatase activity	PLEK
0.0182	GO:0010920	BP	negative regulation of inositol phosphate biosynthetic process	PLEK
0.0182	GO:0038172	BP	interleukin-33-mediated signaling pathway	IL1RL1
0.0182	GO:0023035	BP	CD40 signaling pathway	TREM2,TNFAIP3
0.0183	GO:0001975	BP	response to amphetamine	ICAM1,PDE1B
0.0183	GO:0001991	BP	regulation of systemic arterial blood pressure by circulatory renin-angiotensin	ENPEP,CPA3
0.0184	GO:0003018	BP	vascular process in circulatory system	ICAM1,SOD2,RAMP2,EDNRB,EDNRA,GUCY1A3,APLN
0.0185	GO:0038124	BP	toll-like receptor TLR6:TLR2 signaling pathway	CD14
0.0185	GO:0036499	BP	PERK-mediated unfolded protein response	CCL2,CXCL8
0.0185	GO:0071726	BP	cellular response to diacyl bacterial lipopeptide	CD14
0.0185	GO:0070571	BP	negative regulation of neuron projection regeneration	SPP1
0.0185	GO:0071724	BP	response to diacyl bacterial lipopeptide	CD14
0.0185	GO:0002792	BP	negative regulation of peptide secretion	CD74,RGCC,SRGN,IL33,CD34,UCP2
0.0185	GO:0010631	BP	epithelial cell migration	FGF10,MMP9,KDR,KIT,STC1,PECAM1
0.0185	GO:0070424	BP	regulation of nucleotide-binding oligomerization domain containing signaling pathway	BIRC3,TNFAIP3
0.0188	GO:0098751	BP	bone cell development	TYROBP,KIT
0.0188	GO:0043367	BP	CD4-positive, alpha-beta T cell differentiation	CD86,IL18R1,NCKAP1L,IL18
0.019	GO:0048146	BP	positive regulation of fibroblast proliferation	IGF1,CD74,FGF10
0.0191	GO:0003179	BP	heart valve morphogenesis	JAG1,BMP2,HEYL
0.0191	GO:0071317	BP	cellular response to isoquinoline alkaloid	AIF1
0.0191	GO:0001935	BP	endothelial cell proliferation	CCL2,BMP2,KDR,SCG2,CD34
0.0191	GO:0071315	BP	cellular response to morphine	AIF1
0.0191	GO:0044283	BP	small molecule biosynthetic process	PDK4,CD74,ADCYAP1R1,GGT5,PLTP,ACSS3,KYNU,PLEK,BMP2,APOC1,ALOX5AP,CYP27A1,HPGDS,SYK
0.0191	GO:0014900	BP	muscle hyperplasia	AIF1
0.0193	GO:0046688	BP	response to copper ion	ICAM1,MT1G
0.0194	GO:0031649	BP	heat generation	EDNRB,APLN
0.0194	GO:2001236	BP	regulation of extrinsic apoptotic signaling pathway	IGF1,FGF10,ICAM1,ITGA6,TNFAIP3,SCG2
0.0194	GO:0090132	BP	epithelium migration	FGF10,MMP9,KDR,KIT,STC1,PECAM1
0.0194	GO:0046598	BP	positive regulation of viral entry into host cell	CD4,CD74
0.0194	GO:0002675	BP	positive regulation of acute inflammatory response	FCER1G
0.0194	GO:0042743	BP	hydrogen peroxide metabolic process	CYBB
0.0194	GO:0045657	BP	positive regulation of monocyte differentiation	CD4,CD74
0.0195	GO:0048565	BP	digestive tract development	FGF10,ITGA6,EDNRB,KIT,CXCL8
0.0196	GO:0033552	BP	response to vitamin B3	CCL2
0.0196	GO:0035684	BP	helper T cell extravasation	CCL2
0.0196	GO:0071403	BP	cellular response to high density lipoprotein particle stimulus	CCL2
0.0196	GO:0051128	BP	regulation of cellular component organization	IGF1,ICAM1,CCL2,PLEK,SPP1,KDR,APOC1,GMFG,LCP1,ITGAX,CD53,IQGAP2,MERTK,KIT,FCER1G,CXCL16,CD14,APLN,CD28,CCL13
0.0198	GO:0045059	BP	positive thymic T cell selection	CD74,DOCK2
0.0199	GO:0031589	BP	cell-substrate adhesion	ITGA6,VWF,KDR,LYVE1,MERTK,VCAM1,CD34,PECAM1
0.0199	GO:0046777	BP	protein autophosphorylation	FLT1,KDR,GPNMB,NTRK2,KIT,SYK,CSF1R,LYN
0.0199	GO:0071320	BP	cellular response to cAMP	AQP9,STC1
0.0199	GO:0033028	BP	myeloid cell apoptotic process	FCER1G
0.0199	GO:0030540	BP	female genitalia development	FGF10,MERTK
0.02	GO:0002668	BP	negative regulation of T cell anergy	CD86
0.02	GO:0043016	BP	regulation of lymphotoxin A biosynthetic process	CD86
0.02	GO:0032761	BP	positive regulation of lymphotoxin A production	CD86
0.02	GO:0002665	BP	negative regulation of T cell tolerance induction	CD86
0.02	GO:1903038	BP	negative regulation of leukocyte cell-cell adhesion	CD74,PAG1,GPNMB,VSIG4,HLA-DRB1
0.02	GO:0033364	BP	mast cell secretory granule organization	SRGN
0.02	GO:0010743	BP	regulation of macrophage derived foam cell differentiation	MSR1,IL18,ABCA1
0.02	GO:0002912	BP	negative regulation of lymphocyte anergy	CD86
0.02	GO:0032681	BP	regulation of lymphotoxin A production	CD86
0.02	GO:0043017	BP	positive regulation of lymphotoxin A biosynthetic process	CD86
0.02	GO:0071407	BP	cellular response to organic cyclic compound	MSR1,P2RX7,ICAM1,ITGA6,AQP9,CCL2,SPP1,BMP2,ARRB2,IL18,STC1,HEYL,ABCA1,FOLR2,AIF1
0.0201	GO:0035051	BP	cardiocyte differentiation	IGF1,JAG1,BMP2,MYH11,ARRB2,SPRY1
0.0201	GO:0070838	BP	divalent metal ion transport	CD4,SLC11A1,CD84,ADCYAP1R1,P2RX7,ICAM1,CCL2,CCL8,RAMP2,ARRB2,STC1,CCR1,LYN
0.0203	GO:0032370	BP	positive regulation of lipid transport	P2RX7,PLTP,SPP1,ABCA1
0.0203	GO:0045444	BP	fat cell differentiation	FGF10,ITGA6,JAG1,SOD2,BMP2,ZNF385A,FABP4,CMKLR1
0.0203	GO:0038178	BP	complement component C5a signaling pathway	C5AR1
0.0203	GO:0051482	BP	positive regulation of cytosolic calcium ion concentration involved in phospholipase C-activating G-protein coupled signaling pathway	GPR65,GPR4,TGM2
0.0204	GO:0030817	BP	regulation of cAMP biosynthetic process	ADCYAP1R1,RAMP2,EDNRB,GPR65,EDNRA,ABCA1
0.0204	GO:0007219	BP	Notch signaling pathway	FGF10,NOTCH3,JAG1,BMP2,KIT,HEYL
0.0204	GO:0007160	BP	cell-matrix adhesion	KDR,LYVE1,VCAM1,CD34,PECAM1
0.0204	GO:0051384	BP	response to glucocorticoid	ICAM1,CCL2,STC1,AIF1
0.0204	GO:0071230	BP	cellular response to amino acid stimulus	RRAGD,NTRK2,CYBB,COL4A1
0.0205	GO:0061518	BP	microglial cell proliferation	IL33
0.0205	GO:0051025	BP	negative regulation of immunoglobulin secretion	IL33
0.0206	GO:0046578	BP	regulation of Ras protein signal transduction	IGF1,PREX2,FGF10,GPR65,FGD5,SPRY1,ABCA1,GPR4
0.0206	GO:0006816	BP	calcium ion transport	CD4,CD84,ADCYAP1R1,P2RX7,ICAM1,CCL2,CCL8,RAMP2,ARRB2,STC1,CCR1,LYN
0.0207	GO:0006939	BP	smooth muscle contraction	MYH11,EDNRB,EDNRA,KIT,GUCY1A3
0.0207	GO:0010899	BP	regulation of phosphatidylcholine catabolic process	APOC1
0.0207	GO:0007220	BP	Notch receptor processing	NOTCH3,JAG1
0.0207	GO:0046425	BP	regulation of JAK-STAT cascade	IGF1,IL18,KIT,CSF1R,LYN,PECAM1
0.0207	GO:1904892	BP	regulation of STAT cascade	IGF1,IL18,KIT,CSF1R,LYN,PECAM1
0.0207	GO:0030816	BP	positive regulation of cAMP metabolic process	ADCYAP1R1,RAMP2,GPR65,EDNRA,ABCA1
0.0207	GO:0014031	BP	mesenchymal cell development	JAG1,EDNRB,EDNRA,HEYL
0.0208	GO:0042489	BP	negative regulation of odontogenesis of dentin-containing tooth	TNFRSF11B
0.0208	GO:0002604	BP	regulation of dendritic cell antigen processing and presentation	SLC11A1,CD74
0.0208	GO:0090130	BP	tissue migration	FGF10,MMP9,KDR,KIT,STC1,PECAM1
0.0209	GO:0030799	BP	regulation of cyclic nucleotide metabolic process	ADCYAP1R1,RAMP2,EDNRB,GPR65,EDNRA,GUCY1A3,ABCA1
0.021	GO:0045069	BP	regulation of viral genome replication	CXCL8,CD28
0.021	GO:0044057	BP	regulation of system process	IGF1,ICAM1,KIT,STC1,GUCY1A3,APLN,AIF1
0.0211	GO:0097178	BP	ruffle assembly	ICAM1,AIF1
0.0211	GO:0072511	BP	divalent inorganic cation transport	CD4,SLC11A1,CD84,ADCYAP1R1,P2RX7,ICAM1,CCL2,CCL8,RAMP2,ARRB2,STC1,CCR1,LYN
0.0212	GO:0042487	BP	regulation of odontogenesis of dentin-containing tooth	BMP2,TNFRSF11B
0.0214	GO:0034374	BP	low-density lipoprotein particle remodeling	PLA2G7
0.0214	GO:0035645	BP	enteric smooth muscle cell differentiation	EDNRB
0.0215	GO:1990001	BP	inhibition of cysteine-type endopeptidase activity involved in apoptotic process	BIRC3,NAIP
0.0215	GO:1903010	BP	regulation of bone development	TYROBP
0.0215	GO:0002720	BP	positive regulation of cytokine production involved in immune response	FCER1G
0.0215	GO:0090218	BP	positive regulation of lipid kinase activity	FLT1,KIT,LYN
0.0216	GO:0048545	BP	response to steroid hormone	SPP1,STC1,CYBB,AIF1
0.0216	GO:0019062	BP	virion attachment to host cell	ICAM1,CD209
0.0216	GO:1903725	BP	regulation of phospholipid metabolic process	FLT1,APOC1,KIT,LYN
0.0217	GO:1900035	BP	negative regulation of cellular response to heat	CD34
0.0217	GO:0048484	BP	enteric nervous system development	EDNRB,EDNRA
0.0218	GO:0032685	BP	negative regulation of granulocyte macrophage colony-stimulating factor production	CD84
0.0219	GO:0051466	BP	positive regulation of corticotropin-releasing hormone secretion	APLN
0.0219	GO:2000503	BP	positive regulation of natural killer cell chemotaxis	CXCL14
0.0219	GO:0060183	BP	apelin receptor signaling pathway	APLN
0.0219	GO:0042475	BP	odontogenesis of dentin-containing tooth	FGF10,ITGA6,BMP2,TNFRSF11B
0.0219	GO:0032743	BP	positive regulation of interleukin-2 production	CD4,CD86,CD28
0.0219	GO:1904022	BP	positive regulation of G-protein coupled receptor internalization	APLN
0.0219	GO:0043378	BP	positive regulation of CD8-positive, alpha-beta T cell differentiation	NCKAP1L
0.0219	GO:0043523	BP	regulation of neuron apoptotic process	CCL2,CHL1,NTRK2,C5AR1,NAIP
0.022	GO:0014821	BP	phasic smooth muscle contraction	EDNRB,KIT
0.022	GO:0035296	BP	regulation of tube diameter	ICAM1,EDNRB,GUCY1A3,APLN
0.022	GO:0034375	BP	high-density lipoprotein particle remodeling	PLTP,APOC1
0.022	GO:0003184	BP	pulmonary valve morphogenesis	JAG1,HEYL
0.022	GO:0003177	BP	pulmonary valve development	JAG1,HEYL
0.022	GO:0097242	BP	amyloid-beta clearance	MSR1,ITGAM
0.022	GO:0097746	BP	regulation of blood vessel diameter	ICAM1,EDNRB,GUCY1A3,APLN
0.022	GO:0070613	BP	regulation of protein processing	C1QC,C1QA,A2M,C5AR1,NAIP
0.0221	GO:0071672	BP	negative regulation of smooth muscle cell chemotaxis	AIF1
0.0221	GO:0060192	BP	negative regulation of lipase activity	APOC1,ANGPTL4
0.0223	GO:0099551	BP	trans-synaptic signaling by neuropeptide, modulating synaptic transmission	NTRK2
0.0223	GO:0019730	BP	antimicrobial humoral response	LYZ,RNASE6,CCL13
0.0226	GO:0006171	BP	cAMP biosynthetic process	ADCYAP1R1,RAMP2,EDNRB,GPR65,EDNRA,ABCA1
0.0227	GO:0007588	BP	excretion	AQP9,EDNRB,STC1
0.0227	GO:0048670	BP	regulation of collateral sprouting	SPP1
0.0228	GO:1903317	BP	regulation of protein maturation	C1QC,C1QA,A2M,C5AR1,NAIP
0.0229	GO:0031100	BP	animal organ regeneration	CCL2,LCP1,C5AR1
0.023	GO:0061756	BP	leukocyte adhesion to vascular endothelial cell	ICAM1,VCAM1
0.023	GO:0032651	BP	regulation of interleukin-1 beta production	P2RX7,ACP5,TNFAIP3,ARRB2
0.023	GO:0002705	BP	positive regulation of leukocyte mediated immunity	FCER1G,CD28
0.0231	GO:0051048	BP	negative regulation of secretion	CD74,CD84,SRGN,IL33,CD34
0.0233	GO:0014911	BP	positive regulation of smooth muscle cell migration	IGF1,AIF1
0.0233	GO:0097306	BP	cellular response to alcohol	CYBB
0.0233	GO:0060602	BP	branch elongation of an epithelium	FGF10,SPRY1
0.0234	GO:0015855	BP	pyrimidine nucleobase transport	AQP9
0.0234	GO:1904823	BP	purine nucleobase transmembrane transport	AQP9
0.0234	GO:0036216	BP	cellular response to stem cell factor stimulus	KIT
0.0234	GO:0061115	BP	lung proximal/distal axis specification	FGF10
0.0234	GO:0006629	BP	lipid metabolic process	PDK4,CD74,FGF10,PLTP,ST8SIA4,CD86,PLEK,HSD11B1,SPP1,BMP2,APOC1,ALOX5AP,CYP27A1,PLA2G7,PIK3AP1,KIT,CYGB,HPGDS,ANGPTL4,FABP4,CD28,CSF1R,LYN
0.0234	GO:0060496	BP	mesenchymal-epithelial cell signaling involved in lung development	FGF10
0.0234	GO:0003170	BP	heart valve development	JAG1,BMP2,HEYL
0.0234	GO:0060436	BP	bronchiole morphogenesis	FGF10
0.0234	GO:0050675	BP	regulation of urothelial cell proliferation	FGF10
0.0234	GO:0050674	BP	urothelial cell proliferation	FGF10
0.0234	GO:0036215	BP	response to stem cell factor	KIT
0.0234	GO:0060432	BP	lung pattern specification process	FGF10
0.0234	GO:0050677	BP	positive regulation of urothelial cell proliferation	FGF10
0.0234	GO:0097324	BP	melanocyte migration	KIT
0.0234	GO:0060879	BP	semicircular canal fusion	FGF10
0.0234	GO:0038109	BP	Kit signaling pathway	KIT
0.0234	GO:0010919	BP	regulation of inositol phosphate biosynthetic process	ADCYAP1R1,PLEK
0.0234	GO:0060495	BP	cell-cell signaling involved in lung development	FGF10
0.0235	GO:0055006	BP	cardiac cell development	IGF1,JAG1,MYH11,SPRY1
0.0236	GO:0009968	BP	negative regulation of signal transduction	IGF1,CD74,PREX2,FGF10,P2RX7,ICAM1,ITGA6,MMP9,SFRP4,SOD2,IL1RL1,PLEK,TNFAIP3,BMP2,FST,ARRB2,APCDD1,ZNF385A,HEYL,SPRY1,CXCL8,CD14,APLN,SCG2,LYN
0.0237	GO:0001834	BP	trophectodermal cell proliferation	IGF1
0.0239	GO:0031640	BP	killing of cells of other organism	P2RX7,LYZ,TREM1,CCL13
0.0239	GO:0072537	BP	fibroblast activation	RGCC,CYGB
0.0239	GO:0061444	BP	endocardial cushion cell development	JAG1
0.0239	GO:0044364	BP	disruption of cells of other organism	P2RX7,LYZ,TREM1,CCL13
0.0239	GO:0035710	BP	CD4-positive, alpha-beta T cell activation	CD86,IL18R1,NCKAP1L,IL18
0.0239	GO:0061844	BP	antimicrobial humoral immune response mediated by antimicrobial peptide	S100A9,RNASE6,CCL13
0.0239	GO:0033363	BP	secretory granule organization	SRGN,ZNF385A,ABCA1
0.024	GO:0002468	BP	dendritic cell antigen processing and presentation	SLC11A1,CD74
0.0241	GO:0045628	BP	regulation of T-helper 2 cell differentiation	CD86,IL18
0.0241	GO:0046629	BP	gamma-delta T cell activation	NCKAP1L,SYK
0.0241	GO:0043269	BP	regulation of ion transport	CD4,CD84,ADCYAP1R1,P2RX7,ICAM1,MMP9,SFRP4,CCL2,ARRB2,STC1,CLIC6,CTSS,CCR1,SYK,CYBB,LYN
0.0241	GO:0045926	BP	negative regulation of growth	SPP1,MT1G
0.0243	GO:0051897	BP	positive regulation of protein kinase B signaling	CHI3L1,CD28
0.0244	GO:0003197	BP	endocardial cushion development	JAG1,BMP2,HEYL
0.0244	GO:0051901	BP	positive regulation of mitochondrial depolarization	P2RX7,KDR
0.0246	GO:0002262	BP	myeloid cell homeostasis	NCKAP1L,MERTK,KIT,FCER1G
0.0246	GO:0044650	BP	adhesion of symbiont to host cell	ICAM1,CD209
0.0247	GO:0030316	BP	osteoclast differentiation	TYROBP,CCR1,CSF1R,LILRB3
0.0247	GO:0010189	BP	vitamin E biosynthetic process	PLTP
0.0248	GO:0071280	BP	cellular response to copper ion	MT1G
0.0249	GO:0071312	BP	cellular response to alkaloid	ICAM1,AIF1
0.025	GO:0000132	BP	establishment of mitotic spindle orientation	FGF10,SPRY1
0.025	GO:0042493	BP	response to drug	ADCYAP1R1,P2RX7,ICAM1,CCL2,SOD2,CD86,NCKAP1L,ABCA8,TNFRSF11B,ABCA1,CYBB,LYN
0.0251	GO:0010915	BP	regulation of very-low-density lipoprotein particle clearance	APOC1
0.0251	GO:0010916	BP	negative regulation of very-low-density lipoprotein particle clearance	APOC1
0.0251	GO:1903307	BP	positive regulation of regulated secretory pathway	FCER1G
0.0252	GO:0019637	BP	organophosphate metabolic process	FMO1,IGF1,FGF10,ADCYAP1R1,P2RX7,FLT1,CD86,KYNU,PLEK,PDE1B,APOC1,RAMP2,EDNRB,GPR65,PLA2G7,EDNRA,PIK3AP1,KIT,GUCY1A3,ABCA1,PFKFB3,SMPDL3A,CD28,GIMAP7,CSF1R,LYN
0.0253	GO:0032880	BP	regulation of protein localization	IGF1,CCL2,MMD,IL1RL1,IL18R1,SRGN,LCP1,IL33,ITGAX,CD14,HLA-DRB1
0.0253	GO:0035635	BP	entry of bacterium into host cell	CXCL8
0.0254	GO:0006690	BP	icosanoid metabolic process	CD74,GGT5,ALOX5AP,HPGDS,SYK
0.0254	GO:0072677	BP	eosinophil migration	SCG2,CCL13
0.0254	GO:0050880	BP	regulation of blood vessel size	ICAM1,EDNRB,GUCY1A3,APLN
0.0255	GO:0055123	BP	digestive system development	FGF10,ITGA6,EDNRB,KIT,CXCL8
0.0257	GO:0043420	BP	anthranilate metabolic process	KYNU
0.0257	GO:0085029	BP	extracellular matrix assembly	RGCC,RAMP2,MYH11
0.0257	GO:0034516	BP	response to vitamin B6	KYNU
0.0259	GO:0072010	BP	glomerular epithelium development	JAG1,CD34
0.0259	GO:0042340	BP	keratan sulfate catabolic process	FMOD,PRELP
0.0259	GO:0035150	BP	regulation of tube size	ICAM1,EDNRB,GUCY1A3,APLN
0.0262	GO:0140029	BP	exocytic process	PLEK,FCER1G,SYK,LYN
0.0264	GO:0009266	BP	response to temperature stimulus	IGF1,CCL2,SOD2,ARRB2,CD14,CD34,UCP2,LYN
0.0264	GO:0043122	BP	regulation of I-kappaB kinase/NF-kappaB signaling	CD4,CD74,BIRC3,IL1RL1,IL18R1,TNFAIP3,IL18,TGM2
0.0264	GO:2000119	BP	negative regulation of sodium-dependent phosphate transport	SFRP4
0.0268	GO:1903580	BP	positive regulation of ATP metabolic process	IGF1,P2RX7,PFKFB3
0.0268	GO:0032970	BP	regulation of actin filament-based process	ICAM1,PLEK,NCKAP1L,GMFG,IQGAP2,F11R,STC1,CSF1R
0.027	GO:0048679	BP	regulation of axon regeneration	SPP1
0.027	GO:0032715	BP	negative regulation of interleukin-6 production	TNFAIP3,NCKAP1L,ARRB2
0.0274	GO:0045454	BP	cell redox homeostasis	CYBB
0.0275	GO:0002282	BP	microglial cell activation involved in immune response	IL33
0.0275	GO:0034128	BP	negative regulation of MyD88-independent toll-like receptor signaling pathway	CD14
0.0275	GO:0034105	BP	positive regulation of tissue remodeling	SPP1,IL18,SYK
0.0276	GO:1904707	BP	positive regulation of vascular smooth muscle cell proliferation	MMP9,MAP3K5
0.0276	GO:0002479	BP	antigen processing and presentation of exogenous peptide antigen via MHC class I, TAP-dependent	CYBB
0.0276	GO:2000209	BP	regulation of anoikis	PDK4,NTRK2
0.0277	GO:0071354	BP	cellular response to interleukin-6	ICAM1,CCL2
0.0277	GO:1904037	BP	positive regulation of epithelial cell apoptotic process	RGCC,SFRP4,ECSCR
0.0278	GO:0045619	BP	regulation of lymphocyte differentiation	CD74,CD86,NCKAP1L,IL18,SYK,CD28
0.0279	GO:0048668	BP	collateral sprouting	SPP1
0.028	GO:0008015	BP	blood circulation	ICAM1,EDNRB,ENPEP,STC1,CPA3,GUCY1A3,APLN,CD34
0.028	GO:0071887	BP	leukocyte apoptotic process	CD74,MERTK,FCER1G
0.028	GO:0006027	BP	glycosaminoglycan catabolic process	LYVE1,PRELP
0.028	GO:1901655	BP	cellular response to ketone	ICAM1,CCL2,SPP1
0.0282	GO:0042311	BP	vasodilation	SOD2,EDNRB,GUCY1A3
0.0282	GO:0030336	BP	negative regulation of cell migration	CCL2,IL33,STC1,CYGB,AIF1
0.0282	GO:0045916	BP	negative regulation of complement activation	A2M
0.0282	GO:2000258	BP	negative regulation of protein activation cascade	A2M
0.0283	GO:0043370	BP	regulation of CD4-positive, alpha-beta T cell differentiation	CD86,NCKAP1L,IL18
0.0283	GO:0003081	BP	regulation of systemic arterial blood pressure by renin-angiotensin	ENPEP,CPA3
0.0283	GO:0044062	BP	regulation of excretion	EDNRB,STC1
0.0283	GO:0030318	BP	melanocyte differentiation	EDNRB,KIT
0.0283	GO:0071671	BP	regulation of smooth muscle cell chemotaxis	AIF1
0.0284	GO:0001845	BP	phagolysosome assembly	P2RX7,RAB39A
0.0285	GO:0060445	BP	branching involved in salivary gland morphogenesis	FGF10,TGM2
0.0285	GO:0031341	BP	regulation of cell killing	P2RX7,ICAM1,CCL2,ARRB2
0.0286	GO:0018262	BP	isopeptide cross-linking	TGM2
0.0286	GO:0006706	BP	steroid catabolic process	SPP1
0.0286	GO:0018153	BP	isopeptide cross-linking via N6-(L-isoglutamyl)-L-lysine	TGM2
0.0286	GO:0061304	BP	retinal blood vessel morphogenesis	COL4A1
0.0287	GO:0051152	BP	positive regulation of smooth muscle cell differentiation	OLFM2,KIT
0.0288	GO:0032490	BP	detection of molecule of bacterial origin	TREM2,TLR1
0.0288	GO:0035691	BP	macrophage migration inhibitory factor signaling pathway	CD74
0.0288	GO:0070391	BP	response to lipoteichoic acid	TREM2,CD14
0.0288	GO:0034314	BP	Arp2/3 complex-mediated actin nucleation	GMFG,IQGAP2
0.0288	GO:0071223	BP	cellular response to lipoteichoic acid	TREM2,CD14
0.0289	GO:0003013	BP	circulatory system process	ICAM1,EDNRB,ENPEP,STC1,CPA3,GUCY1A3,APLN,CD34
0.029	GO:0090077	BP	foam cell differentiation	MSR1,IL18,ABCA1
0.029	GO:0010742	BP	macrophage derived foam cell differentiation	MSR1,IL18,ABCA1
0.029	GO:0015722	BP	canalicular bile acid transport	AQP9
0.029	GO:0071918	BP	urea transmembrane transport	AQP9
0.0293	GO:0043396	BP	corticotropin-releasing hormone secretion	APLN
0.0293	GO:0043397	BP	regulation of corticotropin-releasing hormone secretion	APLN
0.0294	GO:1902166	BP	negative regulation of intrinsic apoptotic signaling pathway in response to DNA damage by p53 class mediator	CD74,ZNF385A
0.0297	GO:0070560	BP	protein secretion by platelet	PLEK
0.0297	GO:0046006	BP	regulation of activated T cell proliferation	IGF1,CD86,IL18
0.0298	GO:0060804	BP	positive regulation of Wnt signaling pathway by BMP signaling pathway	BMP2
0.0298	GO:0051042	BP	negative regulation of calcium-independent cell-cell adhesion	BMP2
0.03	GO:0002637	BP	regulation of immunoglobulin production	IL33,CD28
0.03	GO:0045824	BP	negative regulation of innate immune response	TNFAIP3,ARRB2,A2M
0.03	GO:0042310	BP	vasoconstriction	ICAM1,EDNRB,APLN
0.03	GO:0033700	BP	phospholipid efflux	APOC1,ABCA1
0.0301	GO:2000117	BP	negative regulation of cysteine-type endopeptidase activity	BIRC3,TNFRSF1B,MMP9,ARRB2,NAIP
0.0301	GO:0008209	BP	androgen metabolic process	SPP1
0.0301	GO:0034127	BP	regulation of MyD88-independent toll-like receptor signaling pathway	CD14
0.0301	GO:0070570	BP	regulation of neuron projection regeneration	SPP1
0.0301	GO:0039694	BP	viral RNA genome replication	CXCL8
0.0301	GO:0090673	BP	endothelial cell-matrix adhesion	PECAM1
0.0301	GO:1901568	BP	fatty acid derivative metabolic process	CD74,GGT5,ACSS3,ALOX5AP,HPGDS,SYK
0.0302	GO:0030833	BP	regulation of actin filament polymerization	ICAM1,NCKAP1L,GMFG,IQGAP2
0.0303	GO:0032925	BP	regulation of activin receptor signaling pathway	FGF10,FST
0.0304	GO:0035850	BP	epithelial cell differentiation involved in kidney development	JAG1,CD34,GPR4
0.0304	GO:0071705	BP	nitrogen compound transport	IGF1,SLC11A1,CD74,MSR1,LCP2,FYB,P2RX7,CD209,SLC7A8,RGCC,AQP9,OLFM2,CCL2,SLC16A10,IL1RL1,IL18R1,PLEK,SRGN,TREM1,RAMP2,CHI3L1,LCP1,IL33,ITGAX,ARRB2,ATP6V0D2,NTRK2,IL18,FCER1G,SYK,ABCA1,FOLR2,CD14,APLN,SCG2,CD34,TLR1,UCP2,RAB39A,CSF1R,HLA-DRB1,LYN
0.0304	GO:0014075	BP	response to amine	ICAM1,PDE1B
0.0306	GO:0045596	BP	negative regulation of cell differentiation	IGF1,CD74,FGF10,NOTCH3,JAG1,TMEM176B,SPP1,BMP2,EDNRB,CXCL14,IL18,C1QC,LILRB3,LYN
0.0307	GO:0034599	BP	cellular response to oxidative stress	NCF4,MMP9,SOD2,NCF2,TNFAIP3,CYBB,MAP3K5,AIF1,GPX3
0.0308	GO:0048872	BP	homeostasis of number of cells	CD74,TNFAIP3,NCKAP1L,MERTK,KIT,FCER1G,LYN
0.031	GO:0045670	BP	regulation of osteoclast differentiation	TYROBP,CCR1,LILRB3
0.0311	GO:0032725	BP	positive regulation of granulocyte macrophage colony-stimulating factor production	IL18,SYK
0.0311	GO:0045579	BP	positive regulation of B cell differentiation	NCKAP1L,SYK
0.0312	GO:0006704	BP	glucocorticoid biosynthetic process	HSD11B1,BMP2
0.0312	GO:0043931	BP	ossification involved in bone maturation	IGF1,BMP2
0.0312	GO:0006026	BP	aminoglycan catabolic process	LYVE1,PRELP
0.0312	GO:0071447	BP	cellular response to hydroperoxide	AIF1
0.0313	GO:0006885	BP	regulation of pH	PDK4,SLC11A1,EDNRB,ATP6V0D2,RAB39A
0.0313	GO:0021793	BP	chemorepulsion of branchiomotor axon	PLXNA4
0.0313	GO:0002762	BP	negative regulation of myeloid leukocyte differentiation	C1QC,LILRB3,LYN
0.0313	GO:0019079	BP	viral genome replication	CXCL8,CD28
0.0313	GO:0030814	BP	regulation of cAMP metabolic process	ADCYAP1R1,RAMP2,EDNRB,GPR65,EDNRA,ABCA1
0.0313	GO:0051402	BP	neuron apoptotic process	CCL2,CHL1,NTRK2,C5AR1,NAIP
0.0315	GO:0043281	BP	regulation of cysteine-type endopeptidase activity involved in apoptotic process	BIRC3,TNFRSF1B,MMP9,ARRB2,S100A9,MAP3K5,NAIP
0.0315	GO:0042044	BP	fluid transport	AQP9,EDNRB
0.0315	GO:0050931	BP	pigment cell differentiation	SOD2,EDNRB,KIT
0.0316	GO:0008630	BP	intrinsic apoptotic signaling pathway in response to DNA damage	CD74,TNFRSF1B,SOD2,BCL2A1,ZNF385A
0.0316	GO:1904349	BP	positive regulation of small intestine smooth muscle contraction	KIT
0.0316	GO:1990770	BP	small intestine smooth muscle contraction	KIT
0.0316	GO:0038162	BP	erythropoietin-mediated signaling pathway	KIT
0.0316	GO:1904347	BP	regulation of small intestine smooth muscle contraction	KIT
0.0318	GO:0008593	BP	regulation of Notch signaling pathway	FGF10,JAG1,KIT
0.0319	GO:0070667	BP	negative regulation of mast cell proliferation	LYN
0.0319	GO:0072109	BP	glomerular mesangium development	CD34,GPR4
0.0319	GO:0070447	BP	positive regulation of oligodendrocyte progenitor proliferation	LYN
0.0319	GO:0090265	BP	positive regulation of immune complex clearance by monocytes and macrophages	CCL2
0.0319	GO:1905237	BP	response to cyclosporin A	CCL2
0.0319	GO:2000502	BP	negative regulation of natural killer cell chemotaxis	CCL2
0.0319	GO:0001570	BP	vasculogenesis	KDR,RAMP2,NTRK2,CD34
0.0319	GO:0051881	BP	regulation of mitochondrial membrane potential	P2RX7,SOD2,KDR,UCP2
0.032	GO:0009441	BP	glycolate metabolic process	IGF1
0.032	GO:0033628	BP	regulation of cell adhesion mediated by integrin	NCKAP1L,SYK,LYN
0.032	GO:0045931	BP	positive regulation of mitotic cell cycle	IGF1,CD28,AIF1
0.032	GO:1904181	BP	positive regulation of membrane depolarization	P2RX7,KDR
0.0322	GO:0010648	BP	negative regulation of cell communication	IGF1,CD74,PREX2,FGF10,P2RX7,ICAM1,ITGA6,MMP9,SFRP4,SOD2,IL1RL1,PLEK,TNFAIP3,BMP2,FST,ARRB2,APCDD1,ZNF385A,HEYL,SPRY1,CXCL8,CD14,APLN,SCG2,UCP2,LYN
0.0325	GO:0040001	BP	establishment of mitotic spindle localization	FGF10,SPRY1
0.0327	GO:0002644	BP	negative regulation of tolerance induction	CD86
0.0327	GO:0045404	BP	positive regulation of interleukin-4 biosynthetic process	CD86
0.0327	GO:0032494	BP	response to peptidoglycan	TREM2,C5AR1
0.0328	GO:0002718	BP	regulation of cytokine production involved in immune response	FCER1G
0.0328	GO:0008542	BP	visual learning	PDE1B,KIT
0.0328	GO:0045650	BP	negative regulation of macrophage differentiation	C1QC
0.0328	GO:0050864	BP	regulation of B cell activation	CD74,TNFAIP3,NCKAP1L,SYK,CD28,LYN
0.0329	GO:0034148	BP	negative regulation of toll-like receptor 5 signaling pathway	TNFAIP3
0.0329	GO:0070429	BP	negative regulation of nucleotide-binding oligomerization domain containing 1 signaling pathway	TNFAIP3
0.0329	GO:0034147	BP	regulation of toll-like receptor 5 signaling pathway	TNFAIP3
0.033	GO:0006869	BP	lipid transport	MSR1,P2RX7,PLTP,AQP9,SPP1,APOC1,ABCA8,ABCA10,SYK,ABCA1
0.0332	GO:0023057	BP	negative regulation of signaling	IGF1,CD74,PREX2,FGF10,P2RX7,ICAM1,ITGA6,MMP9,SFRP4,SOD2,IL1RL1,PLEK,TNFAIP3,BMP2,FST,ARRB2,APCDD1,ZNF385A,HEYL,SPRY1,CXCL8,CD14,APLN,SCG2,UCP2,LYN
0.0332	GO:0048483	BP	autonomic nervous system development	EDNRB,EDNRA,PLXNA4
0.0334	GO:1905314	BP	semi-lunar valve development	JAG1,HEYL
0.0334	GO:2000490	BP	negative regulation of hepatic stellate cell activation	CYGB
0.0334	GO:2000146	BP	negative regulation of cell motility	CCL2,IL33,STC1,CYGB,AIF1
0.0334	GO:0007565	BP	female pregnancy	MMP9,CCL2,SPP1,RAMP2,STC1,UCP2,THBD
0.0335	GO:0010885	BP	regulation of cholesterol storage	MSR1,ABCA1
0.0335	GO:0050886	BP	endocrine process	ENPEP,CPA3,APLN
0.0335	GO:0061517	BP	macrophage proliferation	IL33
0.0336	GO:0110053	BP	regulation of actin filament organization	ICAM1,PLEK,NCKAP1L,GMFG,IQGAP2
0.0336	GO:1904407	BP	positive regulation of nitric oxide metabolic process	ICAM1,AIF1
0.0336	GO:0045429	BP	positive regulation of nitric oxide biosynthetic process	ICAM1,AIF1
0.0337	GO:0016045	BP	detection of bacterium	TLR1,HLA-DRB1
0.0337	GO:0060696	BP	regulation of phospholipid catabolic process	APOC1
0.0337	GO:0071670	BP	smooth muscle cell chemotaxis	AIF1
0.0339	GO:0032535	BP	regulation of cellular component size	ICAM1,PLEK,SPP1,NCKAP1L,GMFG,IQGAP2
0.0339	GO:0002706	BP	regulation of lymphocyte mediated immunity	FCER1G,CD28
0.034	GO:0072073	BP	kidney epithelium development	JAG1,BMP2,HEYL,SPRY1,CD34
0.034	GO:0042483	BP	negative regulation of odontogenesis	TNFRSF11B
0.0342	GO:0007597	BP	blood coagulation, intrinsic pathway	VWF,A2M
0.0344	GO:0038061	BP	NIK/NF-kappaB signaling	CHI3L1,CD14
0.0345	GO:0045840	BP	positive regulation of mitotic nuclear division	IGF1,CD28
0.0345	GO:2000725	BP	regulation of cardiac muscle cell differentiation	IGF1,BMP2,ARRB2
0.0345	GO:0010574	BP	regulation of vascular endothelial growth factor production	CCL2,C5AR1
0.0345	GO:0032495	BP	response to muramyl dipeptide	JAG1,TNFAIP3
0.0345	GO:0001867	BP	complement activation, lectin pathway	A2M
0.0345	GO:0034138	BP	toll-like receptor 3 signaling pathway	CD86,TNFAIP3
0.0345	GO:0097756	BP	negative regulation of blood vessel diameter	ICAM1,EDNRB,APLN
0.0345	GO:0032965	BP	regulation of collagen biosynthetic process	RGCC,CCL2,CYGB
0.0347	GO:0097341	BP	zymogen inhibition	BIRC3,NAIP
0.0347	GO:0097340	BP	inhibition of cysteine-type endopeptidase activity	BIRC3,NAIP
0.0347	GO:1903727	BP	positive regulation of phospholipid metabolic process	FLT1,KIT,LYN
0.0347	GO:0043551	BP	regulation of phosphatidylinositol 3-kinase activity	FLT1,KIT,LYN
0.0349	GO:0043270	BP	positive regulation of ion transport	CD4,ADCYAP1R1,P2RX7,CCL2,ARRB2,STC1,CTSS,CCR1
0.0349	GO:0031103	BP	axon regeneration	SPP1,CHL1
0.035	GO:0044406	BP	adhesion of symbiont to host	ICAM1,CD209
0.035	GO:0007497	BP	posterior midgut development	EDNRB
0.0351	GO:0016053	BP	organic acid biosynthetic process	PDK4,CD74,GGT5,KYNU,APOC1,ALOX5AP,CYP27A1,HPGDS,SYK
0.0351	GO:0046394	BP	carboxylic acid biosynthetic process	PDK4,CD74,GGT5,KYNU,APOC1,ALOX5AP,CYP27A1,HPGDS,SYK
0.0353	GO:0036323	BP	vascular endothelial growth factor receptor-1 signaling pathway	FLT1
0.0353	GO:0006491	BP	N-glycan processing	MGAT4A,ST8SIA4
0.0353	GO:0001936	BP	regulation of endothelial cell proliferation	RGCC,CCL2,BMP2,KDR,SCG2
0.0353	GO:0072254	BP	metanephric glomerular mesangial cell differentiation	CD34
0.0353	GO:0035759	BP	mesangial cell-matrix adhesion	CD34
0.0353	GO:0072011	BP	glomerular endothelium development	CD34
0.0353	GO:0071657	BP	positive regulation of granulocyte colony-stimulating factor production	CD34
0.0353	GO:0072209	BP	metanephric mesangial cell differentiation	CD34
0.0353	GO:0044467	BP	glial cell-derived neurotrophic factor secretion	CD34
0.0353	GO:1900168	BP	positive regulation of glial cell-derived neurotrophic factor secretion	CD34
0.0353	GO:0061138	BP	morphogenesis of a branching epithelium	FGF10,BMP2,EDNRA,SPRY1,COL4A1,TGM2
0.0353	GO:1901258	BP	positive regulation of macrophage colony-stimulating factor production	CD34
0.0353	GO:1900166	BP	regulation of glial cell-derived neurotrophic factor secretion	CD34
0.0355	GO:0090303	BP	positive regulation of wound healing	CCL2,PLEK,THBD
0.0356	GO:0032701	BP	negative regulation of interleukin-18 production	CD84
0.0357	GO:0030853	BP	negative regulation of granulocyte differentiation	C1QC
0.0357	GO:0002686	BP	negative regulation of leukocyte migration	CCL2,IL33
0.0357	GO:0043376	BP	regulation of CD8-positive, alpha-beta T cell differentiation	NCKAP1L
0.0357	GO:0010955	BP	negative regulation of protein processing	BIRC3,A2M,NAIP
0.0357	GO:1904020	BP	regulation of G-protein coupled receptor internalization	APLN
0.0357	GO:0071549	BP	cellular response to dexamethasone stimulus	ICAM1,CCL2
0.0357	GO:1902165	BP	regulation of intrinsic apoptotic signaling pathway in response to DNA damage by p53 class mediator	CD74,ZNF385A
0.0357	GO:1903318	BP	negative regulation of protein maturation	BIRC3,A2M,NAIP
0.0358	GO:0010212	BP	response to ionizing radiation	PTPRC,ICAM1,CCL2,SOD2,VCAM1,THBD
0.036	GO:0030949	BP	positive regulation of vascular endothelial growth factor receptor signaling pathway	FGF10,FLT1
0.036	GO:0008653	BP	lipopolysaccharide metabolic process	AOAH
0.036	GO:0051294	BP	establishment of spindle orientation	FGF10,SPRY1
0.036	GO:0006644	BP	phospholipid metabolic process	FGF10,CD86,PLEK,APOC1,PLA2G7,PIK3AP1,KIT,CD28,CSF1R,LYN
0.036	GO:0070977	BP	bone maturation	IGF1,BMP2
0.036	GO:0032755	BP	positive regulation of interleukin-6 production	FCER1G
0.0362	GO:0010744	BP	positive regulation of macrophage derived foam cell differentiation	MSR1,IL18
0.0362	GO:0050755	BP	chemokine metabolic process	TREM1,IL18
0.0362	GO:0030866	BP	cortical actin cytoskeleton organization	PLEK,NCKAP1L
0.0362	GO:0002921	BP	negative regulation of humoral immune response	A2M
0.0362	GO:0045064	BP	T-helper 2 cell differentiation	CD86,IL18
0.0363	GO:0099538	BP	synaptic signaling via neuropeptide	NTRK2
0.0363	GO:0099540	BP	trans-synaptic signaling by neuropeptide	NTRK2
0.0363	GO:0014015	BP	positive regulation of gliogenesis	CXCR4,BMP2,LYN
0.0363	GO:0031348	BP	negative regulation of defense response	TNFRSF1B,ACP5,TNFAIP3,AOAH,ARRB2,A2M
0.0365	GO:0032652	BP	regulation of interleukin-1 production	P2RX7,ACP5,TNFAIP3,ARRB2
0.0365	GO:0045913	BP	positive regulation of carbohydrate metabolic process	IGF1,ADCYAP1R1,P2RX7,PFKFB3
0.0365	GO:0032956	BP	regulation of actin cytoskeleton organization	ICAM1,PLEK,NCKAP1L,GMFG,IQGAP2,F11R,CSF1R
0.0366	GO:0015844	BP	monoamine transport	FCER1G
0.0366	GO:0044344	BP	cellular response to fibroblast growth factor stimulus	FGF10,CCL2,SPRY1,CXCL8
0.0366	GO:0050798	BP	activated T cell proliferation	IGF1,CD86,IL18
0.0366	GO:2000514	BP	regulation of CD4-positive, alpha-beta T cell activation	CD86,NCKAP1L,IL18
0.0367	GO:0009115	BP	xanthine catabolic process	AOX1
0.0367	GO:0010875	BP	positive regulation of cholesterol efflux	PLTP,ABCA1
0.0367	GO:0006948	BP	induction by virus of host cell-cell fusion	CD4
0.0368	GO:1903707	BP	negative regulation of hemopoiesis	CD74,TMEM176B,C1QC,LILRB3,LYN
0.0369	GO:0098543	BP	detection of other organism	TLR1,HLA-DRB1
0.0369	GO:0010573	BP	vascular endothelial growth factor production	CCL2,C5AR1
0.0369	GO:0007632	BP	visual behavior	PDE1B,KIT
0.037	GO:0034143	BP	regulation of toll-like receptor 4 signaling pathway	TNFAIP3,LYN
0.037	GO:0097300	BP	programmed necrotic cell death	CD14,MAP3K5
0.037	GO:0090199	BP	regulation of release of cytochrome c from mitochondria	IGF1,MMP9,ARRB2
0.0371	GO:0009725	BP	response to hormone	PDK4,SPP1,STC1,CTSS,CYBB,AIF1
0.0371	GO:0034638	BP	phosphatidylcholine catabolic process	APOC1
0.0371	GO:0045921	BP	positive regulation of exocytosis	FCER1G
0.0372	GO:0009408	BP	response to heat	IGF1,CCL2,CD14,CD34
0.0372	GO:0034130	BP	toll-like receptor 1 signaling pathway	TLR1
0.0372	GO:0032928	BP	regulation of superoxide anion generation	ACP5,SYK
0.0373	GO:0032958	BP	inositol phosphate biosynthetic process	ADCYAP1R1,PLEK
0.0375	GO:0022602	BP	ovulation cycle process	ICAM1,ARRB2,ADAMTS1,KIT
0.0375	GO:0002031	BP	G-protein coupled receptor internalization	ARRB2,APLN
0.0375	GO:0002223	BP	stimulatory C-type lectin receptor signaling pathway	CD209,FCER1G,SYK,CLEC7A,LYN
0.0375	GO:0002902	BP	regulation of B cell apoptotic process	CD74,LYN
0.0375	GO:0008626	BP	granzyme-mediated apoptotic signaling pathway	SRGN
0.0377	GO:0051258	BP	protein polymerization	ICAM1,NCKAP1L,GMFG,IQGAP2,AIF1
0.0377	GO:0071335	BP	hair follicle cell proliferation	FGF10
0.0377	GO:0060595	BP	fibroblast growth factor receptor signaling pathway involved in mammary gland specification	FGF10
0.0377	GO:0060915	BP	mesenchymal cell differentiation involved in lung development	FGF10
0.0377	GO:0060876	BP	semicircular canal formation	FGF10
0.0377	GO:0060661	BP	submandibular salivary gland formation	FGF10
0.0377	GO:0070075	BP	tear secretion	FGF10
0.0377	GO:0042430	BP	indole-containing compound metabolic process	KYNU,PDE1B
0.0377	GO:0060485	BP	mesenchyme development	FGF10,JAG1,RGCC,BMP2,EDNRB,EDNRA,HEYL,SPRY1
0.0377	GO:0060667	BP	branch elongation involved in salivary gland morphogenesis	FGF10
0.0377	GO:0071338	BP	positive regulation of hair follicle cell proliferation	FGF10
0.0377	GO:0060615	BP	mammary gland bud formation	FGF10
0.0377	GO:0032845	BP	negative regulation of homeostatic process	CD74,P2RX7,TNFAIP3,FCER1G,TNFRSF11B,UCP2,LYN
0.0377	GO:0070352	BP	positive regulation of white fat cell proliferation	FGF10
0.0377	GO:0061033	BP	secretion by lung epithelial cell involved in lung growth	FGF10
0.0377	GO:0071336	BP	regulation of hair follicle cell proliferation	FGF10
0.0378	GO:0006876	BP	cellular cadmium ion homeostasis	SLC11A1
0.0378	GO:0001100	BP	negative regulation of exit from mitosis	RGCC
0.0378	GO:0015840	BP	urea transport	AQP9
0.0378	GO:0006641	BP	triglyceride metabolic process	APOC1,FABP4
0.0378	GO:0015707	BP	nitrite transport	SLC11A1
0.0378	GO:0015793	BP	glycerol transport	AQP9
0.0378	GO:0001306	BP	age-dependent response to oxidative stress	SOD2
0.0378	GO:0001315	BP	age-dependent response to reactive oxygen species	SOD2
0.0378	GO:0003069	BP	acetylcholine-mediated vasodilation involved in regulation of systemic arterial blood pressure	SOD2
0.0378	GO:0048773	BP	erythrophore differentiation	SOD2
0.0378	GO:0003070	BP	regulation of systemic arterial blood pressure by neurotransmitter	SOD2
0.0378	GO:0007571	BP	age-dependent general metabolic decline	SOD2
0.0378	GO:0003068	BP	regulation of systemic arterial blood pressure by acetylcholine	SOD2
0.0381	GO:1903900	BP	regulation of viral life cycle	CXCL8,CD28
0.0382	GO:0014834	BP	skeletal muscle satellite cell maintenance involved in skeletal muscle regeneration	IGF1
0.0382	GO:0030279	BP	negative regulation of ossification	SRGN,CCR1
0.0383	GO:0051004	BP	regulation of lipoprotein lipase activity	APOC1,ANGPTL4
0.0383	GO:0048566	BP	embryonic digestive tract development	CXCL8
0.0383	GO:0022604	BP	regulation of cell morphogenesis	ICAM1,CCL2,SPP1,KDR,NTRK2,KIT,CCL13
0.0383	GO:0070392	BP	detection of lipoteichoic acid	TREM2
0.0383	GO:0043902	BP	positive regulation of multi-organism process	CD74,LY86,EDNRB,CD28
0.0383	GO:0038118	BP	C-C chemokine receptor CCR7 signaling pathway	TREM2
0.0383	GO:0035855	BP	megakaryocyte development	KIT,ZNF385A
0.0383	GO:1903080	BP	regulation of C-C chemokine receptor CCR7 signaling pathway	TREM2
0.0383	GO:1903082	BP	positive regulation of C-C chemokine receptor CCR7 signaling pathway	TREM2
0.0383	GO:2000350	BP	positive regulation of CD40 signaling pathway	TREM2
0.0383	GO:0061443	BP	endocardial cushion cell differentiation	JAG1
0.0383	GO:0061326	BP	renal tubule development	JAG1,BMP2,HEYL,COL4A1
0.0384	GO:0008643	BP	carbohydrate transport	IGF1,AQP9,PPBP
0.0388	GO:0048304	BP	positive regulation of isotype switching to IgG isotypes	CD28
0.0388	GO:0051271	BP	negative regulation of cellular component movement	CCL2,IL33,STC1,CYGB,AIF1
0.0389	GO:0002220	BP	innate immune response activating cell surface receptor signaling pathway	CD209,FCER1G,SYK,CLEC7A,LYN
0.0389	GO:0000902	BP	cell morphogenesis	ICAM1,CCL2,SPP1,KDR,CHL1,MERTK,KIT,STC1,CCL13,PECAM1
0.0391	GO:0060441	BP	epithelial tube branching involved in lung morphogenesis	FGF10,SPRY1
0.0394	GO:0060284	BP	regulation of cell development	TYROBP,IGF1,NOTCH3,JAG1,MMD,SPP1,CXCR4,BMP2,EDNRB,NTRK2,KIT,HEYL,CDH5,PLXNA4,LYN
0.0394	GO:0090279	BP	regulation of calcium ion import	CCL2,STC1
0.0396	GO:0097350	BP	neutrophil clearance	MERTK
0.0396	GO:0070488	BP	neutrophil aggregation	S100A9
0.0396	GO:0035606	BP	peptidyl-cysteine S-trans-nitrosylation	S100A9
0.0397	GO:0002381	BP	immunoglobulin production involved in immunoglobulin mediated immune response	CD28,HLA-DRB1
0.04	GO:0010878	BP	cholesterol storage	MSR1,ABCA1
0.0401	GO:1901136	BP	carbohydrate derivative catabolic process	PDE1B,LYVE1,PRELP
0.0403	GO:2000484	BP	positive regulation of interleukin-8 secretion	CD14,TLR1
0.0403	GO:0042886	BP	amide transport	IGF1,CD74,MSR1,LCP2,FYB,P2RX7,CD209,RGCC,AQP9,OLFM2,CCL2,IL1RL1,IL18R1,PLEK,SRGN,TREM1,RAMP2,CHI3L1,LCP1,IL33,ITGAX,ARRB2,ATP6V0D2,IL18,SYK,ABCA1,FOLR2,CD14,APLN,SCG2,CD34,TLR1,UCP2,RAB39A,CSF1R,HLA-DRB1,LYN
0.0404	GO:0051216	BP	cartilage development	MGP,CHI3L1,STC1
0.0405	GO:0090201	BP	negative regulation of release of cytochrome c from mitochondria	IGF1,ARRB2
0.0405	GO:0033344	BP	cholesterol efflux	PLTP,APOC1,ABCA1
0.0405	GO:0010985	BP	negative regulation of lipoprotein particle clearance	APOC1
0.0407	GO:0071774	BP	response to fibroblast growth factor	FGF10,CCL2,SPRY1,CXCL8
0.0411	GO:0045661	BP	regulation of myoblast differentiation	CXCL14,IL18,MAP3K5
0.0413	GO:0051461	BP	positive regulation of corticotropin secretion	APLN
0.0413	GO:0033574	BP	response to testosterone	SPP1
0.0414	GO:0034440	BP	lipid oxidation	PDK4,PLA2G7,CYGB
0.0415	GO:0045669	BP	positive regulation of osteoblast differentiation	IGF1,JAG1,BMP2
0.0415	GO:0055099	BP	response to high density lipoprotein particle	CCL2
0.0415	GO:0042130	BP	negative regulation of T cell proliferation	GPNMB,VSIG4,HLA-DRB1
0.0415	GO:0090264	BP	regulation of immune complex clearance by monocytes and macrophages	CCL2
0.0415	GO:0002436	BP	immune complex clearance by monocytes and macrophages	CCL2
0.0415	GO:0002434	BP	immune complex clearance	CCL2
0.0415	GO:1901624	BP	negative regulation of lymphocyte chemotaxis	CCL2
0.0415	GO:0097053	BP	L-kynurenine catabolic process	KYNU
0.0415	GO:0019442	BP	tryptophan catabolic process to acetyl-CoA	KYNU
0.0417	GO:0034316	BP	negative regulation of Arp2/3 complex-mediated actin nucleation	GMFG
0.0418	GO:0043086	BP	negative regulation of catalytic activity	BIRC3,TNFRSF1B,PREX2,MMP9,TNFAIP3,NCKAP1L,APOC1,GMFG,EDNRB,ARRB2,IQGAP2,F11R,SPRY1,ANGPTL4,FABP4,A2M,NAIP,LYN
0.042	GO:2000353	BP	positive regulation of endothelial cell apoptotic process	RGCC,ECSCR
0.042	GO:0007398	BP	ectoderm development	ITGA6,ITGAM
0.0422	GO:0007010	BP	cytoskeleton organization	FGF10,P2RX7,ICAM1,ABLIM1,RGCC,CCL2,PLEK,NCKAP1L,GMFG,MYH11,DOCK2,LCP1,GPR65,IQGAP2,FGD5,ELMO1,KIT,F11R,S100A9,SPRY1,CCL13,CSF1R,SVIL,AIF1
0.0422	GO:0015696	BP	ammonium transport	FCER1G
0.0422	GO:0009056	BP	catabolic process	LYZ,SPP1,PDE1B,APOC1,LYVE1,IL33,PLA2G7,CTSS,RNASE6,FABP4,COL4A1,PRELP,COL15A1
0.0422	GO:0009268	BP	response to pH	GPR65,CTSS,GPR4
0.0422	GO:0032782	BP	bile acid secretion	AQP9
0.0422	GO:0006863	BP	purine nucleobase transport	AQP9
0.0422	GO:0097368	BP	establishment of Sertoli cell barrier	ICAM1
0.0425	GO:0033209	BP	tumor necrosis factor-mediated signaling pathway	BIRC3,TNFRSF1B,TNFAIP3,PLVAP,TNFRSF11B,SYK
0.0425	GO:0045402	BP	regulation of interleukin-4 biosynthetic process	CD86
0.0425	GO:0032641	BP	lymphotoxin A production	CD86
0.0425	GO:0042097	BP	interleukin-4 biosynthetic process	CD86
0.0425	GO:0042109	BP	lymphotoxin A biosynthetic process	CD86
0.0425	GO:0090382	BP	phagosome maturation	P2RX7,ATP6V0D2,RAB39A
0.0427	GO:0030301	BP	cholesterol transport	MSR1,PLTP,APOC1,ABCA1
0.0427	GO:0048645	BP	animal organ formation	FGF10,BMP2,SPRY1
0.0428	GO:0014744	BP	positive regulation of muscle adaptation	AIF1
0.0428	GO:1903428	BP	positive regulation of reactive oxygen species biosynthetic process	ICAM1,AIF1
0.0429	GO:1904406	BP	negative regulation of nitric oxide metabolic process	ACP5,CD34
0.0429	GO:0008277	BP	regulation of G-protein coupled receptor protein signaling pathway	PLEK,RAMP2,ARRB2,CXCL8,APLN
0.0429	GO:0045019	BP	negative regulation of nitric oxide biosynthetic process	ACP5,CD34
0.0431	GO:0003401	BP	axis elongation	FGF10,SPRY1
0.0432	GO:0010712	BP	regulation of collagen metabolic process	RGCC,CCL2,CYGB
0.0433	GO:0045598	BP	regulation of fat cell differentiation	JAG1,SOD2,BMP2,ZNF385A,CMKLR1
0.0433	GO:0050758	BP	regulation of thymidylate synthase biosynthetic process	FOLR2
0.0433	GO:0045010	BP	actin nucleation	GMFG,IQGAP2
0.0433	GO:0071231	BP	cellular response to folic acid	FOLR2
0.0433	GO:0050757	BP	thymidylate synthase biosynthetic process	FOLR2
0.0434	GO:0001763	BP	morphogenesis of a branching structure	FGF10,BMP2,EDNRA,SPRY1,COL4A1,TGM2
0.0435	GO:0007178	BP	transmembrane receptor protein serine/threonine kinase signaling pathway	FGF10,SFRP4,CCL2,FMOD,BMP2,FST,ARRB2,F11R,CDH5
0.0437	GO:0034198	BP	cellular response to amino acid starvation	RRAGD,UCP2,MAP3K5
0.0439	GO:0098801	BP	regulation of renal system process	EDNRB,STC1
0.0439	GO:0050922	BP	negative regulation of chemotaxis	CCL2,AIF1
0.0439	GO:0002456	BP	T cell mediated immunity	SLC11A1,P2RX7,ICAM1,JAG1
0.0439	GO:0034382	BP	chylomicron remnant clearance	APOC1
0.0439	GO:0034447	BP	very-low-density lipoprotein particle clearance	APOC1
0.0439	GO:0010873	BP	positive regulation of cholesterol esterification	APOC1
0.0439	GO:0033630	BP	positive regulation of cell adhesion mediated by integrin	NCKAP1L,SYK
0.0439	GO:0071830	BP	triglyceride-rich lipoprotein particle clearance	APOC1
0.0441	GO:1904304	BP	regulation of gastro-intestinal system smooth muscle contraction	KIT
0.0441	GO:0002005	BP	angiotensin catabolic process in blood	ENPEP
0.0441	GO:0010959	BP	regulation of metal ion transport	CD4,CD84,ADCYAP1R1,P2RX7,ICAM1,CCL2,ARRB2,STC1,CCR1,LYN
0.0441	GO:0050709	BP	negative regulation of protein secretion	RGCC,SRGN,IL33,CD34,UCP2
0.0441	GO:0048170	BP	positive regulation of long-term neuronal synaptic plasticity	KIT
0.0441	GO:1904306	BP	positive regulation of gastro-intestinal system smooth muscle contraction	KIT
0.0441	GO:0019217	BP	regulation of fatty acid metabolic process	PDK4,APOC1
0.0441	GO:0030865	BP	cortical cytoskeleton organization	PLEK,NCKAP1L
0.0441	GO:0051785	BP	positive regulation of nuclear division	IGF1,CD28
0.0441	GO:0060374	BP	mast cell differentiation	KIT
0.0441	GO:0043276	BP	anoikis	PDK4,NTRK2
0.0441	GO:0051896	BP	regulation of protein kinase B signaling	CHI3L1,CD28
0.0441	GO:0035701	BP	hematopoietic stem cell migration	KIT
0.0441	GO:0040013	BP	negative regulation of locomotion	CCL2,IL33,STC1,CYGB,AIF1
0.0442	GO:0061005	BP	cell differentiation involved in kidney development	JAG1,CD34,GPR4
0.0445	GO:0008202	BP	steroid metabolic process	HSD11B1,SPP1,APOC1
0.0445	GO:0043433	BP	negative regulation of sequence-specific DNA binding transcription factor activity	SFRP4,TNFAIP3,ARRB2,HEYL,CMKLR1
0.0446	GO:0060283	BP	negative regulation of oocyte development	IGF1
0.0446	GO:1905880	BP	negative regulation of oogenesis	IGF1
0.0446	GO:0097164	BP	ammonium ion metabolic process	PDE1B,APOC1,PLA2G7
0.0449	GO:0010675	BP	regulation of cellular carbohydrate metabolic process	PDK4,IGF1,PLEK
0.0449	GO:0032964	BP	collagen biosynthetic process	RGCC,CCL2,CYGB
0.0449	GO:0044246	BP	regulation of multicellular organismal metabolic process	RGCC,CCL2,CYGB
0.045	GO:0006633	BP	fatty acid biosynthetic process	PDK4,CD74,APOC1
0.0455	GO:0050771	BP	negative regulation of axonogenesis	SPP1
0.0455	GO:0018199	BP	peptidyl-glutamine modification	TGM2
0.0455	GO:0014043	BP	negative regulation of neuron maturation	EDNRB
0.0458	GO:1901552	BP	positive regulation of endothelial cell development	CDH5
0.0458	GO:1903142	BP	positive regulation of establishment of endothelial barrier	CDH5
0.0458	GO:0006984	BP	ER-nucleus signaling pathway	CXCL8
0.0458	GO:0042093	BP	T-helper cell differentiation	CD86,IL18R1,IL18
0.0459	GO:0002906	BP	negative regulation of mature B cell apoptotic process	CD74
0.0459	GO:0002901	BP	mature B cell apoptotic process	CD74
0.0459	GO:0002905	BP	regulation of mature B cell apoptotic process	CD74
0.0459	GO:0048799	BP	animal organ maturation	IGF1,BMP2
0.046	GO:0032371	BP	regulation of sterol transport	PLTP,APOC1,ABCA1
0.046	GO:0032374	BP	regulation of cholesterol transport	PLTP,APOC1,ABCA1
0.046	GO:0031102	BP	neuron projection regeneration	SPP1
0.046	GO:0046069	BP	cGMP catabolic process	PDE1B
0.046	GO:0071655	BP	regulation of granulocyte colony-stimulating factor production	CD34
0.046	GO:0071611	BP	granulocyte colony-stimulating factor production	CD34
0.0461	GO:1903036	BP	positive regulation of response to wounding	CCL2,PLEK,THBD
0.0461	GO:0006639	BP	acylglycerol metabolic process	APOC1,FABP4
0.0461	GO:0072530	BP	purine-containing compound transmembrane transport	AQP9
0.0463	GO:0019835	BP	cytolysis	P2RX7,LYZ,MMD
0.0466	GO:0051459	BP	regulation of corticotropin secretion	APLN
0.0466	GO:0070358	BP	actin polymerization-dependent cell motility	NCKAP1L
0.0467	GO:0048302	BP	regulation of isotype switching to IgG isotypes	CD28
0.0467	GO:0006638	BP	neutral lipid metabolic process	APOC1,FABP4
0.0467	GO:0038094	BP	Fc-gamma receptor signaling pathway	NCKAP1L,ELMO1,FCER1G,SYK,LYN
0.0468	GO:2000027	BP	regulation of organ morphogenesis	FGF10,TNFAIP3,BMP2,ARRB2,SPRY1,TNFRSF11B,CD34
0.0472	GO:0060249	BP	anatomical structure homeostasis	PDK4,LYZ,SPP1,TNFRSF11B
0.0473	GO:0003130	BP	BMP signaling pathway involved in heart induction	BMP2
0.0473	GO:0051040	BP	regulation of calcium-independent cell-cell adhesion	BMP2
0.0473	GO:0003134	BP	endodermal-mesodermal cell signaling involved in heart induction	BMP2
0.0473	GO:0060128	BP	corticotropin hormone secreting cell differentiation	BMP2
0.0473	GO:0001656	BP	metanephros development	FGF10,SPRY1,CD34
0.0473	GO:0003181	BP	atrioventricular valve morphogenesis	BMP2,HEYL
0.0473	GO:0003133	BP	endodermal-mesodermal cell signaling	BMP2
0.0474	GO:0090330	BP	regulation of platelet aggregation	SYK,LYN
0.0474	GO:0034332	BP	adherens junction organization	KDR,CADM3,CDH5
0.0475	GO:0030888	BP	regulation of B cell proliferation	CD74,NCKAP1L,LYN
0.0476	GO:0051591	BP	response to cAMP	AQP9,STC1
0.0476	GO:2000377	BP	regulation of reactive oxygen species metabolic process	ICAM1,ACP5,SOD2,SYK,CD34,AIF1
0.0476	GO:0002431	BP	Fc receptor mediated stimulatory signaling pathway	NCKAP1L,ELMO1,FCER1G,SYK,LYN
0.0479	GO:1903305	BP	regulation of regulated secretory pathway	FCER1G
0.048	GO:0001990	BP	regulation of systemic arterial blood pressure by hormone	ENPEP,CPA3
0.0482	GO:0046110	BP	xanthine metabolic process	AOX1
0.0484	GO:2000116	BP	regulation of cysteine-type endopeptidase activity	BIRC3,TNFRSF1B,MMP9,ARRB2,S100A9,MAP3K5,NAIP
0.0484	GO:0044764	BP	multi-organism cellular process	CD4,BIRC3,CXCR4
0.0484	GO:0001541	BP	ovarian follicle development	ICAM1,KIT
0.0485	GO:0032616	BP	interleukin-13 production	IL33,IL18
0.0485	GO:0048145	BP	regulation of fibroblast proliferation	IGF1,CD74,FGF10
0.0487	GO:0008211	BP	glucocorticoid metabolic process	HSD11B1,BMP2
0.0487	GO:0032655	BP	regulation of interleukin-12 production	ACP5,ARRB2,CMKLR1
0.0488	GO:0002377	BP	immunoglobulin production	IL33,CD28,HLA-DRB1
0.0488	GO:0002540	BP	leukotriene production involved in inflammatory response	ALOX5AP
0.0488	GO:0002538	BP	arachidonic acid metabolite production involved in inflammatory response	ALOX5AP
0.0489	GO:0030194	BP	positive regulation of blood coagulation	PLEK,THBD
0.0489	GO:0002763	BP	positive regulation of myeloid leukocyte differentiation	CD74,CCR1
0.0489	GO:1900048	BP	positive regulation of hemostasis	PLEK,THBD
0.0489	GO:0070265	BP	necrotic cell death	CD14,MAP3K5
0.049	GO:0032355	BP	response to estradiol	CD4,FGF10,ADCYAP1R1,CCL2,RAMP2
0.0491	GO:0002294	BP	CD4-positive, alpha-beta T cell differentiation involved in immune response	CD86,IL18R1,IL18
0.0492	GO:0010876	BP	lipid localization	MSR1,P2RX7,PLTP,AQP9,SPP1,APOC1,ABCA8,ABCA10,SYK,ABCA1
0.0492	GO:0043550	BP	regulation of lipid kinase activity	FLT1,KIT,LYN
0.0492	GO:0002457	BP	T cell antigen processing and presentation	ICAM1
0.0492	GO:0048291	BP	isotype switching to IgG isotypes	CD28
0.0493	GO:0061299	BP	retina vasculature morphogenesis in camera-type eye	COL4A1
0.0493	GO:0050890	BP	cognition	PDE1B,CHL1,KIT,HLA-DRA
0.0495	GO:0048144	BP	fibroblast proliferation	IGF1,CD74,FGF10
0.0495	GO:0021644	BP	vagus nerve morphogenesis	PLXNA4
0.0495	GO:0021784	BP	postganglionic parasympathetic fiber development	PLXNA4
0.0497	GO:0071548	BP	response to dexamethasone	ICAM1,CCL2
0.0498	GO:0060594	BP	mammary gland specification	FGF10
0.0498	GO:0060648	BP	mammary gland bud morphogenesis	FGF10
0.0498	GO:0060447	BP	bud outgrowth involved in lung branching	FGF10
0.0498	GO:0048807	BP	female genitalia morphogenesis	FGF10
0.0498	GO:0060435	BP	bronchiole development	FGF10
0.0498	GO:0006820	BP	anion transport	SLC11A1,P2RX7,SLC7A8,AQP9,SFRP4,SLC16A10,APOC1,SLC37A2,NTRK2,STC1,CLIC6,SYK,ABCA1,FOLR2
0.0498	GO:0030538	BP	embryonic genitalia morphogenesis	FGF10
0.05	GO:0045655	BP	regulation of monocyte differentiation	CD4,CD74
0.05	GO:0002371	BP	dendritic cell cytokine production	KIT
0.05	GO:0001942	BP	hair follicle development	FGF10,FST,APCDD1
0.05	GO:0071353	BP	cellular response to interleukin-4	MRC1
0.05	GO:0014910	BP	regulation of smooth muscle cell migration	IGF1,AIF1
0.05	GO:0015851	BP	nucleobase transport	AQP9
0.05	GO:0048754	BP	branching morphogenesis of an epithelial tube	FGF10,BMP2,EDNRA,SPRY1,COL4A1
2.58e-25	GO:0044459	CC	plasma membrane part	STAB1,CD4,TYROBP,IGF1,SLC11A1,CD74,TNFRSF1B,MSR1,LCP2,CD84,PAG1,MCAM,ADCYAP1R1,PTPRC,P2RX7,ICAM1,CD209,ITGA6,CD200,SLC7A8,TSPAN15,GGT5,NCF4,JAG1,FLT1,AQP9,CD37,OLFM2,MMD,SLC16A10,CD86,IL1RL1,PLEK,NCF2,NCKAP1L,BMP2,KDR,PLVAP,RAMP2,LYVE1,CD180,EDNRB,LCP1,GPNMB,ENTPD1,ENPEP,GPR65,ITGAX,IGSF6,ARRB2,CD53,ATP6V0D2,NTRK2,EDNRA,MERTK,FGD5,APCDD1,KIT,FCER1G,STC1,LAPTM5,VCAM1,CADM3,CCR1,EMCN,TNFRSF11B,SYK,…
4.33e-23	GO:0031226	CC	intrinsic component of plasma membrane	STAB1,CD4,TYROBP,SLC11A1,TNFRSF1B,MSR1,CD84,PAG1,ADCYAP1R1,PTPRC,P2RX7,ICAM1,ITGA6,CD200,SLC7A8,TSPAN15,GGT5,NCF4,JAG1,FLT1,AQP9,CD37,OLFM2,MMD,SLC16A10,NCF2,NCKAP1L,BMP2,KDR,RAMP2,LYVE1,CD180,EDNRB,GPNMB,ENTPD1,ENPEP,GPR65,ITGAX,IGSF6,CD53,NTRK2,EDNRA,MERTK,APCDD1,FCER1G,LAPTM5,CADM3,CCR1,TNFRSF11B,ABCA1,CYBB,FOLR2,ITGAM,TM4SF1,CD14,FPR1,GPR34,CD34,TLR1,CMKLR1,GPR4,CD163,CD28,THBD,CSF1R,EVI2B,FP…
1.54e-21	GO:0005887	CC	integral component of plasma membrane	STAB1,CD4,TYROBP,SLC11A1,TNFRSF1B,MSR1,CD84,PAG1,ADCYAP1R1,PTPRC,P2RX7,ICAM1,ITGA6,CD200,SLC7A8,TSPAN15,NCF4,JAG1,FLT1,AQP9,CD37,OLFM2,MMD,SLC16A10,NCF2,NCKAP1L,BMP2,KDR,RAMP2,LYVE1,CD180,EDNRB,GPNMB,ENTPD1,ENPEP,GPR65,ITGAX,IGSF6,CD53,NTRK2,EDNRA,MERTK,APCDD1,FCER1G,LAPTM5,CADM3,CCR1,TNFRSF11B,ABCA1,CYBB,ITGAM,TM4SF1,FPR1,GPR34,CD34,TLR1,CMKLR1,GPR4,CD163,CD28,THBD,CSF1R,EVI2B,FPR3,HLA-DQA1,C5AR…
8.29e-19	GO:0005886	CC	plasma membrane	STAB1,CD4,TYROBP,IGF1,SLC11A1,CD74,TNFRSF1B,MSR1,LCP2,PREX2,CD84,FGF10,NOTCH3,PAG1,MCAM,ADCYAP1R1,PTPRC,FYB,PILRA,P2RX7,ICAM1,CD209,ITGA6,CD200,SLC7A8,TSPAN15,SUSD2,GGT5,NCF4,JAG1,FLT1,AQP9,CD37,OLFM2,RASD1,MMD,IL10RA,SLC16A10,LY86,CD86,IL1RL1,IL18R1,PLEK,NCF2,CXCR4,NCKAP1L,TREM1,CD93,BMP2,KDR,PLVAP,RAMP2,LYVE1,CD180,CHL1,CPM,EDNRB,LCP1,GPNMB,ENTPD1,ENPEP,GPR65,ITGAX,IGSF6,ABCA8,ARRB2,CD53,IQGAP2…
1.81e-18	GO:0009986	CC	cell surface	CD4,TYROBP,CD74,FGF10,MCAM,ADCYAP1R1,PTPRC,ICAM1,CD209,ITGA6,TSPAN15,SFRP4,CD86,IL1RL1,CXCR4,CD93,BMP2,PLVAP,RAMP2,CPM,ENPEP,ITGAX,CD53,IQGAP2,KIT,FCER1G,VCAM1,CCR1,EMCN,ABCA1,FOLR2,ITGAM,CD14,CD34,CD163,CD28,THBD,CDH5,CSF1R,HLA-DRB1,SVIL,C5AR1,MAP3K5,HLA-DRA,HLA-DPB1,HLA-DPA1,MRC1,PECAM1
5.08e-18	GO:0071944	CC	cell periphery	STAB1,CD4,TYROBP,IGF1,SLC11A1,CD74,TNFRSF1B,MSR1,LCP2,PREX2,CD84,FGF10,NOTCH3,PAG1,MCAM,ADCYAP1R1,PTPRC,FYB,PILRA,P2RX7,ICAM1,CD209,ITGA6,CD200,SLC7A8,TSPAN15,SUSD2,GGT5,NCF4,JAG1,FLT1,AQP9,CD37,OLFM2,RASD1,MMD,IL10RA,SLC16A10,LY86,CD86,IL1RL1,IL18R1,PLEK,NCF2,CXCR4,NCKAP1L,TREM1,CD93,BMP2,KDR,PLVAP,RAMP2,LYVE1,CD180,CHL1,CPM,EDNRB,LCP1,GPNMB,ENTPD1,ENPEP,GPR65,ITGAX,IGSF6,ABCA8,ARRB2,CD53,IQGAP2…
1.94e-17	GO:0005576	CC	extracellular region	IGF1,CD74,TNFRSF1B,MSR1,CD84,FGF10,MGAT4A,NOTCH3,ICAM1,LYZ,ITGA6,SLC7A8,SUSD2,PLTP,MMP9,JAG1,CD37,OLFM2,SFRP4,SYNGR2,CCL2,CCL8,VWF,MGP,LY86,CD86,IL1RL1,PLEK,PRG4,SPP1,RARRES1,CXCR4,SRGN,NCKAP1L,F13A1,TREM1,CD93,BMP2,KDR,RNASE1,APOC1,PLVAP,GMFG,CHI3L1,LYVE1,CHL1,FST,COL4A2,CPM,LCP1,IL33,AOX1,ENPEP,CD53,IQGAP2,CXCL14,PLA2G7,ATP6V0D2,SPARCL1,MERTK,ADAMTS1,VSIG4,KIT,F11R,STC1,C1QC,CLIC6,CXCL16,VCAM1,…
5.56e-16	GO:0031224	CC	intrinsic component of membrane	STAB1,CD4,FMO1,TYROBP,SLC11A1,CD74,TNFRSF1B,MSR1,CD84,MGAT4A,NOTCH3,PAG1,MCAM,ADCYAP1R1,PTPRC,PILRA,P2RX7,ICAM1,CD209,ITGA6,CD200,SLC7A8,TSPAN15,SUSD2,GGT5,NCF4,JAG1,ACP5,FLT1,AQP9,CD37,OLFM2,SFRP4,TMEM176B,SYNGR2,MMD,MS4A6A,IL10RA,SLC16A10,ST8SIA4,CD86,IL1RL1,IL18R1,NCF2,HSD11B1,RARRES1,GALNT12,MYCT1,CXCR4,NCKAP1L,TREM1,CD93,BMP2,KDR,PLVAP,RAMP2,ALOX5AP,LYVE1,CD180,CHL1,SLC37A2,CPM,EDNRB,GPNMB,E…
7.83e-16	GO:0016021	CC	integral component of membrane	STAB1,CD4,FMO1,TYROBP,SLC11A1,CD74,TNFRSF1B,MSR1,CD84,MGAT4A,NOTCH3,PAG1,MCAM,ADCYAP1R1,PTPRC,PILRA,P2RX7,ICAM1,CD209,ITGA6,CD200,SLC7A8,TSPAN15,SUSD2,GGT5,NCF4,JAG1,ACP5,FLT1,AQP9,CD37,OLFM2,SFRP4,TMEM176B,SYNGR2,MMD,MS4A6A,IL10RA,SLC16A10,ST8SIA4,CD86,IL1RL1,IL18R1,NCF2,HSD11B1,RARRES1,GALNT12,MYCT1,CXCR4,NCKAP1L,TREM1,CD93,BMP2,KDR,PLVAP,RAMP2,ALOX5AP,LYVE1,CD180,CHL1,SLC37A2,CPM,EDNRB,GPNMB,E…
1.54e-15	GO:0031982	CC	vesicle	STAB1,CD4,TYROBP,IGF1,SLC11A1,CD74,RRAGD,TNFRSF1B,MSR1,CD84,MGAT4A,ADCYAP1R1,PILRA,ICAM1,LYZ,CD209,SLC7A8,TSPAN15,SUSD2,NCF4,MMP9,ACP5,FLT1,CD37,SYNGR2,CCL2,MMD,VWF,MGP,SOD2,CD86,NCF2,TNFAIP3,SPP1,RARRES1,CXCR4,SRGN,NCKAP1L,F13A1,CD93,KDR,RNASE1,APOC1,PLVAP,GMFG,CHI3L1,MYH11,LYVE1,CHL1,DOCK2,COL4A2,SLC37A2,CPM,LCP1,GPNMB,IL33,ENTPD1,AOX1,ENPEP,ITGAX,ARRB2,CD53,IQGAP2,ATP6V0D2,NTRK2,IL18,SPARCL1,A…
3.26e-15	GO:0044425	CC	membrane part	STAB1,CD4,FMO1,TYROBP,IGF1,SLC11A1,CD74,BIRC3,RRAGD,TNFRSF1B,MSR1,LCP2,CD84,MGAT4A,NOTCH3,PAG1,MCAM,ADCYAP1R1,PTPRC,PILRA,P2RX7,ICAM1,CD209,ITGA6,CD200,SLC7A8,TSPAN15,SUSD2,GGT5,NCF4,JAG1,ACP5,FLT1,AQP9,CD37,OLFM2,SFRP4,TMEM176B,SYNGR2,MMD,MS4A6A,IL10RA,SLC16A10,ST8SIA4,CD86,IL1RL1,IL18R1,PLEK,NCF2,HSD11B1,RARRES1,GALNT12,MYCT1,CXCR4,NCKAP1L,TREM1,CD93,BMP2,KDR,PLVAP,RAMP2,ALOX5AP,LYVE1,CD180,CHL…
1.41e-14	GO:0044421	CC	extracellular region part	IGF1,CD74,MSR1,CD84,FGF10,MGAT4A,ICAM1,LYZ,ITGA6,SLC7A8,SUSD2,PLTP,MMP9,CD37,SFRP4,SYNGR2,CCL2,CCL8,VWF,MGP,LY86,CD86,IL1RL1,SPP1,RARRES1,CXCR4,SRGN,NCKAP1L,F13A1,CD93,BMP2,RNASE1,APOC1,PLVAP,CHI3L1,LYVE1,CHL1,COL4A2,CPM,LCP1,IL33,AOX1,ENPEP,CD53,IQGAP2,CXCL14,PLA2G7,ATP6V0D2,SPARCL1,MERTK,ADAMTS1,VSIG4,KIT,F11R,STC1,C1QC,CLIC6,CXCL16,VCAM1,CTSS,S100A9,CXCL5,PPBP,CPA3,TNFRSF11B,ANGPTL4,RNASE6,CXC…
1.03e-13	GO:0009897	CC	external side of plasma membrane	CD4,CD74,MCAM,P2RX7,ICAM1,CD209,ITGA6,CD86,IL1RL1,ENPEP,KIT,FCER1G,VCAM1,CCR1,EMCN,ABCA1,FOLR2,ITGAM,CD14,CD34,CD163,CD28,CDH5,HLA-DRB1,MAP3K5,PECAM1
2.17e-13	GO:0098552	CC	side of membrane	CD4,CD74,MCAM,P2RX7,ICAM1,CD209,ITGA6,CD86,IL1RL1,ENPEP,KIT,FCER1G,VCAM1,CCR1,EMCN,SYK,ABCA1,FOLR2,ITGAM,CD14,CD34,CD163,CD28,CDH5,HLA-DRB1,HLA-DQA1,MAP3K5,HLA-DRA,HLA-DPB1,HLA-DPA1,HLA-DQA2,LYN,PECAM1
2.78e-13	GO:0005615	CC	extracellular space	IGF1,CD74,MSR1,CD84,FGF10,MGAT4A,ICAM1,LYZ,SLC7A8,SUSD2,PLTP,MMP9,CD37,SFRP4,SYNGR2,CCL2,CCL8,VWF,MGP,LY86,CD86,SPP1,RARRES1,CXCR4,SRGN,NCKAP1L,F13A1,BMP2,RNASE1,APOC1,PLVAP,CHI3L1,MYH11,LYVE1,CHL1,COL4A2,CPM,LCP1,IL33,AOX1,ENPEP,CD53,IQGAP2,CXCL14,PLA2G7,ATP6V0D2,SPARCL1,MERTK,VSIG4,KIT,F11R,STC1,C1QC,CLIC6,CXCL16,VCAM1,CTSS,S100A9,CXCL5,PPBP,CPA3,TNFRSF11B,ANGPTL4,RNASE6,CXCL8,ITGAM,FABP4,CD14,…
3.08e-13	GO:0031410	CC	cytoplasmic vesicle	STAB1,CD4,TYROBP,IGF1,CD74,RRAGD,TNFRSF1B,MSR1,ADCYAP1R1,LYZ,TSPAN15,NCF4,MMP9,FLT1,SYNGR2,CCL2,MMD,VWF,NCF2,CXCR4,SRGN,NCKAP1L,F13A1,CD93,KDR,GMFG,CHI3L1,MYH11,DOCK2,GPNMB,IL33,ENPEP,ITGAX,ARRB2,CD53,IQGAP2,ATP6V0D2,NTRK2,ADAMTS1,FGD5,KIT,F11R,FCER1G,VCAM1,CTSS,S100A9,PPBP,CPA3,SYK,ABCA1,CYBB,RNASE6,ITGAM,CD14,FPR1,SCG2,TLR1,PCSK1,A2M,CD163,RAB39A,HLA-DRB1,HLA-DQA1,C5AR1,HLA-DRA,LILRB3,HLA-DPB1,…
3.22e-13	GO:0097708	CC	intracellular vesicle	STAB1,CD4,TYROBP,IGF1,CD74,RRAGD,TNFRSF1B,MSR1,ADCYAP1R1,LYZ,TSPAN15,NCF4,MMP9,FLT1,SYNGR2,CCL2,MMD,VWF,NCF2,CXCR4,SRGN,NCKAP1L,F13A1,CD93,KDR,GMFG,CHI3L1,MYH11,DOCK2,GPNMB,IL33,ENPEP,ITGAX,ARRB2,CD53,IQGAP2,ATP6V0D2,NTRK2,ADAMTS1,FGD5,KIT,F11R,FCER1G,VCAM1,CTSS,S100A9,PPBP,CPA3,SYK,ABCA1,CYBB,RNASE6,ITGAM,CD14,FPR1,SCG2,TLR1,PCSK1,A2M,CD163,RAB39A,HLA-DRB1,HLA-DQA1,C5AR1,HLA-DRA,LILRB3,HLA-DPB1,…
6.52e-11	GO:0030141	CC	secretory granule	TYROBP,IGF1,TNFRSF1B,LYZ,MMP9,NCF2,SRGN,NCKAP1L,F13A1,CD93,GMFG,CHI3L1,ITGAX,CD53,IQGAP2,KIT,FCER1G,CTSS,S100A9,PPBP,CPA3,CYBB,ITGAM,CD14,PCSK1,A2M,C5AR1,LILRB3
1.41e-10	GO:0016020	CC	membrane	PDK4,MYCBP2,STAB1,CD4,FMO1,TYROBP,IGF1,SLC11A1,CD74,BIRC3,RRAGD,TNFRSF1B,MSR1,LCP2,PREX2,CD84,FGF10,MGAT4A,NOTCH3,PAG1,MCAM,ADCYAP1R1,PTPRC,FYB,PILRA,P2RX7,ICAM1,CD209,ITGA6,CD200,SLC7A8,TSPAN15,SUSD2,GGT5,NCF4,JAG1,ACP5,FLT1,AQP9,CD37,OLFM2,SFRP4,TMEM176B,RASD1,SYNGR2,MMD,MS4A6A,IL10RA,SOD2,SLC16A10,LY86,ST8SIA4,CD86,IL1RL1,IL18R1,PLEK,NCF2,HSD11B1,RARRES1,GALNT12,MYCT1,CXCR4,SRGN,NCKAP1L,TREM1,…
3.25e-10	GO:0044433	CC	cytoplasmic vesicle part	STAB1,TYROBP,IGF1,CD74,RRAGD,TNFRSF1B,MSR1,LYZ,TSPAN15,NCF4,MMP9,SYNGR2,MMD,VWF,SRGN,NCKAP1L,F13A1,CD93,GMFG,CHI3L1,DOCK2,ITGAX,CD53,IQGAP2,ATP6V0D2,NTRK2,FCER1G,CTSS,S100A9,PPBP,CYBB,ITGAM,CD14,FPR1,PCSK1,A2M,CD163,RAB39A,HLA-DRB1,HLA-DQA1,C5AR1,HLA-DRA,LILRB3,HLA-DPB1,HLA-DPA1,HLA-DQA2,MRC1
6.38e-10	GO:0098805	CC	whole membrane	STAB1,CD4,TYROBP,CD74,BIRC3,RRAGD,TNFRSF1B,MSR1,LCP2,PAG1,ADCYAP1R1,ICAM1,TSPAN15,NCF4,SYNGR2,MMD,NCKAP1L,CD93,KDR,PLVAP,RAMP2,EDNRB,ENPEP,BCL2A1,ITGAX,ARRB2,CD53,IQGAP2,ATP6V0D2,NTRK2,FCER1G,LAPTM5,ABCA1,CYBB,ITGAM,CD14,FPR1,TLR1,CD163,THBD,RAB39A,HLA-DRB1,HLA-DQA1,C5AR1,HLA-DRA,LILRB3,HLA-DPB1,HLA-DPA1,HLA-DQA2,LYN,MRC1,PECAM1
1.02e-09	GO:0099503	CC	secretory vesicle	TYROBP,IGF1,TNFRSF1B,LYZ,MMP9,NCF2,SRGN,NCKAP1L,F13A1,CD93,GMFG,CHI3L1,ITGAX,CD53,IQGAP2,KIT,FCER1G,CTSS,S100A9,PPBP,CPA3,CYBB,ITGAM,CD14,PCSK1,A2M,C5AR1,LILRB3
1.02e-09	GO:0030139	CC	endocytic vesicle	STAB1,SLC11A1,CD74,MSR1,NCF4,CCL2,NCF2,ARRB2,ATP6V0D2,SYK,ABCA1,CYBB,TLR1,CD163,RAB39A,HLA-DRB1,HLA-DQA1,HLA-DRA,HLA-DPB1,HLA-DPA1,HLA-DQA2
4.21e-09	GO:0042613	CC	MHC class II protein complex	CD74,HLA-DRB1,HLA-DQA1,HLA-DRA,HLA-DPB1,HLA-DPA1,HLA-DQA2
5.12e-08	GO:0030666	CC	endocytic vesicle membrane	STAB1,SLC11A1,CD74,MSR1,ATP6V0D2,CYBB,TLR1,CD163,RAB39A,HLA-DRB1,HLA-DQA1,HLA-DRA,HLA-DPB1,HLA-DPA1,HLA-DQA2
7.72e-08	GO:0000323	CC	lytic vacuole	SLC11A1,CD74,RRAGD,LYZ,NCF4,ACP5,MMD,NCF2,TNFAIP3,CXCR4,FMOD,SRGN,RAMP2,ENPEP,ATP6V0D2,KIT,LAPTM5,CTSS,FPR1,CD34,RAB39A,PRELP,HLA-DRB1,HLA-DQA1,HLA-DRA,HLA-DPB1,HLA-DPA1,HLA-DQA2,LYN
7.72e-08	GO:0005764	CC	lysosome	SLC11A1,CD74,RRAGD,LYZ,NCF4,ACP5,MMD,NCF2,TNFAIP3,CXCR4,FMOD,SRGN,RAMP2,ENPEP,ATP6V0D2,KIT,LAPTM5,CTSS,FPR1,CD34,RAB39A,PRELP,HLA-DRB1,HLA-DQA1,HLA-DRA,HLA-DPB1,HLA-DPA1,HLA-DQA2,LYN
9.2e-08	GO:0071556	CC	integral component of lumenal side of endoplasmic reticulum membrane	CD74,HLA-DRB1,HLA-DQA1,HLA-DRA,HLA-DPB1,HLA-DPA1,HLA-DQA2
9.2e-08	GO:0042611	CC	MHC protein complex	CD74,HLA-DRB1,HLA-DQA1,HLA-DRA,HLA-DPB1,HLA-DPA1,HLA-DQA2
9.2e-08	GO:0098553	CC	lumenal side of endoplasmic reticulum membrane	CD74,HLA-DRB1,HLA-DQA1,HLA-DRA,HLA-DPB1,HLA-DPA1,HLA-DQA2
2.02e-07	GO:0030659	CC	cytoplasmic vesicle membrane	STAB1,CD4,TYROBP,SLC11A1,CD74,TNFRSF1B,MSR1,SYNGR2,NCKAP1L,CD93,ITGAX,CD53,IQGAP2,ATP6V0D2,FCER1G,CYBB,ITGAM,CD14,FPR1,TLR1,CD163,RAB39A,HLA-DRB1,HLA-DQA1,C5AR1,HLA-DRA,LILRB3,HLA-DPB1,HLA-DPA1,HLA-DQA2
3.36e-07	GO:0012506	CC	vesicle membrane	STAB1,CD4,TYROBP,SLC11A1,CD74,TNFRSF1B,MSR1,SYNGR2,NCKAP1L,CD93,ITGAX,CD53,IQGAP2,ATP6V0D2,FCER1G,CYBB,ITGAM,CD14,FPR1,TLR1,CD163,RAB39A,HLA-DRB1,HLA-DQA1,C5AR1,HLA-DRA,LILRB3,HLA-DPB1,HLA-DPA1,HLA-DQA2
3.41e-07	GO:0070820	CC	tertiary granule	LYZ,MMP9,NCKAP1L,CD93,ITGAX,CD53,FCER1G,CTSS,PPBP,CYBB,ITGAM
3.6e-07	GO:0005773	CC	vacuole	SLC11A1,CD74,RRAGD,LYZ,NCF4,ACP5,MMD,NCF2,TNFAIP3,CXCR4,FMOD,SRGN,RAMP2,ENPEP,ATP6V0D2,KIT,LAPTM5,CTSS,FPR1,CD34,THBD,RAB39A,PRELP,HLA-DRB1,HLA-DQA1,HLA-DRA,HLA-DPB1,HLA-DPA1,HLA-DQA2,LYN
2.07e-06	GO:0031012	CC	extracellular matrix	FGF10,ITGA6,MMP9,VWF,MGP,IL1RL1,CD93,CHI3L1,CHL1,COL4A2,SPARCL1,ADAMTS1,S100A9,TNFRSF11B,ANGPTL4,COL4A1,PRELP,TGM2,COL15A1
2.57e-06	GO:0098797	CC	plasma membrane protein complex	IGF1,CD74,ITGA6,ITGAX,FCER1G,VCAM1,SYK,ITGAM,HLA-DRB1,HLA-DQA1,HLA-DRA,HLA-DPB1,HLA-DPA1,HLA-DQA2,LYN
2.64e-06	GO:0070062	CC	extracellular exosome	CD74,CD84,MGAT4A,PILRA,ICAM1,LYZ,SLC7A8,TSPAN15,SUSD2,MMP9,ACP5,CD37,SYNGR2,VWF,MGP,CD86,TNFAIP3,SPP1,RARRES1,CXCR4,NCKAP1L,RNASE1,APOC1,PLVAP,CHI3L1,MYH11,LYVE1,CHL1,DOCK2,COL4A2,SLC37A2,CPM,LCP1,AOX1,ENPEP,CD53,IQGAP2,ATP6V0D2,IL18,SPARCL1,VSIG4,F11R,C1QC,CLIC6,VCAM1,S100A9,RNASE6,ITGAM,FABP4,CD14,SMPDL3A,C1QA,A2M,PRELP,HLA-DRB1,TGM2,HLA-DRA,COL15A1,NAIP,LYN
2.65e-06	GO:0030667	CC	secretory granule membrane	TYROBP,TNFRSF1B,NCKAP1L,CD93,ITGAX,CD53,IQGAP2,FCER1G,CYBB,ITGAM,CD14,C5AR1,LILRB3
2.77e-06	GO:0012505	CC	endomembrane system	CD4,FMO1,TYROBP,IGF1,CD74,RRAGD,TNFRSF1B,MGAT4A,NOTCH3,ADCYAP1R1,LYZ,TSPAN15,NCF4,MMP9,FLT1,TMEM176B,RASD1,SYNGR2,CCL2,MMD,VWF,ST8SIA4,NCF2,HSD11B1,SPP1,GALNT12,CXCR4,FMOD,SRGN,NCKAP1L,F13A1,CD93,KDR,APOC1,GMFG,RAMP2,ALOX5AP,CHI3L1,DOCK2,COL4A2,SLC37A2,EDNRB,IL33,ITGAX,ARRB2,CD53,IQGAP2,CXCL14,ATP6V0D2,NTRK2,SPARCL1,FGD5,KIT,FCER1G,VCAM1,CTSS,S100A9,PPBP,CPA3,SPRY1,ABCA1,CYBB,ITGAM,CD14,FPR1,SCG2…
3.22e-06	GO:1903561	CC	extracellular vesicle	CD74,CD84,MGAT4A,PILRA,ICAM1,LYZ,SLC7A8,TSPAN15,SUSD2,MMP9,ACP5,CD37,SYNGR2,VWF,MGP,CD86,TNFAIP3,SPP1,RARRES1,CXCR4,NCKAP1L,RNASE1,APOC1,PLVAP,CHI3L1,MYH11,LYVE1,CHL1,DOCK2,COL4A2,SLC37A2,CPM,LCP1,AOX1,ENPEP,CD53,IQGAP2,ATP6V0D2,IL18,SPARCL1,VSIG4,F11R,C1QC,CLIC6,VCAM1,S100A9,RNASE6,ITGAM,FABP4,CD14,SMPDL3A,C1QA,A2M,PRELP,HLA-DRB1,TGM2,HLA-DRA,COL15A1,NAIP,LYN
3.3e-06	GO:0043230	CC	extracellular organelle	CD74,CD84,MGAT4A,PILRA,ICAM1,LYZ,SLC7A8,TSPAN15,SUSD2,MMP9,ACP5,CD37,SYNGR2,VWF,MGP,CD86,TNFAIP3,SPP1,RARRES1,CXCR4,NCKAP1L,RNASE1,APOC1,PLVAP,CHI3L1,MYH11,LYVE1,CHL1,DOCK2,COL4A2,SLC37A2,CPM,LCP1,AOX1,ENPEP,CD53,IQGAP2,ATP6V0D2,IL18,SPARCL1,VSIG4,F11R,C1QC,CLIC6,VCAM1,S100A9,RNASE6,ITGAM,FABP4,CD14,SMPDL3A,C1QA,A2M,PRELP,HLA-DRB1,TGM2,HLA-DRA,COL15A1,NAIP,LYN
7.63e-06	GO:0043235	CC	receptor complex	CD4,CD74,NOTCH3,ADCYAP1R1,ITGA6,FLT1,OLFM2,BMP2,RAMP2,ITGAX,NTRK2,SYK,ITGAM,CD14,TLR1,PLXNA4,LYN
7.94e-06	GO:0005578	CC	proteinaceous extracellular matrix	ITGA6,MMP9,VWF,MGP,IL1RL1,CHI3L1,CHL1,COL4A2,SPARCL1,ADAMTS1,TNFRSF11B,ANGPTL4,COL4A1,PRELP,COL15A1
1.03e-05	GO:0030669	CC	clathrin-coated endocytic vesicle membrane	CD74,HLA-DRB1,HLA-DQA1,HLA-DRA,HLA-DPB1,HLA-DPA1,HLA-DQA2
2.41e-05	GO:0012507	CC	ER to Golgi transport vesicle membrane	CD74,HLA-DRB1,HLA-DQA1,HLA-DRA,HLA-DPB1,HLA-DPA1,HLA-DQA2
3.24e-05	GO:0031093	CC	platelet alpha granule lumen	IGF1,SRGN,F13A1,PPBP,A2M
3.53e-05	GO:0098589	CC	membrane region	CD4,BIRC3,TNFRSF1B,LCP2,PAG1,ADCYAP1R1,ICAM1,KDR,PLVAP,RAMP2,EDNRB,ARRB2,ABCA1,CD14,TLR1,LYN,PECAM1
3.6e-05	GO:0045121	CC	membrane raft	CD4,BIRC3,TNFRSF1B,LCP2,PAG1,ADCYAP1R1,ICAM1,KDR,PLVAP,EDNRB,ABCA1,CD14,TLR1,LYN,PECAM1
3.74e-05	GO:0098857	CC	membrane microdomain	CD4,BIRC3,TNFRSF1B,LCP2,PAG1,ADCYAP1R1,ICAM1,KDR,PLVAP,EDNRB,ABCA1,CD14,TLR1,LYN,PECAM1
6.15e-05	GO:0045334	CC	clathrin-coated endocytic vesicle	CD74,HLA-DRB1,HLA-DQA1,HLA-DRA,HLA-DPB1,HLA-DPA1,HLA-DQA2
6.59e-05	GO:0098651	CC	basement membrane collagen trimer	COL4A2,COL4A1,COL15A1
7.14e-05	GO:0045335	CC	phagocytic vesicle	SLC11A1,NCF4,NCF2,ATP6V0D2,SYK,ABCA1,CYBB,TLR1,RAB39A
8.88e-05	GO:0034774	CC	secretory granule lumen	IGF1,LYZ,SRGN,F13A1,GMFG,CHI3L1,PPBP,A2M
0.000114	GO:0031091	CC	platelet alpha granule	IGF1,SRGN,F13A1,PPBP,A2M
0.000122	GO:0070821	CC	tertiary granule membrane	CD93,ITGAX,CD53,FCER1G,CYBB,ITGAM
0.000124	GO:0060205	CC	cytoplasmic vesicle lumen	IGF1,LYZ,SRGN,F13A1,GMFG,CHI3L1,PPBP,A2M
0.000126	GO:0031983	CC	vesicle lumen	IGF1,LYZ,SRGN,F13A1,GMFG,CHI3L1,PPBP,A2M
0.000157	GO:0030134	CC	COPII-coated ER to Golgi transport vesicle	CD74,HLA-DRB1,HLA-DQA1,HLA-DRA,HLA-DPB1,HLA-DPA1,HLA-DQA2
0.000209	GO:0098636	CC	protein complex involved in cell adhesion	ITGA6,ITGAX,ITGAM,CD28,LYN
0.000233	GO:0032588	CC	trans-Golgi network membrane	CD74,HLA-DRB1,HLA-DQA1,HLA-DRA,HLA-DPB1,HLA-DPA1,HLA-DQA2
0.000325	GO:0098588	CC	bounding membrane of organelle	STAB1,CD4,TYROBP,CD74,RRAGD,TNFRSF1B,MSR1,MGAT4A,NOTCH3,TSPAN15,NCF4,SYNGR2,MMD,ST8SIA4,GALNT12,SRGN,NCKAP1L,CD93,ENPEP,BCL2A1,ITGAX,CD53,IQGAP2,ATP6V0D2,NTRK2,FCER1G,LAPTM5,CYBB,ITGAM,CD14,FPR1,TLR1,CD163,THBD,RAB39A,HLA-DRB1,HLA-DQA1,C5AR1,HLA-DRA,LILRB3,HLA-DPB1,HLA-DPA1,HLA-DQA2,MRC1
0.000343	GO:0030665	CC	clathrin-coated vesicle membrane	CD4,CD74,HLA-DRB1,HLA-DQA1,HLA-DRA,HLA-DPB1,HLA-DPA1,HLA-DQA2
0.000575	GO:0098802	CC	plasma membrane receptor complex	CD4,ITGA6,OLFM2,BMP2,RAMP2,ITGAX,SYK,ITGAM,TLR1,LYN
0.000861	GO:1904724	CC	tertiary granule lumen	LYZ,CTSS,PPBP
0.00089	GO:0044437	CC	vacuolar part	CD74,RRAGD,LYZ,MMD,FMOD,ENPEP,ATP6V0D2,LAPTM5,CTSS,FPR1,THBD,PRELP,HLA-DRB1,HLA-DQA1,HLA-DRA,HLA-DPB1,HLA-DPA1,HLA-DQA2
0.000924	GO:0101003	CC	ficolin-1-rich granule membrane	SLC11A1,NCKAP1L,CD93,ITGAX,FCER1G,FPR1
0.000962	GO:0030660	CC	Golgi-associated vesicle membrane	CD74,HLA-DRB1,HLA-DQA1,HLA-DRA,HLA-DPB1,HLA-DPA1,HLA-DQA2
0.000998	GO:0048471	CC	perinuclear region of cytoplasm	TNFRSF1B,CDKN3,RASD1,CCL2,SPP1,MT1G,PLVAP,CHI3L1,CYBB,APLN,CD34,MT1X,MT1F,AIF1
0.00105	GO:0042581	CC	specific granule	TNFRSF1B,LYZ,CD93,CHI3L1,CD53,CYBB,ITGAM
0.00111	GO:0101002	CC	ficolin-1-rich granule	MMP9,NCKAP1L,CD93,GMFG,ITGAX,FCER1G,CTSS
0.00111	GO:0005768	CC	endosome	CD4,SLC11A1,CD74,RRAGD,ADCYAP1R1,TSPAN15,NCF4,FLT1,MMD,CXCR4,KDR,ATP6V0D2,NTRK2,FGD5,VCAM1,CTSS,CD14,HLA-DRB1,HLA-DQA1,HLA-DRA,HLA-DPB1,HLA-DPA1,HLA-DQA2,MRC1
0.00119	GO:0043020	CC	NADPH oxidase complex	NCF4,NCF2,CYBB
0.00122	GO:0005774	CC	vacuolar membrane	CD74,RRAGD,MMD,ENPEP,ATP6V0D2,LAPTM5,FPR1,THBD,HLA-DRB1,HLA-DQA1,HLA-DRA,HLA-DPB1,HLA-DPA1,HLA-DQA2
0.00126	GO:0030176	CC	integral component of endoplasmic reticulum membrane	CD74,SLC37A2,HLA-DRB1,HLA-DQA1,HLA-DRA,HLA-DPB1,HLA-DPA1,HLA-DQA2
0.00149	GO:0031227	CC	intrinsic component of endoplasmic reticulum membrane	CD74,SLC37A2,HLA-DRB1,HLA-DQA1,HLA-DRA,HLA-DPB1,HLA-DPA1,HLA-DQA2
0.00166	GO:0005575	CC	cellular_component	PDK4,MYCBP2,STAB1,CD4,FMO1,TYROBP,IGF1,SLC11A1,CD74,BIRC3,RRAGD,TNFRSF1B,MSR1,LCP2,PREX2,METTL24,CD84,FGF10,MGAT4A,NOTCH3,PAG1,MCAM,ADCYAP1R1,PTPRC,FYB,PILRA,P2RX7,ICAM1,LYZ,CD209,ITGA6,CD200,SLC7A8,TREM2,ABLIM1,TSPAN15,SUSD2,GGT5,NCF4,CDKN3,PLTP,MMP9,ISM1,JAG1,ACP5,FLT1,RGCC,AQP9,CD37,OLFM2,SFRP4,TMEM176B,RASD1,SYNGR2,CCL2,CCL8,MMD,MS4A6A,IL10RA,VWF,ACSS3,MGP,SOD2,SLC16A10,LY86,ST8SIA4,CD86,IL1R…
0.00166	GO:0005581	CC	collagen trimer	MSR1,COL4A2,C1QC,C1QA,COL4A1,COL14A1,COL15A1
0.00176	GO:0001772	CC	immunological synapse	ICAM1,CD37,CD53,CD28
0.00181	GO:0030136	CC	clathrin-coated vesicle	CD4,CD74,VWF,HLA-DRB1,HLA-DQA1,HLA-DRA,HLA-DPB1,HLA-DPA1,HLA-DQA2
0.00183	GO:0044440	CC	endosomal part	SLC11A1,RRAGD,TSPAN15,NCF4,MMD,ATP6V0D2,NTRK2,CTSS,CD14,HLA-DRB1,HLA-DQA1,HLA-DRA,HLA-DPB1,HLA-DPA1,HLA-DQA2,MRC1
0.00183	GO:0008305	CC	integrin complex	ITGA6,ITGAX,ITGAM,LYN
0.00209	GO:0098852	CC	lytic vacuole membrane	CD74,MMD,ENPEP,ATP6V0D2,LAPTM5,FPR1,HLA-DRB1,HLA-DQA1,HLA-DRA,HLA-DPB1,HLA-DPA1,HLA-DQA2
0.00209	GO:0005765	CC	lysosomal membrane	CD74,MMD,ENPEP,ATP6V0D2,LAPTM5,FPR1,HLA-DRB1,HLA-DQA1,HLA-DRA,HLA-DPB1,HLA-DPA1,HLA-DQA2
0.00226	GO:0044444	CC	cytoplasmic part	PDK4,TYROBP,IGF1,CD74,MGAT4A,NOTCH3,FYB,LYZ,CDKN3,MMP9,RASD1,CCL2,MMD,PLEK,NCF2,HSD11B1,SPP1,SRGN,NCKAP1L,PDE1B,F13A1,MT1G,CD93,KDR,APOC1,PLVAP,GMFG,ALOX5AP,CHI3L1,COL4A2,NPL,LCP1,IL33,AOX1,ENPEP,ITGAX,CD53,IQGAP2,CXCL14,NTRK2,SPARCL1,KIT,FCER1G,CYGB,LAPTM5,VCAM1,CTSS,PPBP,CPA3,GUCY1A3,CYBB,C10ORF10,RNASE6,FABP4,CD14,APLN,CD34,PCSK1,A2M,CD163,CD28,MT1X,COL4A1,PRELP,HLA-DRB1,C5AR1,MAP3K5,MT1F,TGM2…
0.00235	GO:0098796	CC	membrane protein complex	IGF1,CD74,RRAGD,ITGA6,ITGAX,ATP6V0D2,FCER1G,VCAM1,SYK,ITGAM,CD34,HLA-DRB1,HLA-DQA1,MAP3K5,HLA-DRA,HLA-DPB1,HLA-DPA1,HLA-DQA2,LYN
0.00239	GO:0005587	CC	collagen type IV trimer	COL4A2,COL4A1
0.00244	GO:0032997	CC	Fc receptor complex	FCER1G
0.00244	GO:0030133	CC	transport vesicle	IGF1,CD74,SYNGR2,IL33,CPA3,PCSK1,HLA-DRB1,HLA-DQA1,HLA-DRA,HLA-DPB1,HLA-DPA1,HLA-DQA2
0.00244	GO:0032998	CC	Fc-epsilon receptor I complex	FCER1G
0.00286	GO:0031090	CC	organelle membrane	PDK4,STAB1,CD4,FMO1,TYROBP,SLC11A1,CD74,RRAGD,TNFRSF1B,MSR1,MGAT4A,NOTCH3,P2RX7,TSPAN15,NCF4,TMEM176B,SYNGR2,MMD,SOD2,ST8SIA4,GALNT12,SRGN,NCKAP1L,CD93,ALOX5AP,CYP27A1,EDNRB,ENPEP,BCL2A1,ITGAX,ABCA8,CD53,IQGAP2,ATP6V0D2,NTRK2,FCER1G,LAPTM5,CYBB,ITGAM,CD14,FPR1,TLR1,UCP2,CD163,THBD,RAB39A,HLA-DRB1,HLA-DQA1,C5AR1,HLA-DRA,LILRB3,HLA-DPB1,HLA-DPA1,HLA-DQA2,LYN,MRC1
0.00288	GO:0035579	CC	specific granule membrane	TNFRSF1B,CD93,CD53,CYBB,ITGAM
0.00309	GO:0098642	CC	network-forming collagen trimer	COL4A2,COL4A1
0.00309	GO:0098645	CC	collagen network	COL4A2,COL4A1
0.00374	GO:0030658	CC	transport vesicle membrane	CD74,SYNGR2,HLA-DRB1,HLA-DQA1,HLA-DRA,HLA-DPB1,HLA-DPA1,HLA-DQA2
0.00387	GO:0098590	CC	plasma membrane region	LCP2,ADCYAP1R1,ITGA6,SLC7A8,JAG1,AQP9,OLFM2,SLC16A10,PLEK,PLVAP,LCP1,ENPEP,ATP6V0D2,NTRK2,STC1,CD34,THBD,C5AR1,AIF1,NAIP
0.00483	GO:0030662	CC	coated vesicle membrane	CD4,CD74,HLA-DRB1,HLA-DQA1,HLA-DRA,HLA-DPB1,HLA-DPA1,HLA-DQA2
0.00531	GO:0010008	CC	endosome membrane	SLC11A1,TSPAN15,NCF4,MMD,ATP6V0D2,NTRK2,CD14,HLA-DRB1,HLA-DQA1,HLA-DRA,HLA-DPB1,HLA-DPA1,HLA-DQA2,MRC1
0.00611	GO:0005802	CC	trans-Golgi network	CD74,NCF4,HLA-DRB1,HLA-DQA1,HLA-DRA,HLA-DPB1,HLA-DPA1,HLA-DQA2
0.00613	GO:0005783	CC	endoplasmic reticulum	CD74,MGAT4A,NOTCH3,RASD1,CCL2,HSD11B1,SPP1,KDR,APOC1,CHI3L1,COL4A2,SPARCL1,VCAM1,CYBB,COL4A1,HLA-DRB1,MAP3K5,TGM2,HLA-DRA,COL15A1
0.0067	GO:0032010	CC	phagolysosome	NCF4,NCF2
0.00683	GO:0042629	CC	mast cell granule	SRGN,KIT,LYN
0.00704	GO:0005604	CC	basement membrane	ITGA6,COL4A2,ADAMTS1,COL4A1,COL15A1
0.00713	GO:0034358	CC	plasma lipoprotein particle	MSR1,APOC1,PLA2G7,ABCA1
0.00713	GO:1990777	CC	lipoprotein particle	MSR1,APOC1,PLA2G7,ABCA1
0.00731	GO:0005798	CC	Golgi-associated vesicle	CD74,HLA-DRB1,HLA-DQA1,HLA-DRA,HLA-DPB1,HLA-DPA1,HLA-DQA2
0.00821	GO:0032994	CC	protein-lipid complex	MSR1,APOC1,PLA2G7,ABCA1
0.00868	GO:0005582	CC	collagen type XV trimer	COL15A1
0.00927	GO:0030670	CC	phagocytic vesicle membrane	SLC11A1,ATP6V0D2,CYBB,TLR1,RAB39A
0.00994	GO:0016323	CC	basolateral plasma membrane	ITGA6,SLC7A8,AQP9,SLC16A10,ARRB2,CD34,C5AR1,NAIP
0.00999	GO:0005775	CC	vacuolar lumen	LYZ,CTSS,PRELP
0.011	GO:0001891	CC	phagocytic cup	LCP1,AIF1
0.0117	GO:0072562	CC	blood microparticle	F13A1,C1QC,A2M
0.0128	GO:0002102	CC	podosome	LCP1,VCAM1,SVIL
0.015	GO:0044420	CC	extracellular matrix component	ITGA6,COL4A2,ADAMTS1,COL4A1,COL15A1
0.0154	GO:0016028	CC	rhabdomere	MERTK
0.0158	GO:0030135	CC	coated vesicle	CD4,CD74,VWF,HLA-DRB1,HLA-DQA1,HLA-DRA,HLA-DPB1,HLA-DPA1,HLA-DQA2
0.016	GO:0035580	CC	specific granule lumen	LYZ,CHI3L1
0.0162	GO:0005788	CC	endoplasmic reticulum lumen	CD4,FMO1,MGAT4A,SPP1,COL4A2,SPARCL1,SCG2,COL4A1,COL14A1,COL15A1
0.0164	GO:0098644	CC	complex of collagen trimers	COL4A2,COL4A1
0.0173	GO:0005794	CC	Golgi apparatus	SPP1,CXCL14,CYBB,CD14,PRELP,HLA-DRA
0.0178	GO:0035693	CC	NOS2-CD74 complex	CD74
0.0179	GO:0031362	CC	anchored component of external side of plasma membrane	FOLR2,CD14
0.0191	GO:0071065	CC	alpha9-beta1 integrin-vascular cell adhesion molecule-1 complex	VCAM1
0.0194	GO:0045177	CC	apical part of cell	JAG1,CHL1,ENPEP,ATP6V0D2,STC1,VCAM1,CD34,C5AR1
0.0198	GO:0005913	CC	cell-cell adherens junction	ITGA6,CD200,CADM3,CDH5,LYN
0.0212	GO:0043202	CC	lysosomal lumen	CTSS,PRELP
0.0217	GO:0032587	CC	ruffle membrane	PLEK,LCP1,AIF1
0.0217	GO:0036053	CC	glomerular endothelium fenestra	CD34
0.0217	GO:0005884	CC	actin filament	LCP1,IQGAP2,AIF1
0.0224	GO:0034362	CC	low-density lipoprotein particle	PLA2G7
0.0226	GO:0005737	CC	cytoplasm	PDK4,TYROBP,IGF1,CD74,MGAT4A,NOTCH3,FYB,LYZ,CDKN3,MMP9,RASD1,CCL2,MMD,PLEK,NCF2,HSD11B1,SPP1,SRGN,NCKAP1L,PDE1B,F13A1,MT1G,CD93,KDR,APOC1,PLVAP,GMFG,ALOX5AP,CHI3L1,COL4A2,NPL,LCP1,IL33,AOX1,ENPEP,ITGAX,CD53,IQGAP2,CXCL14,PLA2G7,NTRK2,SPARCL1,MERTK,KIT,FCER1G,STC1,CLIC6,CYGB,LAPTM5,VCAM1,CTSS,PPBP,CPA3,GUCY1A3,CYBB,C10ORF10,RNASE6,FABP4,CD14,APLN,CLEC7A,CD34,PCSK1,A2M,CD163,CD28,MT1X,COL4A1,PRELP,…
0.0229	GO:0036021	CC	endolysosome lumen	CTSS
0.0231	GO:0030175	CC	filopodium	LCP1,IQGAP2,VCAM1
0.0242	GO:0046696	CC	lipopolysaccharide receptor complex	CD14
0.0282	GO:0005791	CC	rough endoplasmic reticulum	CYBB
0.0283	GO:0031233	CC	intrinsic component of external side of plasma membrane	FOLR2,CD14
0.0288	GO:0035692	CC	macrophage migration inhibitory factor receptor complex	CD74
0.0293	GO:0034676	CC	integrin alpha6-beta4 complex	ITGA6
0.0296	GO:0098992	CC	neuronal dense core vesicle	SCG2
0.0313	GO:0005767	CC	secondary lysosome	NCF4,NCF2
0.0319	GO:0044299	CC	C-fiber	CCL2
0.0365	GO:0030485	CC	smooth muscle contractile fiber	PECAM1
0.0365	GO:1990204	CC	oxidoreductase complex	CYBB
0.0377	GO:0005596	CC	collagen type XIV trimer	COL14A1
0.0382	GO:0042567	CC	insulin-like growth factor ternary complex	IGF1
0.0382	GO:0035867	CC	alphav-beta3 integrin-IGF-1-IGF1R complex	IGF1
0.0388	GO:0036398	CC	TCR signalosome	LCP2
0.0405	GO:0034688	CC	integrin alphaM-beta2 complex	ITGAM
0.0413	GO:0005602	CC	complement component C1 complex	C1QA
0.0417	GO:0031902	CC	late endosome membrane	SLC11A1,TSPAN15,MMD,HLA-DRB1,HLA-DRA
0.0426	GO:0043227	CC	membrane-bounded organelle	PDK4,STAB1,TYROBP,IGF1,CD74,CD84,FGF10,MGAT4A,NOTCH3,FYB,ICAM1,LYZ,CDKN3,MMP9,AQP9,RASD1,CCL2,MMD,MGP,CD86,NCF2,HSD11B1,SPP1,RARRES1,MYCT1,SRGN,NCKAP1L,PDE1B,F13A1,MT1G,CD93,KDR,RNASE1,APOC1,PLVAP,GMFG,ALOX5AP,CHI3L1,LYVE1,CHL1,COL4A2,EDNRB,LCP1,IL33,AOX1,ENPEP,ITGAX,CD53,IQGAP2,CXCL14,NTRK2,SPARCL1,VSIG4,KIT,FCER1G,STC1,C1QC,CLIC6,CYGB,LAPTM5,VCAM1,CTSS,PPBP,CPA3,SPRY1,CYBB,C10ORF10,RNASE6,FABP4…
0.0446	GO:1990604	CC	IRE1-TRAF2-ASK1 complex	MAP3K5
0.0446	GO:0016942	CC	insulin-like growth factor binding protein complex	IGF1
0.0446	GO:0036454	CC	growth factor complex	IGF1
0.0462	GO:1990682	CC	CSF1-CSF1R complex	CSF1R
0.0473	GO:0070724	CC	BMP receptor complex	BMP2
0.0482	GO:0044432	CC	endoplasmic reticulum part	CD74,MGAT4A,NOTCH3,HSD11B1,SPP1,COL4A2,SPARCL1,CYBB,COL4A1,HLA-DRB1,MAP3K5,HLA-DRA,COL15A1
0.0492	GO:0005911	CC	cell-cell junction	LCP2,ADCYAP1R1,P2RX7,ITGA6,CD200,CD53,KIT,F11R,CADM3,CDH5,LYN
0.0495	GO:0030054	CC	cell junction	LCP2,MCAM,ADCYAP1R1,FYB,ICAM1,ITGA6,JAG1,OLFM2,CXCR4,KDR,LCP1,CD53,KIT,F11R,CADM3,S100A9,CDH5,SVIL,TGM2,LYN
1.79e-16	GO:0004872	MF	receptor activity	STAB1,CD4,CD74,TNFRSF1B,MSR1,NOTCH3,ADCYAP1R1,P2RX7,ICAM1,CD200,TREM2,SUSD2,FLT1,SFRP4,MMD,IL10RA,CD86,IL1RL1,IL18R1,PRG4,CXCR4,TREM1,CD93,KDR,RAMP2,LYVE1,CD180,EDNRB,GPR65,ITGAX,IGSF6,NTRK2,EDNRA,MERTK,KIT,FCER1G,CXCL16,CADM3,CCR1,GUCY1A3,TNFRSF11B,ABCA1,FOLR2,CD14,FPR1,GPR34,CLEC7A,TLR1,CMKLR1,GPR4,CD163,CD163L1,CD28,THBD,CSF1R,FPR3,HLA-DRB1,HLA-DQA1,C5AR1,CSF2RA,HLA-DRA,LILRB3,PLXNA4,HLA-DPA1,…
6.67e-16	GO:0060089	MF	molecular transducer activity	STAB1,CD4,CD74,TNFRSF1B,MSR1,NOTCH3,ADCYAP1R1,P2RX7,ICAM1,CD200,TREM2,SUSD2,FLT1,SFRP4,MMD,IL10RA,CD86,IL1RL1,IL18R1,PRG4,CXCR4,TREM1,CD93,KDR,RAMP2,LYVE1,CD180,EDNRB,GPR65,ITGAX,IGSF6,NTRK2,EDNRA,MERTK,KIT,FCER1G,CXCL16,CADM3,CCR1,GUCY1A3,TNFRSF11B,ABCA1,FOLR2,CD14,FPR1,GPR34,CLEC7A,TLR1,CMKLR1,GPR4,CD163,CD163L1,CD28,THBD,CSF1R,FPR3,HLA-DRB1,HLA-DQA1,C5AR1,CSF2RA,HLA-DRA,LILRB3,PLXNA4,HLA-DPA1,…
8.51e-10	GO:0004871	MF	signal transducer activity	CD4,TYROBP,CD74,TNFRSF1B,PAG1,ADCYAP1R1,P2RX7,ICAM1,FLT1,SFRP4,IL10RA,CD86,IL1RL1,IL18R1,CXCR4,KDR,RAMP2,LYVE1,FST,EDNRB,GPR65,IGSF6,NTRK2,EDNRA,MERTK,KIT,FCER1G,S100A9,CCR1,TNFRSF11B,SYK,ABCA1,CD14,FPR1,GPR34,CLEC7A,TLR1,CMKLR1,GPR4,CD28,THBD,CSF1R,FPR3,HLA-DRB1,HLA-DQA1,C5AR1,MAP3K5,CSF2RA,HLA-DRA,LILRB3,PLXNA4,HLA-DPA1,HLA-DQA2,LYN,MRC1
1.42e-09	GO:0038023	MF	signaling receptor activity	CD4,CD74,TNFRSF1B,ADCYAP1R1,P2RX7,ICAM1,FLT1,SFRP4,IL10RA,CD86,IL1RL1,IL18R1,CXCR4,KDR,RAMP2,LYVE1,EDNRB,GPR65,IGSF6,NTRK2,EDNRA,MERTK,KIT,FCER1G,CCR1,TNFRSF11B,ABCA1,CD14,FPR1,GPR34,CLEC7A,TLR1,CMKLR1,GPR4,CD28,THBD,CSF1R,FPR3,HLA-DRB1,HLA-DQA1,C5AR1,CSF2RA,HLA-DRA,LILRB3,PLXNA4,HLA-DPA1,HLA-DQA2,MRC1
2.03e-09	GO:0008009	MF	chemokine activity	CCL2,CCL8,CXCL14,CXCL16,CXCL5,PPBP,CXCL8,CCL13
3.23e-09	GO:0004888	MF	transmembrane signaling receptor activity	CD4,CD74,TNFRSF1B,ADCYAP1R1,P2RX7,ICAM1,FLT1,SFRP4,IL10RA,IL1RL1,IL18R1,CXCR4,KDR,RAMP2,LYVE1,EDNRB,GPR65,IGSF6,NTRK2,EDNRA,MERTK,KIT,FCER1G,CCR1,TNFRSF11B,ABCA1,CD14,FPR1,GPR34,TLR1,CMKLR1,GPR4,THBD,CSF1R,FPR3,HLA-DRB1,HLA-DQA1,C5AR1,CSF2RA,HLA-DRA,LILRB3,PLXNA4,HLA-DPA1,HLA-DQA2,MRC1
9.42e-09	GO:0048018	MF	receptor ligand activity	IGF1,CCL8,SPP1,GMFG,IL33,CXCL14,STC1,CXCL16,CXCL5,PPBP,TNFRSF11B,CXCL8,APLN,CCL13
9.49e-09	GO:0099600	MF	transmembrane receptor activity	CD4,CD74,TNFRSF1B,ADCYAP1R1,P2RX7,ICAM1,FLT1,SFRP4,IL10RA,IL1RL1,IL18R1,CXCR4,KDR,RAMP2,LYVE1,EDNRB,GPR65,IGSF6,NTRK2,EDNRA,MERTK,KIT,FCER1G,CCR1,TNFRSF11B,ABCA1,CD14,FPR1,GPR34,TLR1,CMKLR1,GPR4,THBD,CSF1R,FPR3,HLA-DRB1,HLA-DQA1,C5AR1,CSF2RA,HLA-DRA,LILRB3,PLXNA4,HLA-DPA1,HLA-DQA2,MRC1
1.31e-08	GO:0042379	MF	chemokine receptor binding	CCL2,CCL8,CXCL14,CXCL16,CXCL5,PPBP,CXCL8,CCL13
1.86e-08	GO:0030545	MF	receptor regulator activity	IGF1,CCL8,SPP1,GMFG,IL33,CXCL14,STC1,CXCL16,CXCL5,PPBP,TNFRSF11B,CXCL8,APLN,CCL13
6.85e-08	GO:0005102	MF	receptor binding	CD4,TYROBP,IGF1,CD74,FGF10,PAG1,FYB,PILRA,P2RX7,ICAM1,ITGA6,CD200,JAG1,CCL2,CCL8,VWF,CD86,SPP1,BMP2,KDR,GMFG,DOCK2,EDNRB,GPNMB,IL33,ARRB2,CXCL14,IL18,STC1,CXCL16,VCAM1,CADM3,S100A9,CXCL5,PPBP,TNFRSF11B,SYK,ABCA1,CXCL8,FPR1,APLN,SCG2,CLEC7A,TLR1,A2M,CDH5,CCL13,LYN
8.85e-08	GO:0042605	MF	peptide antigen binding	CD209,SLC7A8,HLA-DRB1,HLA-DQA1,HLA-DRA,HLA-DPB1,HLA-DPA1
9.13e-08	GO:0005125	MF	cytokine activity	CCL8,SPP1,IL33,CXCL14,CXCL16,CXCL5,PPBP,TNFRSF11B,CXCL8,CCL13
3.32e-07	GO:0032395	MF	MHC class II receptor activity	HLA-DRB1,HLA-DQA1,HLA-DRA,HLA-DPA1,HLA-DQA2
6.4e-07	GO:0032403	MF	protein complex binding	CD4,IGF1,CD74,FYB,ICAM1,ITGA6,MMP9,VWF,SRGN,NCKAP1L,KDR,GMFG,MYH11,FST,DOCK2,LCP1,GPNMB,ARRB2,IQGAP2,SPARCL1,FCER1G,VCAM1,CTSS,SYK,COL14A1,HLA-DRB1,SVIL,HLA-DRA,AIF1,LYN
3.16e-06	GO:0038024	MF	cargo receptor activity	STAB1,MSR1,SUSD2,PRG4,CXCL16,FOLR2,CD163,CD163L1
5.61e-06	GO:0005044	MF	scavenger receptor activity	STAB1,MSR1,SUSD2,PRG4,CXCL16,CD163,CD163L1
7.94e-06	GO:0044877	MF	macromolecular complex binding	STAB1,CD4,IGF1,CD74,MSR1,FYB,ICAM1,ITGA6,MMP9,VWF,SRGN,NCKAP1L,KDR,GMFG,MYH11,FST,DOCK2,LCP1,GPNMB,ARRB2,IQGAP2,SPARCL1,FCER1G,VCAM1,CTSS,SYK,COL14A1,HLA-DRB1,SVIL,HLA-DRA,AIF1,LYN
2.04e-05	GO:0004896	MF	cytokine receptor activity	CD4,CD74,IL10RA,IL1RL1,IL18R1,CXCR4,CCR1,CMKLR1,CSF2RA
2.21e-05	GO:0033218	MF	amide binding	CD74,MSR1,ADCYAP1R1,CD209,SLC7A8,EDNRB,ENPEP,FOLR2,CD14,TLR1,HLA-DRB1,HLA-DQA1,HLA-DRA,HLA-DPB1,HLA-DPA1
2.24e-05	GO:0001664	MF	G-protein coupled receptor binding	CCL2,CCL8,EDNRB,CXCL14,CXCL16,CXCL5,PPBP,CXCL8,APLN,CCL13
2.3e-05	GO:0005201	MF	extracellular matrix structural constituent	MGP,CHI3L1,COL4A2,COL4A1,PRELP,COL15A1
2.74e-05	GO:0042277	MF	peptide binding	CD74,MSR1,ADCYAP1R1,CD209,SLC7A8,EDNRB,ENPEP,CD14,TLR1,HLA-DRB1,HLA-DQA1,HLA-DRA,HLA-DPB1,HLA-DPA1
2.8e-05	GO:0004716	MF	signal transducer, downstream of receptor, with protein tyrosine kinase activity	KDR,KIT,SYK,LYN
3.04e-05	GO:0019955	MF	cytokine binding	CD4,CD74,IL10RA,IL1RL1,CXCR4,KIT,CCR1,A2M,CSF1R
3.48e-05	GO:0104005	MF	hijacked molecular function	CD4,ICAM1,CD209,CD86,CXCR4,F11R,HLA-DRB1,MRC1
3.48e-05	GO:0001618	MF	virus receptor activity	CD4,ICAM1,CD209,CD86,CXCR4,F11R,HLA-DRB1,MRC1
5.39e-05	GO:0005178	MF	integrin binding	IGF1,ICAM1,ITGA6,VWF,KDR,GPNMB,VCAM1,SYK,LYN
0.000241	GO:0045236	MF	CXCR chemokine receptor binding	CXCL5,PPBP,CXCL8
0.000393	GO:0023026	MF	MHC class II protein complex binding	CD74,HLA-DRB1,HLA-DRA
0.000399	GO:0001847	MF	opsonin receptor activity	CD14,C5AR1
0.000399	GO:0005126	MF	cytokine receptor binding	CCL8,CXCL14,CXCL16,CXCL5,PPBP,CXCL8,CCL13
0.00042	GO:0005504	MF	fatty acid binding	APOC1,ALOX5AP,S100A9,FABP4
0.000483	GO:0004713	MF	protein tyrosine kinase activity	FGF10,FLT1,KDR,NTRK2,MERTK,KIT,SYK,CSF1R,CSF2RA,LYN
0.000699	GO:0004714	MF	transmembrane receptor protein tyrosine kinase activity	FLT1,KDR,NTRK2,MERTK,KIT,CSF1R
0.000729	GO:0023023	MF	MHC protein complex binding	CD74,HLA-DRB1,HLA-DRA
0.000764	GO:0008528	MF	G-protein coupled peptide receptor activity	CXCR4,RAMP2,EDNRB,EDNRA,CCR1,FPR1,CMKLR1,FPR3
0.000768	GO:0015026	MF	coreceptor activity	CD4,CD86,CXCR4,RAMP2,CD28
0.000796	GO:0098772	MF	molecular function regulator	IGF1,CCL8,SPP1,APOC1,GMFG,IL33,CXCL14,KIT,STC1,CXCL16,CXCL5,PPBP,TNFRSF11B,CXCL8,APLN,A2M,CCL13
0.000796	GO:0001653	MF	peptide receptor activity	CXCR4,RAMP2,EDNRB,EDNRA,CCR1,FPR1,CMKLR1,FPR3
0.00101	GO:0004962	MF	endothelin receptor activity	EDNRB,EDNRA
0.00111	GO:0004875	MF	complement receptor activity	FPR1,FPR3,C5AR1
0.00125	GO:0005518	MF	collagen binding	MMP9,VWF,SRGN,SPARCL1,CTSS,COL14A1
0.00159	GO:0005515	MF	protein binding	STAB1,FMO1,TYROBP,IGF1,CD74,TNFRSF1B,LCP2,CD84,FGF10,NOTCH3,ADCYAP1R1,FYB,ICAM1,LYZ,ITGA6,SUSD2,CDKN3,MMP9,JAG1,OLFM2,SFRP4,RASD1,CCL2,CCL8,IL10RA,VWF,MGP,CD86,IL1RL1,IL18R1,KYNU,PLEK,NCF2,SPP1,SRGN,NCKAP1L,PDE1B,TREM1,MT1G,CD93,KDR,RNASE1,PLVAP,GMFG,ALOX5AP,LYVE1,CHL1,FST,COL4A2,NPL,EDNRB,LCP1,IL33,AOX1,ITGAX,CD53,IQGAP2,CXCL14,ATP6V0D2,NTRK2,CCDC102B,SPARCL1,MERTK,APCDD1,PIK3AP1,ELMO1,KIT,F11R,…
0.0016	GO:0004908	MF	interleukin-1 receptor activity	IL1RL1,IL18R1
0.00164	GO:0035325	MF	Toll-like receptor binding	S100A9,SYK,TLR1
0.00166	GO:0046934	MF	phosphatidylinositol-4,5-bisphosphate 3-kinase activity	FGF10,CD86,PIK3AP1,KIT,CD28
0.00184	GO:0031406	MF	carboxylic acid binding	STAB1,ST8SIA4,APOC1,ALOX5AP,LYVE1,S100A9,FOLR2,FABP4
0.0019	GO:0043177	MF	organic acid binding	STAB1,ST8SIA4,APOC1,ALOX5AP,LYVE1,S100A9,FOLR2,FABP4
0.00198	GO:0052813	MF	phosphatidylinositol bisphosphate kinase activity	FGF10,CD86,PIK3AP1,KIT,CD28
0.00208	GO:0019199	MF	transmembrane receptor protein kinase activity	FLT1,KDR,NTRK2,MERTK,KIT,CSF1R
0.00225	GO:0005057	MF	signal transducer activity, downstream of receptor	TYROBP,IL1RL1,KDR,KIT,MAP3K5
0.00244	GO:0019767	MF	IgE receptor activity	FCER1G
0.00256	GO:0035004	MF	phosphatidylinositol 3-kinase activity	FGF10,CD86,PIK3AP1,KIT,CD28
0.00264	GO:0042287	MF	MHC protein binding	CD4,CD74,PILRA,CLEC7A
0.00307	GO:0071933	MF	Arp2/3 complex binding	GMFG,IQGAP2
0.00317	GO:0050544	MF	arachidonic acid binding	ALOX5AP,S100A9
0.00321	GO:0001848	MF	complement binding	CD93,ITGAM,C5AR1
0.00362	GO:0019838	MF	growth factor binding	ITGA6,FLT1,IL10RA,KDR,NTRK2,A2M,COL4A1
0.00403	GO:0003810	MF	protein-glutamine gamma-glutamyltransferase activity	F13A1,TGM2
0.00428	GO:0004982	MF	N-formyl peptide receptor activity	FPR1,FPR3
0.00428	GO:0016175	MF	superoxide-generating NADPH oxidase activity	NCF2,CYBB
0.00443	GO:0050542	MF	icosanoid binding	ALOX5AP,S100A9
0.00443	GO:0050543	MF	icosatetraenoic acid binding	ALOX5AP,S100A9
0.00461	GO:0033293	MF	monocarboxylic acid binding	APOC1,ALOX5AP,S100A9,FABP4
0.00494	GO:0005153	MF	interleukin-8 receptor binding	CXCL8
0.00498	GO:0030246	MF	carbohydrate binding	CD209,SUSD2,PRG4,GALNT12,CD93,CHI3L1,EMCN,LGALS9B,CLEC7A,CD34,MRC1
0.00505	GO:0005539	MF	glycosaminoglycan binding	STAB1,FGF10,CCL2,CCL8,LYVE1,ADAMTS1,PRELP
0.00521	GO:0019863	MF	IgE binding	FCER1G
0.00577	GO:0048020	MF	CCR chemokine receptor binding	CCL2,CCL8,CCL13
0.006	GO:0050840	MF	extracellular matrix binding	ITGA6,SPP1,SPARCL1,CTSS
0.00603	GO:0019763	MF	immunoglobulin receptor activity	FCER1G
0.00608	GO:0070891	MF	lipoteichoic acid binding	TREM2,CD14
0.00663	GO:1901681	MF	sulfur compound binding	FGF10,CCL2,CCL8,FST,ADAMTS1,CD34,PRELP
0.00677	GO:0019956	MF	chemokine binding	CXCR4,CCR1,A2M
0.00691	GO:0042802	MF	identical protein binding	CD4,TYROBP,SLC11A1,CD74,P2RX7,LYZ,CD200,MMP9,VWF,SOD2,KYNU,PLEK,TNFAIP3,PLVAP,ALOX5AP,NPL,LCP1,AOX1,BCL2A1,NTRK2,PIK3AP1,KIT,FCER1G,CADM3,HPGDS,CXCL5,HEYL,ANGPTL4,CD28,GIMAP7,CSF1R,MAP3K5
0.0077	GO:0002020	MF	protease binding	CHL1,KIT,A2M,CD28
0.00787	GO:0042289	MF	MHC class II protein binding	CD4,CD74
0.00794	GO:0070524	MF	11-beta-hydroxysteroid dehydrogenase (NADP+) activity	HSD11B1
0.0081	GO:0016755	MF	transferase activity, transferring amino-acyl groups	GGT5,F13A1,TGM2
0.00846	GO:0050664	MF	oxidoreductase activity, acting on NAD(P)H, oxygen as acceptor	CYBB
0.00853	GO:0043168	MF	anion binding	PDK4,STAB1,FMO1,RRAGD,FGF10,P2RX7,TREM2,NCF4,JAG1,FLT1,RASD1,CCL2,CCL8,ACSS3,ST8SIA4,KYNU,PLEK,KDR,APOC1,ALOX5AP,MYH11,LYVE1,FST,GPNMB,ENTPD1,AOX1,ABCA8,IQGAP2,PLA2G7,NTRK2,MERTK,ABCA10,ADAMTS1,KIT,DIRAS3,S100A9,GUCY1A3,SYK,ABCA1,CYBB,FOLR2,FABP4,PFKFB3,CD34,GIMAP7,RAB39A,CSF1R,PRELP,MAP3K5,TGM2,NAIP,LYN
0.00886	GO:0001637	MF	G-protein coupled chemoattractant receptor activity	CXCR4,CCR1,CMKLR1
0.00886	GO:0004950	MF	chemokine receptor activity	CXCR4,CCR1,CMKLR1
0.00886	GO:0019864	MF	IgG binding	FCER1G
0.00904	GO:0016773	MF	phosphotransferase activity, alcohol group as acceptor	PDK4,FGF10,FLT1,CCL2,CCL8,MMD,CD86,KDR,NTRK2,MERTK,PIK3AP1,KIT,SYK,PFKFB3,CD28,CSF1R,MAP3K5,CSF2RA,LYN
0.00982	GO:0042803	MF	protein homodimerization activity	CD4,SLC11A1,P2RX7,CD200,VWF,KYNU,PLEK,PLVAP,ALOX5AP,AOX1,BCL2A1,NTRK2,KIT,FCER1G,CADM3,HPGDS,HEYL,GIMAP7,CSF1R,MAP3K5
0.011	GO:0019865	MF	immunoglobulin binding	CD4,VWF,FCER1G
0.011	GO:0003847	MF	1-alkyl-2-acetylglycerophosphocholine esterase activity	PLA2G7
0.0112	GO:0002113	MF	interleukin-33 binding	IL1RL1
0.0112	GO:0019957	MF	C-C chemokine binding	CXCR4,CCR1
0.012	GO:0036041	MF	long-chain fatty acid binding	ALOX5AP,S100A9
0.0121	GO:0035717	MF	chemokine (C-C motif) ligand 7 binding	CCR1
0.0123	GO:0005021	MF	vascular endothelial growth factor-activated receptor activity	FLT1,KDR
0.0126	GO:0047499	MF	calcium-independent phospholipase A2 activity	PLA2G7
0.0126	GO:0001856	MF	complement component C5a binding	C5AR1
0.013	GO:0008083	MF	growth factor activity	IGF1,FGF10,JAG1,BMP2,GMFG,PPBP
0.0131	GO:0043120	MF	tumor necrosis factor binding	A2M
0.0131	GO:0019959	MF	interleukin-8 binding	A2M
0.0133	GO:0003845	MF	11-beta-hydroxysteroid dehydrogenase [NAD(P)] activity	HSD11B1
0.0142	GO:0016176	MF	superoxide-generating NADPH oxidase activator activity	NCF4,NCF2
0.0143	GO:0038187	MF	pattern recognition receptor activity	CD14,CLEC7A
0.0143	GO:0008329	MF	signaling pattern recognition receptor activity	CD14,CLEC7A
0.0145	GO:0042008	MF	interleukin-18 receptor activity	IL18R1
0.0147	GO:0005020	MF	stem cell factor receptor activity	KIT
0.0148	GO:0042056	MF	chemoattractant activity	FGF10,GPNMB,SCG2
0.0155	GO:0005041	MF	low-density lipoprotein receptor activity	STAB1,CXCL16
0.016	GO:0043394	MF	proteoglycan binding	FST,CTSS
0.0167	GO:0015144	MF	carbohydrate transmembrane transporter activity	AQP9,PPBP
0.017	GO:0004181	MF	metallocarboxypeptidase activity	CPXM2,CPM,CPA3
0.0176	GO:0001846	MF	opsonin binding	CD93,ITGAM
0.0178	GO:0042658	MF	MHC class II protein binding, via antigen binding groove	CD74
[truncated: 96 more rows]

## Sheet: P0 - P1 Downregulated
ANGPTL1
NKIRAS1
FAM155A
NEK7
RHOJ
EHBP1
GLRB
LOC101927184
LYPD6B
LOC100288911
NIPSNAP3A
TMEM159
DOK5
GALNT16
ITPK1
LOC101928036
TBC1D2
RNF144B
COPZ2
KCNK6
MELK
LURAP1L
PPIP5K1
SLC38A4
ARHGAP29
MYL12A
STMN2
CYP2U1
PKP2
RP11-254I22.1
STS
GPR133
HIAT1
OCLN
RNU6-124P
DFNA5
GLRX
LOC101928036
RNU6-377P
B4GALT4
SGMS2
MIR3127
PHACTR2
COBLL1
FAM86EP
HEBP1
SNX25
DAG1
OSBPL8
PGM1
GAS6
ELL2
LOC400590
GCNT4
RNF11
SDC4
OPCML
MAP6
SEMA3D
SLIT3
SMURF2
TMC3
DAPK1
AHNAK2
TANGO6
RNA5SP221
JADE1
KIAA1549L
STEAP3
CRYAB
SHISA3
ABCA2
MEDAG
CNKSR3
MANSC1
LOC730101
CDH13
MIR614
CDH1
TMEM19
FGF5
GABRA5
COX7A1
INMT-FAM188B
ARSK
SLC1A1
SYPL2
ANKRD37
KLF2
KRT18
TTC9
NFASC
NDFIP2
WEE1
NRG1
TIAM2
ATP10D
SEMA5A
SAMD12
ASAP2
GAS6-AS2
ITGB8
LINC00607
PAPSS2
CTB-151G24.1
IL1RAPL2
TPD52L1
VEPH1
ATP8B1
BRINP1
FST
SLC25A4
C1orf198
RP11-138I17.1
KRT14
TINAGL1
AC226119.4
ALDH7A1
LHX8
PTPLA
ADAMTS1
FAM25A
CRIM1
NR3C2
DIAPH3
EZR
LOC541472
RCAN2
GPR126
UCHL1
KRT18P54
NIPAL3
ANXA3
NCKAP5
EDN1
FSTL3
SLC9A7
CEMIP
CLEC3B
C11orf87
GFRA1
XGY2
PPL
IGFBP6
STARD5
ITGA3
CCND1
EVA1C
HSPB6
NALCN
TNXB
DOCK5
MYBL1
NLRP10
AC007255.8
ADAMTS5
SCARA3
NTRK3
ROR1
WNT2
FRMPD4
TMEM130
XG
CRLF1
KRT18P49
F2RL2
BMP4
PDE1A
SULF1
SSTR1
SLC9A7
EEF1DP3
ITGA4
LOC100132167
KCTD16
DEPTOR
GPRC5A
LOC102546299
RP11-553K8.5
TENM2
USP53
MKX
LIMCH1
MID1
METTL21C
LOC101927184
FLG
RTKN2
CLIC3
SEMA3C
RP11-818F20.5
GREM1
RP1-15D23.2
LOC101927885
MYOZ2
FAM65B
BCHE
CDH6
BAMBI
LINC00842
RP11-799N11.1
MARCH4
GALNT5
HSPB7
SCUBE3
SYT15
SLC4A4
TEK
BST1
LOC101927057
GRAMD3
PRELP
FAM180A
RDH10
LINC01111
FMN2
RAB3B
RP11-760H22.2
GREM2
PRR15
KRT18P15
PI16
MIR622
ITGBL1
TNXB
KRT34
B3GALT2
COMP
MGARP
PDE1C
NPR3
LINC01018
FGF9
KCNK2
KRT16P4
TNXB
SBSPON
HTR2A
NRK
DSP
OXTR
KRTAP1-5
TNFRSF11B
KRTAP2-3
HAPLN1
SDPR
RGS7BP
IGFBP5
MYH2
NOV
DKK1
KRT18P10
ANKRD1
LRRC7
ITGAV
PPP1R18
HNRNPC
CNOT1
HIST1H2BM
LYZ
XRCC5
UBE2E1
HIST1H1C
LRRC4
PRSS2
CBL
EIF3L
DGCR2
RTN4
CCT3
UBC
TIA1
SYNJ2
KPNB1
NSFL1C
MAGI3
VPS33A
NT5E
RPL36
CNN3
MINDY3
RDX
RPLP0
PCDH1
ARHGAP1
POTEI
PHACTR4
ASAP1
STAMBP
TRAPPC9
PCBP1
COL17A1
TARS
TNFRSF1B
PRKDC
TAGLN2
CDK4
GABARAPL2
SMAD3
TOP2A
DARS
HNRNPA1
PPP2CA
PA2G4
KLC2
SCGB2A2
SNRPF
EBNA1BP2
RAP1B
CRYGD
E2F1
FKBP9
FAM83B
RPS14
TNPO3
ACAT1
PPP2R1A
TUBA1C
NOP10
HSPB8
SDHA
PTGIR
CSNK1D
PSMA1
RHOD
KRT72
RUNX2
LBP
FAM110C
CCNDBP1
ACTN1
HGS
DDX21
BBS4
CGN
ACADVL
CEP128
CRYZL1
IGF2BP2
CYCS
RAB5C
PRELID1
RELL1
SLC2A1
FYN
RPL37
ITGA6
DBN1
TXNRD2
HP1BP3
GABPA
GNA13
PUF60
TECR
ARPIN
BCL7C
FBXO6
BAG3
RPS28
ACTBL2
TUBB
NAGK
TPD52
SFPQ
TTN
MPRIP
SPECC1
SEC22A
RPS18
CAPNS1
ZSCAN1
TRIP11
PALLD
SLC25A6
MRPL43
MPV17
SDHB
ZFYVE16
COG3
GMNN
SCARB1
JUP
ACTR2
FAF2
SERBP1
DAAM1
INSM1
ARCN1
CASP7
VARS
PLCB3
FRS2
ARHGDIA
HBA1
HIST1H2BF
PTPRK
FOXA3
PPIA
PSMA7
PIAS4
NRDC
PICALM
H2AFZ
VAMP3
MYH14
MBNL1
CDC42EP4
HNRNPA3
BUB3
N4BP1
SNRPD3
TXNIP
STIM1
BMI1
ACAA2
LTBP1
HNRNPR
TIMM13
ANXA4
ENO1
RPS19
BTD
UBR4
MYH10
SLK
DDX39B
ILF3
PHLDB2
MIP
PACSIN3
MAPK11
EHHADH
ESYT1
CRYBG1
RPL5
CDKN1B
ILK
TCERG1
RPL14
XIAP
TTC7A
CXADR
TBC1D10B
TMEM51
PCDHGB1
TMEM87A
SH3GL1
RPL36AL
TTK
KRT6A
ENTPD5
CSE1L
ISG15
CAND1
AHSA1
YAE1D1
RELA
CEP170
USP32
IRF8
EFNB2
GPBP1
CRK
HSPB1
PARK7
CASP12
TXN2
CHD4
KRT1
PPIL1
NOS2
EFR3A
MAVS
EHD4
TSC2
CCSER2
NAP1L4
SOD1
CDC23
CEP250
NLRP2
CDKL5
SIRT7
KIAA1522
LOXL1
SLC25A3
SLC38A1
HIST1H3B
DGKQ
RBM14
KEAP1
PGRMC2
ARHGDIB
CHMP2B
AZIN2
CDH3
HIST2H3A
LMNB1
PYCR1
CCNI
SHANK2
CTNNB1
ERBB3
TMEM216
RPA2
RPL28
SH3D19
TRAPPC6A
VIM
KRT15
NDUFS3
CDC73
LGALS8
PTPN1
ARHGAP23
ABI1
AAK1
ARMC6
NEDD8
TUBB2B
RPL35
DKC1
HSP90AB1
HYPK
CDK15
CCDC120
CCT5
ARFIP2
SUSD3
IARS
MYL4
SNCA
TBC1D22B
HIP1R
BZW2
HMGB1
VEGFA
ELFN2
PPP1CC
CNBP
BOLA2B
RPS10
RBL2
NCK1
MOV10
SCGB1D4
CTNNA3
CUL3
ID3
TMEM109
PRDX3
GIGYF2
NCK2
IMMT
GOLGB1
ANAPC15
UBE2D2
LALBA
SMR3B
H3F3B
EIF4A3
RFC2
SRM
BAX
PXN
BTNL8
LRPPRC
HIST1H3A
PRRC2C
SEC61B
PTEN
HIST1H2BD
EIF2S1
MACF1
CNTROB
TRAF2
TNPO2
GOLGA8B
RPL10A
SPRR3
SKIL
EEF1B2
TWF1
RPL13
DLG5
PLSCR3
MYO6
ATP5B
YAP1
TFG
PLEC
CEP152
CCT6A
CAPZB
DDX3X
HIST1H1D
HSPB2
RPA1
PRMT1
CDH18
HIST1H3C
AP2A1
ENAH
HDAC3
YBX1
RPAP2
NAV2
DOT1L
DDX1
CD4
GSTP1
MID1IP1
GPX4
TNPO1
IFT57
HBG1
CST9
DYNC1H1
TCP1
AHI1
FZR1
IGF2R
HIST1H2BL
PAK4
HNRNPD
FAM19A4
RHOA
BCL7A
WDR77
TMEM52B
GIPC1
NUMB
GMCL1
STMN1
FBXO31
MYO1B
TNFRSF19
MRE11
STX4
ARGLU1
NUP188
CDK5
PHB
PLEKHA1
ANXA1
TP53
INS
INTS14
ZNF746
NDRG1
SORT1
BAG6
NONO
RPS17
XRN1
NGDN
DNAJB1
EIF1B
KPNA2
HNRNPF
DDX19B
PKMYT1
RPS3
KTN1
MRPL11
HSPA5
HSP90B1
PRKAG3
TUBGCP4
AIMP1
RPL17
COPS5
PPP1CA
RLIM
NGF
RAPH1
EPS15L1
GDF5
ASB5
FH
MYL12B
SHB
GEMIN4
NEUROD1
BCL2L1
CTNND1
SLC25A5
CPSF7
DHX29
ITGB3BP
HIST1H3G
RAI14
SMCHD1
ATP2B2
PSMA6
FKBP1A
MCM5
CDK2
VHL
CAPS
UBB
WWOX
EWSR1
GRB2
RBX1
UBA1
ARF1
RARS
TMEM199
KRT9
HIST1H2BC
AK2
CANX
MAL2
ASPH
SRI
USP43
ITGB1
VDAC2
CD99
LDOC1
NSUN2
HIST1H2BN
COPS6
EPS8L1
RPS20
SNX3
SNU13
FER
SCYL3
AURKA
SLC14A2
TWF2
ESYT2
CUTC
HNRNPM
PKN2
KPNA1
LIMA1
SLAMF1
EFL1
PRX
SUV39H2
PLEKHA7
ZG16B
MAP1B
PYGL
LARP1
EDNRA
SMAD5
CDC14A
CDC5L
FASLG
RUNX3
ALYREF
MDC1
SCRIB
RANBP9
SCGB1D1
CUEDC1
CASP3
SNRNP200
PDAP1
MANEAL
EEF1E1
HIST2H4A
HK2
TSC1
SLC2A14
SNRPD1
PSMB4
BID
CLTC
CTSB
TPR
SEC31A
FAM83D
HIST1H4B
NCOA3
DNAAF5
ANK3
MARVELD2
GTF2B
MISP
APOC2
DRG1
EPHA2
IVL
RTCB
TMED7
UBE2D1
LPL
YWHAG
LMNA
MDH2
MARK3
GTF3C4
UNK
LLGL1
ARHGAP21
PSMC1
EMSY
DBNL
PHB2
FBXO4
STOM
TFPI2
MCM6
VEZT
RNF111
HIST1H3F
DSC2
UBA52
PSMB6
EPN2
IQCB1
TTLL12
HBA2
SKP2
USP9X
RPL12
SRP9
POLR1B
CUL7
PEAK1
RANGAP1
TOP1
GMPS
DEDD
SLC39A4
SPRED1
EEF1A1
VAPB
HIST1H4E
UHRF2
RAB8B
P4HB
YWHAB
ORC5
HSPA1A
CCDC146
ZNF326
HRAS
UBR5
TRIM28
DNAJC7
CLIC5
PHLPP2
PARVA
SNX9
UBE2E2
UBQLN4
ATP5I
PKM
BMPR2
STIP1
STK24
FABP5
UBFD1
FAM91A1
SPTBN2
TELO2
LRRC59
ARHGAP5
PSMC6
KAZN
VPS35
FBXO2
PPP1CB
ATP2B4
RBMX
CALD1
CDK6
GNPDA1
FGL1
PKP1
PPHLN1
AR
PLS1
PSMD7
ANKRD17
NKD2
IFIT3
DLK1
PROM2
CTAGE5
HIST1H3E
FMNL2
SUV39H1
TUBG1
SEC24C
NUP205
ZC3H15
TP53BP1
SUPT4H1
HNRNPAB
PIAS3
CAPN1
VCPIP1
PPFIBP1
NOLC1
ERC1
AGFG1
SCYL1
FCF1
HSPA1B
DIMT1
SEH1L
XRCC6
PPA2
ITSN1
RPL6
KLF5
KLK9
JCAD
PRDX6
RPL21
UGT1A10
EPB41L4B
HAVCR2
IST1
GOLGA2
TMEM2
NECTIN1
TEX29
SORD
HIST3H3
HEATR1
DDX5
NPM1
PI4KA
PLIN3
MYO7A
SLC12A2
GTF2F1
MRAP2
DAZAP1
EEF1D
NIPSNAP2
CCDC85C
USP8
OAT
CTNNA1
DECR1
NOP56
KAT2B
SYK
RPL27A
MYL6
ARFIP1
ANLN
APC
EFHD2
ADGRL2
HDAC2
STK38
RPS16
ENO2
CCDC85B
PRKAB1
CAMK1D
ABRAXAS2
TUBB4B
CASP8
NDEL1
OFD1
GFAP
RBM24
ZC3HAV1
SNRPA1
CCS
MCM2
ZFYVE1
HSPA4L
RPS15A
HIST1H4I
YTHDC1
HIST1H1B
TRIM27
CRYBB2
SCN2B
SMARCD1
GDI2
RB1
PIP5K1C
FGFR1OP
PABPC4
SLC3A2
SYNJ1
CHUK
SVIL
DYRK4
CRKL
CDH5
TTC9C
ARF5
TP73
CAMKK1
AKAP2
NUP214
CORO1B
FGF2
PSEN1
ATXN2L
BSG
IQGAP1
FGF20
AP2S1
NHS
LONP1
STXBP6
CCNB2
RPS11
ODF2
GORASP2
GNB4
HNRNPH1
LRRC57
SMAD6
ITGB3
DSG1
H3F3A
FSCN1
LBH
LYPLA1
CACYBP
SCEL
RAB11B
NEFL
KRT16
AHCYL1
OAZ3
EPB41L3
NFE2L2
TUBB2A
EIF4G1
SWAP70
CDKN2C
PPID
MATR3
LGALS9
TFRC
PCM1
CLINT1
RPSA
CHMP2A
CEP120
RPL18
ZNF185
EGFR
ACAD9
SPTBN1
FLNB
MACC1
GLIS3
ADAM9
SRCIN1
EXOC8
ABCF3
SSFA2
UCHL3
CDK1
ABCE1
SRGAP2
PRPF8
TSR3
IDH1
MAP4
ALB
CNN2
LSM3
UBL5
LYPLA2
MYO19
NUMBL
POLR2E
DLG1
PKP4
NUP210
KRT19
EHD2
SMAD7
SRSF9
HERC1
CLTA
TBC1D10A
RPL7A
LCP1
UBAP2
XPNPEP1
FCGR2A
UBE2M
NUDC
TNKS1BP1
DYNLL1
ST8SIA4
LPAR6
ESRRB
LATS1
HIST3H2A
XPO5
JUN
FAS
SNW1
DDR2
VCL
HNMT
CD40LG
ISYNA1
TMPO
ANXA2
HLA-C
STK36
FMN1
ELAVL1
SCLT1
AP2M1
CASP2
EHBP1L1
SBSN
PTPN23
AIMP2
ACTG1
AJAP1
G3BP1
FBXO21
NAAA
KCTD12
RPL23
FADD
GAPVD1
HIST1H3I
CAP1
LSR
SMAD2
LARS
UNC45A
PTGER3
CDC42EP1
PDE4DIP
AKT1
PTK2
HSPA4
CDC42
DNM2
KLHL40
ACOX3
RANBP1
SLC30A1
ABLIM1
PGD
RAN
TRIP6
PLS3
PFKL
BBS1
AKR7A2
ATP6AP2
MKL2
USP7
PSME3
CHMP5
NCOA1
AP2B1
TRIM25
FBXL15
GNA12
MRPS31
CCT7
CALR
ACP1
TKT
TENM3
MCM4
PPP1R13B
APRT
DES
PTPA
NYNRIN
RPS21
UBE2W
EIF4B
MRPS21
UPF1
UBE2L3
TP53BP2
VASP
ID1
EIF5AL1
SEMG2
PDLIM7
DSG2
LINGO2
KCNN4
FAM171B
WDYHV1
EPS8L2
RBM3
CASP10
RAB3IP
TSPAN33
PIDD1
EMD
TARDBP
GCOM1
ACTN3
PAN2
NOTCH3
EPB41L1
MICALL1
HIST2H3C
NTPCR
HIST1H2AC
TRAPPC2
RAB7A
ATIC
MIF
ZSCAN20
PPP1R13L
DOCK9
PPM1B
KIAA1217
DPEP1
UBE2V1
BOLA2
SFN
HIST1H4J
MB21D2
NXF1
CAPG
UBE2D3
GM2A
ICAM1
PAXIP1
FGFR2
IGF2BP1
GAPDH
TCEANC
RCN1
MPP3
RPL34
CEP72
CDKN1A
VCAM1
CARD11
BRCA1
RHOC
ATP5O
RNASEH2B
P4HA2
CDCA3
LRRFIP1
MYH9
ALK
GPS1
UQCRB
SEC24B
PRKCE
SNRPD2
CCM2
CSNK1A1
BYSL
MRPS23
FAM84B
NTRK1
JPT2
LIG4
KIAA1671
DENND4C
ARF3
RPL38
PPP4R3A
FGFR1
STAT2
PNN
PPME1
WFDC1
GLS
SH3RF1
TUBA1B
SNAP25
SF3A2
EIF4G2
HEATR3
PON2
RAB10
NEDD9
FERMT1
DIABLO
RCHY1
CLIC1
RPS26
PAX6
DAZAP2
DDX17
KLK7
HNRNPA2B1
DSC3
UBE2I
CCL22
PDCD6
STAT1
HIST1H2AG
MYL9
CCT8
SNRNP70
FLOT1
LDHA
CASP6
PAG1
VTN
ANP32B
NUDT5
RPS4X
NDUFB4
SLC16A3
SF1
ECT2
EIF4H
PSMD14
PSMC3
DDX42
SH3KBP1
C1ORF116
SND1
SHROOM3
ERBIN
SLC9A3R1
TES
C1ORF35
MAST3
CASKIN2
PNP
RPL23A
PRDX2
CD81
ESF1
NFKBIE
FAM126B
RAP2B
FARSB
BTRC
HIST1H2BE
EIF3I
GTSE1
ACTC1
TMOD3
PAK6
VPS11
PIN1
FUBP3
ILF2
DROSHA
EPB41
C14ORF166
GGA3
HTT
PDLIM5
FLNA
SF3B6
TCHH
SH3GLB1
SELP
HNRNPA0
SORBS1
HBG2
GOLGA3
PFKP
NAA15
CBLL1
TGM2
HIST1H4H
CAD
ADAM17
STX5
C1QBP
CKAP5
CPA2
CTNNA2
PUM1
LBR
CRYGC
THRA
HIST4H4
PLEKHA2
KRT5
DAB2
HSPA9
TOMM34
H1FX
SKP1
CCDC8
NOTCH1
TACR1
ACOT7
EFNB1
SCYL2
EPRS
ITGAE
KRT10
SIPA1L3
CROCC
KHDRBS2
ARFGAP2
CREBBP
EIF2S3
GOPC
SDC2
CD2AP
VAMP8
PSMA3
CLK2
SPN
SIRT6
SMURF1
ALAS1
EYA4
CIAPIN1
ACBD3
PKP3
LPP
TMEM17
FOXD4
DDR1
LMO7
AK1
PACSIN2
KHSRP
REV3L
ACTN4
ARHGAP32
HSP90AA1
NCL
UBE2NL
EPS15
SPAG1
TGFBR1
FRMD1
PLEKHA6
RPS2
NAPA
BAIAP2
PATJ
HIST2H4B
AVP
CDKN2A
MRPS7
KRT8
GLRX3
MAPK1
TUBA3C
WWP1
PSMB5
GOLGA5
PDXK
MAPK10
TJP1
INPPL1
RPA3
ACTA2
BZW1
SLC1A5
HCFC1
HIST1H2BG
SLC9A3R2
PDCD10
HDLBP
GPRIN1
DST
GSTK1
NAT10
FBXW8
ADCY9
MCM3
CARMIL1
CDC27
PRDX1
CFL1
OTUB2
ORC2
MBLAC2
UBTD1
STAT3
AFDN
CLIC4
MSH6
RPS27A
TRRAP
ELMOD3
RPL24
OBSL1
ENPP6
RPS25
ICAM3
SEPT9
SEC16A
MCC
CRADD
PSMB2
SLC9A1
RPL29
ZBTB42
PPP2R2A
ADORA2B
SMARCA2
FAM120A
SH3PXD2B
DLG3
MDM2
PABPC1
GOLT1B
KLF4
DNAJB6
RIC8A
NQO1
RAB1A
SPTA1
NDUFA2
PSMC2
AKAP8
SYNPO
SYT7
NFKBIA
HIST2H2BF
MAPK8
IL6R
RPL9
JPT1
CD44
EIF4A1
POT1
TAF1
LUZP1
PCMT1
RPS5
NECTIN2
SERPINB13
EIF3A
EHD1
RPS3A
BBS2
GPR135
AKR1B1
HIST1H4D
CUL1
MAS1
SHTN1
PNKP
NUDT21
EEF1G
JAK1
CAMK1
SIRT1
ARPC3
FOXRED2
PRMT5
USO1
PTBP1
INAVA
PCDHGC3
TMEFF1
FYCO1
HIST1H2BI
EIF3B
RABL6
NAF1
MPZL1
ZBTB1
HNRNPDL
LAPTM5
FAM129B
DEFA1
EED
BNIP3L
ZYX
LENG8
UBE2K
VASN
C6ORF141
CDH16
PPP1R37
PDLIM1
HIST1H4C
AARS
PDCD6IP
HSD17B10
RPL30
MET
RPL11
MINK1
IKBKG
TMEM139
SHMT2
FGFR3
KANK2
PIK3R1
FUBP1
FAM177A1
RFC1
RAD17
THRB
HBZ
CCT4
DTNBP1
TRIM33
WASF2
BCAS3
PRKN
CC2D1A
HSPE1
TRAF4
F11R
PSMD4
ZDHHC5
RANBP6
PARD3
HIST1H2AE
MAPRE1
HBE1
IQGAP3
SDCBP
NEBL
GIT2
SYNCRIP
VAPA
RSL1D1
HAUS1
NHSL1
NPM3
RUVBL1
HERC5
PLEKHO2
WASL
CAST
SSRP1
MARS2
RPL26
FAM167A
PCBP2
MC1R
RALBP1
RNF20
MPP7
CLMN
FTH1
POF1B
FRAT1
TXNDC9
MAGI1
KRTAP19-5
SCARNA22
HDAC1
HEXA
CDKN1C
SEPT7
NIPSNAP1
L1CAM
DDX6
DHX15
CAPZA1
OLA1
GSPT1
BCL2L2
YES1
NUP93
TXNDC11
FAM83H
S100A11
YKT6
NDRG2
UACA
TRIM29
RPS24
DVL3
NPDC1
TPD52L2
H2AFY
SNX1
CFTR
LZTS2
FES
PLSCR1
HIST1H3H
HNRNPK
NEDD4L
SPART
VSIG10L
MARS
HEXB
EPN1
RABEP1
EIF3J
YWHAQ
HNRNPUL2
TIGD5
RPL4
HSPH1
CCDC43
YARS
ADD3
SP1
ARVCF
AXIN1
CCT2
NECTIN4
C6ORF132
OVCA2
HNRNPL
SET
ALDOA
IGBP1
ERBB2
ICAM2
PSMB1
APP
CSTA
RPL15
RNF2
RAB5B
MCM10
MEMO1
PRKCA
EPN3
ATF2
SNX2
ARHGAP18
INSIG2
CASP9
RPL10
PAK2
TSC22D4
MCM7
TRNT1
VCP
YWHAZ
MYO18A
TRADD
EIF5A
EP300
GAB1
DCC
NEDD4
FNBP1L
MYLK2
UCHL5
PDXDC1
KRTAP8-1
MARCKS
MTMR9
KIAA1524
EVPL
BAIAP2L1
CNTRL
USP15
PDHA1
ARHGEF12
HIST1H4K
MSN
CCAR2
DAB2IP
XPO1
S100P
EIF3K
USP6NL
CA9
FN1
HIST1H4F
SIRPA
TRMT61A
EIF5A2
GLOD4
ACTB
TANC1
UPF2
NHP2
OTUD6B
PECAM1
HIST1H2BH
SELL
COPA
PAICS
FKBP3
KLHL15
MLLT6
KIDINS220
TNFRSF10B
ADAM2
HIST1H2AB
PPP2CB
DSC1
EXOC3
DNAJC10
CUL2
NUDT16L1
GTF2F2
ORC4
FRA10AC1
FOXE1
WDR1
MID2
PCNA
CS
PACSIN1
FAM126A
ASNS
CSNK2B
UTRN
CHMP4B
HNRNPH3
PFN1
GSK3B
SMCR8
SRC
STBD1
YY1
HNRNPU
MTUS2
EIF5
BCL2
LRRC4C
CCNYL1
SNX5
ITGB1BP1
YWHAE
SYAP1
RBM4
FBL
PSMA5
RPL22
ABL2
B4GALT7
PARP1
TIAL1
BAD
FLII
STON2
IPO5
BBS7
GZMM
NME7
FAM110A
PALM3
COPG2
RB1CC1
PTCH1
SSH3
TJP2
HUWE1
KDF1
U2AF2
RPL36A
SPTAN1
SNAP23
POLR3A
CAPZA2
SPAG5
UBE2N
CRYAA
ATP2B1
LASP1
WIPF2
CRYBA1
PSMD2
PTPRJ
FUS
ABLIM3
UBE2R2
HIST1H4A
UBE2D4
UBE2E3
TNFRSF1A
RPS9
SCN3B
TLN1
HSPD1
ESR1
ARHGEF16
NF2
COLQ
ECE2
MEOX1
EIF4E
ACO2
LGALS1
ASB6
SH3GLB2
CD83
AHNAK
EIF3E
ARPC4
SLC4A7
CANT1
KIF5B
IRAK1
GRN
PLEKHA5
RAC2
SMAD1
PAFAH1B3
USP2
LAD1
ELP4
RPGRIP1L
NOTCH2
HIST1H4L
CCDC51
PARD6G
EIF2A
RACK1
UBAP2L
MRPL12
EFTUD2
RPS6
SETD7
PPIH
PBXIP1
SMAD4
OGFOD1
FASN
IL6ST
DDX20
CEP57L1
RCC1
SNAP29
NINL
MARK2
LDLRAD4
RPL8
ATAD3A
TYMS
COPG1
DVL2
SMAD9
KIAA1107
FERMT3
GCN1
RPL13A
PIK3R2
HSPA8
HIST2H3D
EEF2
SCN5A
RAC1
TGFBR2
PKN1
ARPC2
MRPS22
LDHB
PSMD3
PKD1
HLA-B
ARID4A
RPS7
SEPT2
ADD1
UBTF
CTTN
LIMCH1*
LIMCH1*
LIMCH1*
LIMCH1*
LIMCH1*
LIMCH1*
LIMCH1*
LIMCH1*
LIMCH1*
LIMCH1*
LIMCH1*
LIMCH1*
LIMCH1*
LIMCH1*
LIMCH1*
LIMCH1*
LIMCH1*
LIMCH1*
LIMCH1*
LIMCH1*
LIMCH1*
LIMCH1*
LIMCH1*
LIMCH1*
LIMCH1*
LIMCH1*
LIMCH1*
LIMCH1*
LIMCH1*
LIMCH1*
LIMCH1*
LIMCH1*
TPD52L1*
TPD52L1*
TPD52L1*
TPD52L1*
TPD52L1*
TPD52L1*
TPD52L1*
TPD52L1*
TPD52L1*
TPD52L1*
TPD52L1*
[truncated: 2,121 more rows]

## Sheet: P1 - P2 Upregulated
p-value	term ID	t type	t name	Q&T list
8.83e-08	GO:0051239	BP	regulation of multicellular organismal process	TMEM176A,PDK4,CELF2,GPC4,JAG1,SFRP4,TMEM176B,ASPN,CXCL12,PMP22,MGP,EFEMP1,EPAS1,ACVR2A,PTGIS,C3,LOC101927057,OMD,CHI3L1,FST,TLR4,PTPRQ,FGF7,GPC3,SERPING1,ADRA2A,PDPN,DHRS3,SPRY1,TNFRSF11B,PDGFD,KCND3,DAB1,FZD4,EFNA5,CSF1,KCND2,PARK2,HLA-DRB1,SULF2,FXYD1
1.49e-06	GO:2000026	BP	regulation of multicellular organismal development	TMEM176A,GPC4,JAG1,SFRP4,TMEM176B,ASPN,CXCL12,PMP22,MGP,EFEMP1,ACVR2A,PTGIS,C3,LOC101927057,OMD,CHI3L1,FST,TLR4,PTPRQ,FGF7,GPC3,PDPN,SPRY1,TNFRSF11B,PDGFD,DAB1,FZD4,EFNA5,CSF1,PARK2,SULF2
3.7e-06	GO:0009887	BP	animal organ morphogenesis	ELN,GPC4,JAG1,SFRP4,TMEM176B,ASPN,FAM20A,CPE,MGP,EFEMP1,RDH10,PTPRQ,FGF7,GPC3,ADAMTS5,DHRS3,SPRY1,TNFRSF11B,FZD4,CSF1,SULF2,ADARB1
6.22e-06	GO:0009605	BP	response to external stimulus	PDK4,FMO1,LYZ,CXCL12,PLSCR4,PTGFR,PTGIS,C3,ACKR4,CHI3L1,TLR4,IFI44L,PTPRQ,FGF7,SERPING1,ADAMTS5,C1R,CXCL16,PDPN,VCAM1,PTX3,TNFRSF11B,C2,PDGFD,DAB1,C1S,EFNA5,CSF1,PARK2,HLA-DRB1,ADARB1,CFB
1.34e-05	GO:0006954	BP	inflammatory response	LYZ,PTGIS,C3,APOE,CHI3L1,TLR4,IGFBP4,NFKBIZ,SERPING1,C1R,VCAM1,PTX3,TNFRSF11B,C2,CD163,C1S,CSF1,HLA-DRB1,CFB
1.51e-05	GO:0009653	BP	anatomical structure morphogenesis	ELN,GPC4,FBLN1,JAG1,SFRP4,TMEM176B,ASPN,CXCL12,FAM20A,CPE,MGP,EFEMP1,EPAS1,RDH10,ACVR2A,PTGIS,C3,LOC101927057,APOE,CHI3L1,CPM,HS6ST1,PTPRQ,FGF7,GPC3,ADAMTS5,PDPN,DHRS3,SPRY1,TNFRSF11B,DAB1,FZD4,EFNA5,CSF1,PARK2,SULF2,ADARB1,COL15A1
5.24e-05	GO:0043062	BP	extracellular structure organization	ELN,FBLN1,NID2,ECM2,SMOC2,FMOD,ADAMTS5,PDPN,VCAM1,TNFRSF11B,LAMB2,SULF2,EGFL6
5.24e-05	GO:0030198	BP	extracellular matrix organization	ELN,FBLN1,NID2,ECM2,SMOC2,FMOD,ADAMTS5,PDPN,VCAM1,TNFRSF11B,LAMB2,SULF2,EGFL6
6.27e-05	GO:0050793	BP	regulation of developmental process	TMEM176A,GPC4,JAG1,OLFM2,SFRP4,TMEM176B,ASPN,CXCL12,PMP22,MGP,EFEMP1,ACVR2A,PTGIS,C3,LOC101927057,OMD,CHI3L1,FST,TLR4,PTPRQ,FGF7,GPC3,PDPN,SPRY1,TNFRSF11B,PDGFD,DAB1,FZD4,EFNA5,CSF1,PARK2,SULF2
0.000115	GO:0006952	BP	defense response	LYZ,CXCL12,PTGIS,C3,CHI3L1,TLR4,IFI44L,IGFBP4,NFKBIZ,SERPING1,ADAMTS5,C1R,CXCL16,VCAM1,PTX3,TNFRSF11B,C2,CD163,C1S,CSF1,HLA-DRB1,DAPK1,ADARB1,HLA-DRA,CFB
0.000129	GO:0071310	BP	cellular response to organic substance	PDK4,CALCOCO1,SFRP4,ASPN,CXCL12,PLSCR4,ACVR2A,FMOD,PTGFR,PTGIS,ACKR4,CHI3L1,TLR4,EPHX1,GPC3,ADRA2A,CXCL16,VCAM1,SPRY1,TNFRSF11B,PDGFD,PODN,EFNA5,CSF1,PARK2,HLA-DRB1,SULF2,DAPK1,HLA-DRA
0.00016	GO:0070887	BP	cellular response to chemical stimulus	PDK4,FMO1,CALCOCO1,SFRP4,ASPN,CXCL12,PLSCR4,EPAS1,ACVR2A,FMOD,PTGFR,PTGIS,ACKR4,CHI3L1,TLR4,EPHX1,GPC3,ADRA2A,CXCL16,VCAM1,SPRY1,TNFRSF11B,PDGFD,PODN,EFNA5,CSF1,KCND2,PARK2,HLA-DRB1,SULF2,DAPK1,HLA-DRA
0.00016	GO:0006027	BP	glycosaminoglycan catabolic process	GPC4,CEMIP,FMOD,OMD,GPC3
0.000211	GO:0006026	BP	aminoglycan catabolic process	GPC4,CEMIP,FMOD,OMD,GPC3
0.000211	GO:0001523	BP	retinoid metabolic process	GPC4,RDH10,GPC3,DHRS3,ALDH1A1
0.000266	GO:0022603	BP	regulation of anatomical structure morphogenesis	GPC4,FBLN1,ASPN,CXCL12,PTGIS,C3,LOC101927057,APOE,CHI3L1,FGF7,GPC3,PDPN,SPRY1,TNFRSF11B,DAB1,FZD4,EFNA5,CSF1,PARK2,SULF2
0.000266	GO:0016101	BP	diterpenoid metabolic process	GPC4,RDH10,GPC3,DHRS3,ALDH1A1
0.000308	GO:0030203	BP	glycosaminoglycan metabolic process	GPC4,CEMIP,FMOD,ITIH5,GPC3
0.000311	GO:0048731	BP	system development	TMEM176A,ELN,GPC4,PCDHB4,JAG1,SFRP4,TMEM176B,ASPN,CXCL12,FAM20A,PMP22,CPE,MGP,EFEMP1,EPAS1,RDH10,ACVR2A,PTGIS,C3,LOC101927057,OMD,CHI3L1,FST,CABLES1,HS6ST1,TLR4,PTPRQ,FGF7,IGFBP4,EPHX1,ARHGAP26,GPC3,ADAMTS5,PDPN,DHRS3,VCAM1,SPRY1,TNFRSF11B,PDGFD,DAB1,FZD4,EFNA5,CSF1,PARK2,SULF2,ADARB1
0.000357	GO:0006022	BP	aminoglycan metabolic process	GPC4,CEMIP,FMOD,ITIH5,GPC3
0.000357	GO:0006721	BP	terpenoid metabolic process	GPC4,RDH10,GPC3,DHRS3,ALDH1A1
0.00036	GO:0007155	BP	cell adhesion	WISP2,FBLN1,PCDHB4,NID2,ECM2,CXCL12,SMOC2,LOC101927057,OMD,PTPRQ,PDPN,VCAM1,SVEP1,LAMB2,DAB1,FZD4,EFNA5,CSF1,HLA-DRB1,EGFL6,HLA-DRA,COL15A1,CLDN23,SPON1
0.00036	GO:0002526	BP	acute inflammatory response	C3,SERPING1,C1R,VCAM1,C2,CD163,C1S,CFB
0.000383	GO:0022610	BP	biological adhesion	WISP2,FBLN1,PCDHB4,NID2,ECM2,CXCL12,SMOC2,LOC101927057,OMD,PTPRQ,PDPN,VCAM1,SVEP1,LAMB2,DAB1,FZD4,EFNA5,CSF1,HLA-DRB1,EGFL6,HLA-DRA,COL15A1,CLDN23,SPON1
0.000391	GO:0043549	BP	regulation of kinase activity	CEMIP,ASPN,FAM20A,APOE,CHI3L1,TLR4,ADCY3,ADRA2A,SPRY1,PDGFD,DAB1,PODN,FZD4,EFNA5,CSF1,PARK2,ADARB1
0.000398	GO:0032501	BP	multicellular organismal process	TMEM176A,PDK4,CELF2,ELN,GPC4,PCDHB4,LYZ,JAG1,CEMIP,OLFM2,SFRP4,TMEM176B,ASPN,CXCL12,FAM20A,PMP22,CPE,MGP,EFEMP1,EPAS1,RDH10,ACVR2A,PTGFR,PTGIS,C3,LOC101927057,OMD,APOE,CHI3L1,FST,CABLES1,HS6ST1,ANGPTL2,TLR4,ADCY3,PTPRQ,FGF7,IGFBP4,EPHX1,ARHGAP26,DAAM2,GPC3,SERPING1,HNMT,ADRA2A,ADAMTS5,PDPN,DHRS3,VCAM1,SPRY1,TNFRSF11B,PDGFD,KCND3,DAB1,FZD4,EFNA5,CSF1,KCND2,PARK2,HLA-DRB1,SULF2,ADARB1,EGFL6,HLA-DRA…
0.000398	GO:0030324	BP	lung development	EPAS1,RDH10,CHI3L1,HS6ST1,FGF7,GPC3,PDPN,SPRY1
0.000433	GO:0030323	BP	respiratory tube development	EPAS1,RDH10,CHI3L1,HS6ST1,FGF7,GPC3,PDPN,SPRY1
0.000463	GO:0030449	BP	regulation of complement activation	C3,SERPING1,C1R,C2,C1S,CFB
0.000469	GO:2000027	BP	regulation of organ morphogenesis	GPC4,ASPN,FGF7,GPC3,SPRY1,TNFRSF11B,FZD4,CSF1,SULF2
0.000469	GO:2000257	BP	regulation of protein activation cascade	C3,SERPING1,C1R,C2,C1S,CFB
0.000469	GO:0048513	BP	animal organ development	TMEM176A,ELN,GPC4,JAG1,SFRP4,TMEM176B,ASPN,CXCL12,FAM20A,CPE,MGP,EFEMP1,EPAS1,RDH10,ACVR2A,PTGIS,OMD,CHI3L1,FST,HS6ST1,TLR4,PTPRQ,FGF7,EPHX1,GPC3,ADAMTS5,PDPN,DHRS3,VCAM1,SPRY1,TNFRSF11B,PDGFD,DAB1,FZD4,CSF1,SULF2,ADARB1
0.00048	GO:0010033	BP	response to organic substance	PDK4,FMO1,CALCOCO1,JAG1,SFRP4,ASPN,CXCL12,PLSCR4,ACVR2A,FMOD,PTGFR,PTGIS,ACKR4,CHI3L1,TLR4,EPHX1,GPC3,ADRA2A,CXCL16,VCAM1,SPRY1,TNFRSF11B,PDGFD,PODN,EFNA5,CSF1,PARK2,HLA-DRB1,SULF2,DAPK1,HLA-DRA
0.000508	GO:0045859	BP	regulation of protein kinase activity	CEMIP,ASPN,FAM20A,APOE,CHI3L1,TLR4,ADCY3,ADRA2A,SPRY1,PDGFD,DAB1,PODN,FZD4,EFNA5,CSF1,ADARB1
0.00051	GO:0034308	BP	primary alcohol metabolic process	RDH10,DHRS3,ALDH1A1,ADH1B
0.000527	GO:0007275	BP	multicellular organism development	TMEM176A,ELN,GPC4,PCDHB4,JAG1,SFRP4,TMEM176B,ASPN,CXCL12,FAM20A,PMP22,CPE,MGP,EFEMP1,EPAS1,RDH10,ACVR2A,PTGIS,C3,LOC101927057,OMD,APOE,CHI3L1,FST,CABLES1,HS6ST1,ANGPTL2,TLR4,PTPRQ,FGF7,IGFBP4,EPHX1,ARHGAP26,DAAM2,GPC3,HNMT,ADAMTS5,PDPN,DHRS3,VCAM1,SPRY1,TNFRSF11B,PDGFD,DAB1,FZD4,EFNA5,CSF1,PARK2,SULF2,ADARB1,EGFL6,COL15A1
0.000527	GO:0006720	BP	isoprenoid metabolic process	GPC4,RDH10,GPC3,DHRS3,ALDH1A1
0.000751	GO:0048856	BP	anatomical structure development	TMEM176A,ELN,GPC4,PCDHB4,JAG1,OLFM2,SFRP4,MEST,TMEM176B,ASPN,CXCL12,FAM20A,PMP22,CPE,MGP,EFEMP1,EPAS1,RDH10,ACVR2A,PTGIS,C3,LOC101927057,OMD,APOE,CHI3L1,FST,CABLES1,CPM,HS6ST1,ANGPTL2,TLR4,PTPRQ,FGF7,IGFBP4,EPHX1,ARHGAP26,DAAM2,GPC3,HNMT,ADAMTS5,PDPN,DHRS3,VCAM1,SPRY1,TNFRSF11B,PDGFD,DAB1,FZD4,EFNA5,CSF1,PARK2,SULF2,ADARB1,EGFL6,COL15A1
0.00079	GO:0060541	BP	respiratory system development	EPAS1,RDH10,CHI3L1,HS6ST1,FGF7,GPC3,PDPN,SPRY1
0.000815	GO:0002376	BP	immune system process	TMEM176A,LYZ,JAG1,TMEM176B,CXCL12,EPAS1,PRG4,ACVR2A,C3,ACKR4,CHI3L1,FST,TLR4,IFI44L,PTPRQ,GPC3,SERPING1,C1R,CXCL16,PDPN,VCAM1,PTX3,TNFRSF11B,C2,PDGFD,CTSF,C1S,CSF1,HLA-DRB1,DAPK1,ADARB1,HLA-DRA,CFB
0.000821	GO:0051346	BP	negative regulation of hydrolase activity	ITIH5,C3,GPC3,PTX3,SPRY1
0.00088	GO:0002920	BP	regulation of humoral immune response	C3,SERPING1,C1R,C2,C1S,CFB
0.000911	GO:0006024	BP	glycosaminoglycan biosynthetic process	CEMIP,FMOD,GPC3
0.000919	GO:0006023	BP	aminoglycan biosynthetic process	CEMIP,FMOD,GPC3
0.000919	GO:0009888	BP	tissue development	ELN,GPC4,JAG1,SFRP4,MEST,ASPN,FAM20A,MGP,EFEMP1,RDH10,ACVR2A,PTGIS,OMD,CHI3L1,FST,PTPRQ,FGF7,GPC3,PDPN,SPRY1,PDGFD,FZD4,CSF1,SULF2,ADARB1
0.000919	GO:0007167	BP	enzyme linked receptor protein signaling pathway	PDK4,SFRP4,ASPN,EFEMP1,ACVR2A,FMOD,FST,FGF7,IGFBP4,GPC3,ADRA2A,SPRY1,PDGFD,FZD4,EFNA5,CSF1,SULF2
0.00104	GO:0006468	BP	protein phosphorylation	PDK4,CEMIP,RASA4,ASPN,FAM20A,EFEMP1,ACVR2A,C3,APOE,CHI3L1,TLR4,ADCY3,PRKG2,FGF7,IGFBP4,ADRA2A,SPRY1,PDGFD,DAB1,PODN,FZD4,EFNA5,CSF1,PARK2,DAPK1,ADARB1
0.00105	GO:0010810	BP	regulation of cell-substrate adhesion	FBLN1,ECM2,SMOC2,PDPN,FZD4,EFNA5,CSF1,EGFL6
0.00105	GO:0045123	BP	cellular extravasation	CXCL12,VCAM1,PDGFD
0.00108	GO:0001932	BP	regulation of protein phosphorylation	FBLN1,CEMIP,ASPN,FAM20A,ACVR2A,C3,APOE,CHI3L1,TLR4,ADCY3,FGF7,IGFBP4,ADRA2A,SPRY1,PDGFD,DAB1,PODN,FZD4,EFNA5,CSF1,PARK2,ADARB1
0.00109	GO:0002506	BP	polysaccharide assembly with MHC class II protein complex	HLA-DRB1,HLA-DRA
0.00109	GO:0071823	BP	protein-carbohydrate complex subunit organization	HLA-DRB1,HLA-DRA
0.00109	GO:0002505	BP	antigen processing and presentation of polysaccharide antigen via MHC class II	HLA-DRB1,HLA-DRA
0.00109	GO:0065006	BP	protein-carbohydrate complex assembly	HLA-DRB1,HLA-DRA
0.00113	GO:0031589	BP	cell-substrate adhesion	FBLN1,NID2,ECM2,SMOC2,PDPN,VCAM1,FZD4,EFNA5,CSF1,EGFL6
0.00132	GO:0032879	BP	regulation of localization	FBLN1,JAG1,GABRE,CEMIP,SFRP4,CXCL12,C3,APOE,TLR4,PRKG2,FGF7,GPC3,HNMT,ADRA2A,CLIC6,CXCL16,PDPN,PTX3,C2,SCG5,PDGFD,KCND3,PODN,EFNA5,CSF1,KCND2,PARK2,TPCN1,HLA-DRB1,SULF2,DAPK1,ADARB1,FXYD1
0.00132	GO:0007166	BP	cell surface receptor signaling pathway	PDK4,CALCOCO1,GPC4,JAG1,SFRP4,ASPN,CXCL12,CPE,EFEMP1,ACVR2A,FMOD,ACKR4,FST,TLR4,FGF7,IGFBP4,GPC3,ADRA2A,VCAM1,SPRY1,TNFRSF11B,PDGFD,PODN,FZD4,EFNA5,CSF1,PARK2,HLA-DRB1,SULF2,DAPK1,HLA-DRA
0.00137	GO:0045087	BP	innate immune response	C3,TLR4,SERPING1,C1R,CXCL16,VCAM1,PTX3,C2,C1S,CSF1,HLA-DRB1,DAPK1,ADARB1,HLA-DRA,CFB
0.00148	GO:0050790	BP	regulation of catalytic activity	CEMIP,RASA4,ASPN,FAM20A,ACVR2A,ITIH5,C3,APOE,CHI3L1,TLR4,ADCY3,PRKG2,FGF7,ARHGAP26,GPC3,SERPING1,ADRA2A,PTX3,SPRY1,ALDH1A1,SCG5,PDGFD,DAB1,PODN,FZD4,EFNA5,CSF1,PARK2,DAPK1,ADARB1
0.00176	GO:0045807	BP	positive regulation of endocytosis	SFRP4,C3,GPC3,PTX3,C2
0.00176	GO:0043269	BP	regulation of ion transport	GABRE,CEMIP,SFRP4,CXCL12,APOE,PRKG2,ADRA2A,CLIC6,KCND3,KCND2,PARK2,TPCN1,DAPK1,FXYD1
0.00181	GO:0042572	BP	retinol metabolic process	RDH10,DHRS3,ALDH1A1
0.00185	GO:0002673	BP	regulation of acute inflammatory response	C3,SERPING1,C1R,C2,C1S,CFB
0.00188	GO:0051338	BP	regulation of transferase activity	CEMIP,ASPN,FAM20A,APOE,CHI3L1,TLR4,ADCY3,ADRA2A,SPRY1,PDGFD,DAB1,PODN,FZD4,EFNA5,CSF1,PARK2,ADARB1
0.00196	GO:0043086	BP	negative regulation of catalytic activity	ITIH5,C3,GPC3,SERPING1,ADRA2A,PTX3,SPRY1,PODN
0.00198	GO:0032502	BP	developmental process	TMEM176A,ELN,GPC4,PCDHB4,JAG1,OLFM2,SFRP4,MEST,TMEM176B,ASPN,CXCL12,FAM20A,PMP22,CPE,MGP,EFEMP1,EPAS1,RDH10,ACVR2A,PTGIS,C3,LOC101927057,OMD,APOE,CHI3L1,FST,CABLES1,CPM,HS6ST1,ANGPTL2,TLR4,PTPRQ,FGF7,IGFBP4,EPHX1,ARHGAP26,DAAM2,GPC3,SERPING1,HNMT,ADAMTS5,PDPN,DHRS3,VCAM1,SPRY1,TNFRSF11B,PDGFD,DAB1,FZD4,EFNA5,CSF1,PARK2,SULF2,ADARB1,EGFL6,COL15A1
0.00199	GO:0002455	BP	humoral immune response mediated by circulating immunoglobulin	C3,SERPING1,C1R,C2,C1S,HLA-DRB1
0.00207	GO:0031214	BP	biomineral tissue development	ASPN,FAM20A,MGP,ACVR2A,OMD,GPC3
0.00207	GO:0030282	BP	bone mineralization	ASPN,MGP,ACVR2A,OMD,GPC3
0.00213	GO:0045785	BP	positive regulation of cell adhesion	ECM2,CXCL12,VCAM1,EGFL6,HLA-DRA
0.00235	GO:0060449	BP	bud elongation involved in lung branching	RDH10,SPRY1
0.00235	GO:0044092	BP	negative regulation of molecular function	ITIH5,PTGIS,C3,GPC3,SERPING1,ADRA2A,PTX3,SPRY1,PODN
0.00235	GO:0060560	BP	developmental growth involved in morphogenesis	CXCL12,RDH10,APOE,SPRY1,LAMB2,EFNA5,CSF1,PARK2
0.00235	GO:0010828	BP	positive regulation of glucose transport	C3,GPC3
0.00235	GO:0002684	BP	positive regulation of immune system process	JAG1,CXCL12,ACVR2A,C3,TLR4,SERPING1,C1R,VCAM1,C2,PDGFD,C1S,CSF1,HLA-DRB1,HLA-DRA,CFB
0.00254	GO:0001501	BP	skeletal system development	SFRP4,EFEMP1,RDH10,ACVR2A,CHI3L1,DHRS3,TNFRSF11B,SULF2
0.00255	GO:1901136	BP	carbohydrate derivative catabolic process	CEMIP,FMOD,GPC3
0.00255	GO:0008283	BP	cell proliferation	ELN,GPC4,JAG1,SFRP4,CXCL12,PMP22,PRG4,ACVR2A,PTGFR,TLR4,FGF7,IGFBP4,GPC3,ADRA2A,PDPN,VCAM1,SPRY1,TNFRSF11B,PDGFD,PODN,CSF1,HLA-DRB1,SULF2,ADARB1
0.00255	GO:0070613	BP	regulation of protein processing	C3,SERPING1,C1R,C2,C1S,CFB
0.00259	GO:0042325	BP	regulation of phosphorylation	FBLN1,CEMIP,ASPN,FAM20A,ACVR2A,C3,APOE,CHI3L1,TLR4,ADCY3,FGF7,IGFBP4,ADRA2A,SPRY1,PDGFD,DAB1,PODN,FZD4,EFNA5,CSF1,PARK2,ADARB1
0.00262	GO:0006956	BP	complement activation	C3,SERPING1,C1R,C2,C1S,CFB
0.00262	GO:1903317	BP	regulation of protein maturation	C3,SERPING1,C1R,C2,C1S,CFB
0.00262	GO:0042483	BP	negative regulation of odontogenesis	ASPN,TNFRSF11B
0.00263	GO:0044691	BP	tooth eruption	FAM20A,ADAMTS5
0.00263	GO:0042221	BP	response to chemical	PDK4,FMO1,CALCOCO1,JAG1,SFRP4,ASPN,CXCL12,PLSCR4,EPAS1,ACVR2A,FMOD,PTGFR,PTGIS,ACKR4,CHI3L1,TLR4,ABCA8,EPHX1,GPC3,ADRA2A,CXCL16,VCAM1,SPRY1,TNFRSF11B,C2,PDGFD,DAB1,PODN,EFNA5,CSF1,KCND2,PARK2,HLA-DRB1,SULF2,DAPK1,HLA-DRA
0.00265	GO:0016485	BP	protein processing	CPE,C3,CPM,SERPING1,C1R,C2,SCG5,C1S,CFB
0.00289	GO:1903510	BP	mucopolysaccharide metabolic process	CEMIP,FMOD,ITIH5
0.00298	GO:0002460	BP	adaptive immune response based on somatic recombination of immune receptors built from immunoglobulin superfamily domains	JAG1,C3,TLR4,SERPING1,C1R,C2,C1S,HLA-DRB1
0.00318	GO:0034097	BP	response to cytokine	ASPN,CXCL12,PTGIS,ACKR4,CHI3L1,FGF7,CXCL16,VCAM1,TNFRSF11B,PODN,FZD4,CSF1,PARK2,HLA-DRB1,DAPK1,HLA-DRA
0.00326	GO:0009719	BP	response to endogenous stimulus	PDK4,CALCOCO1,SFRP4,ASPN,CXCL12,ACVR2A,FMOD,PTGFR,APOE,TLR4,ADCY3,FGF7,EPHX1,GPC3,HNMT,ADRA2A,SPRY1,PDGFD,EFNA5,PARK2,SULF2
0.00339	GO:0051707	BP	response to other organism	FMO1,LYZ,CXCL12,PLSCR4,PTGFR,TLR4,IFI44L,ADAMTS5,CXCL16,VCAM1,PTX3,TNFRSF11B,HLA-DRB1,ADARB1
0.00349	GO:0043207	BP	response to external biotic stimulus	FMO1,LYZ,CXCL12,PLSCR4,PTGFR,TLR4,IFI44L,ADAMTS5,CXCL16,VCAM1,PTX3,TNFRSF11B,HLA-DRB1,ADARB1
0.0036	GO:0071345	BP	cellular response to cytokine stimulus	ASPN,CXCL12,PTGIS,ACKR4,CHI3L1,FGF7,VCAM1,TNFRSF11B,PODN,FZD4,CSF1,PARK2,HLA-DRB1,DAPK1,HLA-DRA
0.0036	GO:2001226	BP	negative regulation of chloride transport	GABRE,PRKG2
0.0036	GO:1904018	BP	positive regulation of vasculature development	PTGIS,C3,CHI3L1,PDGFD
0.0036	GO:0071495	BP	cellular response to endogenous stimulus	PDK4,CALCOCO1,SFRP4,ASPN,ACVR2A,FMOD,PTGFR,TLR4,FGF7,EPHX1,GPC3,ADRA2A,SPRY1,PDGFD,EFNA5,PARK2,SULF2
0.0036	GO:0043687	BP	post-translational protein modification	ARSA,EPAS1,XPNPEP2,C3,APOE,CPM,IGFBP4,GPC3,PRSS23,LAMB2,CSF1
0.00361	GO:0002399	BP	MHC class II protein complex assembly	HLA-DRB1,HLA-DRA
0.00362	GO:0006959	BP	humoral immune response	LYZ,C3,SERPING1,C1R,C2,C1S,HLA-DRB1,CFB
0.0037	GO:0065009	BP	regulation of molecular function	CEMIP,RASA4,SFRP4,ASPN,FAM20A,ACVR2A,ITIH5,PTGIS,C3,APOE,CHI3L1,TLR4,ADCY3,PRKG2,FGF7,ARHGAP26,GPC3,SERPING1,ADRA2A,PTX3,SPRY1,ALDH1A1,SCG5,PDGFD,DAB1,PODN,FZD4,EFNA5,CSF1,PARK2,DAPK1,ADARB1,FXYD1
0.0037	GO:0045860	BP	positive regulation of protein kinase activity	CEMIP,FAM20A,CHI3L1,TLR4,ADCY3,ADRA2A,PDGFD,DAB1,FZD4,EFNA5,CSF1
0.00393	GO:0006950	BP	response to stress	PDK4,FMO1,LYZ,CXCL12,EPAS1,PTGIS,C3,CHI3L1,TLR4,IFI44L,FGF7,IGFBP4,NFKBIZ,SERPING1,ADRA2A,ADAMTS5,C1R,CXCL16,PDPN,VCAM1,PTX3,TNFRSF11B,C2,PDGFD,FZD4,CD163,C1S,CSF1,KCND2,PARK2,HLA-DRB1,SULF2,DAPK1,ADARB1,HLA-DRA,CFB
0.004	GO:0007626	BP	locomotory behavior	OLFM2,CXCL12,APOE,DAB1,FZD4,KCND2,PARK2
0.00408	GO:0010827	BP	regulation of glucose transport	C3,GPC3
0.00408	GO:0072376	BP	protein activation cascade	C3,SERPING1,C1R,C2,C1S,CFB
0.00408	GO:0042481	BP	regulation of odontogenesis	ASPN,TNFRSF11B,CSF1
0.0041	GO:0030278	BP	regulation of ossification	JAG1,MGP,ACVR2A,OMD,DHRS3,CSF1
0.0041	GO:0001822	BP	kidney development	RDH10,GPC3,SPRY1,PDGFD,SULF2
0.00412	GO:0030155	BP	regulation of cell adhesion	ECM2,CXCL12,SMOC2,PDPN,VCAM1,DAB1,FZD4,EFNA5,CSF1,HLA-DRB1,EGFL6,HLA-DRA
0.00438	GO:0048585	BP	negative regulation of response to stimulus	SFRP4,CXCL12,PTGIS,GPC3,SERPING1,ADRA2A,DHRS3,SPRY1,DAB1,PODN,SULF2,DAPK1
0.00439	GO:0072111	BP	cell proliferation involved in kidney development	GPC3,PDGFD
0.00446	GO:0009607	BP	response to biotic stimulus	FMO1,LYZ,CXCL12,PLSCR4,PTGFR,TLR4,IFI44L,ADAMTS5,CXCL16,VCAM1,PTX3,TNFRSF11B,HLA-DRB1,ADARB1
0.0045	GO:0051094	BP	positive regulation of developmental process	JAG1,OLFM2,SFRP4,CXCL12,ACVR2A,PTGIS,C3,CHI3L1,FST,FGF7,PDPN,SPRY1,PDGFD,DAB1,EFNA5,CSF1,PARK2
0.00463	GO:2001199	BP	negative regulation of dendritic cell differentiation	TMEM176A,TMEM176B
0.00471	GO:0051246	BP	regulation of protein metabolic process	CEMIP,ASPN,FAM20A,ACVR2A,ITIH5,C3,APOE,CHI3L1,TLR4,ADCY3,FGF7,IGFBP4,GPC3,SERPING1,ADRA2A,C1R,PTX3,SPRY1,C2,PDGFD,DAB1,PODN,FZD4,C1S,EFNA5,CSF1,PARK2,DAPK1,ADARB1,CFB,FXYD1
0.00487	GO:0050727	BP	regulation of inflammatory response	PTGIS,C3,TLR4,SERPING1,C1R,C2,C1S,CFB
0.00499	GO:0007267	BP	cell-cell signaling	CALCOCO1,WISP2,GPC4,PCDHB4,SFRP4,PMP22,CPE,APOE,FGF7,IGFBP4,GPC3,ADRA2A,SCG5,FZD4,EFNA5,KCND2,PARK2,HLA-DRB1,SLC6A9,SULF2,ADARB1
0.00499	GO:0006955	BP	immune response	LYZ,JAG1,CXCL12,PRG4,C3,ACKR4,CHI3L1,TLR4,SERPING1,C1R,CXCL16,VCAM1,PTX3,TNFRSF11B,C2,C1S,CSF1,HLA-DRB1,DAPK1,HLA-DRA,CFB
0.00504	GO:0072001	BP	renal system development	RDH10,GPC3,SPRY1,PDGFD,SULF2
0.00507	GO:0001894	BP	tissue homeostasis	PDK4,LYZ,EPAS1,TLR4,TNFRSF11B,CSF1
0.00507	GO:0023052	BP	signaling	PDK4,CALCOCO1,WISP2,GPC4,FBLN1,PCDHB4,JAG1,GABRE,RASA4,SFRP4,ASPN,CXCL12,PMP22,CPE,SMOC2,EFEMP1,EPAS1,ACVR2A,FMOD,PTGFR,PTGIS,C3,ACKR4,APOE,CHI3L1,FST,TLR4,ADCY3,PRKG2,FGF7,IGFBP4,ARHGAP26,GPC3,ADRA2A,PDPN,DHRS3,VCAM1,SPRY1,TNFRSF11B,SCG5,REPS2,PDGFD,KCND3,DAB1,PODN,FZD4,EFNA5,CSF1,KCND2,PARK2,HLA-DRB1,SLC6A9,SULF2,DAPK1,ADARB1,HLA-DRA,COL15A1,FXYD1
0.00507	GO:0030100	BP	regulation of endocytosis	C3,GPC3,PTX3
0.00508	GO:0051174	BP	regulation of phosphorus metabolic process	PDK4,CEMIP,ASPN,FAM20A,ACVR2A,C3,APOE,CHI3L1,TLR4,ADCY3,FGF7,IGFBP4,ADRA2A,SPRY1,PDGFD,DAB1,PODN,FZD4,EFNA5,CSF1,PARK2,ADARB1
0.00509	GO:0001934	BP	positive regulation of protein phosphorylation	CEMIP,FAM20A,ACVR2A,C3,CHI3L1,TLR4,ADCY3,FGF7,IGFBP4,ADRA2A,PDGFD,DAB1,FZD4,EFNA5,CSF1
0.00512	GO:0033674	BP	positive regulation of kinase activity	CEMIP,FAM20A,CHI3L1,TLR4,ADCY3,ADRA2A,PDGFD,DAB1,FZD4,EFNA5,CSF1
0.00512	GO:0048584	BP	positive regulation of response to stimulus	JAG1,SFRP4,CXCL12,ACVR2A,PTGIS,C3,CHI3L1,TLR4,IGFBP4,GPC3,SERPING1,ADRA2A,C1R,PDPN,C2,PDGFD,FZD4,C1S,CSF1,PARK2,HLA-DRB1,SULF2,HLA-DRA,CFB
0.00512	GO:0009968	BP	negative regulation of signal transduction	FBLN1,RASA4,SFRP4,ASPN,CXCL12,APOE,FST,TLR4,IGFBP4,GPC3,ADRA2A,DHRS3,SPRY1,DAB1,PODN,PARK2,SULF2,DAPK1
0.00512	GO:1903223	BP	positive regulation of oxidative stress-induced neuron death	TLR4,PARK2
0.00512	GO:0070167	BP	regulation of biomineral tissue development	ASPN,MGP,ACVR2A,OMD
0.00514	GO:0001503	BP	ossification	JAG1,ASPN,MGP,ACVR2A,OMD,GPC3,DHRS3,CSF1
0.00514	GO:0050901	BP	leukocyte tethering or rolling	CXCL12,VCAM1
0.00514	GO:0031399	BP	regulation of protein modification process	CEMIP,ASPN,FAM20A,ACVR2A,C3,APOE,CHI3L1,TLR4,ADCY3,FGF7,IGFBP4,ADRA2A,SPRY1,PDGFD,DAB1,PODN,FZD4,EFNA5,CSF1,PARK2,ADARB1,FXYD1
0.00514	GO:0008015	BP	blood circulation	CELF2,ELN,CXCL12,EPAS1,SERPING1,ADRA2A,KCND3,KCND2,FXYD1
0.00514	GO:0010572	BP	positive regulation of platelet activation	TLR4,PDPN
0.00518	GO:0090287	BP	regulation of cellular response to growth factor stimulus	SFRP4,ASPN,ACVR2A,GPC3,SPRY1,SULF2
0.00532	GO:0003013	BP	circulatory system process	CELF2,ELN,CXCL12,EPAS1,SERPING1,ADRA2A,KCND3,KCND2,FXYD1
0.00532	GO:0035295	BP	tube development	JAG1,EPAS1,RDH10,CHI3L1,HS6ST1,FGF7,GPC3,PDPN,SPRY1,DAB1,CSF1
0.00532	GO:0006958	BP	complement activation, classical pathway	C3,SERPING1,C1R,C2,C1S
0.00532	GO:0050896	BP	response to stimulus	PDK4,FMO1,CALCOCO1,WISP2,GPC4,FBLN1,LYZ,ARSA,JAG1,GABRE,RASA4,SFRP4,ASPN,CXCL12,CPE,SMOC2,PLSCR4,EFEMP1,EPAS1,PRG4,ACVR2A,FMOD,PTGFR,PTGIS,C3,ACKR4,APOE,CHI3L1,FST,TLR4,IFI44L,ADCY3,PRKG2,PTPRQ,FGF7,ABCA8,IGFBP4,EPHX1,NFKBIZ,ARHGAP26,GPC3,SERPING1,HNMT,ADRA2A,ADAMTS5,C1R,CXCL16,PDPN,DHRS3,VCAM1,PTX3,SPRY1,TNFRSF11B,C2,SCG5,REPS2,PDGFD,LAMB2,DAB1,PODN,FZD4,CD163,C1S,EFNA5,CSF1,KCND2,PARK2,IFIT1,HL…
0.00532	GO:0071677	BP	positive regulation of mononuclear cell migration	CXCL12,PDGFD
0.00536	GO:2000427	BP	positive regulation of apoptotic cell clearance	C3,C2
0.00546	GO:0009617	BP	response to bacterium	FMO1,LYZ,PLSCR4,PTGFR,TLR4,ADAMTS5,CXCL16,VCAM1,TNFRSF11B,HLA-DRB1
0.00546	GO:0048583	BP	regulation of response to stimulus	JAG1,SFRP4,ASPN,CXCL12,ACVR2A,PTGIS,C3,CHI3L1,FST,TLR4,FGF7,IGFBP4,ARHGAP26,GPC3,SERPING1,ADRA2A,C1R,PDPN,DHRS3,VCAM1,SPRY1,C2,PDGFD,DAB1,PODN,FZD4,C1S,EFNA5,CSF1,PARK2,HLA-DRB1,SULF2,DAPK1,HLA-DRA,CFB
0.00546	GO:0002682	BP	regulation of immune system process	TMEM176A,JAG1,TMEM176B,CXCL12,ACVR2A,C3,TLR4,SERPING1,C1R,VCAM1,C2,PDGFD,C1S,CSF1,HLA-DRB1,HLA-DRA,CFB
0.0055	GO:0002691	BP	regulation of cellular extravasation	CXCL12,PDGFD
0.00562	GO:0044788	BP	modulation by host of viral process	APOE,PTX3,PARK2
0.00562	GO:0006069	BP	ethanol oxidation	ALDH1A1,ADH1B
0.00563	GO:0051604	BP	protein maturation	CPE,C3,CPM,SERPING1,C1R,C2,SCG5,C1S,CFB
0.00565	GO:0002396	BP	MHC protein complex assembly	HLA-DRB1,HLA-DRA
0.0058	GO:0050766	BP	positive regulation of phagocytosis	C3,PTX3
0.00582	GO:0001970	BP	positive regulation of activation of membrane attack complex	C3
0.00582	GO:0016064	BP	immunoglobulin mediated immune response	C3,SERPING1,C1R,C2,C1S,HLA-DRB1
0.00582	GO:0001798	BP	positive regulation of type IIa hypersensitivity	C3
0.00582	GO:0051050	BP	positive regulation of transport	CEMIP,SFRP4,CXCL12,C3,TLR4,GPC3,ADRA2A,PTX3,C2,PARK2,HLA-DRB1,SULF2,FXYD1
0.00582	GO:0002894	BP	positive regulation of type II hypersensitivity	C3
0.00586	GO:0010817	BP	regulation of hormone levels	CPE,RDH10,ADRA2A,DHRS3,ALDH1A1,SCG5,FZD4,EFNA5,PARK2,HLA-DRB1
0.00593	GO:0042476	BP	odontogenesis	ASPN,FAM20A,ADAMTS5,TNFRSF11B,CSF1
0.00596	GO:0019724	BP	B cell mediated immunity	C3,SERPING1,C1R,C2,C1S,HLA-DRB1
0.00602	GO:0032101	BP	regulation of response to external stimulus	CXCL12,PTGIS,C3,APOE,TLR4,SERPING1,C1R,PDPN,C2,PDGFD,C1S,CSF1,IFIT1,CFB
0.0062	GO:0071363	BP	cellular response to growth factor stimulus	SFRP4,ASPN,ACVR2A,FMOD,GPC3,VCAM1,SPRY1,PDGFD,SULF2
0.00625	GO:0051049	BP	regulation of transport	CEMIP,SFRP4,CXCL12,C3,TLR4,PRKG2,GPC3,ADRA2A,CLIC6,PTX3,C2,KCND3,EFNA5,KCND2,PARK2,SULF2,DAPK1,FXYD1
0.00625	GO:0042127	BP	regulation of cell proliferation	JAG1,SFRP4,CXCL12,PMP22,PTGFR,TLR4,FGF7,GPC3,ADRA2A,PDPN,VCAM1,SPRY1,TNFRSF11B,PDGFD,PODN,CSF1,HLA-DRB1,SULF2,ADARB1
0.00625	GO:0040037	BP	negative regulation of fibroblast growth factor receptor signaling pathway	SPRY1,SULF2
0.00628	GO:0015758	BP	glucose transport	C3,GPC3
0.00633	GO:0042327	BP	positive regulation of phosphorylation	CEMIP,FAM20A,ACVR2A,C3,CHI3L1,TLR4,ADCY3,FGF7,IGFBP4,ADRA2A,PDGFD,DAB1,FZD4,EFNA5,CSF1
0.00639	GO:0030212	BP	hyaluronan metabolic process	CEMIP,ITIH5
0.00639	GO:0001655	BP	urogenital system development	RDH10,GPC3,SPRY1,PDGFD,SULF2
0.00657	GO:0030029	BP	actin filament-based process	ELN,CXCL12,EPB41L4A,FGF7,ARHGAP26,DAAM2,ADRA2A,PDPN,KCND3,SYNPO2,EFNA5,PARK2
0.00657	GO:0016055	BP	Wnt signaling pathway	CALCOCO1,GPC4,SFRP4,CPE,APOE,IGFBP4,GPC3,FZD4,PARK2,SULF2
0.00671	GO:0198738	BP	cell-cell signaling by wnt	CALCOCO1,GPC4,SFRP4,CPE,APOE,IGFBP4,GPC3,FZD4,PARK2,SULF2
0.00671	GO:0008645	BP	hexose transport	C3,GPC3
0.00684	GO:0015749	BP	monosaccharide transport	C3,GPC3
0.00684	GO:0032496	BP	response to lipopolysaccharide	FMO1,PLSCR4,PTGFR,TLR4,CXCL16,VCAM1,TNFRSF11B
0.00684	GO:1903792	BP	negative regulation of anion transport	GABRE,SFRP4,PRKG2
0.00709	GO:0007601	BP	visual perception	ABLIM1,OLFM2,EFEMP1,EPAS1,RDH10,DHRS3,LAMB2
0.00719	GO:0065008	BP	regulation of biological quality	PDK4,ELN,ATP9A,FBLN1,LYZ,CEMIP,SFRP4,CXCL12,FAM20A,CPE,PLSCR4,EPAS1,RDH10,ACVR2A,C3,APOE,TLR4,ADCY3,SERPING1,HNMT,ADRA2A,PDPN,DHRS3,TNFRSF11B,ALDH1A1,SCG5,PDGFD,KCND3,FZD4,EFNA5,CSF1,KCND2,PARK2,IFIT1,TPCN1,HLA-DRB1,SLC6A9,FXYD1
0.0072	GO:0001796	BP	regulation of type IIa hypersensitivity	C3
0.0072	GO:0001944	BP	vasculature development	JAG1,EPAS1,PTGIS,C3,APOE,CHI3L1,HS6ST1,GPC3,PDPN,PDGFD,FZD4,COL15A1
0.0072	GO:0016310	BP	phosphorylation	PDK4,CEMIP,RASA4,ASPN,FAM20A,EFEMP1,ACVR2A,C3,APOE,CHI3L1,TLR4,ADCY3,PRKG2,FGF7,IGFBP4,ADRA2A,SPRY1,PDGFD,DAB1,PODN,FZD4,EFNA5,CSF1,PARK2,DAPK1,ADARB1
0.0072	GO:0042340	BP	keratan sulfate catabolic process	FMOD,OMD
0.0072	GO:0010562	BP	positive regulation of phosphorus metabolic process	CEMIP,FAM20A,ACVR2A,C3,APOE,CHI3L1,TLR4,ADCY3,FGF7,IGFBP4,ADRA2A,PDGFD,DAB1,FZD4,EFNA5,CSF1
0.0072	GO:0045917	BP	positive regulation of complement activation	C3
0.0072	GO:0045937	BP	positive regulation of phosphate metabolic process	CEMIP,FAM20A,ACVR2A,C3,APOE,CHI3L1,TLR4,ADCY3,FGF7,IGFBP4,ADRA2A,PDGFD,DAB1,FZD4,EFNA5,CSF1
0.0072	GO:0001905	BP	activation of membrane attack complex	C3
0.0072	GO:0001969	BP	regulation of activation of membrane attack complex	C3
0.0072	GO:0050953	BP	sensory perception of light stimulus	ABLIM1,OLFM2,EFEMP1,EPAS1,RDH10,DHRS3,LAMB2
0.0072	GO:1901700	BP	response to oxygen-containing compound	PDK4,FMO1,JAG1,CXCL12,PLSCR4,PTGFR,APOE,TLR4,ADCY3,HNMT,ADRA2A,CXCL16,VCAM1,TNFRSF11B,PDGFD,FZD4,EFNA5,PARK2,HLA-DRB1,DAPK1
0.0072	GO:0002892	BP	regulation of type II hypersensitivity	C3
0.0072	GO:0002445	BP	type II hypersensitivity	C3
0.0072	GO:2000259	BP	positive regulation of protein activation cascade	C3
0.0072	GO:0001794	BP	type IIa hypersensitivity	C3
0.0072	GO:0070848	BP	response to growth factor	SFRP4,ASPN,ACVR2A,FMOD,GPC3,VCAM1,SPRY1,PDGFD,SULF2
0.00728	GO:0048518	BP	positive regulation of biological process	CALCOCO1,JAG1,CEMIP,OLFM2,SFRP4,ECM2,CXCL12,FAM20A,SMOC2,EPAS1,ACVR2A,PTGFR,PTGIS,C3,CHI3L1,FST,TLR4,FGF7,IGFBP4,GPC3,SERPING1,ADRA2A,C1R,CXCL16,PDPN,VCAM1,PTX3,SPRY1,C2,PDGFD,SYNPO2,DAB1,FZD4,C1S,EFNA5,CSF1,PARK2,HLA-DRB1,SULF2,DAPK1,ADARB1,EGFL6,HLA-DRA,CFB,FXYD1
0.0075	GO:0061448	BP	connective tissue development	MGP,EFEMP1,CHI3L1,PDGFD,CSF1,SULF2
0.00763	GO:1901135	BP	carbohydrate derivative metabolic process	GPC4,CEMIP,FMOD,ITIH5,OMD,GPC3,ADRA2A,ADAMTS5,PTX3,ALDH1A1,SULF2,SPON1
0.00771	GO:2000425	BP	regulation of apoptotic cell clearance	C3,C2
0.00771	GO:1900020	BP	positive regulation of protein kinase C activity	CEMIP
0.00771	GO:0019220	BP	regulation of phosphate metabolic process	CEMIP,ASPN,FAM20A,ACVR2A,C3,APOE,CHI3L1,TLR4,ADCY3,FGF7,IGFBP4,ADRA2A,SPRY1,PDGFD,DAB1,PODN,FZD4,EFNA5,CSF1,PARK2,ADARB1
0.00771	GO:1900019	BP	regulation of protein kinase C activity	CEMIP
0.00771	GO:0010800	BP	positive regulation of peptidyl-threonine phosphorylation	CEMIP,CHI3L1
0.00779	GO:0072358	BP	cardiovascular system development	JAG1,EPAS1,PTGIS,C3,APOE,CHI3L1,HS6ST1,GPC3,PDPN,PDGFD,FZD4,COL15A1
0.00788	GO:0051093	BP	negative regulation of developmental process	TMEM176A,JAG1,TMEM176B,ASPN,PMP22,EFEMP1,LOC101927057,TLR4,TNFRSF11B,DAB1,EFNA5,PARK2
0.00798	GO:0061756	BP	leukocyte adhesion to vascular endothelial cell	CXCL12,VCAM1
0.00799	GO:0002449	BP	lymphocyte mediated immunity	JAG1,C3,SERPING1,C1R,C2,C1S,HLA-DRB1
0.00808	GO:0002237	BP	response to molecule of bacterial origin	FMO1,PLSCR4,PTGFR,TLR4,CXCL16,VCAM1,TNFRSF11B
0.00818	GO:0036066	BP	protein O-linked fucosylation	ADAMTS5,SPON1
0.00822	GO:0051179	BP	localization	LYZ,CEMIP,CXCL12,PRG4,C3,CHI3L1,ABCA8,GPC3,SERPING1,ADRA2A,ABCA9,ABCA6,VCAM1,PTX3,SPRY1,PDGFD,KCND3,DAB1,PODN,SULF2
0.00822	GO:0065007	BP	biological regulation	TMEM176A,PDK4,CALCOCO1,CELF2,ELN,WISP2,GPC4,LYZ,JAG1,CEMIP,OLFM2,SFRP4,TMEM176B,ASPN,ECM2,CXCL12,PMP22,CPE,MGP,SMOC2,PLSCR4,EFEMP1,EPAS1,RDH10,ACVR2A,FMOD,PTGFR,ITIH5,PTGIS,C3,LOC101927057,OMD,ACKR4,CHI3L1,CABLES1,TLR4,PRKG2,PTPRQ,ARHGAP26,GPC3,SERPING1,ADRA2A,CLIC6,C1R,CXCL16,DHRS3,VCAM1,PTX3,SPRY1,TNFRSF11B,ALDH1A1,C2,PDGFD,KCND3,SYNPO2,DAB1,PODN,C1S,EFNA5,CSF1,KCND2,PARK2,HLA-DRB1,SULF2,DAPK1,…
0.00856	GO:0051240	BP	positive regulation of multicellular organismal process	CXCL12,PTGIS,C3,CHI3L1,ADRA2A,SPRY1,PDGFD,DAB1,SULF2
0.00867	GO:0032835	BP	glomerulus development	JAG1,PDGFD,LAMB2,SULF2
0.00872	GO:0008643	BP	carbohydrate transport	C3,GPC3
0.00872	GO:0019221	BP	cytokine-mediated signaling pathway	ASPN,CXCL12,ACKR4,FGF7,VCAM1,TNFRSF11B,PODN,CSF1,PARK2,HLA-DRB1,HLA-DRA
0.00872	GO:0051248	BP	negative regulation of protein metabolic process	ITIH5,C3,GPC3,PTX3,SPRY1,PODN
0.00872	GO:0010648	BP	negative regulation of cell communication	FBLN1,RASA4,SFRP4,ASPN,CXCL12,APOE,FST,TLR4,IGFBP4,GPC3,ADRA2A,DHRS3,SPRY1,DAB1,PODN,PARK2,SULF2,DAPK1
0.00872	GO:0060602	BP	branch elongation of an epithelium	RDH10,SPRY1
0.00872	GO:0006957	BP	complement activation, alternative pathway	C3,CFB
0.00888	GO:0071675	BP	regulation of mononuclear cell migration	CXCL12,PDGFD,CSF1
0.00892	GO:0023057	BP	negative regulation of signaling	FBLN1,RASA4,SFRP4,ASPN,CXCL12,APOE,FST,TLR4,IGFBP4,GPC3,ADRA2A,DHRS3,SPRY1,DAB1,PODN,PARK2,SULF2,DAPK1
0.00897	GO:0034341	BP	response to interferon-gamma	CXCL16,VCAM1,HLA-DRB1,DAPK1,HLA-DRA
0.00897	GO:0001656	BP	metanephros development	RDH10,GPC3,SPRY1
0.00907	GO:0044793	BP	negative regulation by host of viral process	PTX3,PARK2
0.0091	GO:0050764	BP	regulation of phagocytosis	C3,PTX3
0.00918	GO:0010466	BP	negative regulation of peptidase activity	ITIH5,C3,GPC3,SERPING1
0.00946	GO:0072359	BP	circulatory system development	JAG1,CPE,EPAS1,PTGIS,C3,APOE,CHI3L1,HS6ST1,GPC3,PDPN,DHRS3,SPRY1,PDGFD,FZD4,COL15A1
0.00946	GO:0071900	BP	regulation of protein serine/threonine kinase activity	CEMIP,CHI3L1,ADRA2A,SPRY1,PDGFD
0.00946	GO:0033993	BP	response to lipid	PDK4,FMO1,CALCOCO1,PLSCR4,PTGFR,TLR4,ADCY3,EPHX1,HNMT,CXCL16,VCAM1,TNFRSF11B,FZD4,EFNA5
0.00946	GO:0010876	BP	lipid localization	C3,ABCA8,ABCA9,ABCA6
0.00946	GO:0051235	BP	maintenance of location	CEMIP,C3
0.00955	GO:1904893	BP	negative regulation of STAT cascade	ASPN,DAB1,PODN
0.00955	GO:0046426	BP	negative regulation of JAK-STAT cascade	ASPN,DAB1,PODN
0.00958	GO:0001568	BP	blood vessel development	EPAS1,PTGIS,C3,CHI3L1,GPC3,PDGFD
0.00983	GO:0030162	BP	regulation of proteolysis	ITIH5,C3,GPC3,SERPING1,ADRA2A,C1R,C2,C1S,PARK2,DAPK1,CFB
0.00987	GO:0010543	BP	regulation of platelet activation	APOE,TLR4,PDPN
0.00995	GO:0072138	BP	mesenchymal cell proliferation involved in ureteric bud development	GPC3
0.0101	GO:0006897	BP	endocytosis	PRG4,C3,GPC3,PTX3
0.0101	GO:0045055	BP	regulated exocytosis	LYZ,C3,CHI3L1,SERPING1,ADRA2A,PTX3
0.0102	GO:0003008	BP	system process	CELF2,ELN,CEMIP,OLFM2,CXCL12,EFEMP1,EPAS1,RDH10,APOE,TLR4,ADCY3,PTPRQ,SERPING1,ADRA2A,DHRS3,KCND3,FZD4,KCND2,PARK2,SULF2,ADARB1,HLA-DRA,FXYD1
0.0103	GO:2001198	BP	regulation of dendritic cell differentiation	TMEM176A,TMEM176B
0.0109	GO:0007154	BP	cell communication	PDK4,CALCOCO1,WISP2,GPC4,FBLN1,PCDHB4,JAG1,GABRE,RASA4,SFRP4,ASPN,CXCL12,PMP22,CPE,SMOC2,EFEMP1,EPAS1,ACVR2A,FMOD,PTGFR,PTGIS,C3,ACKR4,APOE,CHI3L1,FST,TLR4,ADCY3,PRKG2,FGF7,IGFBP4,ARHGAP26,GPC3,ADRA2A,PDPN,DHRS3,VCAM1,SPRY1,TNFRSF11B,SCG5,REPS2,PDGFD,DAB1,PODN,FZD4,EFNA5,CSF1,KCND2,PARK2,HLA-DRB1,SLC6A9,SULF2,DAPK1,ADARB1,HLA-DRA,COL15A1
0.0111	GO:0050433	BP	regulation of catecholamine secretion	CXCL12,ADRA2A,PARK2
0.0111	GO:0006067	BP	ethanol metabolic process	ALDH1A1,ADH1B
0.0112	GO:1902532	BP	negative regulation of intracellular signal transduction	FBLN1,RASA4,ASPN,CXCL12,APOE,TLR4,SPRY1,DAB1,PODN,PARK2
0.0112	GO:0010575	BP	positive regulation of vascular endothelial growth factor production	C3,SULF2
0.0112	GO:0030334	BP	regulation of cell migration	JAG1,CEMIP,CXCL12,APOE,FGF7,ADRA2A,CXCL16,PDPN,PDGFD,PODN,CSF1,ADARB1
0.0113	GO:0002503	BP	peptide antigen assembly with MHC class II protein complex	HLA-DRA
0.0113	GO:0007169	BP	transmembrane receptor protein tyrosine kinase signaling pathway	PDK4,EFEMP1,FGF7,IGFBP4,ADRA2A,SPRY1,REPS2,PDGFD,FZD4,EFNA5,CSF1,SULF2
0.0113	GO:0002885	BP	positive regulation of hypersensitivity	C3
0.0115	GO:0031401	BP	positive regulation of protein modification process	CEMIP,FAM20A,ACVR2A,C3,CHI3L1,TLR4,ADCY3,FGF7,IGFBP4,ADRA2A,PDGFD,DAB1,FZD4,EFNA5,CSF1,PARK2
0.0118	GO:0010811	BP	positive regulation of cell-substrate adhesion	ECM2,SMOC2,CSF1,EGFL6
0.0118	GO:0042415	BP	norepinephrine metabolic process	EPAS1,PARK2
0.0118	GO:2000145	BP	regulation of cell motility	FBLN1,JAG1,CEMIP,CXCL12,APOE,FGF7,ADRA2A,CXCL16,PDPN,PDGFD,PODN,CSF1,ADARB1
0.0122	GO:0060249	BP	anatomical structure homeostasis	PDK4,LYZ,EPAS1,TLR4,TNFRSF11B,CSF1,PARK2
0.0122	GO:1990478	BP	response to ultrasound	CXCL12
0.0122	GO:0072180	BP	mesonephric duct morphogenesis	GPC3
0.0122	GO:0010769	BP	regulation of cell morphogenesis involved in differentiation	FBLN1,CXCL12,LOC101927057,APOE,PDPN,DAB1,EFNA5
0.0122	GO:0061209	BP	cell proliferation involved in mesonephros development	GPC3
0.0123	GO:0050432	BP	catecholamine secretion	CXCL12,ADRA2A,PARK2
0.0124	GO:1903522	BP	regulation of blood circulation	CELF2,EPAS1,ADRA2A,KCND3,KCND2,FXYD1
0.0124	GO:0098657	BP	import into cell	PRG4,C3,GPC3,PTX3
0.0125	GO:0072163	BP	mesonephric epithelium development	GPC3,SPRY1
0.0125	GO:0044869	BP	negative regulation by host of viral exo-alpha-sialidase activity	PTX3
0.0125	GO:1903016	BP	negative regulation of exo-alpha-sialidase activity	PTX3
0.0125	GO:0044867	BP	modulation by host of viral catalytic activity	PTX3
0.0125	GO:0044870	BP	modulation by host of viral glycoprotein metabolic process	PTX3
0.0125	GO:1901564	BP	organonitrogen compound metabolic process	PDK4,FMO1,GPC4,FBLN1,LYZ,JAG1,CEMIP,RASA4,ASPN,FAM20A,CPE,EFEMP1,EPAS1,ACVR2A,XPNPEP2,FMOD,ITIH5,PTGIS,C3,OMD,CPA4,APOE,CHI3L1,CPM,HS6ST1,TLR4,ADCY3,AOX1,PRKG2,PTPRQ,FGF7,IGFBP4,GPC3,SERPING1,HNMT,ADRA2A,PRSS23,ADAMTS5,C1R,VCAM1,PTX3,SPRY1,C2,SCG5,PDGFD,DAB1,CTSF,PODN,FZD4,C1S,EFNA5,CSF1,PARK2,SULF2,DAPK1,ADARB1,CFB,SPON1,FXYD1
0.0125	GO:1901342	BP	regulation of vasculature development	PTGIS,C3,CHI3L1,PDGFD
0.0125	GO:0072164	BP	mesonephric tubule development	GPC3,SPRY1
0.0125	GO:0001867	BP	complement activation, lectin pathway	SERPING1,C1S
0.0125	GO:0019538	BP	protein metabolic process	PDK4,LYZ,JAG1,CEMIP,RASA4,ASPN,FAM20A,CPE,EFEMP1,EPAS1,ACVR2A,XPNPEP2,ITIH5,C3,CPA4,APOE,CHI3L1,HS6ST1,TLR4,ADCY3,PRKG2,PTPRQ,FGF7,IGFBP4,GPC3,SERPING1,ADRA2A,PRSS23,ADAMTS5,C1R,PTX3,SPRY1,C2,SCG5,PDGFD,DAB1,CTSF,PODN,FZD4,C1S,EFNA5,CSF1,PARK2,SULF2,DAPK1,ADARB1,CFB,SPON1,FXYD1
0.0125	GO:0001657	BP	ureteric bud development	GPC3,SPRY1
0.0125	GO:0052403	BP	negative regulation by host of symbiont catalytic activity	PTX3
0.0125	GO:1903015	BP	regulation of exo-alpha-sialidase activity	PTX3
0.0125	GO:0010799	BP	regulation of peptidyl-threonine phosphorylation	CEMIP,CHI3L1
0.0125	GO:0044866	BP	modulation by host of viral exo-alpha-sialidase activity	PTX3
0.0125	GO:0002443	BP	leukocyte mediated immunity	LYZ,JAG1,C3,CHI3L1,TLR4,SERPING1,C1R,PTX3,C2,C1S,HLA-DRB1
0.0125	GO:0044871	BP	negative regulation by host of viral glycoprotein metabolic process	PTX3
0.0129	GO:2000050	BP	regulation of non-canonical Wnt signaling pathway	SFRP4,GPC3
0.0129	GO:0030335	BP	positive regulation of cell migration	CEMIP,CXCL12,FGF7,ADRA2A,CXCL16,PDPN,PDGFD,CSF1
0.0129	GO:0070741	BP	response to interleukin-6	PTGIS,CHI3L1
0.0129	GO:0040036	BP	regulation of fibroblast growth factor receptor signaling pathway	SPRY1,SULF2
0.013	GO:0002697	BP	regulation of immune effector process	C3,TLR4,SERPING1,C1R,C2,C1S,CFB
0.013	GO:0001823	BP	mesonephros development	GPC3,SPRY1
0.0132	GO:0002866	BP	positive regulation of acute inflammatory response to antigenic stimulus	C3
0.0132	GO:0002501	BP	peptide antigen assembly with MHC protein complex	HLA-DRA
0.0135	GO:0071396	BP	cellular response to lipid	PDK4,CALCOCO1,PLSCR4,PTGFR,TLR4,ADCY3,EPHX1,CXCL16,FZD4,EFNA5
0.0136	GO:0042487	BP	regulation of odontogenesis of dentin-containing tooth	TNFRSF11B,CSF1
0.0141	GO:0032268	BP	regulation of cellular protein metabolic process	CEMIP,ITIH5,C3,CHI3L1,GPC3,SERPING1,ADRA2A,SPRY1,PDGFD,DAB1,PODN
0.0142	GO:0030213	BP	hyaluronan biosynthetic process	CEMIP
0.0142	GO:0021813	BP	cell-cell adhesion involved in neuronal-glial interactions involved in cerebral cortex radial glia guided migration	DAB1
0.0142	GO:1904321	BP	response to forskolin	ADCY3,EFNA5
0.0142	GO:1904322	BP	cellular response to forskolin	ADCY3,EFNA5
0.0142	GO:0010574	BP	regulation of vascular endothelial growth factor production	C3,SULF2
0.0143	GO:0060441	BP	epithelial tube branching involved in lung morphogenesis	RDH10,SPRY1
0.0143	GO:0061041	BP	regulation of wound healing	APOE,TLR4,SERPING1,ADRA2A,PDPN
0.0143	GO:0045428	BP	regulation of nitric oxide biosynthetic process	PTGIS,TLR4,PTX3
0.0143	GO:0045766	BP	positive regulation of angiogenesis	PTGIS,C3,CHI3L1
0.0144	GO:0007181	BP	transforming growth factor beta receptor complex assembly	FMOD
0.0144	GO:0002883	BP	regulation of hypersensitivity	C3
0.0144	GO:1900046	BP	regulation of hemostasis	APOE,TLR4,SERPING1,PDPN
0.0144	GO:0030193	BP	regulation of blood coagulation	APOE,TLR4,SERPING1,PDPN
0.0144	GO:0044281	BP	small molecule metabolic process	FMO1,CEMIP,RDH10,FMOD,ITIH5,PTGIS,C3,ADRA2A,DHRS3,ALDH1A1,SULF2,ADH1B
0.0144	GO:0006082	BP	organic acid metabolic process	FMO1,CEMIP,FMOD,ITIH5,C3
0.0144	GO:0051341	BP	regulation of oxidoreductase activity	ACVR2A,APOE,PRKG2,PARK2
0.0144	GO:0010771	BP	negative regulation of cell morphogenesis involved in differentiation	FBLN1,LOC101927057,DAB1,EFNA5
0.0145	GO:0051247	BP	positive regulation of protein metabolic process	FBLN1,CEMIP,FAM20A,ACVR2A,C3,APOE,CHI3L1,TLR4,ADCY3,FGF7,IGFBP4,GPC3,ADRA2A,PDGFD,DAB1,FZD4,EFNA5,CSF1,PARK2,DAPK1
0.0146	GO:0072006	BP	nephron development	GPC3,PDGFD,SULF2
0.0147	GO:0023051	BP	regulation of signaling	JAG1,RASA4,SFRP4,ASPN,CXCL12,ACVR2A,PTGIS,C3,APOE,CHI3L1,FST,TLR4,FGF7,IGFBP4,ARHGAP26,GPC3,ADRA2A,DHRS3,SPRY1,SCG5,PDGFD,DAB1,PODN,FZD4,EFNA5,CSF1,PARK2,HLA-DRB1,SULF2,DAPK1,FXYD1
0.0147	GO:2000147	BP	positive regulation of cell motility	CEMIP,CXCL12,FGF7,ADRA2A,CXCL16,PDPN,PDGFD,CSF1
0.0147	GO:0007160	BP	cell-matrix adhesion	NID2,ECM2,VCAM1,EFNA5,CSF1
0.0147	GO:0002250	BP	adaptive immune response	JAG1,C3,TLR4,SERPING1,C1R,C2,C1S,HLA-DRB1
0.0148	GO:0071881	BP	adenylate cyclase-inhibiting adrenergic receptor signaling pathway	ADRA2A
0.0148	GO:0071882	BP	phospholipase C-activating adrenergic receptor signaling pathway	ADRA2A
0.0148	GO:0051347	BP	positive regulation of transferase activity	CEMIP,FAM20A,CHI3L1,TLR4,ADCY3,ADRA2A,PDGFD,DAB1,FZD4,EFNA5,CSF1
0.0149	GO:0030036	BP	actin cytoskeleton organization	ELN,CXCL12,EPB41L4A,FGF7,ARHGAP26,DAAM2,ADRA2A,SYNPO2,EFNA5,PARK2
0.015	GO:0010573	BP	vascular endothelial growth factor production	C3,SULF2
0.015	GO:0060070	BP	canonical Wnt signaling pathway	SFRP4,APOE,IGFBP4,GPC3,FZD4,PARK2,SULF2
0.0151	GO:0060940	BP	epithelial to mesenchymal transition involved in cardiac fibroblast development	SPRY1
0.0154	GO:0003401	BP	axis elongation	RDH10,SPRY1
0.0155	GO:2001225	BP	regulation of chloride transport	GABRE,PRKG2
0.0156	GO:0034446	BP	substrate adhesion-dependent cell spreading	FBLN1,PDPN,FZD4,EFNA5
0.0157	GO:0030214	BP	hyaluronan catabolic process	CEMIP
0.0157	GO:0002009	BP	morphogenesis of an epithelium	GPC4,JAG1,RDH10,FGF7,GPC3,PDPN,SPRY1,FZD4,CSF1
0.0157	GO:0006887	BP	exocytosis	LYZ,C3,CHI3L1,SERPING1,ADRA2A,PTX3
0.0157	GO:0048729	BP	tissue morphogenesis	GPC4,JAG1,RDH10,FGF7,GPC3,PDPN,SPRY1,FZD4,CSF1,ADARB1
0.0159	GO:0071902	BP	positive regulation of protein serine/threonine kinase activity	CEMIP,CHI3L1,ADRA2A,PDGFD
0.0159	GO:0035584	BP	calcium-mediated signaling using intracellular calcium source	PTGFR,VCAM1
0.0159	GO:0002863	BP	positive regulation of inflammatory response to antigenic stimulus	C3
0.0159	GO:0052199	BP	negative regulation of catalytic activity in other organism involved in symbiotic interaction	PTX3
0.0159	GO:0050999	BP	regulation of nitric-oxide synthase activity	ACVR2A,APOE,PRKG2
0.0159	GO:0052422	BP	modulation by host of symbiont catalytic activity	PTX3
0.0159	GO:0002524	BP	hypersensitivity	C3
0.0159	GO:0044868	BP	modulation by host of viral molecular function	PTX3
0.016	GO:0098543	BP	detection of other organism	TLR4,HLA-DRB1
0.0161	GO:0071702	BP	organic substance transport	CEMIP,C3,ABCA8,GPC3
0.0161	GO:0032836	BP	glomerular basement membrane development	LAMB2,SULF2
0.0164	GO:0051272	BP	positive regulation of cellular component movement	CEMIP,CXCL12,FGF7,ADRA2A,CXCL16,PDPN,PDGFD,CSF1
0.0165	GO:0061178	BP	regulation of insulin secretion involved in cellular response to glucose stimulus	ADRA2A,EFNA5,HLA-DRB1
0.0166	GO:0061138	BP	morphogenesis of a branching epithelium	RDH10,FGF7,GPC3,SPRY1,CSF1
0.0166	GO:0032270	BP	positive regulation of cellular protein metabolic process	FBLN1,CEMIP,FAM20A,ACVR2A,C3,APOE,CHI3L1,TLR4,ADCY3,FGF7,IGFBP4,ADRA2A,PDGFD,DAB1,FZD4,EFNA5,CSF1,PARK2,DAPK1
0.0169	GO:0034754	BP	cellular hormone metabolic process	RDH10,DHRS3,ALDH1A1
0.017	GO:0050789	BP	regulation of biological process	TMEM176A,PDK4,CALCOCO1,CELF2,ELN,WISP2,GPC4,JAG1,CEMIP,OLFM2,SFRP4,TMEM176B,ASPN,ECM2,CXCL12,PMP22,CPE,MGP,SMOC2,EFEMP1,EPAS1,ACVR2A,FMOD,PTGFR,ITIH5,PTGIS,C3,LOC101927057,OMD,ACKR4,CHI3L1,CABLES1,TLR4,PRKG2,PTPRQ,ARHGAP26,GPC3,SERPING1,ADRA2A,CLIC6,C1R,CXCL16,DHRS3,VCAM1,PTX3,SPRY1,TNFRSF11B,C2,PDGFD,KCND3,SYNPO2,DAB1,PODN,C1S,EFNA5,CSF1,KCND2,PARK2,HLA-DRB1,SULF2,DAPK1,EGFL6,HLA-DRA,CFB,FXYD1
0.0172	GO:0050818	BP	regulation of coagulation	APOE,TLR4,SERPING1,PDPN
0.0172	GO:1905114	BP	cell surface receptor signaling pathway involved in cell-cell signaling	CALCOCO1,GPC4,SFRP4,CPE,APOE,IGFBP4,GPC3,FZD4,PARK2,SULF2
0.0172	GO:0048534	BP	hematopoietic or lymphoid organ development	TMEM176A,JAG1,TMEM176B,EPAS1,ACVR2A,FST,TLR4,PTPRQ,GPC3,PDPN,VCAM1,CSF1
0.0172	GO:0050770	BP	regulation of axonogenesis	CXCL12,LOC101927057,APOE,DAB1,EFNA5
0.0173	GO:0036211	BP	protein modification process	PDK4,FBLN1,ARSA,CEMIP,RASA4,ASPN,FAM20A,CPE,EFEMP1,EPAS1,ACVR2A,XPNPEP2,C3,CPA4,APOE,CHI3L1,CPM,TLR4,ADCY3,PRKG2,PTPRQ,FGF7,IGFBP4,GPC3,ADRA2A,PRSS23,ADAMTS5,PGAP3,SPRY1,PDGFD,LAMB2,DAB1,PODN,FZD4,EFNA5,CSF1,PARK2,DAPK1,ADARB1,SPON1,FXYD1
0.0173	GO:0006464	BP	cellular protein modification process	PDK4,FBLN1,ARSA,CEMIP,RASA4,ASPN,FAM20A,CPE,EFEMP1,EPAS1,ACVR2A,XPNPEP2,C3,CPA4,APOE,CHI3L1,CPM,TLR4,ADCY3,PRKG2,PTPRQ,FGF7,IGFBP4,GPC3,ADRA2A,PRSS23,ADAMTS5,PGAP3,SPRY1,PDGFD,LAMB2,DAB1,PODN,FZD4,EFNA5,CSF1,PARK2,DAPK1,ADARB1,SPON1,FXYD1
0.0175	GO:0045861	BP	negative regulation of proteolysis	ITIH5,C3,GPC3,SERPING1
0.0175	GO:1901137	BP	carbohydrate derivative biosynthetic process	GPC4,CEMIP,FMOD,OMD,GPC3,ADRA2A,ADAMTS5,SPON1
0.0175	GO:2000439	BP	positive regulation of monocyte extravasation	PDGFD
0.0175	GO:0010721	BP	negative regulation of cell development	FBLN1,JAG1,PMP22,LOC101927057,APOE,DAB1,EFNA5
0.0175	GO:0030510	BP	regulation of BMP signaling pathway	SFRP4,ACVR2A,GPC3
0.0176	GO:0060627	BP	regulation of vesicle-mediated transport	C3,GPC3,PTX3
0.0178	GO:0097242	BP	amyloid-beta clearance	C3
0.0178	GO:0072177	BP	mesonephric duct development	GPC3
0.0178	GO:0060936	BP	cardiac fibroblast cell development	SPRY1
0.0178	GO:2000096	BP	positive regulation of Wnt signaling pathway, planar cell polarity pathway	GPC3
0.0178	GO:0042908	BP	xenobiotic transport	ABCA8
0.0178	GO:0008150	BP	biological_process	TMEM176A,PDK4,FMO1,CALCOCO1,CELF2,ELN,ATP9A,WISP2,GPC4,FBLN1,PCDHB4,NID2,LYZ,ABLIM1,ARSA,JAG1,GABRE,CEMIP,OLFM2,RASA4,SFRP4,MEST,TMEM176B,ASPN,ECM2,CXCL12,FAM20A,PMP22,CPE,MGP,SMOC2,PLSCR4,EFEMP1,EPAS1,PRG4,RDH10,ACVR2A,XPNPEP2,FMOD,PTGFR,ITIH5,PTGIS,C3,LOC101927057,OMD,CPA4,ACKR4,EPB41L4A,APOE,MTSS1L,CHI3L1,FST,CABLES1,CPM,HS6ST1,ANGPTL2,TLR4,IFI44L,ADCY3,AOX1,PRKG2,PTPRQ,FGF7,ABCA8,IGFBP4,EPHX1…
0.0178	GO:0060938	BP	epicardium-derived cardiac fibroblast cell differentiation	SPRY1
0.0178	GO:0051387	BP	negative regulation of neurotrophin TRK receptor signaling pathway	SPRY1
0.0178	GO:0060425	BP	lung morphogenesis	RDH10,FGF7,SPRY1
0.0178	GO:0060939	BP	epicardium-derived cardiac fibroblast cell development	SPRY1
0.0178	GO:0051937	BP	catecholamine transport	CXCL12,ADRA2A,PARK2
0.0178	GO:0060935	BP	cardiac fibroblast cell differentiation	SPRY1
0.0179	GO:0040012	BP	regulation of locomotion	FBLN1,JAG1,CEMIP,CXCL12,APOE,FGF7,ADRA2A,CXCL16,PDPN,PDGFD,PODN,CSF1,ADARB1
0.018	GO:0002253	BP	activation of immune response	C3,TLR4,SERPING1,C1R,C2,C1S,HLA-DRB1,HLA-DRA,CFB
0.018	GO:0006935	BP	chemotaxis	CXCL12,ACKR4,FGF7,CXCL16,VCAM1,PDGFD,DAB1,EFNA5,CSF1
0.018	GO:0042330	BP	taxis	CXCL12,ACKR4,FGF7,CXCL16,VCAM1,PDGFD,DAB1,EFNA5,CSF1
0.0181	GO:0072015	BP	glomerular visceral epithelial cell development	JAG1,LAMB2
0.0183	GO:0034765	BP	regulation of ion transmembrane transport	CEMIP,ADRA2A,CLIC6,KCND3,KCND2,DAPK1,FXYD1
0.0183	GO:0072073	BP	kidney epithelium development	GPC3,SPRY1
0.0183	GO:0002864	BP	regulation of acute inflammatory response to antigenic stimulus	C3
0.0186	GO:0002252	BP	immune effector process	LYZ,JAG1,C3,CHI3L1,TLR4,IFI44L,SERPING1,C1R,PTX3,C2,C1S,HLA-DRB1,ADARB1,CFB
0.0186	GO:0051270	BP	regulation of cellular component movement	FBLN1,JAG1,CEMIP,CXCL12,APOE,FGF7,ADRA2A,CXCL16,PDPN,PDGFD,PODN,CSF1,ADARB1
0.0187	GO:0040017	BP	positive regulation of locomotion	CEMIP,CXCL12,FGF7,ADRA2A,CXCL16,PDPN,PDGFD,CSF1
0.0187	GO:0007165	BP	signal transduction	PDK4,CALCOCO1,WISP2,GPC4,FBLN1,JAG1,GABRE,RASA4,SFRP4,ASPN,CXCL12,CPE,SMOC2,EFEMP1,EPAS1,ACVR2A,FMOD,PTGFR,PTGIS,C3,ACKR4,APOE,CHI3L1,FST,TLR4,ADCY3,PRKG2,FGF7,IGFBP4,ARHGAP26,GPC3,ADRA2A,PDPN,DHRS3,VCAM1,SPRY1,TNFRSF11B,SCG5,REPS2,PDGFD,DAB1,PODN,FZD4,EFNA5,CSF1,PARK2,HLA-DRB1,SULF2,DAPK1,HLA-DRA,COL15A1
0.0188	GO:0006809	BP	nitric oxide biosynthetic process	PTGIS,TLR4,PTX3
0.0189	GO:0052203	BP	modulation of catalytic activity in other organism involved in symbiotic interaction	PTX3
0.0191	GO:0010646	BP	regulation of cell communication	JAG1,RASA4,SFRP4,ASPN,CXCL12,ACVR2A,PTGIS,C3,APOE,CHI3L1,FST,TLR4,FGF7,IGFBP4,ARHGAP26,GPC3,ADRA2A,DHRS3,SPRY1,SCG5,PDGFD,DAB1,PODN,FZD4,EFNA5,CSF1,PARK2,HLA-DRB1,SULF2,DAPK1
0.0192	GO:0002922	BP	positive regulation of humoral immune response	C3
0.0192	GO:0036065	BP	fucosylation	ADAMTS5,SPON1
0.0194	GO:0045596	BP	negative regulation of cell differentiation	TMEM176A,FBLN1,JAG1,TMEM176B,PMP22,EFEMP1,LOC101927057,APOE,TLR4,DAB1,EFNA5
0.0197	GO:0030500	BP	regulation of bone mineralization	MGP,ACVR2A,OMD
0.0198	GO:2000119	BP	negative regulation of sodium-dependent phosphate transport	SFRP4
0.02	GO:0001763	BP	morphogenesis of a branching structure	RDH10,FGF7,GPC3,SPRY1,CSF1
0.0201	GO:0048754	BP	branching morphogenesis of an epithelial tube	GPC3,SPRY1
0.0202	GO:1903209	BP	positive regulation of oxidative stress-induced cell death	TLR4,PARK2
0.0205	GO:0035773	BP	insulin secretion involved in cellular response to glucose stimulus	ADRA2A,EFNA5,HLA-DRB1
0.0205	GO:0072310	BP	glomerular epithelial cell development	JAG1,LAMB2
0.0207	GO:0072203	BP	cell proliferation involved in metanephros development	GPC3
0.0208	GO:0034762	BP	regulation of transmembrane transport	CEMIP,ADRA2A,CLIC6,KCND3,KCND2,DAPK1,FXYD1
0.0209	GO:0016043	BP	cellular component organization	CELF2,ELN,WISP2,PCDHB4,NID2,SFRP4,ECM2,CXCL12,SMOC2,PLSCR4,EPAS1,FMOD,C3,LOC101927057,CPA4,EPB41L4A,TLR4,PTPRQ,ARHGAP26,GPC3,ADRA2A,ADAMTS5,VCAM1,PTX3,SPRY1,TNFRSF11B,C2,KCND3,SYNPO2,DAB1,EFNA5,KCND2,PARK2,SULF2,EGFL6,HLA-DRA
0.021	GO:0090303	BP	positive regulation of wound healing	TLR4,ADRA2A,PDPN
0.0211	GO:0046209	BP	nitric oxide metabolic process	PTGIS,TLR4,PTX3
0.0212	GO:0021812	BP	neuronal-glial interaction involved in cerebral cortex radial glia guided migration	DAB1
0.0212	GO:0021589	BP	cerebellum structural organization	DAB1
0.0212	GO:0021577	BP	hindbrain structural organization	DAB1
0.0213	GO:0032103	BP	positive regulation of response to external stimulus	CXCL12,C3,PDGFD
0.0213	GO:0090090	BP	negative regulation of canonical Wnt signaling pathway	SFRP4,APOE,IGFBP4,GPC3,PARK2
0.0213	GO:1900025	BP	negative regulation of substrate adhesion-dependent cell spreading	FBLN1,EFNA5
0.0216	GO:0002520	BP	immune system development	TMEM176A,JAG1,TMEM176B,EPAS1,ACVR2A,FST,TLR4,PTPRQ,GPC3,PDPN,VCAM1,CSF1
0.0217	GO:1903034	BP	regulation of response to wounding	APOE,TLR4,SERPING1,ADRA2A,PDPN
0.0217	GO:0060828	BP	regulation of canonical Wnt signaling pathway	SFRP4,APOE,IGFBP4,GPC3,PARK2,SULF2
0.0217	GO:0010866	BP	regulation of triglyceride biosynthetic process	C3
0.0217	GO:0090314	BP	positive regulation of protein targeting to membrane	CEMIP
0.0217	GO:0072593	BP	reactive oxygen species metabolic process	PDK4,PTGIS,TLR4,PTX3,PARK2
0.0218	GO:0008016	BP	regulation of heart contraction	CELF2,EPAS1,KCND3,KCND2,FXYD1
0.0219	GO:0022029	BP	telencephalon cell migration	CXCL12,DAB1
0.0219	GO:0060326	BP	cell chemotaxis	CXCL12,VCAM1,PDGFD
0.0221	GO:0070995	BP	NADPH oxidation	FMO1
0.0221	GO:1900024	BP	regulation of substrate adhesion-dependent cell spreading	FBLN1,PDPN,EFNA5
0.0221	GO:0048871	BP	multicellular organismal homeostasis	PDK4,LYZ,EPAS1,TLR4,TNFRSF11B,CSF1
0.0221	GO:0006869	BP	lipid transport	ATP9A,APOE,ABCA8,ABCA9,ABCA6,FZD4,PARK2
0.0222	GO:0071673	BP	positive regulation of smooth muscle cell chemotaxis	PDGFD
0.0222	GO:0002888	BP	positive regulation of myeloid leukocyte mediated immunity	C3
0.0222	GO:2000437	BP	regulation of monocyte extravasation	PDGFD
0.0222	GO:0006508	BP	proteolysis	FBLN1,CPE,XPNPEP2,ITIH5,C3,CPA4,APOE,CPM,GPC3,SERPING1,ADRA2A,PRSS23,ADAMTS5,C1R,C2,SCG5,CTSF,C1S,PARK2,DAPK1,CFB
0.0224	GO:0018146	BP	keratan sulfate biosynthetic process	FMOD,OMD
0.0224	GO:2001057	BP	reactive nitrogen species metabolic process	PTGIS,TLR4,PTX3
0.0224	GO:0043409	BP	negative regulation of MAPK cascade	FBLN1,APOE,TLR4,SPRY1,PARK2
0.0228	GO:1900409	BP	positive regulation of cellular response to oxidative stress	TLR4,PARK2
0.0229	GO:0071346	BP	cellular response to interferon-gamma	VCAM1,HLA-DRB1,DAPK1,HLA-DRA
0.0229	GO:0072178	BP	nephric duct morphogenesis	GPC3
0.0229	GO:0001868	BP	regulation of complement activation, lectin pathway	SERPING1
0.0229	GO:0051241	BP	negative regulation of multicellular organismal process	TMEM176A,JAG1,TMEM176B,ASPN,PMP22,EFEMP1,LOC101927057,TLR4,SERPING1,TNFRSF11B,DAB1,HLA-DRB1
0.0229	GO:0001869	BP	negative regulation of complement activation, lectin pathway	SERPING1
0.0229	GO:1903426	BP	regulation of reactive oxygen species biosynthetic process	PTGIS,TLR4,PTX3
0.0231	GO:0002283	BP	neutrophil activation involved in immune response	LYZ,C3,CHI3L1,PTX3
0.0231	GO:0043312	BP	neutrophil degranulation	LYZ,C3,CHI3L1,PTX3
0.0231	GO:0021885	BP	forebrain cell migration	CXCL12,DAB1
0.0234	GO:0001666	BP	response to hypoxia	CXCL12,EPAS1,PTGIS,VCAM1
0.0234	GO:0098581	BP	detection of external biotic stimulus	TLR4,HLA-DRB1
0.0234	GO:0071674	BP	mononuclear cell migration	CXCL12,PDGFD
0.0234	GO:0060116	BP	vestibular receptor cell morphogenesis	PTPRQ
0.0234	GO:0015844	BP	monoamine transport	CXCL12,ADRA2A,PARK2
0.0235	GO:0051336	BP	regulation of hydrolase activity	ITIH5,C3,GPC3,PTX3,SPRY1
0.0239	GO:0016477	BP	cell migration	CEMIP,CXCL12,ADRA2A,VCAM1,PDGFD,DAB1,PODN
0.0239	GO:0014846	BP	esophagus smooth muscle contraction	SULF2
0.024	GO:0042119	BP	neutrophil activation	LYZ,C3,CHI3L1,PTX3
0.024	GO:0032768	BP	regulation of monooxygenase activity	ACVR2A,APOE,PRKG2
0.024	GO:0006796	BP	phosphate-containing compound metabolic process	PDK4,FMO1,CEMIP,RASA4,ASPN,FAM20A,EFEMP1,ACVR2A,PTGIS,C3,APOE,CHI3L1,TLR4,ADCY3,PRKG2,PTPRQ,FGF7,IGFBP4,ADRA2A,SPRY1,ALDH1A1,PDGFD,DAB1,PODN,FZD4,EFNA5,CSF1,PARK2,DAPK1,ADARB1
0.024	GO:0007162	BP	negative regulation of cell adhesion	FBLN1,CXCL12,DAB1,FZD4,EFNA5,HLA-DRB1
0.024	GO:2000052	BP	positive regulation of non-canonical Wnt signaling pathway	GPC3
0.024	GO:2000095	BP	regulation of Wnt signaling pathway, planar cell polarity pathway	GPC3
0.0241	GO:0050974	BP	detection of mechanical stimulus involved in sensory perception	CXCL12,PTPRQ
0.0241	GO:0001775	BP	cell activation	LYZ,C3,CHI3L1,ADRA2A,VCAM1,PTX3,HLA-DRA
0.0241	GO:0040007	BP	growth	WISP2,CXCL12,RDH10,APOE,FGF7,IGFBP4,GPC3,CXCL16,SPRY1,EFNA5,CSF1,PARK2,ADARB1
0.0241	GO:0010884	BP	positive regulation of lipid storage	C3
0.0241	GO:0001878	BP	response to yeast	PTX3
0.0241	GO:0052405	BP	negative regulation by host of symbiont molecular function	PTX3
0.0241	GO:0090313	BP	regulation of protein targeting to membrane	CEMIP
0.0241	GO:0010954	BP	positive regulation of protein processing	C3
0.0242	GO:0060333	BP	interferon-gamma-mediated signaling pathway	VCAM1,HLA-DRA
0.0242	GO:0036230	BP	granulocyte activation	LYZ,C3,CHI3L1,PTX3
0.0242	GO:0036293	BP	response to decreased oxygen levels	CXCL12,EPAS1,PTGIS,VCAM1
0.0242	GO:0043412	BP	macromolecule modification	PDK4,FBLN1,ARSA,CEMIP,RASA4,ASPN,FAM20A,CPE,EFEMP1,EPAS1,ACVR2A,XPNPEP2,C3,CPA4,APOE,CHI3L1,CPM,TLR4,ADCY3,PRKG2,PTPRQ,FGF7,IGFBP4,GPC3,ADRA2A,PRSS23,ADAMTS5,PGAP3,SPRY1,PDGFD,LAMB2,DAB1,PODN,FZD4,EFNA5,CSF1,PARK2,DAPK1,ADARB1,NSUN6,SPON1,FXYD1
0.0243	GO:0002446	BP	neutrophil mediated immunity	LYZ,C3,CHI3L1,PTX3
0.0245	GO:0051281	BP	positive regulation of release of sequestered calcium ion into cytosol	CEMIP
0.0246	GO:0001933	BP	negative regulation of protein phosphorylation	FBLN1,ASPN,APOE,TLR4,SPRY1,PODN,PARK2,ADARB1
0.0246	GO:0002438	BP	acute inflammatory response to antigenic stimulus	C3
0.0246	GO:0045595	BP	regulation of cell differentiation	TMEM176A,JAG1,OLFM2,SFRP4,TMEM176B,CXCL12,PMP22,EFEMP1,ACVR2A,LOC101927057,TLR4,PTPRQ,DAB1,EFNA5,CSF1,PARK2
0.0246	GO:0002861	BP	regulation of inflammatory response to antigenic stimulus	C3
0.0247	GO:0051044	BP	positive regulation of membrane protein ectodomain proteolysis	APOE,ADRA2A
0.0248	GO:0042489	BP	negative regulation of odontogenesis of dentin-containing tooth	TNFRSF11B
0.0249	GO:0050767	BP	regulation of neurogenesis	JAG1,CXCL12,PMP22,LOC101927057,PTPRQ,DAB1,EFNA5,CSF1,PARK2
0.0249	GO:1903203	BP	regulation of oxidative stress-induced neuron death	TLR4,PARK2
0.0249	GO:0007173	BP	epidermal growth factor receptor signaling pathway	EFEMP1,ADRA2A,SPRY1
0.0249	GO:1902884	BP	positive regulation of response to oxidative stress	TLR4,PARK2
0.025	GO:0000904	BP	cell morphogenesis involved in differentiation	FBLN1,CXCL12,LOC101927057,APOE,PTPRQ,PDPN,LAMB2,DAB1,FZD4,EFNA5,ADARB1
0.025	GO:1901615	BP	organic hydroxy compound metabolic process	EPAS1,RDH10,DHRS3,ALDH1A1,ADH1B
0.0251	GO:1903319	BP	positive regulation of protein maturation	C3
0.0251	GO:0016046	BP	detection of fungus	TLR4
0.0251	GO:0032269	BP	negative regulation of cellular protein metabolic process	ITIH5,C3,GPC3,SPRY1,PODN
0.0251	GO:0070430	BP	positive regulation of nucleotide-binding oligomerization domain containing 1 signaling pathway	TLR4
0.0251	GO:0051952	BP	regulation of amine transport	CXCL12,ADRA2A,PARK2
0.0251	GO:0045321	BP	leukocyte activation	LYZ,C3,CHI3L1,VCAM1,PTX3,HLA-DRA
0.0256	GO:0048523	BP	negative regulation of cellular process	TMEM176A,PDK4,WISP2,JAG1,CEMIP,SFRP4,TMEM176B,ASPN,CXCL12,PMP22,EFEMP1,PTGFR,ITIH5,PTGIS,C3,LOC101927057,FST,TLR4,IGFBP4,GPC3,SERPING1,ADRA2A,PDPN,DHRS3,PTX3,SPRY1,DAB1,PODN,FZD4,EFNA5,PARK2,HLA-DRB1,SULF2,DAPK1,ADARB1,FXYD1
0.0259	GO:0072176	BP	nephric duct development	GPC3
0.0259	GO:0050877	BP	nervous system process	ABLIM1,CEMIP,OLFM2,CXCL12,EFEMP1,EPAS1,RDH10,APOE,ADCY3,PTPRQ,DHRS3,LAMB2,FZD4,KCND2,PARK2,ADARB1,HLA-DRA
0.026	GO:0052547	BP	regulation of peptidase activity	ITIH5,C3,GPC3,SERPING1,DAPK1
0.0261	GO:0035696	BP	monocyte extravasation	PDGFD
0.0261	GO:1905281	BP	positive regulation of retrograde transport, endosome to Golgi	PARK2
0.0261	GO:0052428	BP	modulation by host of symbiont molecular function	PTX3
0.0261	GO:0030097	BP	hemopoiesis	TMEM176A,JAG1,TMEM176B,EPAS1,ACVR2A,TLR4,PTPRQ,GPC3,VCAM1,CSF1
0.0261	GO:0033673	BP	negative regulation of kinase activity	ASPN,APOE,SPRY1,PODN,PARK2,ADARB1
0.0261	GO:0052204	BP	negative regulation of molecular function in other organism involved in symbiotic interaction	PTX3
0.0261	GO:0044362	BP	negative regulation of molecular function in other organism	PTX3
0.0261	GO:0036475	BP	neuron death in response to oxidative stress	TLR4,PARK2
0.0262	GO:0015698	BP	inorganic anion transport	GABRE,SFRP4,PRKG2,CLIC6,FXYD1
0.0263	GO:0097477	BP	lateral motor column neuron migration	DAB1
0.0263	GO:1903036	BP	positive regulation of response to wounding	TLR4,ADRA2A,PDPN
0.0264	GO:0023014	BP	signal transduction by protein phosphorylation	FBLN1,RASA4,ACVR2A,APOE,CHI3L1,TLR4,FGF7,IGFBP4,ADRA2A,SPRY1,PDGFD,FZD4,PARK2
0.0264	GO:0042445	BP	hormone metabolic process	CPE,RDH10,DHRS3,ALDH1A1,SCG5
0.0264	GO:2000377	BP	regulation of reactive oxygen species metabolic process	PTGIS,TLR4,PTX3,PARK2
0.0265	GO:1904141	BP	positive regulation of microglial cell migration	CSF1
0.0265	GO:0042339	BP	keratan sulfate metabolic process	FMOD,OMD
0.0265	GO:0060611	BP	mammary gland fat development	CSF1
0.0265	GO:1903974	BP	positive regulation of cellular response to macrophage colony-stimulating factor stimulus	CSF1
0.0265	GO:1903971	BP	positive regulation of response to macrophage colony-stimulating factor	CSF1
0.0265	GO:1903237	BP	negative regulation of leukocyte tethering or rolling	CXCL12
0.0265	GO:1902228	BP	positive regulation of macrophage colony-stimulating factor signaling pathway	CSF1
0.0267	GO:0045745	BP	positive regulation of G-protein coupled receptor protein signaling pathway	C3
0.0268	GO:0006821	BP	chloride transport	GABRE,PRKG2,CLIC6,FXYD1
0.027	GO:0060284	BP	regulation of cell development	FBLN1,JAG1,CXCL12,PMP22,LOC101927057,APOE,PTPRQ,PDPN,DAB1,EFNA5,CSF1,PARK2
0.027	GO:0009966	BP	regulation of signal transduction	JAG1,RASA4,SFRP4,ASPN,CXCL12,ACVR2A,PTGIS,C3,APOE,CHI3L1,FST,TLR4,FGF7,IGFBP4,ARHGAP26,GPC3,ADRA2A,DHRS3,SPRY1,PDGFD,DAB1,PODN,FZD4,CSF1,PARK2,SULF2,DAPK1
0.027	GO:0009595	BP	detection of biotic stimulus	TLR4,HLA-DRB1
0.027	GO:0008344	BP	adult locomotory behavior	CXCL12,DAB1,PARK2
0.0274	GO:0044070	BP	regulation of anion transport	GABRE,SFRP4,APOE,PRKG2
0.0274	GO:0070482	BP	response to oxygen levels	CXCL12,EPAS1,PTGIS,VCAM1
0.0275	GO:0043299	BP	leukocyte degranulation	LYZ,C3,CHI3L1,PTX3
0.0276	GO:0061444	BP	endocardial cushion cell development	JAG1
0.0276	GO:0051234	BP	establishment of localization	LYZ,CEMIP,CXCL12,PRG4,C3,CHI3L1,ABCA8,GPC3,SERPING1,ADRA2A,ABCA9,ABCA6,PTX3,SPRY1,KCND3,SULF2
0.0278	GO:0050673	BP	epithelial cell proliferation	CXCL12,ACVR2A,APOE,FGF7,IGFBP4,GPC3,SULF2
0.0278	GO:1901701	BP	cellular response to oxygen-containing compound	PDK4,PLSCR4,PTGFR,TLR4,ADCY3,ADRA2A,CXCL16,PDGFD,FZD4,EFNA5,PARK2,HLA-DRB1,DAPK1
0.0278	GO:0006066	BP	alcohol metabolic process	RDH10,DHRS3,ALDH1A1,ADH1B
0.0281	GO:0052205	BP	modulation of molecular function in other organism involved in symbiotic interaction	PTX3
0.0281	GO:0006855	BP	drug transmembrane transport	ABCA8
0.0281	GO:0044359	BP	modulation of molecular function in other organism	PTX3
0.0281	GO:0002275	BP	myeloid cell activation involved in immune response	LYZ,C3,CHI3L1,PTX3
0.0286	GO:0002675	BP	positive regulation of acute inflammatory response	C3
0.0286	GO:0048514	BP	blood vessel morphogenesis	JAG1,EPAS1,PTGIS,C3,APOE,CHI3L1,HS6ST1,FZD4,COL15A1
0.0286	GO:0051924	BP	regulation of calcium ion transport	CEMIP,CXCL12,ADRA2A
0.0287	GO:0030307	BP	positive regulation of cell growth	CXCL12,CXCL16,EFNA5,PARK2
0.0288	GO:0002444	BP	myeloid leukocyte mediated immunity	LYZ,C3,CHI3L1,PTX3
0.0288	GO:0055114	BP	oxidation-reduction process	FMO1,RDH10,PTGIS,DHRS3,VCAM1,ALDH1A1,ADH1B
0.0289	GO:0010812	BP	negative regulation of cell-substrate adhesion	FBLN1,FZD4,EFNA5
0.0291	GO:0060047	BP	heart contraction	CELF2,EPAS1,KCND3,KCND2,FXYD1
0.0292	GO:0048706	BP	embryonic skeletal system development	RDH10,ACVR2A,SULF2
0.0293	GO:0070372	BP	regulation of ERK1 and ERK2 cascade	CHI3L1,SPRY1,PDGFD
0.0293	GO:1905863	BP	invadopodium organization	PDPN
0.0293	GO:1990764	BP	myofibroblast contraction	PDPN
0.0293	GO:0010524	BP	positive regulation of calcium ion transport into cytosol	CEMIP
0.0293	GO:0021566	BP	hypoglossal nerve development	ADARB1
0.0293	GO:0071840	BP	cellular component organization or biogenesis	CELF2,ELN,WISP2,PCDHB4,NID2,SFRP4,ECM2,CXCL12,SMOC2,PLSCR4,EPAS1,FMOD,C3,LOC101927057,CPA4,EPB41L4A,TLR4,PTPRQ,ARHGAP26,GPC3,ADRA2A,ADAMTS5,VCAM1,PTX3,SPRY1,TNFRSF11B,C2,KCND3,SYNPO2,DAB1,EFNA5,KCND2,PARK2,SULF2,EGFL6,HLA-DRA
0.0293	GO:0032844	BP	regulation of homeostatic process	PDK4,CEMIP,ACVR2A,ADRA2A,TNFRSF11B,EFNA5,HLA-DRB1
0.0293	GO:0072126	BP	positive regulation of glomerular mesangial cell proliferation	PDGFD
0.0293	GO:1904328	BP	regulation of myofibroblast contraction	PDPN
0.0293	GO:0021618	BP	hypoglossal nerve morphogenesis	ADARB1
0.0293	GO:0015837	BP	amine transport	CXCL12,ADRA2A,PARK2
0.0293	GO:0050771	BP	negative regulation of axonogenesis	LOC101927057,DAB1
0.0293	GO:0022604	BP	regulation of cell morphogenesis	FBLN1,CXCL12,LOC101927057,APOE,PDPN,DAB1,EFNA5,PARK2
0.0295	GO:0045927	BP	positive regulation of growth	CXCL12,CXCL16,EFNA5,CSF1,PARK2
0.0295	GO:0051928	BP	positive regulation of calcium ion transport	CEMIP,CXCL12
0.0295	GO:0034599	BP	cellular response to oxidative stress	EPAS1,TLR4,PDGFD,PARK2,DAPK1
0.0295	GO:0045665	BP	negative regulation of neuron differentiation	JAG1,PMP22,LOC101927057,APOE,DAB1
0.0295	GO:0090092	BP	regulation of transmembrane receptor protein serine/threonine kinase signaling pathway	SFRP4,ASPN,ACVR2A,FST,GPC3
0.0295	GO:0003015	BP	heart process	CELF2,EPAS1,KCND3,KCND2,FXYD1
0.0295	GO:0006793	BP	phosphorus metabolic process	PDK4,FMO1,CEMIP,RASA4,ASPN,FAM20A,EFEMP1,ACVR2A,PTGIS,C3,APOE,CHI3L1,TLR4,ADCY3,PRKG2,PTPRQ,FGF7,IGFBP4,ADRA2A,SPRY1,ALDH1A1,PDGFD,DAB1,PODN,FZD4,EFNA5,CSF1,PARK2,DAPK1,ADARB1
0.0295	GO:0061318	BP	renal filtration cell differentiation	JAG1,LAMB2
0.0295	GO:0072112	BP	glomerular visceral epithelial cell differentiation	JAG1,LAMB2
0.0298	GO:0061301	BP	cerebellum vasculature morphogenesis	FZD4
0.0299	GO:0032940	BP	secretion by cell	LYZ,CXCL12,C3,CHI3L1,SERPING1,ADRA2A,PTX3
0.03	GO:1903037	BP	regulation of leukocyte cell-cell adhesion	CXCL12,VCAM1,HLA-DRA
0.03	GO:0002714	BP	positive regulation of B cell mediated immunity	C3
0.03	GO:0002891	BP	positive regulation of immunoglobulin mediated immune response	C3
0.03	GO:0019432	BP	triglyceride biosynthetic process	C3
0.0301	GO:0043277	BP	apoptotic cell clearance	C3,C2
0.0301	GO:0007178	BP	transmembrane receptor protein serine/threonine kinase signaling pathway	SFRP4,ASPN,ACVR2A,FMOD,GPC3
0.0303	GO:0097476	BP	spinal cord motor neuron migration	DAB1
0.0303	GO:0014059	BP	regulation of dopamine secretion	CXCL12,PARK2
0.0303	GO:0007610	BP	behavior	OLFM2,CXCL12,APOE,ADCY3,DAB1,FZD4,KCND2,PARK2,ADARB1
0.0303	GO:0014046	BP	dopamine secretion	CXCL12,PARK2
0.0303	GO:0043270	BP	positive regulation of ion transport	CEMIP,CXCL12,ADRA2A
0.0303	GO:0032845	BP	negative regulation of homeostatic process	CEMIP,ADRA2A,TNFRSF11B
0.0303	GO:0034505	BP	tooth mineralization	ASPN,FAM20A
0.0303	GO:0090207	BP	regulation of triglyceride metabolic process	C3
0.0303	GO:0022614	BP	membrane to membrane docking	VCAM1
0.0304	GO:0007596	BP	blood coagulation	FBLN1,APOE,TLR4,SERPING1,ADRA2A,PDPN,PDGFD
0.0308	GO:1905855	BP	positive regulation of heparan sulfate binding	APOE
0.0308	GO:0043271	BP	negative regulation of ion transport	SFRP4,PRKG2,ADRA2A
0.0308	GO:0030178	BP	negative regulation of Wnt signaling pathway	SFRP4,APOE,IGFBP4,GPC3,PARK2
0.0308	GO:1905860	BP	positive regulation of heparan sulfate proteoglycan binding	APOE
0.0308	GO:1905853	BP	regulation of heparan sulfate binding	APOE
0.0308	GO:0046460	BP	neutral lipid biosynthetic process	C3
0.0308	GO:1905858	BP	regulation of heparan sulfate proteoglycan binding	APOE
0.0308	GO:0048771	BP	tissue remodeling	PDK4,JAG1,EPAS1,TNFRSF11B
0.0308	GO:0051674	BP	localization of cell	CEMIP,CXCL12,ADRA2A,VCAM1,PDGFD,DAB1,PODN
0.0308	GO:0046463	BP	acylglycerol biosynthetic process	C3
0.0308	GO:1903000	BP	regulation of lipid transport across blood brain barrier	APOE
0.0308	GO:0048870	BP	cell motility	CEMIP,CXCL12,ADRA2A,VCAM1,PDGFD,DAB1,PODN
0.0308	GO:0090731	BP	cellular response to very-low-density lipoprotein particle stimulus	APOE
0.0308	GO:1901630	BP	negative regulation of presynaptic membrane organization	APOE
0.0308	GO:0038127	BP	ERBB signaling pathway	EFEMP1,ADRA2A,SPRY1
0.0308	GO:1903002	BP	positive regulation of lipid transport across blood brain barrier	APOE
0.0308	GO:1905890	BP	regulation of cellular response to very-low-density lipoprotein particle stimulus	APOE
0.0308	GO:0051386	BP	regulation of neurotrophin TRK receptor signaling pathway	SPRY1
0.0308	GO:0061536	BP	glycine secretion	SLC6A9
0.0308	GO:0070371	BP	ERK1 and ERK2 cascade	CHI3L1,SPRY1,PDGFD
0.0308	GO:0061537	BP	glycine secretion, neurotransmission	SLC6A9
0.031	GO:0072311	BP	glomerular epithelial cell differentiation	JAG1,LAMB2
0.031	GO:0001695	BP	histamine catabolic process	HNMT
0.0311	GO:0042326	BP	negative regulation of phosphorylation	FBLN1,ASPN,APOE,TLR4,SPRY1,PODN,PARK2,ADARB1
0.0312	GO:0048589	BP	developmental growth	CXCL12,RDH10,APOE,FGF7,SPRY1,LAMB2,EFNA5,CSF1,PARK2,ADARB1
0.0315	GO:0007599	BP	hemostasis	FBLN1,APOE,TLR4,SERPING1,ADRA2A,PDPN,PDGFD
0.0318	GO:0071883	BP	activation of MAPK activity by adrenergic receptor signaling pathway	ADRA2A
0.0318	GO:0035567	BP	non-canonical Wnt signaling pathway	GPC4,SFRP4,GPC3
0.0318	GO:0032811	BP	negative regulation of epinephrine secretion	ADRA2A
0.0318	GO:0035625	BP	epidermal growth factor-activated receptor transactivation by G-protein coupled receptor signaling pathway	ADRA2A
0.0318	GO:0071878	BP	negative regulation of adrenergic receptor signaling pathway	ADRA2A
0.0318	GO:0015893	BP	drug transport	ABCA8
0.0318	GO:1903409	BP	reactive oxygen species biosynthetic process	PTGIS,TLR4,PTX3
0.0318	GO:0048639	BP	positive regulation of developmental growth	CXCL12,EFNA5,CSF1,PARK2
0.0318	GO:0046879	BP	hormone secretion	ADRA2A,SCG5,FZD4,EFNA5,PARK2,HLA-DRB1
0.0319	GO:0050817	BP	coagulation	FBLN1,APOE,TLR4,SERPING1,ADRA2A,PDPN,PDGFD
0.0319	GO:0045639	BP	positive regulation of myeloid cell differentiation	JAG1,ACVR2A,CSF1
0.032	GO:1904427	BP	positive regulation of calcium ion transmembrane transport	CEMIP
0.032	GO:0032956	BP	regulation of actin cytoskeleton organization	ELN,CXCL12,SYNPO2,EFNA5,PARK2
0.032	GO:0032925	BP	regulation of activin receptor signaling pathway	ACVR2A,FST
0.0321	GO:0010977	BP	negative regulation of neuron projection development	PMP22,LOC101927057,APOE,DAB1
0.0321	GO:0048519	BP	negative regulation of biological process	TMEM176A,PDK4,WISP2,JAG1,CEMIP,SFRP4,TMEM176B,ASPN,CXCL12,PMP22,EFEMP1,PTGFR,ITIH5,PTGIS,C3,LOC101927057,FST,TLR4,PRKG2,IGFBP4,GPC3,SERPING1,ADRA2A,PDPN,DHRS3,PTX3,SPRY1,TNFRSF11B,DAB1,PODN,FZD4,EFNA5,PARK2,HLA-DRB1,SULF2,DAPK1,ADARB1,FXYD1
0.0321	GO:0051851	BP	modification by host of symbiont morphology or physiology	APOE,PTX3,PARK2
0.0321	GO:0002886	BP	regulation of myeloid leukocyte mediated immunity	C3
0.0321	GO:0033603	BP	positive regulation of dopamine secretion	CXCL12
0.0321	GO:0030316	BP	osteoclast differentiation	TLR4,GPC3,CSF1
0.0321	GO:0048645	BP	animal organ formation	RDH10,SPRY1
0.0321	GO:0045920	BP	negative regulation of exocytosis	ADRA2A,PARK2
0.0323	GO:0001558	BP	regulation of cell growth	WISP2,CXCL12,APOE,IGFBP4,CXCL16,EFNA5,PARK2
0.0325	GO:0043436	BP	oxoacid metabolic process	CEMIP,RDH10,FMOD,ITIH5,PTGIS,C3,SULF2
0.0327	GO:0072274	BP	metanephric glomerular basement membrane development	LAMB2
0.0328	GO:0051216	BP	cartilage development	MGP,EFEMP1,CHI3L1,SULF2
0.0328	GO:0060114	BP	vestibular receptor cell differentiation	PTPRQ
0.0328	GO:0060118	BP	vestibular receptor cell development	PTPRQ
0.033	GO:0045879	BP	negative regulation of smoothened signaling pathway	GPC3
0.033	GO:0040011	BP	locomotion	FBLN1,JAG1,CEMIP,CXCL12,ACKR4,APOE,ADCY3,FGF7,ADRA2A,CXCL16,PDPN,VCAM1,PDGFD,LAMB2,DAB1,PODN,FZD4,EFNA5,CSF1,ADARB1
0.0332	GO:0010883	BP	regulation of lipid storage	C3
0.0333	GO:0032970	BP	regulation of actin filament-based process	ELN,CXCL12,PDPN,SYNPO2,EFNA5,PARK2
0.0338	GO:0030194	BP	positive regulation of blood coagulation	TLR4,PDPN
0.0338	GO:1900048	BP	positive regulation of hemostasis	TLR4,PDPN
0.0339	GO:0044255	BP	cellular lipid metabolic process	GPC4,RDH10,PTGIS,C3,GPC3,DHRS3,ALDH1A1
0.0339	GO:0007159	BP	leukocyte cell-cell adhesion	CXCL12,VCAM1,HLA-DRA
0.0339	GO:0021942	BP	radial glia guided migration of Purkinje cell	DAB1
0.0339	GO:0010951	BP	negative regulation of endopeptidase activity	ITIH5,C3,SERPING1
0.034	GO:0002687	BP	positive regulation of leukocyte migration	CXCL12,PDGFD
0.0342	GO:0030177	BP	positive regulation of Wnt signaling pathway	SFRP4,GPC3,SULF2
0.0342	GO:0060384	BP	innervation	SULF2,ADARB1
0.0342	GO:0008228	BP	opsonization	PTX3
0.0343	GO:1901724	BP	positive regulation of cell proliferation involved in kidney development	PDGFD
0.0343	GO:0071671	BP	regulation of smooth muscle cell chemotaxis	PDGFD
0.0344	GO:0070373	BP	negative regulation of ERK1 and ERK2 cascade	FBLN1,TLR4,SPRY1
0.0346	GO:0070171	BP	negative regulation of tooth mineralization	ASPN
0.0347	GO:0002437	BP	inflammatory response to antigenic stimulus	C3
0.0348	GO:0050792	BP	regulation of viral process	APOE,PTX3,PARK2,IFIT1,ADARB1
0.0352	GO:0072010	BP	glomerular epithelium development	JAG1,LAMB2
0.0354	GO:0006928	BP	movement of cell or subcellular component	CEMIP,CXCL12,ADRA2A,VCAM1,PDGFD,KCND3,DAB1,PODN
0.0356	GO:1903236	BP	regulation of leukocyte tethering or rolling	CXCL12
0.0356	GO:0045880	BP	positive regulation of smoothened signaling pathway	GPC3
0.0356	GO:0048842	BP	positive regulation of axon extension involved in axon guidance	CXCL12
0.0356	GO:0035116	BP	embryonic hindlimb morphogenesis	GPC3
0.0356	GO:0050820	BP	positive regulation of coagulation	TLR4,PDPN
0.0356	GO:0009914	BP	hormone transport	ADRA2A,SCG5,FZD4,EFNA5,PARK2,HLA-DRB1
0.0357	GO:0051702	BP	interaction with symbiont	APOE,PTX3,PARK2
0.0357	GO:2000118	BP	regulation of sodium-dependent phosphate transport	SFRP4
0.0357	GO:1902174	BP	positive regulation of keratinocyte apoptotic process	SFRP4
0.0358	GO:1902106	BP	negative regulation of leukocyte differentiation	TMEM176A,TMEM176B,TLR4
0.0359	GO:0042058	BP	regulation of epidermal growth factor receptor signaling pathway	ADRA2A,SPRY1
0.036	GO:0051043	BP	regulation of membrane protein ectodomain proteolysis	APOE,ADRA2A
0.036	GO:0071402	BP	cellular response to lipoprotein particle stimulus	APOE,TLR4
0.036	GO:0031100	BP	animal organ regeneration	CXCL12,SULF2
0.036	GO:0002889	BP	regulation of immunoglobulin mediated immune response	C3
0.036	GO:0032707	BP	negative regulation of interleukin-23 production	TLR4
0.036	GO:0070428	BP	regulation of nucleotide-binding oligomerization domain containing 1 signaling pathway	TLR4
0.036	GO:0002537	BP	nitric oxide production involved in inflammatory response	TLR4
0.036	GO:0002274	BP	myeloid leukocyte activation	LYZ,C3,CHI3L1,PTX3
0.036	GO:0002712	BP	regulation of B cell mediated immunity	C3
0.036	GO:0035624	BP	receptor transactivation	ADRA2A
0.036	GO:0014060	BP	regulation of epinephrine secretion	ADRA2A
0.036	GO:0007600	BP	sensory perception	ABLIM1,CEMIP,OLFM2,CXCL12,EFEMP1,EPAS1,RDH10,ADCY3,PTPRQ,DHRS3,LAMB2,FZD4,KCND2
0.036	GO:0050778	BP	positive regulation of immune response	C3,TLR4,SERPING1,C1R,C2,C1S,HLA-DRB1,HLA-DRA,CFB
0.036	GO:0048242	BP	epinephrine secretion	ADRA2A
0.0362	GO:0030099	BP	myeloid cell differentiation	JAG1,EPAS1,ACVR2A,TLR4,GPC3,CSF1
0.0364	GO:0009612	BP	response to mechanical stimulus	CXCL12,CHI3L1,TLR4,PTPRQ
0.0371	GO:0048878	BP	chemical homeostasis	PDK4,CEMIP,SFRP4,CXCL12,FAM20A,EPAS1,APOE,ADCY3,ADRA2A,EFNA5,PARK2,IFIT1,TPCN1,HLA-DRB1
0.0371	GO:1902530	BP	positive regulation of protein linear polyubiquitination	PARK2
0.0371	GO:0036483	BP	neuron intrinsic apoptotic signaling pathway in response to endoplasmic reticulum stress	PARK2
0.0371	GO:1902528	BP	regulation of protein linear polyubiquitination	PARK2
0.0371	GO:0051960	BP	regulation of nervous system development	JAG1,CXCL12,PMP22,LOC101927057,PTPRQ,DAB1,EFNA5,CSF1,PARK2
0.0371	GO:1904979	BP	negative regulation of endosome organization	PARK2
0.0371	GO:1905365	BP	regulation of intralumenal vesicle formation	PARK2
0.0371	GO:1903381	BP	regulation of endoplasmic reticulum stress-induced neuron intrinsic apoptotic signaling pathway	PARK2
0.0371	GO:1904049	BP	negative regulation of spontaneous neurotransmitter secretion	PARK2
0.0371	GO:1905366	BP	negative regulation of intralumenal vesicle formation	PARK2
0.0371	GO:1903382	BP	negative regulation of endoplasmic reticulum stress-induced neuron intrinsic apoptotic signaling pathway	PARK2
0.0371	GO:1902283	BP	negative regulation of primary amine oxidase activity	PARK2
0.0371	GO:0045765	BP	regulation of angiogenesis	PTGIS,C3,CHI3L1
0.0373	GO:0050796	BP	regulation of insulin secretion	ADRA2A,EFNA5,PARK2,HLA-DRB1
0.0374	GO:0051279	BP	regulation of release of sequestered calcium ion into cytosol	CEMIP
0.0375	GO:0050921	BP	positive regulation of chemotaxis	CXCL12,PDGFD
0.0377	GO:0010731	BP	protein glutathionylation	FXYD1
0.0377	GO:0010734	BP	negative regulation of protein glutathionylation	FXYD1
0.0377	GO:0010732	BP	regulation of protein glutathionylation	FXYD1
0.0377	GO:0000165	BP	MAPK cascade	FBLN1,RASA4,APOE,CHI3L1,TLR4,FGF7,IGFBP4,ADRA2A,SPRY1,PDGFD,FZD4,PARK2
0.0379	GO:0016192	BP	vesicle-mediated transport	LYZ,PRG4,C3,CHI3L1,GPC3,SERPING1,ADRA2A,PTX3
0.0379	GO:0045124	BP	regulation of bone resorption	PDK4,TNFRSF11B
0.0383	GO:0002692	BP	negative regulation of cellular extravasation	CXCL12
0.0383	GO:1902669	BP	positive regulation of axon guidance	CXCL12
0.0385	GO:0019752	BP	carboxylic acid metabolic process	CEMIP,C3
0.0386	GO:0001525	BP	angiogenesis	EPAS1,PTGIS,C3,CHI3L1
0.0386	GO:0032689	BP	negative regulation of interferon-gamma production	TLR4,HLA-DRB1
0.0387	GO:0006629	BP	lipid metabolic process	GPC4,RDH10,PTGIS,C3,GPC3,ADRA2A,DHRS3,ALDH1A1
0.0388	GO:0042475	BP	odontogenesis of dentin-containing tooth	FAM20A,TNFRSF11B,CSF1
0.0388	GO:0046903	BP	secretion	LYZ,CXCL12,C3,CHI3L1,SERPING1,ADRA2A,PTX3
0.0389	GO:1905477	BP	positive regulation of protein localization to membrane	CEMIP
0.039	GO:0045936	BP	negative regulation of phosphate metabolic process	FBLN1,ASPN,APOE,TLR4,ADRA2A,SPRY1,PODN,PARK2,ADARB1
0.0392	GO:0010975	BP	regulation of neuron projection development	CXCL12,PMP22,LOC101927057,DAB1,EFNA5,PARK2
0.0393	GO:0048708	BP	astrocyte differentiation	TLR4,LAMB2,DAB1
0.0393	GO:0010563	BP	negative regulation of phosphorus metabolic process	FBLN1,ASPN,APOE,TLR4,ADRA2A,SPRY1,PODN,PARK2,ADARB1
0.0397	GO:0042592	BP	homeostatic process	PDK4,LYZ,CEMIP,SFRP4,CXCL12,FAM20A,EPAS1,ACVR2A,APOE,TLR4,ADCY3,ADRA2A,TNFRSF11B,EFNA5,CSF1,PARK2,IFIT1,TPCN1,HLA-DRB1
0.0398	GO:0002683	BP	negative regulation of immune system process	TMEM176A,TMEM176B,CXCL12,TLR4,SERPING1,HLA-DRB1
0.0399	GO:0048625	BP	myoblast fate commitment	EPAS1
0.0399	GO:0061443	BP	endocardial cushion cell differentiation	JAG1
0.0399	GO:0010647	BP	positive regulation of cell communication	JAG1,SFRP4,ACVR2A,PTGIS,C3,CHI3L1,TLR4,IGFBP4,GPC3,ADRA2A,PDGFD,FZD4,CSF1,PARK2,HLA-DRB1,SULF2
0.0399	GO:0072124	BP	regulation of glomerular mesangial cell proliferation	PDGFD
0.0399	GO:0071670	BP	smooth muscle cell chemotaxis	PDGFD
0.0402	GO:0009306	BP	protein secretion	OLFM2,CHI3L1,TLR4,ADRA2A,EFNA5,PARK2,HLA-DRB1
0.0404	GO:0048241	BP	epinephrine transport	ADRA2A
0.0406	GO:0030513	BP	positive regulation of BMP signaling pathway	GPC3
0.0409	GO:0007264	BP	small GTPase mediated signal transduction	RASA4,APOE,ARHGAP26,ADRA2A,PDPN,SPRY1,DAB1,CSF1
0.041	GO:0050982	BP	detection of mechanical stimulus	CXCL12,PTPRQ
0.041	GO:0018107	BP	peptidyl-threonine phosphorylation	CEMIP,CHI3L1
0.041	GO:0023056	BP	positive regulation of signaling	JAG1,SFRP4,ACVR2A,PTGIS,C3,CHI3L1,TLR4,IGFBP4,GPC3,ADRA2A,PDGFD,FZD4,CSF1,PARK2,HLA-DRB1,SULF2
0.041	GO:0009967	BP	positive regulation of signal transduction	JAG1,SFRP4,ACVR2A,PTGIS,C3,CHI3L1,TLR4,IGFBP4,GPC3,ADRA2A,PDGFD,FZD4,CSF1,PARK2,SULF2
0.0414	GO:0035137	BP	hindlimb morphogenesis	GPC3
0.0417	GO:0097475	BP	motor neuron migration	DAB1
0.0418	GO:0035821	BP	modification of morphology or physiology of other organism	LYZ,APOE,PTX3,PARK2
0.0418	GO:0034612	BP	response to tumor necrosis factor	CHI3L1,CXCL16,VCAM1,TNFRSF11B,PARK2
0.0419	GO:0030509	BP	BMP signaling pathway	SFRP4,ACVR2A,GPC3
0.0419	GO:0008285	BP	negative regulation of cell proliferation	FBLN1,SFRP4,PMP22,APOE,GPC3,PDPN,SPRY1,PODN,HLA-DRB1,ADARB1
0.0421	GO:0071347	BP	cellular response to interleukin-1	PTGIS,CHI3L1
0.0423	GO:0044273	BP	sulfur compound catabolic process	FMOD,OMD
0.0423	GO:0022407	BP	regulation of cell-cell adhesion	CXCL12,VCAM1,HLA-DRA
0.0424	GO:1901184	BP	regulation of ERBB signaling pathway	ADRA2A,SPRY1
0.0425	GO:0048588	BP	developmental cell growth	CXCL12,APOE,LAMB2,EFNA5,PARK2
0.0426	GO:0090193	BP	positive regulation of glomerulus development	PDGFD
0.0426	GO:0046676	BP	negative regulation of insulin secretion	ADRA2A,PARK2
0.0426	GO:0018210	BP	peptidyl-threonine modification	CEMIP,CHI3L1
0.0426	GO:0072110	BP	glomerular mesangial cell proliferation	PDGFD
0.0426	GO:0061033	BP	secretion by lung epithelial cell involved in lung growth	FGF7
0.0426	GO:0043085	BP	positive regulation of catalytic activity	FBLN1,CEMIP,RASA4,FAM20A,APOE,CHI3L1,TLR4,ADCY3,FGF7,ARHGAP26,ADRA2A,ALDH1A1,PDGFD,DAB1,FZD4,EFNA5,CSF1,DAPK1
0.0426	GO:0050954	BP	sensory perception of mechanical stimulus	CEMIP,CXCL12,PTPRQ,FZD4
0.0426	GO:0001759	BP	organ induction	SPRY1
0.0426	GO:0060431	BP	primary lung bud formation	RDH10
0.0426	GO:1903900	BP	regulation of viral life cycle	PTX3,PARK2,IFIT1,ADARB1
0.0426	GO:1901731	BP	positive regulation of platelet aggregation	PDPN
0.0429	GO:0035860	BP	glial cell-derived neurotrophic factor receptor signaling pathway	SULF2
0.0429	GO:0019915	BP	lipid storage	C3
0.0429	GO:0006810	BP	transport	LYZ,CEMIP,CXCL12,PRG4,C3,CHI3L1,ABCA8,GPC3,SERPING1,ADRA2A,ABCA9,ABCA6,PTX3,KCND3,SULF2
0.0431	GO:0030111	BP	regulation of Wnt signaling pathway	SFRP4,APOE,IGFBP4,GPC3,PARK2,SULF2
0.0435	GO:0097623	BP	potassium ion export across plasma membrane	KCND3
0.0435	GO:0010522	BP	regulation of calcium ion transport into cytosol	CEMIP
0.0438	GO:1903019	BP	negative regulation of glycoprotein metabolic process	PTX3
0.0441	GO:0009611	BP	response to wounding	FBLN1,APOE,TLR4,FGF7,SERPING1,ADRA2A,PDPN,PDGFD,LAMB2,SULF2
0.0441	GO:1904995	BP	negative regulation of leukocyte adhesion to vascular endothelial cell	CXCL12
0.0441	GO:0050966	BP	detection of mechanical stimulus involved in sensory perception of pain	CXCL12
0.0441	GO:0000132	BP	establishment of mitotic spindle orientation	SPRY1
0.0441	GO:0061300	BP	cerebellum vasculature development	FZD4
0.0443	GO:0002366	BP	leukocyte activation involved in immune response	LYZ,C3,CHI3L1,PTX3
0.0443	GO:0043408	BP	regulation of MAPK cascade	FBLN1,APOE,CHI3L1,TLR4,IGFBP4,ADRA2A,SPRY1,PDGFD,FZD4,PARK2
0.0444	GO:0060071	BP	Wnt signaling pathway, planar cell polarity pathway	GPC4,GPC3
0.0446	GO:0022617	BP	extracellular matrix disassembly	ELN,ADAMTS5,PDPN
0.0446	GO:0061624	BP	fructose catabolic process to hydroxyacetone phosphate and glyceraldehyde-3-phosphate	ALDH1A1
0.0446	GO:0006001	BP	fructose catabolic process	ALDH1A1
0.0446	GO:0060348	BP	bone development	SFRP4,DHRS3,SULF2
0.0447	GO:0002263	BP	cell activation involved in immune response	LYZ,C3,CHI3L1,PTX3
0.0448	GO:0090175	BP	regulation of establishment of planar polarity	GPC4,GPC3
0.0449	GO:0044267	BP	cellular protein metabolic process	PDK4,LYZ,JAG1,CEMIP,RASA4,ASPN,FAM20A,CPE,EFEMP1,EPAS1,ACVR2A,XPNPEP2,ITIH5,C3,CPA4,APOE,CHI3L1,TLR4,ADCY3,PRKG2,PTPRQ,FGF7,IGFBP4,GPC3,SERPING1,ADRA2A,PRSS23,ADAMTS5,SPRY1,PDGFD,DAB1,CTSF,PODN,FZD4,EFNA5,CSF1,PARK2,DAPK1,ADARB1,SPON1,FXYD1
0.0449	GO:0045429	BP	positive regulation of nitric oxide biosynthetic process	TLR4,PTX3
0.0449	GO:1904407	BP	positive regulation of nitric oxide metabolic process	TLR4,PTX3
0.0452	GO:0046597	BP	negative regulation of viral entry into host cell	PTX3
0.0452	GO:0015872	BP	dopamine transport	CXCL12,PARK2
0.0452	GO:0055094	BP	response to lipoprotein particle	APOE,TLR4
0.0452	GO:0009404	BP	toxin metabolic process	FMO1
0.0452	GO:0001961	BP	positive regulation of cytokine-mediated signaling pathway	CSF1,PARK2
0.0455	GO:0030201	BP	heparan sulfate proteoglycan metabolic process	HS6ST1,SULF2
0.0456	GO:0060562	BP	epithelial tube morphogenesis	GPC3,SPRY1
0.046	GO:0048705	BP	skeletal system morphogenesis	SFRP4,MGP,RDH10,DHRS3
0.0461	GO:0046326	BP	positive regulation of glucose import	GPC3
0.0462	GO:0070434	BP	positive regulation of nucleotide-binding oligomerization domain containing 2 signaling pathway	TLR4
0.0462	GO:0008355	BP	olfactory learning	ADCY3
0.0462	GO:0070426	BP	positive regulation of nucleotide-binding oligomerization domain containing signaling pathway	TLR4
0.0463	GO:1901629	BP	regulation of presynaptic membrane organization	APOE
0.0463	GO:0032805	BP	positive regulation of low-density lipoprotein particle receptor catabolic process	APOE
0.0463	GO:1902994	BP	regulation of phospholipid efflux	APOE
0.0463	GO:1990379	BP	lipid transport across blood brain barrier	APOE
0.0463	GO:1905908	BP	positive regulation of amyloid fibril formation	APOE
0.0463	GO:0010877	BP	lipid transport involved in lipid storage	APOE
0.0463	GO:1902995	BP	positive regulation of phospholipid efflux	APOE
0.0463	GO:0035360	BP	positive regulation of peroxisome proliferator activated receptor signaling pathway	PTGIS
0.0464	GO:0031345	BP	negative regulation of cell projection organization	PMP22,LOC101927057,APOE,DAB1
0.0465	GO:0060976	BP	coronary vasculature development	GPC3
0.0465	GO:0071773	BP	cellular response to BMP stimulus	SFRP4,ACVR2A,GPC3
0.0465	GO:0023061	BP	signal release	ADRA2A,SCG5,FZD4,EFNA5,PARK2,HLA-DRB1,SLC6A9
0.0465	GO:0071772	BP	response to BMP	SFRP4,ACVR2A,GPC3
0.0468	GO:0040008	BP	regulation of growth	WISP2,CXCL12,APOE,IGFBP4,GPC3,CXCL16,EFNA5,CSF1,PARK2
0.0469	GO:0051283	BP	negative regulation of sequestering of calcium ion	CEMIP
0.0469	GO:0072378	BP	blood coagulation, fibrin clot formation	FBLN1,SERPING1
0.0469	GO:0051209	BP	release of sequestered calcium ion into cytosol	CEMIP
0.0469	GO:1905954	BP	positive regulation of lipid localization	C3
0.0469	GO:0002708	BP	positive regulation of lymphocyte mediated immunity	C3
0.047	GO:0099074	BP	mitochondrion to lysosome transport	PARK2
0.047	GO:1903542	BP	negative regulation of exosomal secretion	PARK2
0.047	GO:0051282	BP	regulation of sequestering of calcium ion	CEMIP
0.047	GO:1905279	BP	regulation of retrograde transport, endosome to Golgi	PARK2
0.047	GO:0150003	BP	regulation of spontaneous synaptic transmission	PARK2
0.047	GO:1904048	BP	regulation of spontaneous neurotransmitter secretion	PARK2
0.047	GO:0006081	BP	cellular aldehyde metabolic process	RDH10,ALDH1A1
0.047	GO:0099075	BP	mitochondrion-derived vesicle mediated transport	PARK2
0.047	GO:1903378	BP	positive regulation of oxidative stress-induced neuron intrinsic apoptotic signaling pathway	PARK2
0.047	GO:0010636	BP	positive regulation of mitochondrial fusion	PARK2
0.047	GO:0090288	BP	negative regulation of cellular response to growth factor stimulus	ASPN,SPRY1,SULF2
0.047	GO:1905475	BP	regulation of protein localization to membrane	CEMIP
0.0471	GO:0045597	BP	positive regulation of cell differentiation	JAG1,OLFM2,SFRP4,CXCL12,ACVR2A,APOE,PDPN,DAB1,EFNA5,CSF1,PARK2
0.0474	GO:0033036	BP	macromolecule localization	CEMIP,C3,ABCA8
0.0475	GO:0009115	BP	xanthine catabolic process	AOX1
0.0475	GO:0010700	BP	negative regulation of norepinephrine secretion	ADRA2A
0.0475	GO:0051208	BP	sequestering of calcium ion	CEMIP
0.0476	GO:0006692	BP	prostanoid metabolic process	PTGIS,PDPN
0.0476	GO:0006693	BP	prostaglandin metabolic process	PTGIS,PDPN
0.0476	GO:2000051	BP	negative regulation of non-canonical Wnt signaling pathway	SFRP4
0.0476	GO:0002027	BP	regulation of heart rate	EPAS1,KCND3
0.0476	GO:0002790	BP	peptide secretion	OLFM2,CHI3L1,TLR4,ADRA2A,EFNA5,PARK2,HLA-DRB1
0.0476	GO:0003002	BP	regionalization	GPC3,SPRY1
0.0476	GO:0097283	BP	keratinocyte apoptotic process	SFRP4
0.0476	GO:0002824	BP	positive regulation of adaptive immune response based on somatic recombination of immune receptors built from immunoglobulin superfamily domains	C3
0.0476	GO:0010966	BP	regulation of phosphate transport	SFRP4
0.0476	GO:1902172	BP	regulation of keratinocyte apoptotic process	SFRP4
0.0476	GO:0046850	BP	regulation of bone remodeling	PDK4,TNFRSF11B
0.0476	GO:0043405	BP	regulation of MAP kinase activity	APOE,TLR4,ADRA2A,SPRY1,PDGFD,FZD4
0.0478	GO:0031400	BP	negative regulation of protein modification process	FBLN1,ASPN,APOE,TLR4,SPRY1,PODN,PARK2,ADARB1,FXYD1
0.0479	GO:1904064	BP	positive regulation of cation transmembrane transport	CEMIP
0.0479	GO:0033605	BP	positive regulation of catecholamine secretion	CXCL12
0.0479	GO:1904139	BP	regulation of microglial cell migration	CSF1
0.0479	GO:1904124	BP	microglial cell migration	CSF1
0.0479	GO:1902226	BP	regulation of macrophage colony-stimulating factor signaling pathway	CSF1
0.0479	GO:0043903	BP	regulation of symbiosis, encompassing mutualism through parasitism	APOE,PTX3,PARK2,IFIT1,ADARB1
0.0479	GO:0040001	BP	establishment of mitotic spindle localization	SPRY1
0.0479	GO:1903969	BP	regulation of response to macrophage colony-stimulating factor	CSF1
0.0479	GO:0042488	BP	positive regulation of odontogenesis of dentin-containing tooth	CSF1
0.0479	GO:1903972	BP	regulation of cellular response to macrophage colony-stimulating factor stimulus	CSF1
0.0479	GO:1903901	BP	negative regulation of viral life cycle	PTX3,PARK2,IFIT1
0.0479	GO:0050878	BP	regulation of body fluid levels	FBLN1,APOE,TLR4,ADCY3,SERPING1,ADRA2A,PDPN,PDGFD
0.048	GO:0051716	BP	cellular response to stimulus	PDK4,FMO1,CALCOCO1,WISP2,GPC4,FBLN1,JAG1,GABRE,RASA4,SFRP4,ASPN,CXCL12,CPE,SMOC2,PLSCR4,EFEMP1,EPAS1,ACVR2A,FMOD,PTGFR,PTGIS,C3,ACKR4,APOE,CHI3L1,FST,TLR4,ADCY3,PRKG2,FGF7,IGFBP4,EPHX1,ARHGAP26,GPC3,ADRA2A,CXCL16,PDPN,DHRS3,VCAM1,SPRY1,TNFRSF11B,SCG5,REPS2,PDGFD,DAB1,PODN,FZD4,EFNA5,CSF1,KCND2,PARK2,HLA-DRB1,SULF2,DAPK1,HLA-DRA,COL15A1
0.048	GO:0090278	BP	negative regulation of peptide hormone secretion	ADRA2A,PARK2
0.0485	GO:0030168	BP	platelet activation	APOE,TLR4,ADRA2A,PDPN
0.0485	GO:0019060	BP	intracellular transport of viral protein in host cell	IFIT1
0.0485	GO:0030581	BP	symbiont intracellular protein transport in host	IFIT1
0.0485	GO:0051708	BP	intracellular protein transport in other organism involved in symbiotic interaction	IFIT1
0.0485	GO:0010463	BP	mesenchymal cell proliferation	GPC3
0.0485	GO:0032944	BP	regulation of mononuclear cell proliferation	TLR4,VCAM1,CSF1,HLA-DRB1
0.0485	GO:0097553	BP	calcium ion transmembrane import into cytosol	CEMIP
0.0485	GO:0002821	BP	positive regulation of adaptive immune response	C3
0.0486	GO:1901722	BP	regulation of cell proliferation involved in kidney development	PDGFD
0.0486	GO:0002685	BP	regulation of leukocyte migration	CXCL12,PDGFD
0.049	GO:0046883	BP	regulation of hormone secretion	ADRA2A,SCG5,EFNA5,PARK2,HLA-DRB1
0.0491	GO:0001736	BP	establishment of planar polarity	GPC4,GPC3
0.0491	GO:0007164	BP	establishment of tissue polarity	GPC4,GPC3
0.0491	GO:0050776	BP	regulation of immune response	C3,TLR4,SERPING1,C1R,VCAM1,C2,C1S,HLA-DRB1,HLA-DRA,CFB
0.0491	GO:1990138	BP	neuron projection extension	CXCL12,APOE,LAMB2,PARK2
0.0492	GO:0007265	BP	Ras protein signal transduction	RASA4,APOE,ADRA2A,PDPN,SPRY1,CSF1
0.0494	GO:0042088	BP	T-helper 1 type immune response	TLR4,HLA-DRB1
0.0494	GO:0045664	BP	regulation of neuron differentiation	JAG1,CXCL12,PMP22,LOC101927057,DAB1,EFNA5,PARK2
0.0495	GO:0060760	BP	positive regulation of response to cytokine stimulus	CSF1,PARK2
0.0495	GO:0009948	BP	anterior/posterior axis specification	GPC3
0.0495	GO:0006911	BP	phagocytosis, engulfment	C3
0.0495	GO:0010171	BP	body morphogenesis	GPC3
0.0499	GO:0090276	BP	regulation of peptide hormone secretion	ADRA2A,EFNA5,PARK2,HLA-DRB1
0.0499	GO:0048468	BP	cell development	FBLN1,JAG1,CXCL12,PMP22,EPAS1,RDH10,LOC101927057,APOE,HS6ST1,TLR4,PTPRQ,PDPN,SPRY1,LAMB2,DAB1,FZD4,EFNA5,CSF1,PARK2,SULF2,ADARB1
0.05	GO:0050900	BP	leukocyte migration	CXCL12,VCAM1,PDGFD
0.05	GO:0006898	BP	receptor-mediated endocytosis	SFRP4,PRG4,ACKR4,APOE,CXCL16,CD163
0.05	GO:0034767	BP	positive regulation of ion transmembrane transport	CEMIP
2.48e-15	GO:0005578	CC	proteinaceous extracellular matrix	ELN,WISP2,GPC4,NID2,ASPN,ECM2,MGP,SMOC2,EFEMP1,FMOD,LOC101927057,OMD,CHI3L1,PTPRQ,GPC3,ADAMTS5,TNFRSF11B,PODN,EFNA5,EGFL6,SPON1
2.28e-12	GO:0031012	CC	extracellular matrix	ELN,WISP2,GPC4,NID2,ASPN,ECM2,MGP,SMOC2,EFEMP1,FMOD,LOC101927057,OMD,CHI3L1,PTPRQ,GPC3,ADAMTS5,TNFRSF11B,PODN,EFNA5,EGFL6,SPON1
4.29e-12	GO:0005576	CC	extracellular region	ELN,WISP2,GPC4,FBLN1,NID2,LYZ,JAG1,CEMIP,OLFM2,SFRP4,MEST,ASPN,ECM2,CXCL12,FAM20A,CPE,MGP,SMOC2,PLSCR4,EFEMP1,PRG4,XPNPEP2,FMOD,PTGFR,PTGIS,C3,LOC101927057,OMD,CPA4,APOE,CHI3L1,FST,CPM,ANGPTL2,AOX1,PTPRQ,FGF7,IGFBP4,DAAM2,GPC3,SERPING1,HNMT,PRSS23,ADAMTS5,CLIC6,C1R,CXCL16,VCAM1,PTX3,FNDC1,TNFRSF11B,ALDH1A1,SVEP1,C2,SCG5,PDGFD,CTSF,PODN,FZD4,CD163,C1S,EFNA5,CSF1,HLA-DRB1,SULF2,EGFL6,HLA-DRA,COL15A…
1.33e-09	GO:0044421	CC	extracellular region part	ELN,WISP2,GPC4,FBLN1,NID2,LYZ,SFRP4,MEST,ASPN,ECM2,CXCL12,FAM20A,CPE,MGP,SMOC2,PLSCR4,EFEMP1,XPNPEP2,FMOD,PTGIS,C3,LOC101927057,OMD,CPA4,APOE,CHI3L1,CPM,ANGPTL2,AOX1,PTPRQ,IGFBP4,DAAM2,GPC3,SERPING1,HNMT,PRSS23,ADAMTS5,CLIC6,C1R,CXCL16,VCAM1,PTX3,TNFRSF11B,ALDH1A1,SVEP1,C2,PDGFD,CTSF,PODN,FZD4,C1S,EFNA5,CSF1,HLA-DRB1,SULF2,EGFL6,HLA-DRA,COL15A1,CFB,SPON1
8.07e-08	GO:0005615	CC	extracellular space	WISP2,GPC4,FBLN1,NID2,LYZ,ARSA,SFRP4,MEST,ECM2,CXCL12,FAM20A,CPE,MGP,PLSCR4,EFEMP1,XPNPEP2,FMOD,PTGIS,C3,LOC101927057,OMD,CPA4,APOE,CHI3L1,CPM,ANGPTL2,AOX1,IGFBP4,DAAM2,GPC3,SERPING1,HNMT,PRSS23,ADAMTS5,CLIC6,C1R,CXCL16,VCAM1,PTX3,TNFRSF11B,ALDH1A1,SVEP1,C2,PDGFD,LAMB2,CTSF,PODN,FZD4,C1S,CSF1,HLA-DRB1,SULF2,EGFL6,HLA-DRA,COL15A1,CFB,SPON1
1.91e-05	GO:0005788	CC	endoplasmic reticulum lumen	FMO1,ARSA,C3,APOE,IGFBP4,GPC3,PRSS23,ADAMTS5,PDGFD,LAMB2,CSF1,COL15A1,SPON1
2.59e-05	GO:0070062	CC	extracellular exosome	WISP2,GPC4,FBLN1,NID2,LYZ,ARSA,MEST,CXCL12,FAM20A,CPE,MGP,PLSCR4,EFEMP1,XPNPEP2,C3,OMD,APOE,CHI3L1,CPM,ANGPTL2,AOX1,DAAM2,GPC3,SERPING1,HNMT,PRSS23,CLIC6,C1R,VCAM1,ALDH1A1,C2,PDGFD,LAMB2,CTSF,FZD4,C1S,CSF1,HLA-DRB1,HLA-DRA,COL15A1,CFB
2.71e-05	GO:1903561	CC	extracellular vesicle	WISP2,GPC4,FBLN1,NID2,LYZ,ARSA,MEST,CXCL12,FAM20A,CPE,MGP,PLSCR4,EFEMP1,XPNPEP2,C3,OMD,APOE,CHI3L1,CPM,ANGPTL2,AOX1,DAAM2,GPC3,SERPING1,HNMT,PRSS23,CLIC6,C1R,VCAM1,ALDH1A1,C2,PDGFD,LAMB2,CTSF,FZD4,C1S,CSF1,HLA-DRB1,HLA-DRA,COL15A1,CFB
2.71e-05	GO:0043230	CC	extracellular organelle	WISP2,GPC4,FBLN1,NID2,LYZ,ARSA,MEST,CXCL12,FAM20A,CPE,MGP,PLSCR4,EFEMP1,XPNPEP2,C3,OMD,APOE,CHI3L1,CPM,ANGPTL2,AOX1,DAAM2,GPC3,SERPING1,HNMT,PRSS23,CLIC6,C1R,VCAM1,ALDH1A1,C2,PDGFD,LAMB2,CTSF,FZD4,C1S,CSF1,HLA-DRB1,HLA-DRA,COL15A1,CFB
0.00016	GO:0031982	CC	vesicle	ATP9A,WISP2,GPC4,FBLN1,NID2,LYZ,ARSA,CEMIP,MEST,CXCL12,FAM20A,CPE,MGP,PLSCR4,EFEMP1,XPNPEP2,C3,OMD,ACKR4,APOE,CHI3L1,CPM,ANGPTL2,TLR4,AOX1,DAAM2,GPC3,SERPING1,HNMT,PRSS23,CLIC6,C1R,PDPN,VCAM1,PTX3,ALDH1A1,C2,SCG5,PDGFD,LAMB2,CTSF,FZD4,CD163,C1S,CSF1,PARK2,TPCN1,HLA-DRB1,HLA-DRA,COL15A1,CFB
0.00016	GO:0044420	CC	extracellular matrix component	ELN,FBLN1,NID2,SMOC2,LAMB2,EFNA5,EGFL6,COL15A1
0.000266	GO:0005886	CC	plasma membrane	ATP9A,GPC4,PCDHB4,NID2,ARSA,JAG1,GABRE,CEMIP,OLFM2,RASA4,CXCL12,PMP22,CPE,PLSCR4,ACVR2A,XPNPEP2,PTGFR,PTGIS,C3,LOC101927057,ACKR4,APOE,MTSS1L,CPM,HS6ST1,TLR4,ADCY3,PRKG2,ABCA8,EPHX1,GPC3,ADRA2A,CLIC6,CXCL16,PDPN,DHRS3,VCAM1,SPRY1,TNFRSF11B,KCND3,FZD4,CD163,EFNA5,CSF1,KCND2,EVI2B,TPCN1,HLA-DRB1,SLC6A9,SULF2,ADH1B,DAPK1,HLA-DRA,CFB,TMEM150C,CLDN23,FXYD1
0.000306	GO:0005604	CC	basement membrane	FBLN1,NID2,SMOC2,LAMB2,EFNA5,EGFL6,COL15A1
0.00036	GO:0005775	CC	vacuolar lumen	GPC4,LYZ,FMOD,C3,GPC3
0.000383	GO:0071944	CC	cell periphery	ATP9A,GPC4,PCDHB4,NID2,ARSA,JAG1,GABRE,CEMIP,OLFM2,RASA4,CXCL12,PMP22,CPE,PLSCR4,ACVR2A,XPNPEP2,PTGFR,PTGIS,C3,LOC101927057,ACKR4,APOE,MTSS1L,CPM,HS6ST1,TLR4,ADCY3,PRKG2,ABCA8,EPHX1,GPC3,ADRA2A,CLIC6,CXCL16,PDPN,DHRS3,VCAM1,SPRY1,TNFRSF11B,KCND3,FZD4,CD163,EFNA5,CSF1,KCND2,EVI2B,TPCN1,HLA-DRB1,SLC6A9,SULF2,ADH1B,DAPK1,HLA-DRA,CFB,TMEM150C,CLDN23,FXYD1
0.000426	GO:0031226	CC	intrinsic component of plasma membrane	GPC4,PCDHB4,JAG1,OLFM2,RASA4,ACVR2A,PTGFR,ACKR4,HS6ST1,TLR4,ADCY3,GPC3,ADRA2A,PDPN,TNFRSF11B,KCND3,FZD4,CD163,EFNA5,KCND2,EVI2B,SLC6A9,HLA-DRA,TMEM150C,FXYD1
0.00113	GO:0044459	CC	plasma membrane part	GPC4,PCDHB4,JAG1,OLFM2,RASA4,CXCL12,CPE,ACVR2A,PTGFR,PTGIS,ACKR4,HS6ST1,TLR4,ADCY3,PRKG2,GPC3,ADRA2A,PDPN,DHRS3,VCAM1,TNFRSF11B,KCND3,FZD4,CD163,EFNA5,KCND2,EVI2B,HLA-DRB1,SLC6A9,HLA-DRA,TMEM150C,FXYD1
0.00121	GO:0005783	CC	endoplasmic reticulum	FMO1,CEMIP,MEST,RDH10,PTGIS,C3,CHI3L1,GPC3,ADAMTS5,DHRS3,VCAM1,PDGFD,SULF2,HLA-DRA
0.00123	GO:0043202	CC	lysosomal lumen	GPC4,ARSA,FMOD,OMD,GPC3,CTSF
0.00132	GO:0005887	CC	integral component of plasma membrane	GPC4,PCDHB4,JAG1,OLFM2,ACVR2A,PTGFR,ACKR4,HS6ST1,TLR4,ADCY3,GPC3,ADRA2A,PDPN,TNFRSF11B,KCND3,FZD4,CD163,KCND2,EVI2B,SLC6A9,HLA-DRA,TMEM150C,FXYD1
0.00149	GO:0045334	CC	clathrin-coated endocytic vesicle	CEMIP,APOE,FZD4,HLA-DRB1,HLA-DRA
0.00235	GO:0009897	CC	external side of plasma membrane	GPC4,ARSA,CXCL12,TLR4,PDPN,VCAM1,CD163,EFNA5,HLA-DRB1
0.00255	GO:0035580	CC	specific granule lumen	LYZ,CHI3L1,PTX3
0.00262	GO:0044432	CC	endoplasmic reticulum part	FMO1,ARSA,MEST,RDH10,PTGIS,C3,APOE,IGFBP4,EPHX1,GPC3,PRSS23,ADAMTS5,PGAP3,DHRS3,PDGFD,LAMB2,CSF1,HLA-DRB1,HLA-DRA,COL15A1,SPON1
0.00262	GO:0044437	CC	vacuolar part	FMOD,C3,GPC3,HLA-DRA
0.00361	GO:0034774	CC	secretory granule lumen	LYZ,C3,CHI3L1,SERPING1,PTX3
0.0037	GO:0012505	CC	endomembrane system	FMO1,GPC4,LYZ,CEMIP,MEST,FMOD,PTGIS,C3,CHI3L1,GPC3,SERPING1,VCAM1,PTX3,SPRY1,PDGFD,SULF2,HLA-DRA
0.0037	GO:0009986	CC	cell surface	GPC4,ARSA,SFRP4,CXCL12,ACVR2A,CPM,TLR4,PDPN,VCAM1,FZD4,CD163,EFNA5,HLA-DRB1,SULF2,HLA-DRA
0.00403	GO:0005764	CC	lysosome	FMOD,C3,GPC3,HLA-DRA
0.00403	GO:0000323	CC	lytic vacuole	FMOD,C3,GPC3,HLA-DRA
0.0041	GO:0031983	CC	vesicle lumen	LYZ,C3,CHI3L1,SERPING1,PTX3
0.0041	GO:0030669	CC	clathrin-coated endocytic vesicle membrane	APOE,FZD4,HLA-DRB1,HLA-DRA
0.0041	GO:0060205	CC	cytoplasmic vesicle lumen	LYZ,C3,CHI3L1,SERPING1,PTX3
0.00417	GO:0031225	CC	anchored component of membrane	GPC4,XPNPEP2,LOC101927057,GPC3,EFNA5
0.00495	GO:0005796	CC	Golgi lumen	GPC4,FMOD,OMD,GPC3
0.00507	GO:0071953	CC	elastic fiber	ELN,FBLN1
0.00507	GO:0031224	CC	intrinsic component of membrane	TMEM176A,FMO1,ATP9A,GPC4,PCDHB4,ARSA,JAG1,GABRE,OLFM2,RASA4,SFRP4,MEST,TMEM176B,PMP22,SMOC2,PLSCR4,RDH10,ACVR2A,XPNPEP2,PTGFR,PTGIS,LOC101927057,ACKR4,CPM,HS6ST1,TLR4,ADCY3,PTPRQ,ABCA8,EPHX1,GPC3,ADRA2A,ABCA9,ABCA6,CLIC6,CXCL16,PDPN,DHRS3,VCAM1,TNFRSF11B,KCND3,FZD4,CD163,EFNA5,CSF1,KCND2,EVI2B,TPCN1,HLA-DRB1,SLC6A9,HLA-DRA,COL15A1,TMEM150C,CLDN23,FXYD1
0.00514	GO:0098552	CC	side of membrane	GPC4,ARSA,RASA4,CXCL12,TLR4,PDPN,VCAM1,CD163,EFNA5,HLA-DRB1,HLA-DRA
0.00518	GO:0005773	CC	vacuole	FMOD,C3,GPC3,HLA-DRA
0.00582	GO:0030665	CC	clathrin-coated vesicle membrane	CEMIP,APOE,FZD4,HLA-DRB1,HLA-DRA
0.00798	GO:0044853	CC	plasma membrane raft	PTGIS,EFNA5,KCND2,FXYD1
0.00801	GO:0005794	CC	Golgi apparatus	ATP9A,GPC4,FAM20A,CPE,FMOD,OMD,APOE,HS6ST1,ADCY3,FGF7,GPC3,GBP4,VCAM1,SPRY1,PDGFD,PARK2,HLA-DRB1,SULF2,HLA-DRA
0.00888	GO:0106003	CC	amyloid-beta complex	APOE,FZD4
0.00919	GO:0072562	CC	blood microparticle	C3,APOE,SERPING1,C1R,C1S,CFB
0.0101	GO:0005614	CC	interstitial matrix	ECM2,SMOC2
0.0115	GO:0016021	CC	integral component of membrane	TMEM176A,FMO1,ATP9A,GPC4,PCDHB4,ARSA,JAG1,GABRE,OLFM2,SFRP4,MEST,TMEM176B,PMP22,SMOC2,PLSCR4,RDH10,ACVR2A,PTGFR,PTGIS,ACKR4,CPM,HS6ST1,TLR4,ADCY3,PTPRQ,ABCA8,EPHX1,GPC3,ADRA2A,ABCA9,ABCA6,CLIC6,CXCL16,PDPN,DHRS3,VCAM1,TNFRSF11B,KCND3,FZD4,CD163,EFNA5,CSF1,KCND2,EVI2B,TPCN1,HLA-DRB1,SLC6A9,HLA-DRA,COL15A1,TMEM150C,CLDN23,FXYD1
0.0122	GO:0030662	CC	coated vesicle membrane	CEMIP,HLA-DRA
0.0125	GO:0042581	CC	specific granule	LYZ,CHI3L1,PTX3
0.0127	GO:0016020	CC	membrane	TMEM176A,PDK4,FMO1,GPC4,PCDHB4,NID2,JAG1,CEMIP,OLFM2,SFRP4,MEST,TMEM176B,CXCL12,PMP22,CPE,SMOC2,PLSCR4,RDH10,ACVR2A,XPNPEP2,PTGFR,PTGIS,C3,LOC101927057,ACKR4,TLR4,PRKG2,PTPRQ,ABCA8,EPHX1,GPC3,ADRA2A,ABCA9,ABCA6,CLIC6,CXCL16,DHRS3,VCAM1,SPRY1,TNFRSF11B,SVEP1,PDGFD,KCND3,DAB1,CD163,EFNA5,CSF1,KCND2,EVI2B,HLA-DRB1,SULF2,ADH1B,DAPK1,EGFL6,HLA-DRA,CFB,FXYD1
0.0129	GO:0030136	CC	clathrin-coated vesicle	CEMIP,HLA-DRA
0.016	GO:0044425	CC	membrane part	TMEM176A,FMO1,GPC4,PCDHB4,JAG1,CEMIP,OLFM2,SFRP4,MEST,TMEM176B,CXCL12,PMP22,CPE,SMOC2,PLSCR4,RDH10,ACVR2A,XPNPEP2,PTGFR,PTGIS,LOC101927057,ACKR4,TLR4,PRKG2,PTPRQ,ABCA8,EPHX1,GPC3,ADRA2A,ABCA9,ABCA6,CLIC6,CXCL16,DHRS3,VCAM1,TNFRSF11B,KCND3,CD163,EFNA5,CSF1,KCND2,EVI2B,HLA-DRB1,HLA-DRA,FXYD1
0.017	GO:1904724	CC	tertiary granule lumen	LYZ,PTX3
0.0183	GO:0071065	CC	alpha9-beta1 integrin-vascular cell adhesion molecule-1 complex	VCAM1
0.0188	GO:0042613	CC	MHC class II protein complex	HLA-DRB1,HLA-DRA
0.0191	GO:0030666	CC	endocytic vesicle membrane	APOE,FZD4,CD163,HLA-DRB1,HLA-DRA
0.0206	GO:0030135	CC	coated vesicle	CEMIP,HLA-DRA
0.0219	GO:0030139	CC	endocytic vesicle	CEMIP,HLA-DRA
0.0245	GO:0034707	CC	chloride channel complex	GABRE,CLIC6,FXYD1
0.0246	GO:0044431	CC	Golgi apparatus part	GPC4,FMOD,GPC3,PDGFD,SULF2,HLA-DRA
0.0251	GO:0005901	CC	caveola	PTGIS,EFNA5,FXYD1
0.0293	GO:0061851	CC	leading edge of lamellipodium	PDPN
0.0295	GO:0042611	CC	MHC protein complex	HLA-DRB1,HLA-DRA
0.0295	GO:0035578	CC	azurophil granule lumen	LYZ,C3
0.0295	GO:0071556	CC	integral component of lumenal side of endoplasmic reticulum membrane	HLA-DRB1,HLA-DRA
0.0295	GO:0098553	CC	lumenal side of endoplasmic reticulum membrane	HLA-DRB1,HLA-DRA
0.0295	GO:0044433	CC	cytoplasmic vesicle part	LYZ,CEMIP,C3,CHI3L1,SERPING1,PTX3,HLA-DRA
0.0312	GO:0005582	CC	collagen type XV trimer	COL15A1
0.0356	GO:0005905	CC	clathrin-coated pit	CEMIP
0.0375	GO:0030141	CC	secretory granule	LYZ,C3,CHI3L1,SERPING1,PTX3
0.0383	GO:0046658	CC	anchored component of plasma membrane	GPC3,EFNA5
0.0383	GO:1990682	CC	CSF1-CSF1R complex	CSF1
0.0386	GO:0034673	CC	inhibin-betaglycan-ActRII complex	ACVR2A
0.039	GO:0034702	CC	ion channel complex	GABRE,OLFM2,CLIC6,KCND3,KCND2,FXYD1
0.0394	GO:0098590	CC	plasma membrane region	JAG1,OLFM2,CPE,PTGIS,PRKG2,ADRA2A,PDPN,DHRS3,EFNA5,KCND2,FXYD1
0.0408	GO:0044446	CC	intracellular organelle part	CEMIP,C3,ABCA8,GPC3,ADH1B,HLA-DRA
0.0417	GO:0045177	CC	apical part of cell	JAG1,PRKG2,PDPN,VCAM1,DAB1,FXYD1
0.0427	GO:0098589	CC	membrane region	CEMIP,PTGIS,PDPN,EFNA5,KCND2,FXYD1
0.0444	GO:0044422	CC	organelle part	CEMIP,C3,ABCA8,GPC3,ADH1B,HLA-DRA
0.0469	GO:0043233	CC	organelle lumen	FMO1,GPC4,LYZ,FMOD,C3,CHI3L1,GPC3,ABCA6,PTX3,SPRY1,FNDC1,PDGFD,ADH1B
0.0469	GO:0031974	CC	membrane-enclosed lumen	FMO1,GPC4,LYZ,FMOD,C3,CHI3L1,GPC3,ABCA6,PTX3,SPRY1,FNDC1,PDGFD,ADH1B
0.0469	GO:0070013	CC	intracellular organelle lumen	FMO1,GPC4,LYZ,FMOD,C3,CHI3L1,GPC3,ABCA6,PTX3,SPRY1,FNDC1,PDGFD,ADH1B
0.047	GO:1990452	CC	Parkin-FBXW7-Cul1 ubiquitin ligase complex	PARK2
0.047	GO:0099073	CC	mitochondrion-derived vesicle	PARK2
0.0485	GO:0042383	CC	sarcolemma	VCAM1,KCND3,FXYD1
0.0485	GO:0005608	CC	laminin-3 complex	LAMB2
0.0486	GO:0044444	CC	cytoplasmic part	CEMIP,C3,ABCA8,GPC3,ADH1B,HLA-DRA
0.0495	GO:0005737	CC	cytoplasm	FMO1,ELN,GPC4,LYZ,CEMIP,SFRP4,MEST,CXCL12,EPAS1,RDH10,ACVR2A,FMOD,PTGFR,PTGIS,C3,OMD,ACKR4,EPB41L4A,CHI3L1,CABLES1,PRKG2,ABCA8,ARHGAP26,GPC3,SERPING1,ADRA2A,ABCA9,ADAMTS5,CLIC6,DHRS3,VCAM1,PTX3,SPRY1,ALDH1A1,SVEP1,PDGFD,DAB1,PODN,SULF2,ADH1B,DAPK1,HLA-DRA,SPON1
0.000266	GO:0005102	MF	receptor binding	WISP2,JAG1,ECM2,CXCL12,CPE,PLSCR4,EFEMP1,C3,ANGPTL2,TLR4,FGF7,IGFBP4,ADRA2A,ADAMTS5,CXCL16,PDPN,VCAM1,TNFRSF11B,PDGFD,EFNA5,CSF1,PARK2,EGFL6
0.000433	GO:0005178	MF	integrin binding	WISP2,ECM2,ADAMTS5,VCAM1,EGFL6
0.000469	GO:0005509	MF	calcium ion binding	FBLN1,PCDHB4,NID2,ARSA,JAG1,ASPN,MGP,SMOC2,PLSCR4,EFEMP1,C1R,SVEP1,REPS2,C1S,SULF2,EGFL6
0.000476	GO:1901681	MF	sulfur compound binding	WISP2,GPC4,ECM2,SMOC2,APOE,FST,FGF7,GPC3,ADAMTS5
0.00259	GO:0005044	MF	scavenger receptor activity	PRG4,ACKR4,CXCL16,CD163
0.00262	GO:0001871	MF	pattern binding	PRG4,PTX3
0.00262	GO:0030247	MF	polysaccharide binding	PRG4,PTX3
0.00262	GO:0005250	MF	A-type (transient outward) potassium channel activity	KCND3,KCND2
0.0036	GO:0005518	MF	collagen binding	NID2,ASPN,ECM2,PODN
0.00361	GO:0005201	MF	extracellular matrix structural constituent	ELN,FBLN1,MGP,CHI3L1,COL15A1
0.00361	GO:0043395	MF	heparan sulfate proteoglycan binding	GPC4,FST,GPC3
0.00361	GO:0052650	MF	NADP-retinol dehydrogenase activity	RDH10,DHRS3
0.00393	GO:0008083	MF	growth factor activity	JAG1,CXCL12,EFEMP1,FGF7,PDGFD,CSF1
0.00403	GO:0032403	MF	protein complex binding	WISP2,FBLN1,NID2,ASPN,ECM2,ACVR2A,FST,ADRA2A,ADAMTS5,VCAM1,LAMB2,PODN,HLA-DRB1,EGFL6,HLA-DRA
0.0041	GO:0031715	MF	C5L2 anaphylatoxin chemotactic receptor binding	C3
0.0041	GO:0031714	MF	C5a anaphylatoxin chemotactic receptor binding	C3
0.00425	GO:0030414	MF	peptidase inhibitor activity	ITIH5,C3,GPC3,SERPING1
0.00509	GO:0038024	MF	cargo receptor activity	PRG4,ACKR4,CXCL16,CD163
0.00512	GO:0005539	MF	glycosaminoglycan binding	WISP2,CEMIP,ECM2,SMOC2,APOE,FGF7,ADAMTS5
0.00518	GO:0008236	MF	serine-type peptidase activity	CPE,C3,CPM,PRSS23,C1R,C2,C1S,CFB
0.00532	GO:0060422	MF	peptidyl-dipeptidase inhibitor activity	GPC3
0.00532	GO:0017171	MF	serine hydrolase activity	CPE,C3,CPM,PRSS23,C1R,C2,C1S,CFB
0.0055	GO:0008201	MF	heparin binding	WISP2,ECM2,SMOC2,APOE,FGF7,ADAMTS5
0.0055	GO:0042626	MF	ATPase activity, coupled to transmembrane movement of substances	ABCA8,ABCA9,ABCA6
0.00578	GO:0016820	MF	hydrolase activity, acting on acid anhydrides, catalyzing transmembrane movement of substances	ABCA8,ABCA9,ABCA6
0.00582	GO:0004024	MF	alcohol dehydrogenase activity, zinc-dependent	ADH1B
0.00596	GO:0004857	MF	enzyme inhibitor activity	ITIH5,C3,GPC3,SERPING1,PODN
0.00602	GO:0061134	MF	peptidase regulator activity	ITIH5,C3,GPC3,SERPING1
0.0062	GO:0048018	MF	receptor ligand activity	JAG1,CXCL12,EFEMP1,FGF7,CXCL16,TNFRSF11B,PDGFD,EFNA5,CSF1
0.0062	GO:0015405	MF	P-P-bond-hydrolysis-driven transmembrane transporter activity	ABCA8,ABCA9,ABCA6
0.0062	GO:0008235	MF	metalloexopeptidase activity	CPE,XPNPEP2,CPA4,CPM
0.0062	GO:0015399	MF	primary active transmembrane transporter activity	ABCA8,ABCA9,ABCA6
0.00657	GO:0098772	MF	molecular function regulator	JAG1,RASA4,ASPN,CXCL12,FAM20A,EFEMP1,ITIH5,C3,APOE,FGF7,ARHGAP26,GPC3,SERPING1,CXCL16,TNFRSF11B,ALDH1A1,SCG5,PDGFD,PODN,EFNA5,CSF1,FXYD1
0.00671	GO:0043492	MF	ATPase activity, coupled to movement of substances	ABCA8,ABCA9,ABCA6
0.00712	GO:0008106	MF	alcohol dehydrogenase (NADP+) activity	RDH10,DHRS3
0.0072	GO:0004022	MF	alcohol dehydrogenase (NAD) activity	ADH1B
0.00771	GO:0004181	MF	metallocarboxypeptidase activity	CPE,CPA4,CPM
0.00771	GO:0046923	MF	ER retention sequence binding	CEMIP
0.00773	GO:0030545	MF	receptor regulator activity	JAG1,CXCL12,EFEMP1,FGF7,CXCL16,TNFRSF11B,PDGFD,EFNA5,CSF1
0.00801	GO:0044877	MF	macromolecular complex binding	WISP2,FBLN1,NID2,ASPN,ECM2,ACVR2A,APOE,FST,ADRA2A,ADAMTS5,VCAM1,LAMB2,PODN,HLA-DRB1,EGFL6,HLA-DRA
0.00816	GO:0001872	MF	(1->3)-beta-D-glucan binding	PTX3
0.00872	GO:0004745	MF	retinol dehydrogenase activity	RDH10,DHRS3
0.00919	GO:0032395	MF	MHC class II receptor activity	HLA-DRB1,HLA-DRA
0.00946	GO:0032050	MF	clathrin heavy chain binding	CEMIP
0.00996	GO:0070011	MF	peptidase activity, acting on L-amino acid peptides	CPE,XPNPEP2,C3,CPA4,CPM,PRSS23,ADAMTS5,C1R,C2,CTSF,C1S,CFB
0.01	GO:0015271	MF	outward rectifier potassium channel activity	KCND3,KCND2
0.0104	GO:0004415	MF	hyalurononglucosaminidase activity	CEMIP
0.0111	GO:0043394	MF	proteoglycan binding	GPC4,FST,GPC3
0.0119	GO:0016491	MF	oxidoreductase activity	FMO1,RDH10,PTGIS,DHRS3,VCAM1,ALDH1A1,ADH1B
0.0121	GO:0097367	MF	carbohydrate derivative binding	PDK4,ATP9A,WISP2,GPC4,CEMIP,ECM2,SMOC2,ACVR2A,APOE,CHI3L1,FST,TLR4,IFI44L,ADCY3,PRKG2,FGF7,ABCA8,GPC3,ABCA9,ABCA6,ADAMTS5,GBP4,SCG5,DAPK1
0.0122	GO:0008233	MF	peptidase activity	CPE,XPNPEP2,C3,CPA4,CPM,PRSS23,ADAMTS5,C1R,C2,CTSF,C1S,CFB
0.0125	GO:0004252	MF	serine-type endopeptidase activity	C3,PRSS23,C1R,C2,C1S,CFB
0.013	GO:0004033	MF	aldo-keto reductase (NADP) activity	RDH10,DHRS3
0.0144	GO:0043167	MF	ion binding	PDK4,FMO1,ATP9A,WISP2,GPC4,FBLN1,PCDHB4,NID2,JAG1,CEMIP,RASA4,ASPN,ECM2,CPE,MGP,SMOC2,PLSCR4,EFEMP1,ACVR2A,XPNPEP2,PTGIS,CPA4,APOE,MTSS1L,FST,CPM,IFI44L,ADCY3,AOX1,PRKG2,FGF7,ABCA8,ARHGAP26,GPC3,ABCA9,ABCA6,ADAMTS5,C1R,GBP4,SVEP1,C2,SCG5,REPS2,KCND3,C1S,KCND2,PARK2,SULF2,ADH1B,DAPK1,ADARB1,EGFL6,SPON1
0.0146	GO:0008559	MF	xenobiotic transmembrane transporting ATPase activity	ABCA8
0.0147	GO:0004185	MF	serine-type carboxypeptidase activity	CPE,CPM
0.0151	GO:0015929	MF	hexosaminidase activity	CEMIP
0.0154	GO:0001848	MF	complement binding	PTX3,CFB
0.0155	GO:0008116	MF	prostaglandin-I synthase activity	PTGIS
0.0157	GO:0042910	MF	xenobiotic transmembrane transporter activity	ABCA8
0.0157	GO:0048185	MF	activin binding	ACVR2A,FST
0.0172	GO:0016616	MF	oxidoreductase activity, acting on the CH-OH group of donors, NAD or NADP as acceptor	RDH10,DHRS3,ADH1B
0.0178	GO:0070052	MF	collagen V binding	ECM2
0.0178	GO:0004180	MF	carboxypeptidase activity	CPE,CPA4,CPM
0.0188	GO:0023026	MF	MHC class II protein complex binding	HLA-DRB1,HLA-DRA
0.0193	GO:0004866	MF	endopeptidase inhibitor activity	ITIH5,C3,SERPING1
0.0194	GO:0042277	MF	peptide binding	CEMIP,HLA-DRA
0.0197	GO:0004065	MF	arylsulfatase activity	ARSA,SULF2
0.0208	GO:0061135	MF	endopeptidase regulator activity	ITIH5,C3,SERPING1
0.0219	GO:0016614	MF	oxidoreductase activity, acting on CH-OH group of donors	RDH10,DHRS3,ADH1B
0.0221	GO:0005540	MF	hyaluronic acid binding	CEMIP
0.0222	GO:0070008	MF	serine-type exopeptidase activity	CPE,CPM
0.0224	GO:0031696	MF	alpha-2C adrenergic receptor binding	ADRA2A
0.0224	GO:0033218	MF	amide binding	CEMIP,HLA-DRA
0.0235	GO:0030234	MF	enzyme regulator activity	FBLN1,RASA4,ASPN,FAM20A,ITIH5,C3,APOE,ARHGAP26,GPC3,SERPING1,ALDH1A1,SCG5,PODN,EFNA5
0.0241	GO:0005170	MF	neurotrophin TRKC receptor binding	EFNA5
0.0245	GO:0023023	MF	MHC protein complex binding	HLA-DRB1,HLA-DRA
0.0248	GO:0004499	MF	N,N-dimethylaniline monooxygenase activity	FMO1
0.0253	GO:0050839	MF	cell adhesion molecule binding	WISP2,ECM2,ADAMTS5,VCAM1,EGFL6
0.0261	GO:1990444	MF	F-box domain binding	PARK2
0.0261	GO:0008238	MF	exopeptidase activity	CPE,XPNPEP2,CPA4,CPM
0.0265	GO:0033961	MF	cis-stilbene-oxide hydrolase activity	EPHX1
0.0265	GO:0015238	MF	drug transmembrane transporter activity	ABCA8
0.027	GO:0018479	MF	benzaldehyde dehydrogenase (NAD+) activity	ALDH1A1
0.027	GO:0004175	MF	endopeptidase activity	C3,PRSS23,ADAMTS5,C1R,C2,CTSF,C1S,CFB
0.027	GO:0042605	MF	peptide antigen binding	HLA-DRB1,HLA-DRA
0.0279	GO:0004938	MF	alpha2-adrenergic receptor activity	ADRA2A
0.0279	GO:0031692	MF	alpha-1B adrenergic receptor binding	ADRA2A
0.0281	GO:0005048	MF	signal sequence binding	CEMIP
0.0281	GO:0001849	MF	complement component C1q binding	PTX3
0.0289	GO:0042813	MF	Wnt-activated receptor activity	SFRP4,FZD4
0.0289	GO:0005006	MF	epidermal growth factor-activated receptor activity	EFEMP1
0.0293	GO:0060089	MF	molecular transducer activity	GPC4,SFRP4,EFEMP1,PRG4,ACVR2A,PTGFR,ACKR4,TLR4,PRKG2,ADRA2A,CXCL16,TNFRSF11B,CD163,HLA-DRB1,HLA-DRA
0.0293	GO:0008449	MF	N-acetylglucosamine-6-sulfatase activity	SULF2
0.0293	GO:0090484	MF	drug transporter activity	ABCA8
0.0293	GO:0008237	MF	metallopeptidase activity	CPE,XPNPEP2,CPA4,CPM,ADAMTS5
0.0295	GO:0030246	MF	carbohydrate binding	PRG4,CHI3L1,PTX3
0.0295	GO:0015026	MF	coreceptor activity	GPC4,ACVR2A
0.0295	GO:0004692	MF	cGMP-dependent protein kinase activity	PRKG2
0.0295	GO:0046790	MF	virion binding	PTX3
0.0299	GO:0042623	MF	ATPase activity, coupled	ABCA8,ABCA9,ABCA6
0.0301	GO:0043168	MF	anion binding	PDK4,FMO1,ATP9A,WISP2,GPC4,JAG1,CEMIP,ECM2,SMOC2,ACVR2A,APOE,MTSS1L,FST,IFI44L,ADCY3,AOX1,PRKG2,FGF7,ABCA8,ARHGAP26,GPC3,ABCA9,ABCA6,ADAMTS5,GBP4,SCG5,DAPK1
0.0302	GO:0001664	MF	G-protein coupled receptor binding	CXCL12,C3,ADRA2A,CXCL16,PARK2
0.0303	GO:0005215	MF	transporter activity	ATP9A,GABRE,PLSCR4,PRG4,ACKR4,APOE,ABCA8,ABCA9,ABCA6,CLIC6,CXCL16,KCND3,CD163,KCND2,TPCN1,SLC6A9,FXYD1
0.0308	GO:0019956	MF	chemokine binding	ACKR4,PDPN
0.0308	GO:0046911	MF	metal chelating activity	APOE
0.031	GO:0046539	MF	histamine N-methyltransferase activity	HNMT
0.0318	GO:0051380	MF	norepinephrine binding	ADRA2A
0.0318	GO:0102798	MF	heptaldehyde:oxygen oxidoreductase activity	AOX1
0.0318	GO:0032795	MF	heterotrimeric G-protein binding	ADRA2A
0.0318	GO:0102797	MF	geranial:oxygen oxidoreductase activity	AOX1
0.032	GO:0004958	MF	prostaglandin F receptor activity	PTGFR
0.032	GO:0008484	MF	sulfuric ester hydrolase activity	ARSA,SULF2
0.0321	GO:0030276	MF	clathrin binding	CEMIP
0.0321	GO:0004098	MF	cerebroside-sulfatase activity	ARSA
0.0322	GO:0050840	MF	extracellular matrix binding	ELN,ADAMTS5
0.0332	GO:0008131	MF	primary amine oxidase activity	VCAM1
0.034	GO:0004553	MF	hydrolase activity, hydrolyzing O-glycosyl compounds	LYZ,CEMIP
0.0342	GO:0005169	MF	neurotrophin TRKB receptor binding	EFNA5
0.0347	GO:1904929	MF	coreceptor activity involved in Wnt signaling pathway, planar cell polarity pathway	GPC4
0.0374	GO:0008147	MF	structural constituent of bone	MGP
0.0374	GO:0022804	MF	active transmembrane transporter activity	ABCA8,ABCA9,ABCA6
0.0374	GO:0001846	MF	opsonin binding	PTX3
0.0389	GO:0005497	MF	androgen binding	ALDH1A1
0.0399	GO:0005520	MF	insulin-like growth factor binding	WISP2,IGFBP4
0.0404	GO:0004936	MF	alpha-adrenergic receptor activity	ADRA2A
0.0406	GO:0016787	MF	hydrolase activity	CEMIP,C3,ABCA8
0.0415	GO:0004867	MF	serine-type endopeptidase inhibitor activity	ITIH5,SERPING1
0.0417	GO:0003824	MF	catalytic activity	CEMIP,C3,ABCA8,ADH1B
0.0417	GO:0004872	MF	receptor activity	GPC4,SFRP4,EFEMP1,PRG4,ACVR2A,PTGFR,ACKR4,TLR4,ADRA2A,CXCL16,TNFRSF11B,CD163,HLA-DRB1,HLA-DRA
0.0426	GO:0071936	MF	coreceptor activity involved in Wnt signaling pathway	GPC4
0.0429	GO:0042056	MF	chemoattractant activity	CXCL12,FGF7
0.0438	GO:0016798	MF	hydrolase activity, acting on glycosyl bonds	LYZ,CEMIP
0.0441	GO:0008061	MF	chitin binding	CHI3L1
0.0443	GO:0030165	MF	PDZ domain binding	ACVR2A,FZD4,PARK2
0.0444	GO:0051379	MF	epinephrine binding	ADRA2A
0.0446	GO:0004497	MF	monooxygenase activity	FMO1,PTGIS
0.0463	GO:0017147	MF	Wnt-protein binding	SFRP4,FZD4
0.0465	GO:0015375	MF	glycine:sodium symporter activity	SLC6A9
0.0469	GO:1902282	MF	voltage-gated potassium channel activity involved in ventricular cardiac muscle cell action potential repolarization	KCND3
0.0475	GO:0004031	MF	aldehyde oxidase activity	AOX1
0.0479	GO:0005157	MF	macrophage colony-stimulating factor receptor binding	CSF1
0.0485	GO:0016887	MF	ATPase activity	ABCA8,ABCA9,ABCA6
0.0492	GO:0005254	MF	chloride channel activity	GABRE,CLIC6,FXYD1

## Sheet: P1 - P2 Dowregulated
p-value	term ID	t type	t name	Q&T list
1.91e-109	GO:0007049	BP	cell cycle	PRKAR2B,DBF4,NCAPD2,ANLN,BRCA1,TACC3,POLA2,SPDL1,RFC2,RAD51,NDC1,MCM10,ASPM,PRR11,TRIP13,HMMR,MCM2,TIPIN,GTSE1,MCM6,SPAG5,KIF22,RBL1,NDC80,ORC1,RAD54L,AURKA,TPX2,BIRC5,KIF4A,ORC6,WDR76,CLSPN,CDC45,CDC6,DMC1,MCM5,CDKN3,GINS1,MYBL2,FAM83D,POLA1,SUV39H1,CENPI,CEP152,OIP5,MCM4,LIG1,EZH2,NCAPG,FOXM1,RFC5,NUP107,TIMELESS,MCM3,GMNN,TTK,KIF20A,NUP155,SMC4,ECT2,CENPA,SSX2IP,CDC20,NEK2,CENPF,KIF14,HELLS,MA…
2.31e-101	GO:0022402	BP	cell cycle process	PRKAR2B,DBF4,NCAPD2,ANLN,BRCA1,TACC3,POLA2,SPDL1,RFC2,RAD51,NDC1,MCM10,ASPM,PRR11,TRIP13,HMMR,MCM2,TIPIN,GTSE1,MCM6,SPAG5,KIF22,NDC80,ORC1,AURKA,TPX2,BIRC5,KIF4A,ORC6,CLSPN,CDC45,CDC6,DMC1,MCM5,CDKN3,GINS1,MYBL2,FAM83D,POLA1,CENPI,CEP152,MCM4,LIG1,EZH2,NCAPG,FOXM1,RFC5,NUP107,TIMELESS,MCM3,GMNN,TTK,KIF20A,NUP155,SMC4,ECT2,CENPA,SSX2IP,CDC20,NEK2,CENPF,KIF14,MASTL,NCAPH,KIF18A,GPSM2,ZWINT,CIT,CENP…
5.55e-89	GO:0051276	BP	chromosome organization	NCAPD2,BRCA1,TACC3,POLA2,SPDL1,RFC2,RAD51,NDC1,NUCKS1,TRIP13,MCM2,MCM6,SPAG5,KIF22,RBL1,NDC80,RAD54L,AURKA,BIRC5,KIF4A,CDC45,CDC6,DMC1,MCM5,GINS1,POLA1,SUV39H1,CENPI,OIP5,MCM4,ASF1B,EZH2,NCAPG,RFC5,NUP107,TTK,NUP155,SMC4,CENPA,CDC20,NEK2,CENPF,KIF14,HELLS,NCAPH,KIF18A,ZWINT,CENPK,HJURP,HIST1H1A,DLGAP5,HAT1,KNSTRN,SGOL1,DNMT1,GINS2,TOP2A,RPA1,PCNA,NASP,RFC3,CCNB1,CDCA8,CLOCK,ESPL1,BRIP1,SMC2,NUSAP…
1.14e-86	GO:0000278	BP	mitotic cell cycle	PRKAR2B,DBF4,NCAPD2,ANLN,BRCA1,TACC3,POLA2,SPDL1,RAD51,NDC1,MCM10,HMMR,MCM2,TIPIN,GTSE1,MCM6,SPAG5,KIF22,NDC80,ORC1,AURKA,TPX2,BIRC5,KIF4A,ORC6,CLSPN,CDC45,CDC6,MCM5,CDKN3,GINS1,MYBL2,POLA1,CEP152,MCM4,LIG1,EZH2,NCAPG,FOXM1,NUP107,MCM3,TTK,KIF20A,NUP155,SMC4,CENPA,CDC20,NEK2,CENPF,KIF14,MASTL,NCAPH,KIF18A,GPSM2,ZWINT,CIT,STIL,CKS2,MCM8,DLGAP5,PPAT,KNSTRN,GINS2,TOP2A,RPA1,PCNA,NES,CCNB1,CDCA8,ESPL…
9.39e-85	GO:1903047	BP	mitotic cell cycle process	PRKAR2B,DBF4,NCAPD2,ANLN,BRCA1,TACC3,POLA2,SPDL1,RAD51,NDC1,MCM10,HMMR,MCM2,TIPIN,GTSE1,MCM6,SPAG5,KIF22,NDC80,ORC1,AURKA,TPX2,BIRC5,KIF4A,ORC6,CLSPN,CDC45,CDC6,MCM5,CDKN3,GINS1,MYBL2,POLA1,CEP152,MCM4,LIG1,EZH2,NCAPG,FOXM1,NUP107,MCM3,TTK,KIF20A,NUP155,SMC4,CENPA,CDC20,NEK2,CENPF,KIF14,MASTL,NCAPH,KIF18A,GPSM2,ZWINT,CIT,STIL,CKS2,MCM8,DLGAP5,PPAT,KNSTRN,GINS2,TOP2A,RPA1,PCNA,NES,CCNB1,CDCA8,ESPL…
2e-72	GO:0007059	BP	chromosome segregation	NCAPD2,BRCA1,TACC3,SPDL1,NDC1,TRIP13,SPAG5,KIF22,NDC80,BIRC5,KIF4A,CDC6,DMC1,FAM83D,CENPI,OIP5,NCAPG,NUP107,TTK,SMC4,ECT2,CENPA,CDC20,NEK2,CENPF,KIF14,NCAPH,KIF18A,ZWINT,CENPK,HJURP,DLGAP5,KNSTRN,SGOL1,TOP2A,CCNB1,CDCA8,ESPL1,BRIP1,SMC2,NUSAP1,KIF23,CENPO,KIF11,CENPE,KIF2C,NUF2,FANCD2,MKI67,INCENP,NCAPD3,CENPU,SPC25,CENPH,SKA1,EME1,BUB1B,MIS18A,SPC24,MAD2L1,SKA3,CENPN,PLK1,CDT1,FEN1,BUB1,ESCO2,ZW…
1.93e-63	GO:0098813	BP	nuclear chromosome segregation	NCAPD2,TACC3,SPDL1,NDC1,TRIP13,SPAG5,KIF22,NDC80,BIRC5,KIF4A,CDC6,DMC1,FAM83D,CENPI,NCAPG,NUP107,TTK,SMC4,ECT2,CENPA,CDC20,NEK2,CENPF,KIF14,NCAPH,KIF18A,ZWINT,CENPK,DLGAP5,KNSTRN,SGOL1,TOP2A,CCNB1,CDCA8,ESPL1,BRIP1,SMC2,NUSAP1,KIF23,CENPO,CENPE,KIF2C,NUF2,FANCD2,INCENP,NCAPD3,CENPU,SPC25,CENPH,SKA1,EME1,BUB1B,SPC24,MAD2L1,CENPN,PLK1,CDT1,FEN1,BUB1,ZWILCH,UBE2C,CKAP5,CCNE2,GSG2,GEN1,AURKB,KNTC1,KI…
1.74e-59	GO:0051301	BP	cell division	NCAPD2,ANLN,TACC3,SPDL1,ASPM,TIPIN,SPAG5,NDC80,AURKA,TPX2,BIRC5,KIF4A,ORC6,CDC6,MCM5,FAM83D,OIP5,LIG1,NCAPG,TIMELESS,KIF20A,SMC4,ECT2,CENPA,CDC20,NEK2,CENPF,KIF14,HELLS,MASTL,NCAPH,GPSM2,ZWINT,CIT,CKS2,KNSTRN,SGOL1,TOP2A,CCNB1,CDCA8,ESPL1,CKAP2,BORA,BRIP1,SMC2,NUSAP1,KIF23,KIF11,CEP55,KIF20B,FGF5,CENPE,BRCA2,KIF2C,NUF2,CCNA2,PDGFC,NCAPG2,INCENP,NCAPD3,CENPJ,SPC25,SKA1,BUB1B,CCNB2,CDC25C,MIS18A,SP…
6.04e-58	GO:0000819	BP	sister chromatid segregation	NCAPD2,TACC3,SPDL1,SPAG5,KIF22,NDC80,BIRC5,KIF4A,CDC6,CENPI,NCAPG,NUP107,TTK,SMC4,CENPA,CDC20,NEK2,CENPF,KIF14,NCAPH,KIF18A,ZWINT,CENPK,DLGAP5,KNSTRN,SGOL1,TOP2A,CCNB1,CDCA8,ESPL1,SMC2,NUSAP1,KIF23,CENPO,CENPE,KIF2C,NUF2,INCENP,NCAPD3,CENPU,SPC25,CENPH,SKA1,BUB1B,SPC24,MAD2L1,CENPN,PLK1,CDT1,FEN1,BUB1,ZWILCH,UBE2C,CKAP5,GSG2,GEN1,AURKB,KNTC1,KIF18B,ERCC6L,CENPP,PRC1,KIFC1
8.56e-58	GO:0006996	BP	organelle organization	PRKAR2B,NCAPD2,ANLN,BRCA1,TACC3,POLA2,TOMM34,SPDL1,RFC2,RAD51,NDC1,ASPM,NUCKS1,TRIP13,MCM2,MCM6,SPAG5,KIF22,RBL1,NDC80,RAD54L,AURKA,TPX2,BIRC5,KIF4A,CDC45,CDC6,DMC1,MCM5,GINS1,MYBL2,POLA1,SUV39H1,CENPI,CEP152,OIP5,MCM4,ASF1B,MET,EZH2,NCAPG,RFC5,NUP107,TTK,KIF20A,NUP155,SMC4,CENPA,SDC1,SSX2IP,CDC20,NEK2,CENPF,KIF14,HELLS,MASTL,NCAPH,KIF18A,GPSM2,ZWINT,CIT,CENPK,STIL,HJURP,CKS2,HIST1H1A,MGME1,DLGAP…
2.23e-53	GO:0000280	BP	nuclear division	NCAPD2,ANLN,TACC3,SPDL1,RAD51,NDC1,ASPM,TRIP13,SPAG5,KIF22,NDC80,AURKA,TPX2,BIRC5,KIF4A,CDC6,DMC1,MYBL2,NCAPG,TTK,SMC4,CDC20,NEK2,CENPF,KIF14,MASTL,NCAPH,KIF18A,ZWINT,CKS2,DLGAP5,KNSTRN,SGOL1,PSMC3IP,TOP2A,CCNB1,CDCA8,ESPL1,BORA,BRIP1,SMC2,NUSAP1,KIF23,KIF11,KIF20B,CENPE,BRCA2,KIF2C,FANCD2,MKI67,CHEK1,NCAPD3,EME1,BUB1B,CDC25C,MAD2L1,PLK1,CDT1,BUB1,UBE2C,CCNE2,GSG2,GEN1,AURKB,KNTC1,KIF18B,FANCA,FA…
1.41e-52	GO:0006260	BP	DNA replication	DBF4,BRCA1,POLA2,RFC2,RAD51,POLQ,MCM10,NUCKS1,MCM2,TIPIN,MCM6,ORC1,ORC6,CLSPN,CDC45,CDC6,MCM5,GINS1,POLA1,MCM4,RNASEH2A,LIG1,RFC5,TIMELESS,MCM3,GMNN,MGME1,MCM8,PARP2,GINS2,RPA1,PCNA,NASP,RFC3,BRIP1,DNA2,BRCA2,TICRR,DTL,PDGFC,MMS22L,GINS4,CHEK1,EME1,CDC25C,DONSON,CHAF1B,RFC4,E2F7,MCM7,RRM1,CDT1,CHAF1A,FEN1,CDK1,ESCO2,RRM2,EXO1,CCNE2,FANCM,BLM,PRIM1
3.83e-51	GO:0006259	BP	DNA metabolic process	DBF4,BRCA1,POLA2,RFC2,RAD51,POLQ,MCM10,NUCKS1,TRIP13,TFRC,MCM2,TIPIN,MCM6,UBE2T,KIF22,ORC1,RAD54L,ORC6,CLSPN,CDC45,CDC6,DMC1,MCM5,GINS1,POLA1,MCM4,RNASEH2A,LIG1,EZH2,NEIL3,FOXM1,RAD51AP1,RFC5,TIMELESS,MCM3,GMNN,NEK2,HELLS,MGME1,MCM8,PARP2,DNMT1,GINS2,PSMC3IP,RPA1,FIGNL1,PCNA,NASP,RFC3,NUDT15,BRIP1,DNA2,BRCA2,FANCI,TICRR,DTL,FANCD2,PDGFC,MMS22L,GINS4,CHEK1,EME1,CDC25C,MIS18A,DONSON,CHAF1B,USP1,RFC…
3.96e-50	GO:0048285	BP	organelle fission	NCAPD2,ANLN,TACC3,SPDL1,RAD51,NDC1,ASPM,TRIP13,SPAG5,KIF22,NDC80,AURKA,TPX2,BIRC5,KIF4A,CDC6,DMC1,MYBL2,NCAPG,TTK,SMC4,CDC20,NEK2,CENPF,KIF14,MASTL,NCAPH,KIF18A,ZWINT,CKS2,DLGAP5,KNSTRN,SGOL1,PSMC3IP,TOP2A,CCNB1,CDCA8,ESPL1,BORA,BRIP1,SMC2,NUSAP1,KIF23,KIF11,KIF20B,CENPE,BRCA2,KIF2C,FANCD2,MKI67,CHEK1,NCAPD3,EME1,BUB1B,CDC25C,MAD2L1,PLK1,CDT1,BUB1,UBE2C,CCNE2,GSG2,GEN1,AURKB,KNTC1,KIF18B,FANCA,FA…
2.75e-48	GO:0044770	BP	cell cycle phase transition	PRKAR2B,DBF4,ANLN,BRCA1,TACC3,POLA2,MCM10,HMMR,MCM2,TIPIN,GTSE1,MCM6,NDC80,ORC1,AURKA,TPX2,ORC6,CLSPN,CDC45,CDC6,MCM5,CDKN3,FAM83D,POLA1,CEP152,MCM4,EZH2,FOXM1,TIMELESS,MCM3,TTK,CDC20,NEK2,CENPF,KIF14,MASTL,CIT,CKS2,MCM8,DLGAP5,PPAT,RPA1,PCNA,NES,CCNB1,ESPL1,BORA,CENPE,FANCI,TICRR,PLK4,CCNA2,CEP78,CHEK1,CENPJ,BUB1B,CCNB2,CDC25C,MAD2L1,MELK,E2F7,MCM7,PLK1,CDT1,BUB1,CDK1,RRM2,UBE2C,PSMD2,CKAP5,CCNE…
8.47e-48	GO:0071103	BP	DNA conformation change	NCAPD2,RAD51,MCM2,MCM6,RAD54L,CDC45,MCM5,GINS1,CENPI,OIP5,MCM4,ASF1B,NCAPG,SMC4,CENPA,HELLS,NCAPH,CENPK,HJURP,HIST1H1A,HAT1,GINS2,TOP2A,NASP,CCNB1,BRIP1,SMC2,NUSAP1,CENPO,DNA2,ANP32E,NCAPG2,GINS4,NCAPD3,CENPU,CENPH,MIS18A,CHAF1B,CENPN,MCM7,CHAF1A,CDK1,HIST1H1B,HIST1H2BL,CENPP,HMGB1,RAD54B,BLM,CENPW,HIST2H3A,HIST1H2BN,HIST1H2BM,HIST1H3G,HIST1H3B,HIST1H2BE,HIST1H4L,HIST1H3I,HIST1H2BB,HIST1H4D,HIST1…
3.14e-47	GO:0006261	BP	DNA-dependent DNA replication	POLA2,RFC2,RAD51,POLQ,MCM10,NUCKS1,MCM2,TIPIN,MCM6,ORC1,ORC6,CDC45,CDC6,MCM5,GINS1,POLA1,MCM4,RNASEH2A,LIG1,RFC5,MCM3,GMNN,MGME1,MCM8,PARP2,GINS2,RPA1,PCNA,RFC3,DNA2,BRCA2,TICRR,MMS22L,GINS4,EME1,DONSON,RFC4,E2F7,MCM7,CDT1,FEN1,CCNE2,FANCM,BLM,PRIM1
7.48e-47	GO:0044772	BP	mitotic cell cycle phase transition	PRKAR2B,DBF4,ANLN,BRCA1,TACC3,POLA2,MCM10,HMMR,MCM2,GTSE1,MCM6,NDC80,ORC1,AURKA,TPX2,ORC6,CLSPN,CDC45,CDC6,MCM5,CDKN3,POLA1,CEP152,MCM4,EZH2,FOXM1,MCM3,TTK,CDC20,NEK2,CENPF,KIF14,MASTL,CIT,CKS2,MCM8,DLGAP5,PPAT,RPA1,PCNA,NES,CCNB1,ESPL1,BORA,CENPE,FANCI,TICRR,PLK4,CCNA2,CEP78,CHEK1,CENPJ,BUB1B,CCNB2,CDC25C,MAD2L1,MELK,E2F7,MCM7,PLK1,CDT1,BUB1,CDK1,RRM2,UBE2C,PSMD2,CKAP5,CCNE2,TYMS,GEN1,AURKB,IQGA…
2.4e-42	GO:0140014	BP	mitotic nuclear division	NCAPD2,ANLN,TACC3,SPDL1,SPAG5,KIF22,NDC80,AURKA,TPX2,BIRC5,KIF4A,CDC6,MYBL2,NCAPG,TTK,SMC4,CDC20,NEK2,CENPF,KIF14,NCAPH,KIF18A,ZWINT,DLGAP5,KNSTRN,CCNB1,CDCA8,ESPL1,BORA,SMC2,NUSAP1,KIF23,KIF11,KIF20B,CENPE,KIF2C,MKI67,CHEK1,NCAPD3,BUB1B,CDC25C,MAD2L1,PLK1,CDT1,BUB1,UBE2C,GSG2,GEN1,AURKB,KNTC1,KIF18B,PRC1,KIFC1
1.68e-38	GO:0000070	BP	mitotic sister chromatid segregation	NCAPD2,TACC3,SPDL1,SPAG5,KIF22,NDC80,KIF4A,CDC6,NCAPG,TTK,SMC4,CDC20,NEK2,CENPF,KIF14,NCAPH,KIF18A,ZWINT,DLGAP5,KNSTRN,CCNB1,CDCA8,ESPL1,SMC2,NUSAP1,KIF23,CENPE,KIF2C,NCAPD3,BUB1B,MAD2L1,PLK1,CDT1,BUB1,UBE2C,GSG2,GEN1,AURKB,KIF18B,PRC1,KIFC1
1.89e-38	GO:0016043	BP	cellular component organization	PRKAR2B,NCAPD2,ANLN,BRCA1,TACC3,POLA2,TOMM34,SPDL1,RFC2,RAD51,POLQ,NDC1,ASPM,NUCKS1,TRIP13,TFRC,MCM2,MCM6,SPAG5,KIF22,RBL1,NDC80,RAD54L,AURKA,TPX2,BIRC5,KIF4A,CDC45,CDC6,DMC1,MCM5,GINS1,MYBL2,FERMT1,POLA1,SUV39H1,CENPI,CEP152,OIP5,MCM4,ASF1B,MET,EZH2,NCAPG,LPXN,RFC5,NUP107,GMNN,TTK,KIF20A,NUP155,SMC4,ECT2,CENPA,ITGA4,LOXL3,SDC1,FARSB,SSX2IP,CDC20,NEK2,CENPF,KIF14,HELLS,MASTL,NCAPH,KIF18A,GPSM2,ZW…
1.01e-37	GO:0006323	BP	DNA packaging	NCAPD2,MCM2,CENPI,OIP5,ASF1B,NCAPG,SMC4,CENPA,HELLS,NCAPH,CENPK,HJURP,HIST1H1A,HAT1,TOP2A,NASP,CCNB1,SMC2,NUSAP1,CENPO,ANP32E,NCAPG2,NCAPD3,CENPU,CENPH,MIS18A,CHAF1B,CENPN,CHAF1A,CDK1,HIST1H1B,HIST1H2BL,CENPP,HMGB1,CENPW,HIST2H3A,HIST1H2BN,HIST1H2BM,HIST1H3G,HIST1H3B,HIST1H2BE,HIST1H4L,HIST1H3I,HIST1H2BB,HIST1H4D,HIST1H2BI
1.23e-36	GO:0071840	BP	cellular component organization or biogenesis	PRKAR2B,NCAPD2,ANLN,BRCA1,TACC3,POLA2,TOMM34,SPDL1,RFC2,RAD51,POLQ,NDC1,ASPM,NUCKS1,TRIP13,TFRC,MCM2,MCM6,SPAG5,KIF22,RBL1,NDC80,RAD54L,AURKA,TPX2,BIRC5,KIF4A,CDC45,CDC6,DMC1,MCM5,GINS1,MYBL2,FERMT1,POLA1,SUV39H1,CENPI,CEP152,OIP5,MCM4,ASF1B,MET,EZH2,NCAPG,LPXN,RFC5,NUP107,GMNN,TTK,KIF20A,NUP155,SMC4,ECT2,CENPA,ITGA4,LOXL3,SDC1,FARSB,SSX2IP,CDC20,NEK2,CENPF,KIF14,HELLS,MASTL,EXOSC8,NCAPH,KIF18A,G…
1.55e-35	GO:0007062	BP	sister chromatid cohesion	SPDL1,KIF22,NDC80,BIRC5,CENPI,NUP107,CENPA,CDC20,CENPF,KIF18A,ZWINT,CENPK,SGOL1,CDCA8,ESPL1,CENPO,CENPE,KIF2C,NUF2,INCENP,CENPU,SPC25,CENPH,SKA1,BUB1B,SPC24,MAD2L1,CENPN,PLK1,FEN1,BUB1,ZWILCH,CKAP5,GSG2,AURKB,KNTC1,ERCC6L,CENPP
3.54e-35	GO:0006974	BP	cellular response to DNA damage stimulus	BRCA1,RFC2,RAD51,POLQ,MCM10,NUCKS1,TRIP13,TIPIN,GTSE1,UBE2T,KIF22,RAD54L,AURKA,WDR76,CLSPN,CDC45,DMC1,POLA1,SUV39H1,RNASEH2A,LIG1,NEIL3,FOXM1,RAD51AP1,RFC5,TIMELESS,MASTL,DDX39A,MGME1,MCM8,PARP2,GINS2,RPA1,FIGNL1,PCNA,RFC3,CCNB1,CLOCK,BRIP1,DNA2,BRCA2,FANCI,TICRR,DTL,FANCD2,MMS22L,GINS4,CHEK1,CENPJ,EME1,CDC25C,CHAF1B,USP1,RFC4,E2F7,MCM7,CHAF1A,FEN1,CDK1,ESCO2,EXO1,GEN1,PARPBP,FANCA,FANCM,HMGB1,XR…
6.14e-35	GO:0051726	BP	regulation of cell cycle	PRKAR2B,ANLN,BRCA1,TACC3,SPDL1,ASPM,PRR11,HMMR,TIPIN,GTSE1,SPAG5,RBL1,NDC80,AURKA,TPX2,BIRC5,WDR76,CLSPN,CDC45,CDC6,CDKN3,MYBL2,FAM83D,CEP152,EZH2,FOXM1,GMNN,TTK,ECT2,CDC20,NEK2,CENPF,KIF14,MASTL,GPSM2,ZWINT,CIT,STIL,CKS2,DLGAP5,KNSTRN,TOP2A,FIGNL1,PCNA,CCNB1,CLOCK,ESPL1,BORA,BRIP1,NUSAP1,KIF23,KIF11,KIF20B,DNA2,CENPE,BRCA2,FANCI,TICRR,PLK4,DTL,CCNA2,CEP78,MKI67,CHEK1,CENPJ,EME1,BUB1B,CCNB2,CDC25…
4.83e-33	GO:0006281	BP	DNA repair	BRCA1,RFC2,RAD51,POLQ,NUCKS1,TRIP13,UBE2T,KIF22,RAD54L,CLSPN,CDC45,DMC1,POLA1,RNASEH2A,LIG1,NEIL3,FOXM1,RAD51AP1,RFC5,TIMELESS,MGME1,MCM8,PARP2,GINS2,RPA1,FIGNL1,PCNA,RFC3,BRIP1,DNA2,BRCA2,FANCI,TICRR,DTL,FANCD2,MMS22L,GINS4,CHEK1,EME1,CHAF1B,USP1,RFC4,CHAF1A,FEN1,CDK1,ESCO2,EXO1,GEN1,PARPBP,FANCA,FANCM,HMGB1,XRCC2,RAD54B,BLM,HIST1H4L,UHRF1,HIST1H4D
1.32e-32	GO:0065004	BP	protein-DNA complex assembly	RAD51,MCM2,CDC45,DMC1,CENPI,OIP5,ASF1B,GMNN,CENPA,CENPF,HELLS,CENPK,HJURP,HIST1H1A,HAT1,RPA1,NASP,CENPO,CENPE,ANP32E,CENPU,CENPH,MIS18A,CHAF1B,CENPN,CDT1,CHAF1A,HIST1H1B,HIST1H2BL,CENPP,HMGB1,XRCC2,CENPW,HIST2H3A,HIST1H2BN,HIST1H2BM,HIST1H3G,HIST1H3B,HIST1H2BE,HIST1H4L,HIST1H3I,HIST1H2BB,HIST1H4D,HIST1H2BI
2.87e-30	GO:0010564	BP	regulation of cell cycle process	PRKAR2B,ANLN,BRCA1,TACC3,HMMR,TIPIN,GTSE1,SPAG5,NDC80,AURKA,TPX2,CLSPN,CDC45,CDC6,FAM83D,CEP152,EZH2,FOXM1,TTK,ECT2,CDC20,NEK2,CENPF,KIF14,GPSM2,CIT,STIL,DLGAP5,KNSTRN,PCNA,CCNB1,ESPL1,BORA,NUSAP1,KIF23,KIF11,KIF20B,CENPE,BRCA2,FANCI,TICRR,PLK4,CCNA2,CEP78,MKI67,CHEK1,CENPJ,BUB1B,CDC25C,CCNF,MAD2L1,E2F7,PLK1,CDT1,FEN1,BUB1,CDK1,UBE2C,PSMD2,CKAP5,GEN1,AURKB,KNTC1,TUBB4B,BLM
3.48e-30	GO:0071824	BP	protein-DNA complex subunit organization	RAD51,MCM2,CDC45,DMC1,CENPI,OIP5,ASF1B,GMNN,CENPA,CENPF,HELLS,CENPK,HJURP,HIST1H1A,HAT1,RPA1,NASP,CENPO,CENPE,ANP32E,CENPU,CENPH,MIS18A,CHAF1B,CENPN,CDT1,CHAF1A,HIST1H1B,HIST1H2BL,CENPP,HMGB1,XRCC2,CENPW,HIST2H3A,HIST1H2BN,HIST1H2BM,HIST1H3G,HIST1H3B,HIST1H2BE,HIST1H4L,HIST1H3I,HIST1H2BB,HIST1H4D,HIST1H2BI
1.38e-28	GO:0031497	BP	chromatin assembly	MCM2,CENPI,OIP5,ASF1B,CENPA,HELLS,CENPK,HJURP,HIST1H1A,HAT1,NASP,CENPO,ANP32E,CENPU,CENPH,MIS18A,CHAF1B,CENPN,CHAF1A,HIST1H1B,HIST1H2BL,CENPP,HMGB1,CENPW,HIST2H3A,HIST1H2BN,HIST1H2BM,HIST1H3G,HIST1H3B,HIST1H2BE,HIST1H4L,HIST1H3I,HIST1H2BB,HIST1H4D,HIST1H2BI
2.42e-28	GO:0000226	BP	microtubule cytoskeleton organization	BRCA1,TACC3,SPDL1,ASPM,SPAG5,NDC80,AURKA,TPX2,BIRC5,KIF4A,MYBL2,CEP152,MET,TTK,KIF20A,CENPA,SSX2IP,CDC20,NEK2,KIF18A,GPSM2,STIL,KNSTRN,SGOL1,CCNB1,ESPL1,CKAP2,BORA,NUSAP1,KIF23,KIF11,GAS2L3,BRCA2,PLK4,KIF2C,CHEK1,CENPJ,SPC25,SKA1,SASS6,CCNF,MELK,SKA3,PLK1,CDK1,CKAP5,GEN1,AURKB,KIF18B,KIF24,XRCC2,PRC1,KIFC1
3.6e-28	GO:0000075	BP	cell cycle checkpoint	BRCA1,SPDL1,TIPIN,GTSE1,NDC80,AURKA,WDR76,CLSPN,CDC45,CDC6,TTK,CENPF,ZWINT,TOP2A,PCNA,CCNB1,CLOCK,BRIP1,DNA2,FANCI,TICRR,DTL,CHEK1,CENPJ,EME1,BUB1B,CDC25C,MAD2L1,E2F7,PLK1,CDT1,BUB1,CDK1,ZWILCH,CCNE2,GSG2,GEN1,AURKB,KNTC1,BLM
7.82e-28	GO:0006334	BP	nucleosome assembly	MCM2,CENPI,OIP5,ASF1B,CENPA,CENPK,HJURP,HIST1H1A,HAT1,NASP,CENPO,ANP32E,CENPU,CENPH,MIS18A,CHAF1B,CENPN,CHAF1A,HIST1H1B,HIST1H2BL,CENPP,CENPW,HIST2H3A,HIST1H2BN,HIST1H2BM,HIST1H3G,HIST1H3B,HIST1H2BE,HIST1H4L,HIST1H3I,HIST1H2BB,HIST1H4D,HIST1H2BI
1.01e-27	GO:0007346	BP	regulation of mitotic cell cycle	PRKAR2B,ANLN,BRCA1,TACC3,HMMR,TIPIN,GTSE1,NDC80,AURKA,TPX2,BIRC5,CLSPN,CDC45,CDC6,CEP152,EZH2,TTK,CDC20,NEK2,CENPF,KIF14,GPSM2,ZWINT,CKS2,DLGAP5,TOP2A,PCNA,CCNB1,ESPL1,BORA,NUSAP1,KIF11,KIF20B,CENPE,BRCA2,FANCI,TICRR,PLK4,CCNA2,CEP78,MKI67,CHEK1,CENPJ,EME1,BUB1B,CDC25C,MAD2L1,E2F7,PLK1,CDT1,BUB1,CDK1,ZWILCH,UBE2C,PSMD2,CKAP5,GEN1,AURKB,KNTC1,TUBB4B,BLM
1.39e-27	GO:0006333	BP	chromatin assembly or disassembly	MCM2,CENPI,OIP5,ASF1B,CENPA,HELLS,CENPK,HJURP,HIST1H1A,HAT1,NASP,CENPO,ANP32E,CENPU,SUV39H2,CENPH,MIS18A,CHAF1B,CENPN,CHAF1A,HIST1H1B,HIST1H2BL,CENPP,HMGB1,CENPW,HIST2H3A,HIST1H2BN,HIST1H2BM,HIST1H3G,HIST1H3B,HIST1H2BE,HIST1H4L,HIST1H3I,HIST1H2BB,HIST1H4D,HIST1H2BI
1.78e-27	GO:0007017	BP	microtubule-based process	BRCA1,TACC3,SPDL1,ASPM,GTSE1,SPAG5,KIF22,NDC80,AURKA,TPX2,BIRC5,KIF4A,MYBL2,CEP152,MET,TTK,KIF20A,CENPA,SSX2IP,CDC20,NEK2,KIF14,KIF18A,GPSM2,STIL,DLGAP5,KNSTRN,SGOL1,CCNB1,ESPL1,CKAP2,BORA,NUSAP1,KIF23,KIF11,KIF20B,CENPE,GAS2L3,BRCA2,PLK4,KIF2C,CHEK1,CENPJ,SPC25,SKA1,SASS6,CCNF,KIF15,MELK,SKA3,PLK1,CDK1,CKAP5,GEN1,AURKB,KIF18B,KIF24,TUBB4B,XRCC2,PRC1,KIFC1
3.33e-26	GO:0006325	BP	chromatin organization	BRCA1,NUCKS1,MCM2,RBL1,AURKA,CDC45,SUV39H1,CENPI,OIP5,ASF1B,EZH2,CENPA,HELLS,CENPK,HJURP,HIST1H1A,HAT1,DNMT1,NASP,CCNB1,CLOCK,CENPO,BRCA2,ANP32E,MKI67,CHEK1,CENPU,SUV39H2,CENPH,ATAD2,MIS18A,CHAF1B,H2AFZ,CENPN,CHAF1A,CDK1,GSG2,AURKB,HIST2H2AB,HIST1H1B,HIST1H2BL,CENPP,HMGB1,HIST1H2AI,HIST1H2AD,CENPW,HIST2H3A,HIST1H2BN,HIST1H2BM,HIST1H3G,HIST1H3B,HIST1H2BE,HIST1H4L,HIST1H3I,UHRF1,HIST1H2AJ,HIST1H2BB…
1.2e-25	GO:0044786	BP	cell cycle DNA replication	POLA2,RFC2,RAD51,TIPIN,CDC45,GINS1,POLA1,LIG1,RFC5,GMNN,RPA1,PCNA,RFC3,DNA2,BRCA2,DONSON,RFC4,E2F7,CDT1,FEN1,PRIM1
1.88e-25	GO:0033260	BP	nuclear DNA replication	POLA2,RFC2,RAD51,TIPIN,CDC45,GINS1,POLA1,LIG1,RFC5,GMNN,RPA1,PCNA,RFC3,DNA2,BRCA2,DONSON,RFC4,CDT1,FEN1,PRIM1
4.74e-25	GO:0006270	BP	DNA replication initiation	POLA2,MCM10,MCM2,MCM6,ORC1,ORC6,CDC45,CDC6,MCM5,POLA1,MCM4,MCM3,MCM8,GINS2,TICRR,GINS4,MCM7,CDT1,CCNE2,PRIM1
4.86e-25	GO:0034728	BP	nucleosome organization	MCM2,CENPI,OIP5,ASF1B,CENPA,CENPK,HJURP,HIST1H1A,HAT1,NASP,CENPO,ANP32E,CENPU,CENPH,MIS18A,CHAF1B,CENPN,CHAF1A,HIST1H1B,HIST1H2BL,CENPP,CENPW,HIST2H3A,HIST1H2BN,HIST1H2BM,HIST1H3G,HIST1H3B,HIST1H2BE,HIST1H4L,HIST1H3I,HIST1H2BB,HIST1H4D,HIST1H2BI
4.07e-24	GO:0051321	BP	meiotic cell cycle	NCAPD2,RAD51,NDC1,ASPM,TRIP13,RAD54L,AURKA,DMC1,TTK,SMC4,CDC20,NEK2,MASTL,NCAPH,KIF18A,CKS2,SGOL1,PSMC3IP,TOP2A,ESPL1,BRIP1,SMC2,BRCA2,FANCD2,MKI67,NCAPD3,EME1,BUB1B,PLK1,BUB1,CDK1,EXO1,CCNE2,FANCA,FANCM,XRCC2,RAD54B
7.56e-23	GO:1901990	BP	regulation of mitotic cell cycle phase transition	PRKAR2B,ANLN,BRCA1,HMMR,GTSE1,NDC80,AURKA,TPX2,CLSPN,CDC45,CDC6,CEP152,EZH2,TTK,CDC20,NEK2,CENPF,KIF14,DLGAP5,PCNA,CCNB1,ESPL1,CENPE,FANCI,TICRR,PLK4,CCNA2,CEP78,CENPJ,BUB1B,CDC25C,MAD2L1,E2F7,PLK1,CDT1,BUB1,CDK1,UBE2C,PSMD2,CKAP5,GEN1,AURKB,KNTC1,TUBB4B,BLM
1.26e-22	GO:1901987	BP	regulation of cell cycle phase transition	PRKAR2B,ANLN,BRCA1,HMMR,GTSE1,NDC80,AURKA,TPX2,CLSPN,CDC45,CDC6,FAM83D,CEP152,EZH2,TTK,CDC20,NEK2,CENPF,KIF14,DLGAP5,PCNA,CCNB1,ESPL1,CENPE,FANCI,TICRR,PLK4,CCNA2,CEP78,CENPJ,BUB1B,CDC25C,MAD2L1,E2F7,PLK1,CDT1,BUB1,CDK1,UBE2C,PSMD2,CKAP5,GEN1,AURKB,KNTC1,TUBB4B,BLM
1.5e-22	GO:0033554	BP	cellular response to stress	BRCA1,RFC2,RAD51,POLQ,NDC1,MCM10,NUCKS1,TRIP13,TIPIN,GTSE1,UBE2T,KIF22,RAD54L,AURKA,WDR76,CLSPN,CDC45,DMC1,POLA1,SUV39H1,RNASEH2A,LIG1,TFPI2,MET,EZH2,NEIL3,FOXM1,RAD51AP1,RFC5,NUP107,TIMELESS,NUP155,ECT2,MASTL,HSPH1,DDX39A,MGME1,MCM8,SDF2L1,PARP2,GINS2,RPA1,FIGNL1,PCNA,RFC3,CCNB1,CLOCK,NUDT15,BRIP1,DNA2,BRCA2,FANCI,TICRR,DTL,FANCD2,MMS22L,GINS4,CHEK1,MMP3,CENPJ,SUV39H2,EME1,NUP205,CDC25C,CHAF1B,U…
1.5e-22	GO:1903046	BP	meiotic cell cycle process	NCAPD2,RAD51,NDC1,ASPM,TRIP13,AURKA,DMC1,TTK,SMC4,CDC20,MASTL,NCAPH,KIF18A,CKS2,SGOL1,PSMC3IP,TOP2A,ESPL1,BRIP1,SMC2,BRCA2,FANCD2,NCAPD3,EME1,BUB1B,PLK1,BUB1,CCNE2,FANCA,FANCM,XRCC2,RAD54B
4.06e-22	GO:0006302	BP	double-strand break repair	BRCA1,RAD51,POLQ,NUCKS1,TRIP13,RAD54L,CDC45,DMC1,POLA1,FOXM1,RAD51AP1,TIMELESS,MCM8,GINS2,RPA1,FIGNL1,BRIP1,DNA2,BRCA2,MMS22L,GINS4,CHEK1,EME1,FEN1,ESCO2,GEN1,PARPBP,XRCC2,RAD54B,BLM,HIST1H4L,HIST1H4D
6.95e-22	GO:0007093	BP	mitotic cell cycle checkpoint	BRCA1,TIPIN,GTSE1,NDC80,AURKA,CLSPN,TTK,CENPF,ZWINT,TOP2A,PCNA,CCNB1,FANCI,TICRR,CHEK1,CENPJ,EME1,BUB1B,CDC25C,MAD2L1,E2F7,PLK1,CDT1,BUB1,CDK1,ZWILCH,GEN1,AURKB,KNTC1,BLM
1.33e-21	GO:0006310	BP	DNA recombination	BRCA1,RAD51,POLQ,NUCKS1,TRIP13,TFRC,RAD54L,CDC45,DMC1,LIG1,RAD51AP1,MCM8,GINS2,PSMC3IP,RPA1,FIGNL1,BRIP1,DNA2,BRCA2,MMS22L,GINS4,CHEK1,EME1,FEN1,EXO1,GEN1,KPNA2,PARPBP,FANCM,HMGB1,XRCC2,RAD54B,BLM
1.77e-21	GO:0051983	BP	regulation of chromosome segregation	TACC3,SPAG5,NDC80,CDC6,TTK,ECT2,NEK2,CENPF,DLGAP5,KNSTRN,CCNB1,ESPL1,CENPE,KIF2C,MKI67,BUB1B,MAD2L1,PLK1,CDT1,FEN1,BUB1,UBE2C,GEN1,AURKB
4.21e-21	GO:0140013	BP	meiotic nuclear division	RAD51,NDC1,ASPM,TRIP13,AURKA,DMC1,TTK,SMC4,CDC20,MASTL,NCAPH,KIF18A,CKS2,SGOL1,PSMC3IP,TOP2A,ESPL1,BRIP1,SMC2,BRCA2,FANCD2,EME1,BUB1B,PLK1,BUB1,CCNE2,FANCA,FANCM,XRCC2,RAD54B
6.34e-21	GO:0044843	BP	cell cycle G1/S phase transition	DBF4,POLA2,MCM10,MCM2,GTSE1,MCM6,ORC1,AURKA,ORC6,CDC45,CDC6,MCM5,CDKN3,FAM83D,POLA1,MCM4,EZH2,MCM3,KIF14,MCM8,PPAT,RPA1,PCNA,CCNB1,CENPJ,CDC25C,E2F7,MCM7,CDT1,CDK1,RRM2,CCNE2,TYMS,IQGAP3,PRIM1
7.99e-21	GO:0045786	BP	negative regulation of cell cycle	BRCA1,SPDL1,PRR11,TIPIN,GTSE1,NDC80,AURKA,WDR76,CLSPN,CDC45,CDC6,CDKN3,EZH2,FOXM1,GMNN,TTK,NEK2,CENPF,ZWINT,TOP2A,PCNA,CCNB1,CLOCK,ESPL1,BRIP1,KIF20B,DNA2,FANCI,TICRR,DTL,CHEK1,CENPJ,EME1,BUB1B,CDC25C,CCNF,MAD2L1,E2F7,PLK1,CDT1,BUB1,CDK1,ZWILCH,PSMD2,CCNE2,GSG2,GEN1,AURKB,KNTC1,BLM
9.49e-21	GO:0000082	BP	G1/S transition of mitotic cell cycle	DBF4,POLA2,MCM10,MCM2,GTSE1,MCM6,ORC1,AURKA,ORC6,CDC45,CDC6,MCM5,CDKN3,POLA1,MCM4,EZH2,MCM3,KIF14,MCM8,PPAT,RPA1,PCNA,CCNB1,CENPJ,CDC25C,E2F7,MCM7,CDT1,CDK1,RRM2,CCNE2,TYMS,IQGAP3,PRIM1
4.12e-20	GO:1902850	BP	microtubule cytoskeleton organization involved in mitosis	TACC3,SPDL1,NDC80,AURKA,TPX2,BIRC5,KIF4A,MYBL2,TTK,CENPA,CDC20,NEK2,GPSM2,STIL,CCNB1,ESPL1,BORA,NUSAP1,KIF23,KIF11,SPC25,PLK1,AURKB,PRC1,KIFC1
1.03e-19	GO:0044839	BP	cell cycle G2/M phase transition	PRKAR2B,BRCA1,HMMR,GTSE1,AURKA,TPX2,CLSPN,CEP152,FOXM1,NEK2,CENPF,KIF14,MASTL,CIT,NES,CCNB1,BORA,FANCI,TICRR,PLK4,CCNA2,CEP78,CHEK1,CENPJ,CCNB2,CDC25C,MELK,PLK1,CDK1,PSMD2,CKAP5,AURKB,TUBB4B,BLM
2.61e-19	GO:0051304	BP	chromosome separation	NCAPD2,TACC3,NDC80,CDC6,TTK,CENPF,DLGAP5,TOP2A,CCNB1,ESPL1,CENPE,NCAPD3,EME1,BUB1B,MAD2L1,PLK1,CDT1,BUB1,UBE2C,GEN1,FANCM
2.77e-19	GO:0007088	BP	regulation of mitotic nuclear division	ANLN,TACC3,NDC80,AURKA,CDC6,TTK,NEK2,CENPF,DLGAP5,CCNB1,ESPL1,BORA,NUSAP1,KIF11,KIF20B,CENPE,MKI67,CHEK1,BUB1B,CDC25C,MAD2L1,PLK1,CDT1,BUB1,UBE2C,GEN1,KNTC1
2.97e-19	GO:0000086	BP	G2/M transition of mitotic cell cycle	PRKAR2B,BRCA1,HMMR,AURKA,TPX2,CLSPN,CEP152,FOXM1,NEK2,CENPF,KIF14,MASTL,CIT,NES,CCNB1,BORA,FANCI,TICRR,PLK4,CCNA2,CEP78,CHEK1,CENPJ,CCNB2,CDC25C,MELK,PLK1,CDK1,PSMD2,CKAP5,AURKB,TUBB4B,BLM
3.09e-19	GO:0000724	BP	double-strand break repair via homologous recombination	BRCA1,RAD51,POLQ,NUCKS1,RAD54L,CDC45,DMC1,RAD51AP1,MCM8,GINS2,RPA1,FIGNL1,BRCA2,MMS22L,GINS4,CHEK1,FEN1,GEN1,PARPBP,XRCC2,RAD54B,BLM
3.77e-19	GO:0000725	BP	recombinational repair	BRCA1,RAD51,POLQ,NUCKS1,RAD54L,CDC45,DMC1,RAD51AP1,MCM8,GINS2,RPA1,FIGNL1,BRCA2,MMS22L,GINS4,CHEK1,FEN1,GEN1,PARPBP,XRCC2,RAD54B,BLM
1.59e-18	GO:0051783	BP	regulation of nuclear division	ANLN,TACC3,NDC80,AURKA,CDC6,TTK,CDC20,NEK2,CENPF,DLGAP5,CCNB1,ESPL1,BORA,NUSAP1,KIF11,KIF20B,CENPE,MKI67,CHEK1,BUB1B,CDC25C,MAD2L1,PLK1,CDT1,BUB1,UBE2C,GEN1,KNTC1
6.31e-18	GO:0007051	BP	spindle organization	TACC3,ASPM,SPAG5,NDC80,AURKA,TPX2,BIRC5,KIF4A,MYBL2,TTK,CDC20,NEK2,GPSM2,STIL,KNSTRN,CCNB1,ESPL1,BORA,KIF23,KIF11,SPC25,PLK1,CKAP5,AURKB,PRC1,KIFC1
1.01e-17	GO:0006336	BP	DNA replication-independent nucleosome assembly	CENPI,OIP5,ASF1B,CENPA,CENPK,HJURP,HAT1,NASP,CENPO,CENPU,CENPH,MIS18A,CENPN,CENPP,CENPW,HIST1H4L,HIST1H4D
1.03e-17	GO:0006271	BP	DNA strand elongation involved in DNA replication	GINS1,POLA1,RNASEH2A,LIG1,PARP2,GINS2,PCNA,RFC3,DNA2,GINS4,RFC4,FEN1
1.09e-17	GO:0051052	BP	regulation of DNA metabolic process	BRCA1,RFC2,RAD51,POLQ,NUCKS1,TFRC,TIPIN,CDC6,FOXM1,RAD51AP1,RFC5,TIMELESS,GMNN,NEK2,DNMT1,FIGNL1,PCNA,RFC3,DNA2,BRCA2,TICRR,PDGFC,CHEK1,MIS18A,USP1,RFC4,E2F7,CDT1,CDK1,ESCO2,AURKB,KPNA2,PARPBP,HMGB1,BLM,UHRF1
1.42e-17	GO:0034724	BP	DNA replication-independent nucleosome organization	CENPI,OIP5,ASF1B,CENPA,CENPK,HJURP,HAT1,NASP,CENPO,CENPU,CENPH,MIS18A,CENPN,CENPP,CENPW,HIST1H4L,HIST1H4D
3.18e-17	GO:0022616	BP	DNA strand elongation	NUCKS1,GINS1,POLA1,RNASEH2A,LIG1,PARP2,GINS2,PCNA,RFC3,DNA2,GINS4,RFC4,FEN1
4.25e-17	GO:0031570	BP	DNA integrity checkpoint	BRCA1,TIPIN,GTSE1,AURKA,WDR76,CLSPN,CDC45,CDC6,TOP2A,PCNA,CCNB1,CLOCK,BRIP1,DNA2,FANCI,TICRR,DTL,CHEK1,CENPJ,EME1,CDC25C,E2F7,PLK1,CDT1,CDK1,BLM
6.75e-17	GO:0007052	BP	mitotic spindle organization	TACC3,NDC80,AURKA,TPX2,BIRC5,KIF4A,MYBL2,TTK,CDC20,NEK2,GPSM2,STIL,CCNB1,BORA,KIF23,KIF11,SPC25,PLK1,AURKB,PRC1,KIFC1
1.52e-16	GO:0034508	BP	centromere complex assembly	CENPI,OIP5,CENPA,CENPF,HELLS,CENPK,HJURP,CENPO,CENPE,CENPU,CENPH,MIS18A,CENPN,CENPP,CENPW,HIST1H4L,HIST1H4D
1.71e-16	GO:0090304	BP	nucleic acid metabolic process	DBF4,BRCA1,POLA2,ARNTL2,RFC2,RAD51,POLQ,MCM10,NUCKS1,TRIP13,TFRC,MCM2,TIPIN,MCM6,UBE2T,KIF22,RBL1,ORC1,RAD54L,BIRC5,ORC6,CLSPN,CDC45,CDC6,DMC1,MCM5,GINS1,MYBL2,POLA1,SUV39H1,POP1,MCM4,RNASEH2A,ASF1B,LIG1,MET,EZH2,NEIL3,LPXN,FOXM1,RAD51AP1,RFC5,NUP107,TIMELESS,MCM3,GMNN,LOXL3,FARSB,TTF2,DARS2,NEK2,HELLS,HSPH1,EXOSC8,TMPO,DDX39A,CKS2,MGME1,MCM8,GDF5,HAT1,PARP2,DNMT1,GINS2,PSMC3IP,RPA1,FIGNL1,PCNA,N…
4.89e-16	GO:0007091	BP	metaphase/anaphase transition of mitotic cell cycle	TACC3,NDC80,CDC6,TTK,CENPF,DLGAP5,CCNB1,ESPL1,CENPE,BUB1B,MAD2L1,PLK1,CDT1,BUB1,UBE2C,GEN1
5.43e-16	GO:0045930	BP	negative regulation of mitotic cell cycle	BRCA1,TIPIN,GTSE1,NDC80,AURKA,CLSPN,EZH2,TTK,CENPF,ZWINT,TOP2A,PCNA,CCNB1,FANCI,TICRR,CHEK1,CENPJ,EME1,BUB1B,CDC25C,MAD2L1,E2F7,PLK1,CDT1,BUB1,CDK1,ZWILCH,PSMD2,GEN1,AURKB,KNTC1,BLM
7.11e-16	GO:0044784	BP	metaphase/anaphase transition of cell cycle	TACC3,NDC80,CDC6,TTK,CENPF,DLGAP5,CCNB1,ESPL1,CENPE,BUB1B,MAD2L1,PLK1,CDT1,BUB1,UBE2C,GEN1
8.05e-16	GO:0006139	BP	nucleobase-containing compound metabolic process	DBF4,BRCA1,POLA2,ARNTL2,RFC2,RAD51,POLQ,NDC1,MCM10,SRBD1,NUCKS1,TFRC,MCM2,TIPIN,MCM6,UBE2T,KIF22,RBL1,ORC1,RAD54L,BIRC5,ORC6,CLSPN,CDC45,CDC6,DMC1,MCM5,MTHFD1,GINS1,MYBL2,POLA1,SUV39H1,POP1,MCM4,RNASEH2A,ASF1B,LIG1,MET,EZH2,NEIL3,LPXN,FOXM1,RAD51AP1,RFC5,NUP107,TIMELESS,MCM3,GMNN,NUP155,LOXL3,FARSB,TTF2,DARS2,NEK2,HELLS,HSPH1,EXOSC8,TMPO,DDX39A,CKS2,MGME1,MCM8,GDF5,PAICS,PPAT,HAT1,PARP2,DNMT1,GIN…
9.04e-16	GO:0031055	BP	chromatin remodeling at centromere	CENPI,OIP5,CENPA,HELLS,CENPK,HJURP,CENPO,CENPU,CENPH,MIS18A,CENPN,CENPP,CENPW,HIST1H4L,HIST1H4D
1.02e-15	GO:0010965	BP	regulation of mitotic sister chromatid separation	TACC3,NDC80,CDC6,TTK,CENPF,DLGAP5,CCNB1,ESPL1,CENPE,BUB1B,MAD2L1,PLK1,CDT1,BUB1,UBE2C,GEN1
1.32e-15	GO:0046483	BP	heterocycle metabolic process	DBF4,BRCA1,POLA2,ARNTL2,RFC2,RAD51,POLQ,NDC1,MCM10,SRBD1,NUCKS1,TFRC,MCM2,TIPIN,MCM6,UBE2T,KIF22,RBL1,ORC1,RAD54L,BIRC5,ORC6,CLSPN,CDC45,CDC6,DMC1,MCM5,MTHFD1,GINS1,MYBL2,POLA1,SUV39H1,POP1,MCM4,RNASEH2A,ASF1B,LIG1,MET,EZH2,PNPO,NEIL3,LPXN,FOXM1,RAD51AP1,RFC5,NUP107,TIMELESS,MCM3,GMNN,NUP155,LOXL3,FARSB,TTF2,DARS2,NEK2,HELLS,HSPH1,EXOSC8,TMPO,DDX39A,CKS2,MGME1,MCM8,GDF5,PAICS,PPAT,HAT1,PARP2,DNMT…
1.52e-15	GO:0090068	BP	positive regulation of cell cycle process	BRCA1,GTSE1,SPAG5,NDC80,AURKA,CDC45,CDC6,FAM83D,ECT2,KIF14,GPSM2,CIT,DLGAP5,PCNA,CCNB1,ESPL1,NUSAP1,KIF23,KIF20B,PLK4,CENPJ,CDC25C,MAD2L1,E2F7,CDT1,FEN1,CDK1,UBE2C,GEN1,AURKB
1.53e-15	GO:0043486	BP	histone exchange	CENPI,OIP5,CENPA,CENPK,HJURP,NASP,CENPO,ANP32E,CENPU,CENPH,MIS18A,CENPN,CENPP,CENPW,HIST1H4L,HIST1H4D
1.61e-15	GO:0006342	BP	chromatin silencing	CDC45,SUV39H1,HELLS,HAT1,DNMT1,ATAD2,H2AFZ,HIST2H2AB,HIST1H2AI,HIST1H2AD,HIST2H3A,HIST1H3G,HIST1H3B,HIST1H4L,HIST1H3I,UHRF1,HIST1H2AJ,HIST1H2AE,HIST1H4D,HIST1H2AB,HIST1H2AM
1.81e-15	GO:0045814	BP	negative regulation of gene expression, epigenetic	CDC45,SUV39H1,EZH2,HELLS,HAT1,DNMT1,ATAD2,H2AFZ,HIST2H2AB,HIST1H2AI,HIST1H2AD,HIST2H3A,HIST1H3G,HIST1H3B,HIST1H4L,HIST1H3I,UHRF1,HIST1H2AJ,HIST1H2AE,HIST1H4D,HIST1H2AB,HIST1H2AM
1.98e-15	GO:1905818	BP	regulation of chromosome separation	TACC3,NDC80,CDC6,TTK,CENPF,DLGAP5,CCNB1,ESPL1,CENPE,BUB1B,MAD2L1,PLK1,CDT1,BUB1,UBE2C,GEN1
1.98e-15	GO:0051306	BP	mitotic sister chromatid separation	TACC3,NDC80,CDC6,TTK,CENPF,DLGAP5,CCNB1,ESPL1,CENPE,BUB1B,MAD2L1,PLK1,CDT1,BUB1,UBE2C,GEN1
2.23e-15	GO:0006725	BP	cellular aromatic compound metabolic process	DBF4,BRCA1,POLA2,ARNTL2,RFC2,RAD51,POLQ,NDC1,MCM10,SRBD1,NUCKS1,TFRC,MCM2,TIPIN,MCM6,UBE2T,KIF22,RBL1,ORC1,RAD54L,BIRC5,ORC6,CLSPN,CDC45,CDC6,DMC1,MCM5,MTHFD1,GINS1,MYBL2,POLA1,SUV39H1,POP1,MCM4,RNASEH2A,ASF1B,LIG1,MET,EZH2,PNPO,NEIL3,LPXN,FOXM1,RAD51AP1,RFC5,NUP107,TIMELESS,MCM3,GMNN,NUP155,LOXL3,FARSB,TTF2,DARS2,NEK2,HELLS,HSPH1,EXOSC8,TMPO,DDX39A,CKS2,MGME1,MCM8,GDF5,PAICS,PPAT,HAT1,PARP2,DNMT…
2.72e-15	GO:0009987	BP	cellular process	PRKAR2B,DBF4,NCAPD2,ANLN,BRCA1,UBR7,TACC3,POLA2,DEPDC1,TOMM34,ARNTL2,DEPDC1B,SPDL1,RFC2,RAD51,POLQ,NDC1,MCM10,ASPM,PRR11,SRBD1,NUCKS1,TRIP13,TFRC,HMMR,MCM2,TIPIN,GTSE1,MCM6,SPAG5,UBE2T,OSBPL6,KIF22,SLC4A4,RBL1,NDC80,OXCT1,ORC1,RAD54L,AURKA,TPX2,BIRC5,KIF4A,ORC6,WDR76,CLSPN,CDC45,CDC6,DMC1,MCM5,CDKN3,MTHFD1,GINS1,MYBL2,FERMT1,FAM83D,POLA1,SUV39H1,SMS,CENPI,CEP152,OIP5,POP1,MCM4,RNASEH2A,ASF1B,LIG1…
6.32e-15	GO:0030071	BP	regulation of mitotic metaphase/anaphase transition	NDC80,CDC6,TTK,CENPF,DLGAP5,CCNB1,ESPL1,CENPE,BUB1B,MAD2L1,PLK1,CDT1,BUB1,UBE2C,GEN1
6.49e-15	GO:0061641	BP	CENP-A containing chromatin organization	CENPI,OIP5,CENPA,CENPK,HJURP,CENPO,CENPU,CENPH,MIS18A,CENPN,CENPP,CENPW,HIST1H4L,HIST1H4D
6.49e-15	GO:0034080	BP	CENP-A containing nucleosome assembly	CENPI,OIP5,CENPA,CENPK,HJURP,CENPO,CENPU,CENPH,MIS18A,CENPN,CENPP,CENPW,HIST1H4L,HIST1H4D
9e-15	GO:1902099	BP	regulation of metaphase/anaphase transition of cell cycle	NDC80,CDC6,TTK,CENPF,DLGAP5,CCNB1,ESPL1,CENPE,BUB1B,MAD2L1,PLK1,CDT1,BUB1,UBE2C,GEN1
9.92e-15	GO:1902749	BP	regulation of cell cycle G2/M phase transition	PRKAR2B,BRCA1,HMMR,GTSE1,AURKA,TPX2,CLSPN,CEP152,NEK2,CENPF,KIF14,CCNB1,FANCI,TICRR,PLK4,CCNA2,CEP78,CENPJ,CDC25C,PLK1,CDK1,PSMD2,CKAP5,AURKB,TUBB4B,BLM
[truncated: 1,535 more rows]

## Sheet: P2 - P3 Upregulated
p-value	term ID	t type	t name	Q&T list
0.0135	GO:0019045	BP	latent virus replication	NUCKS1
0.0135	GO:1905255	BP	regulation of RNA binding transcription factor activity	NUCKS1
0.0135	GO:1990969	BP	modulation by host of viral RNA-binding transcription factor activity	NUCKS1
[truncated: 154 more rows]

## Sheet: P2 - P3 Downregulated
p-value	term ID	t type	t name	Q&T list
[truncated: 247 more rows]

## Sheet: P3 - P4 Upregulated
p-value	term ID	t type	t name	Q&T list
[truncated: 247 more rows]
