# Supplementary material for: The effect of medium supplementation and serial passaging on the transcriptome of human adipose-derived stromal cells expanded in vitro
Source: Stem Cell Res Ther. 2019 Aug 14;10:253. doi: 10.1186/s13287-019-1370-2 (PMC6694630; doi:10.1186/s13287-019-1370-2)
Supplement: Supplementary file 8 — Up- and downregulated gene list for ASCs expanded in FBS between P0 and subsequent passages. Complete list of up- and downregulated genes for FBS-ASCs between P0 and subsequent passages (P0 - P1, P0 - P2, P0 - P3, P0 - P4, P0 - P5). This data relates to Fig. 3a. (XLSX 166 kb) [file 13287_2019_1370_MOESM8_ESM.xlsx]

## Sheet: P0-P1
Fold Change (linear) (P0 vs. P1)	ANOVA p-value (P0 vs. P1)	Gene Symbol	Description
26.99	0.002456	CXCL8	chemokine (C-X-C motif) ligand 8; interleukin 8
22.8	0.001092	ANGPT2	angiopoietin 2
20.4	0.002259	EDNRA	endothelin receptor type A
17.3	0.000619	GUCY1B3	guanylate cyclase 1, soluble, beta 3
16.57	0.001953	PPBP	pro-platelet basic protein (chemokine (C-X-C motif) ligand 7)
13.32	0.001058	CXCL5	chemokine (C-X-C motif) ligand 5
12.86	0.011825	MMP1	matrix metallopeptidase 1 (interstitial collagenase)
11.77	0.001726	CDH5	cadherin 5, type 2 (vascular endothelium)
10.67	0.006503	APLN	apelin
10.5	0.000491	TNFSF10	tumor necrosis factor (ligand) superfamily, member 10
9.72	0.001033	GUCY1A3	guanylate cyclase 1, soluble, alpha 3
9.55	0.001766	PECAM1	platelet/endothelial cell adhesion molecule 1; platelet/endothelial cell adhesion molecule
8.34	0.003074	MERTK	MER proto-oncogene, tyrosine kinase; c-mer proto-oncogene tyrosine kinase
7.83	0.022377	CCL11	chemokine (C-C motif) ligand 11
7.5	0.018402	MYCT1	myc target 1
7.35	0.000604	OLFML2B	olfactomedin-like 2B
7.28	0.02879	FPR3	formyl peptide receptor 3
7.22	0.002337	SPARCL1	SPARC-like 1 (hevin)
7.1	0.017889	ENPEP	glutamyl aminopeptidase (aminopeptidase A)
7.08	0.00427	AQP9	aquaporin 9
6.8	0.006034	TREM1	triggering receptor expressed on myeloid cells 1
6.79	0.010718	OLFM2	olfactomedin 2
6.45	0.000654	CRISPLD2	cysteine-rich secretory protein LCCL domain containing 2
6.43	0.038542	FMO1	flavin containing monooxygenase 1
6.42	0.032611	SPP1	secreted phosphoprotein 1
6.17	0.003432	C3orf80	chromosome 3 open reading frame 80; novel trancript
6.17	0.001923	PLXDC1	plexin domain containing 1
6.12	0.009066	C5AR1	complement component 5a receptor 1
6.04	0.025544	ALPL	alkaline phosphatase, liver/bone/kidney
6.01	0.001854	ADAMTS4	ADAM metallopeptidase with thrombospondin type 1 motif, 4
5.47	0.002194	KDR	kinase insert domain receptor (a type III receptor tyrosine kinase)
5.43	0.045078	CXCL16	chemokine (C-X-C motif) ligand 16
5.36	0.021378	LAPTM5	lysosomal protein transmembrane 5; lysosomal multispanning membrane protein 5
5.35	0.007525	CCDC102B	coiled-coil domain containing 102B
5.35	0.005815	GALNT15	polypeptide N-acetylgalactosaminyltransferase 15; UDP-N-acetyl-alpha-D-galactosamine:polypeptide N-acetylgalactosaminyltransferase 15
5.34	0.035258	ITGAX	integrin, alpha X (complement component 3 receptor 4 subunit)
5.22	0.011174	PLVAP	plasmalemma vesicle associated protein
5.15	0.006226	GMFG	glia maturation factor, gamma
5.05	0.010756	FLT1	fms-related tyrosine kinase 1; fms-related tyrosine kinase 1 (vascular endothelial growth factor/vascular permeability factor receptor)
4.89	0.002537	CXCR4	chemokine (C-X-C motif) receptor 4
4.88	0.022218	SPON1	spondin 1, extracellular matrix protein
4.85	0.014487	CADM3	cell adhesion molecule 3
4.82	0.002005	ALOX5AP	arachidonate 5-lipoxygenase-activating protein
4.82	0.041702	SNAI1	snail family zinc finger 1; snail homolog 1 (Drosophila)
4.68	0.043699	AIF1	allograft inflammatory factor 1
4.62	0.032099	APOD	apolipoprotein D
4.61	0.032569	GPC3	glypican 3
4.59	0.001534	CASC15	cancer susceptibility candidate 15 (non-protein coding); long intergenic non-protein coding RNA 340
4.58	0.000515	TNC	tenascin C
4.56	0.01256	ESM1	endothelial cell-specific molecule 1
4.53	0.002905	PLEKHG1	pleckstrin homology domain containing, family G (with RhoGef domain) member 1
4.48	0.01284	DIRC1	disrupted in renal carcinoma 1
4.43	0.041369	CD53	CD53 molecule
4.4	0.022781	LRRC25	leucine rich repeat containing 25
4.35	0.001519	COL6A3	collagen, type VI, alpha 3
4.35	0.002231	SRPX2	sushi-repeat containing protein, X-linked 2; sushi-repeat-containing protein, X-linked 2
4.34	0.036869	MMP9	matrix metallopeptidase 9 (gelatinase B, 92kDa gelatinase, 92kDa type IV collagenase)
4.34	0.00674	SLC11A1	solute carrier family 11 (proton-coupled divalent metal ion transporter), member 1; solute carrier family 11 (proton-coupled divalent metal ion transporters), member 1
4.25	0.000318	DCHS1	dachsous cadherin-related 1; dachsous 1 (Drosophila)
4.22	0.030381	CCR1	chemokine (C-C motif) receptor 1
4.18	0.01377	RP1-66C13.3	lectin, galactoside-binding, soluble, 9 (LGALS9) pseudogene; lectin, galactoside-binding, soluble, 9
4.14	0.005846	CSF1R	colony stimulating factor 1 receptor
4.09	0.000636	CCL3L3	chemokine (C-C motif) ligand 3-like 3; chemokine (C-C motif) ligand 3-like 1
4.05	0.015507	ECSCR	endothelial cell surface expressed chemotaxis and apoptosis regulator; endothelial cell-specific chemotaxis regulator
4.04	0.008899	TMEM176B	transmembrane protein 176B
4.03	0.046509	PAG1	phosphoprotein membrane anchor with glycosphingolipid microdomains 1; phosphoprotein associated with glycosphingolipid microdomains 1
4.01	0.018086	CD14	CD14 molecule
3.99	0.004877	DOCK4	dedicator of cytokinesis 4
3.99	0.000187	PTPRN	protein tyrosine phosphatase, receptor type, N
3.98	0.006064	OGN	osteoglycin
3.94	0.016365	IL18R1	interleukin 18 receptor 1
3.91	0.002886	ARHGAP42	Rho GTPase activating protein 42
3.89	0.007731	TYROBP	TYRO protein tyrosine kinase binding protein
3.88	0.004864	ESAM	endothelial cell adhesion molecule
3.88	0.001065	ITGB3	integrin, beta 3 (platelet glycoprotein IIIa, antigen CD61); integrin, beta 3 (platelet glycoprotein IIIa, antigen CD61; novel protein
3.82	0.004009	BCL6B	B-cell CLL/lymphoma 6, member B
3.76	0.003157	APCDD1	adenomatosis polyposis coli down-regulated 1
3.75	0.021864	SCG2	secretogranin II; secretogranin II (chromogranin C)
3.74	0.008553	ELMO1	engulfment and cell motility 1
3.74	0.026113	MGAT4A	mannosyl (alpha-1,3-)-glycoprotein beta-1,4-N-acetylglucosaminyltransferase, isozyme A
3.71	0.040825	GPR183	G protein-coupled receptor 183
3.64	0.004291	LCP2	lymphocyte cytosolic protein 2 (SH2 domain containing leukocyte protein of 76kDa)
3.62	0.006519	LCP1	lymphocyte cytosolic protein 1 (L-plastin)
3.57	0.016797	CXorf36	chromosome X open reading frame 36
3.55	0.033692	AVPR1A	arginine vasopressin receptor 1A
3.54	0.019889	CD93	CD93 molecule
3.54	0.019976	MYH15	myosin, heavy chain 15
3.53	0.001948	RUNX2	runt-related transcription factor 2
3.53	0.001774	TM4SF18	transmembrane 4 L six family member 18
3.5	0.001138	RAMP2	receptor (G protein-coupled) activity modifying protein 2
3.47	0.021293	HMCN1	hemicentin 1
3.44	0.006657	POM121L9P	POM121 transmembrane nucleoporin-like 9, pseudogene; POM121 membrane glycoprotein-like 9 (rat) pseudogene
3.39	0.035312	IFI30	interferon, gamma-inducible protein 30; phosphoinositide-3-kinase, regulatory subunit 2 (beta); novel protein, readthrough between PIK3R2 and IFI30
3.38	0.000172	LILRB3	leukocyte immunoglobulin-like receptor, subfamily B (with TM and ITIM domains), member 3; leukocyte immunoglobulin-like receptor pseudogene 1; leukocyte immunoglobulin-like receptor, subfamily A (with TM domain), member 6
3.36	0.015041	TTYH2	tweety family member 2; tweety homolog 2 (Drosophila)
3.35	0.008428	PILRA	paired immunoglobin-like type 2 receptor alpha
3.31	0.014323	MCAM	melanoma cell adhesion molecule; microRNA 6756
3.28	0.018405	RNASE6	ribonuclease, RNase A family, k6
3.27	0.012294	HEY2	hes-related family bHLH transcription factor with YRPW motif 2; hairy/enhancer-of-split related with YRPW motif 2
3.23	0.02941	DOCK2	dedicator of cytokinesis 2
3.2	0.032828	C1orf162	chromosome 1 open reading frame 162
3.18	0.021443	CLEC7A	C-type lectin domain family 7, member A
3.16	0.001137	CTHRC1	collagen triple helix repeat containing 1
3.16	0.008574	LYVE1	lymphatic vessel endothelial hyaluronan receptor 1
3.15	0.010474	ADAM19	ADAM metallopeptidase domain 19; ADAM metallopeptidase domain 19 (meltrin beta)
3.14	0.00038	GPR4	G protein-coupled receptor 4
3.12	0.027268	TMEM133	transmembrane protein 133
3.11	0.012656	CD34	CD34 molecule
3.11	0.044427	DSC2	desmocollin 2
3.07	0.023783	TSPAN18	tetraspanin 18
3.06	0.016905	COL14A1	collagen, type XIV, alpha 1
3.03	0.005211	ITGAM	integrin, alpha M (complement component 3 receptor 3 subunit)
3	0.013929	AC007879.7	putative novel transcript
3	0.004644	AGTR1	angiotensin II receptor, type 1
2.99	0.035126	PLAU	plasminogen activator, urokinase
2.99	0.016998	ROS1	ROS proto-oncogene 1 , receptor tyrosine kinase; c-ros oncogene 1 , receptor tyrosine kinase; solute carrier family 34 (type II sodium/phosphate contransporter), member 2
2.98	0.005168	S1PR1	sphingosine-1-phosphate receptor 1
2.97	0.043279	HLA-DRB1	major histocompatibility complex, class II, DR beta 1; HLA class II histocompatibility antigen, DRB1-10 beta chain-like; major histocompatibility complex, class II, DR beta 4; major histocompatibility complex, class II, DR beta 3; major histocompatibility complex, class II, DQ beta 1; HLA class II histocompatibility antigen, DQ beta 1 chain-like; major histocompatibility complex, class II, DR bet…
2.95	0.036838	FCER1G	Fc fragment of IgE, high affinity I, receptor for; gamma polypeptide
2.92	0.024106	DLL4	delta-like 4 (Drosophila)
2.91	0.010217	ADAP2	ArfGAP with dual PH domains 2
2.91	0.00191	LAMB1	laminin, beta 1
2.9	0.012394	CCL4	chemokine (C-C motif) ligand 4
2.89	0.014055	HPGDS	hematopoietic prostaglandin D synthase
2.88	0.000177	PIM1	Pim-1 proto-oncogene, serine/threonine kinase; pim-1 oncogene
2.85	0.009314	FAM101B	family with sequence similarity 101, member B
2.84	0.019631	SLAMF8	SLAM family member 8
2.83	0.027791	LOC101927880	uncharacterized LOC101927880
2.82	0.002914	EPSTI1	epithelial stromal interaction 1 (breast)
2.8	0.010752	NID2	nidogen 2 (osteonidogen)
2.79	0.002181	LINC01272	long intergenic non-protein coding RNA 1272; novel transcript
2.78	0.013499	APOC1	apolipoprotein C-I
2.78	0.000966	LAMA4	laminin, alpha 4
2.77	0.048761	NCKAP1L	NCK-associated protein 1-like
2.76	0.007585	TDO2	tryptophan 2,3-dioxygenase
2.75	0.011247	NCF2	neutrophil cytosolic factor 2
2.74	0.013313	VSIG4	V-set and immunoglobulin domain containing 4
2.72	0.030123	CLIC6	chloride intracellular channel 6
2.72	0.001731	IFI44L	interferon-induced protein 44-like
2.72	0.01568	LPPR4	lipid phosphate phosphatase-related protein type 4; plasticity related gene 1 (PRG1)
2.71	0.006576	GIMAP4	GTPase, IMAP family member 4
2.71	0.004016	NETO2	neuropilin (NRP) and tolloid (TLL)-like 2
2.7	0.024813	WAS	Wiskott-Aldrich syndrome; Wiskott-Aldrich syndrome (eczema-thrombocytopenia)
2.69	0.014183	CLEC5A	C-type lectin domain family 5, member A
2.69	0.030844	MIR143HG	MIR143 host gene (non-protein coding); novel transcript
2.66	0.023783	MAFB	v-maf avian musculoaponeurotic fibrosarcoma oncogene homolog B; v-maf musculoaponeurotic fibrosarcoma oncogene homolog B (avian)
2.65	0.001186	ADAMTS9	ADAM metallopeptidase with thrombospondin type 1 motif, 9
2.64	0.000643	PTPRE	protein tyrosine phosphatase, receptor type, E
2.64	0.009091	SLC16A10	solute carrier family 16 (aromatic amino acid transporter), member 10; solute carrier family 16, member 10 (aromatic amino acid transporter)
2.64	0.045337	TNFRSF1B	tumor necrosis factor receptor superfamily, member 1B
2.61	0.012166	KYNU	kynureninase; kynureninase (L-kynurenine hydrolase)
2.6	0.039681	PALMD	palmdelphin
2.6	0.008341	SYTL2	synaptotagmin-like 2
2.6	6e-05	TSPAN15	tetraspanin 15
2.57	0.00144	COL5A3	collagen, type V, alpha 3
2.57	0.011672	VWF	von Willebrand factor
2.56	0.001845	MDK	midkine (neurite growth-promoting factor 2)
2.56	0.006497	THEMIS2	thymocyte selection associated family member 2
2.55	0.008974	AOC3	amine oxidase, copper containing 3; amine oxidase, copper containing 3 (vascular adhesion protein 1)
2.55	0.022862	HEYL	hes-related family bHLH transcription factor with YRPW motif-like; hairy/enhancer-of-split related with YRPW motif-like
2.54	0.042535	CPM	carboxypeptidase M
2.52	0.0077	FABP4	fatty acid binding protein 4, adipocyte
2.52	0.003472	ITGA5	integrin, alpha 5 (fibronectin receptor, alpha polypeptide)
2.52	0.022759	LILRA6	leukocyte immunoglobulin-like receptor, subfamily A (with TM domain), member 6
2.52	0.016415	SULF2	sulfatase 2
2.51	0.004756	BCL2	B-cell CLL/lymphoma 2
2.51	0.015386	PTGDR	prostaglandin D2 receptor (DP)
2.51	0.006983	RGS1	regulator of G-protein signaling 1
2.5	0.047854	PCOLCE	procollagen C-endopeptidase enhancer
2.5	0.002425	SNX10	sorting nexin 10
2.49	0.034885	MT-TP	mitochondrially encoded tRNA proline
2.49	0.001404	VWF	von Willebrand factor; von Willebrand factor pseudogene 1
2.48	0.005699	FHL3	four and a half LIM domains 3
2.47	0.001935	TPSB2	tryptase beta 2 (gene/pseudogene); tryptase alpha/beta 1; tryptase beta 2
2.46	0.009939	XAF1	XIAP associated factor 1
2.44	0.027265	CXCL12	chemokine (C-X-C motif) ligand 12; chemokine (C-X-C motif) ligand 12 (stromal cell-derived factor 1)
2.42	0.023092	LBR	lamin B receptor
2.42	0.044603	TREM2	triggering receptor expressed on myeloid cells 2
2.41	0.007268	ABCA1	ATP-binding cassette, sub-family A (ABC1), member 1
2.41	0.026684	FCGR1A	Fc fragment of IgG, high affinity Ia, receptor (CD64); Fc fragment of IgG, high affinity Ib, receptor (CD64)
2.41	0.038834	MILR1	mast cell immunoglobulin-like receptor 1
2.4	0.000937	SERPINF1	serpin peptidase inhibitor, clade F (alpha-2 antiplasmin, pigment epithelium derived factor), member 1
2.4	0.022212	SPOCD1	SPOC domain containing 1
2.39	0.007555	TGFB1	transforming growth factor, beta 1
2.38	0.002182	DNM1	dynamin 1
2.37	0.02863	HAVCR2	hepatitis A virus cellular receptor 2
2.37	0.001511	HBEGF	heparin-binding EGF-like growth factor
2.37	0.014629	ZNF208	zinc finger protein 208
2.36	0.021712	SCD	stearoyl-CoA desaturase (delta-9-desaturase)
2.35	0.001541	CHST1	carbohydrate (keratan sulfate Gal-6) sulfotransferase 1
2.35	0.009433	DDIT4	DNA-damage-inducible transcript 4
2.34	0.003056	NAMPT	nicotinamide phosphoribosyltransferase; nicotinamide phosphoribosyltransferase-like
2.33	0.024989	ST8SIA4	ST8 alpha-N-acetyl-neuraminide alpha-2,8-sialyltransferase 4
2.32	0.008912	HLA-B	major histocompatibility complex, class I, B
2.32	0.010912	PGF	placental growth factor
2.32	0.005629	PRR24	proline rich 24
2.32	0.000836	SEMA6B	sema domain, transmembrane domain (TM), and cytoplasmic domain, (semaphorin) 6B
2.32	0.024597	SLC37A2	solute carrier family 37 (glucose-6-phosphate transporter), member 2; solute carrier family 37 (glycerol-3-phosphate transporter), member 2
2.31	0.00373	EPHB2	EPH receptor B2
2.31	0.021764	MKL2	MKL/myocardin-like 2
2.3	0.0192	ANGPTL2	angiopoietin-like 2
2.3	0.002405	LOC441081	POM121 membrane glycoprotein (rat) pseudogene; putative POM121-like protein 1-like; integral membrane glycoprotein-like
2.3	0.001537	LSP1	lymphocyte-specific protein 1
2.29	0.023262	CEP95	centrosomal protein 95kDa
2.29	0.016324	GBP4	guanylate binding protein 4
2.29	0.001238	IL3RA	interleukin 3 receptor, alpha (low affinity)
2.28	0.003732	LOC101928188	uncharacterized LOC101928188; novel transcript
2.27	0.001199	ZNF93	zinc finger protein 93
2.26	0.040473	CES1	carboxylesterase 1; liver carboxylesterase 1-like
2.25	0.016927	RNF122	ring finger protein 122
2.24	0.002566	CCL4L2	chemokine (C-C motif) ligand 4-like 2; chemokine (C-C motif) ligand 4-like 1; chemokine (C-C motif) ligand 4
2.24	0.007371	LOC151760	uncharacterized LOC151760; novel protein (LOC151760)
2.23	0.029176	CSF2RA	colony stimulating factor 2 receptor, alpha, low-affinity (granulocyte-macrophage)
2.23	0.045584	HSD11B2	hydroxysteroid (11-beta) dehydrogenase 2
2.23	0.000999	LOC102725257	uncharacterized LOC102725257; novel transcript
2.23	0.001414	SLC1A3	solute carrier family 1 (glial high affinity glutamate transporter), member 3
2.22	0.003971	CD37	CD37 molecule
2.22	0.00221	ETS1	v-ets avian erythroblastosis virus E26 oncogene homolog 1; v-ets erythroblastosis virus E26 oncogene homolog 1 (avian)
2.22	0.002179	FIBIN	fin bud initiation factor homolog (zebrafish)
2.22	0.04606	MCTP1	multiple C2 domains, transmembrane 1
2.22	0.001754	PLAUR	plasminogen activator, urokinase receptor
2.22	0.031134	SNORD3B-1	small nucleolar RNA, C/D box 3B-1; small nucleolar RNA, C/D box 3B-2; small nucleolar RNA, C/D box 3A; small nucleolar RNA, C/D box 3C; small nucleolar RNA, C/D box 3D; novel transcript
2.21	0.019519	NOTCH3	notch 3
2.2	0.032396	ALOX5	arachidonate 5-lipoxygenase
2.2	0.01008	NAIP	NLR family, apoptosis inhibitory protein; NLR family, apoptosis inhibitory protein (NAIP) pseudogene
2.19	0.012638	CHST11	carbohydrate (chondroitin 4) sulfotransferase 11
2.18	0.001416	TEAD2	TEA domain family member 2
2.17	0.022301	GPRIN3	GPRIN family member 3
2.17	0.008528	WSB1	WD repeat and SOCS box containing 1; WD repeat and SOCS box-containing 1
2.16	0.019743	GAREM	GRB2 associated, regulator of MAPK1
2.15	0.010617	INHBE	inhibin, beta E
2.15	0.021303	PLTP	phospholipid transfer protein
2.14	0.029477	C4orf32	chromosome 4 open reading frame 32
2.14	0.009729	COL6A1	collagen, type VI, alpha 1
2.14	0.012103	PDE1B	phosphodiesterase 1B, calmodulin-dependent
2.14	0.00672	ROBO4	roundabout, axon guidance receptor, homolog 4 (Drosophila); roundabout homolog 4, magic roundabout (Drosophila)
2.13	0.033389	ECM2	extracellular matrix protein 2, female organ and adipocyte specific
2.13	0.025016	TNFAIP8L1	tumor necrosis factor, alpha-induced protein 8-like 1
2.12	0.034066	EIF4EBP1	eukaryotic translation initiation factor 4E binding protein 1
2.12	0.009955	HSD17B14	hydroxysteroid (17-beta) dehydrogenase 14
2.12	0.015528	IFI44	interferon-induced protein 44
2.11	0.027117	HCK	HCK proto-oncogene, Src family tyrosine kinase; hemopoietic cell kinase
2.11	0.031729	SIGLEC7	sialic acid binding Ig-like lectin 7
2.1	0.035994	BCRP3	breakpoint cluster region pseudogene 3
2.09	0.016208	NES	nestin
2.08	0.044151	ZNF267	zinc finger protein 267
2.06	0.003916	COL6A2	collagen, type VI, alpha 2
2.06	0.015181	CPNE2	copine II
2.06	0.003958	IGSF21	immunoglobin superfamily, member 21
2.06	0.006427	SMIM3	small integral membrane protein 3
2.05	0.017466	CH25H	cholesterol 25-hydroxylase
2.05	0.046673	CYP2S1	cytochrome P450, family 2, subfamily S, polypeptide 1
2.05	0.002222	GGT1	gamma-glutamyltransferase 1; gamma-glutamyltransferase 3 pseudogene; gamma-glutamyltransferase 8 pseudogene; gamma-glutamyltransferase light chain 2; gamma-glutamyltransferase light chain 1; gamma-glutamyltransferase 2; immunoglobulin superfamily member 3-like; gamma-glutamyltransferase 1 (GGT1) pseudogene; pseudogene similar to part of gamma-glutamyltransferase family protein pseudogene
2.05	0.026699	IL1B	interleukin 1, beta
2.05	0.011502	MME	membrane metallo-endopeptidase
2.05	0.043698	TES	testis derived transcript (3 LIM domains)
2.05	0.000847	VAT1L	vesicle amine transport 1-like; vesicle amine transport protein 1 homolog (T. californica)-like
2.04	0.0131	BAZ1A	bromodomain adjacent to zinc finger domain, 1A
2.03	0.006757	CXCL3	chemokine (C-X-C motif) ligand 3
2.03	0.00136	FILIP1	filamin A interacting protein 1
2.03	0.02515	IL2RG	interleukin 2 receptor, gamma; interleukin 2 receptor, gamma (severe combined immunodeficiency)
2.03	0.001482	RP1-142L7.5	novel transcript
2.02	0.00869	MAP3K5	mitogen-activated protein kinase kinase kinase 5
2.01	0.021452	EFCAB13	EF-hand calcium binding domain 13
2.01	0.005033	F11R	F11 receptor; novel transcript, TSTD1 - F11R readthrough
2.01	0.034331	HEPH	hephaestin
2.01	0.015245	LINC01061	long intergenic non-protein coding RNA 1061
2.01	0.004246	LOC100132741	uncharacterized LOC100132741; long intergenic non-protein coding RNA 891
2.01	0.003096	MCC	mutated in colorectal cancers
2.01	0.00026	NPAS2	neuronal PAS domain protein 2
2.01	0.023502	PREX1	phosphatidylinositol-3,4,5-trisphosphate-dependent Rac exchange factor 1
2.01	0.02035	TIE1	tyrosine kinase with immunoglobulin-like and EGF-like domains 1
-2.01	0.006072	ANGPTL1	angiopoietin-like 1
-2.01	0.024715	NKIRAS1	NFKB inhibitor interacting Ras-like 1
-2.02	0.020697	FAM155A	family with sequence similarity 155, member A
-2.02	0.036595	NEK7	NIMA-related kinase 7; NIMA (never in mitosis gene a)-related kinase 7
-2.02	0.003272	RHOJ	ras homolog family member J; ras homolog gene family, member J
-2.03	0.001365	EHBP1	EH domain binding protein 1
-2.03	0.001583	GLRB	glycine receptor, beta
-2.03	0.030322	LOC101927184	uncharacterized LOC101927184; uncharacterized LOC100507487; novel transcript
-2.03	0.001777	LYPD6B	LY6/PLAUR domain containing 6B
-2.04	0.036252	LOC100288911	uncharacterized LOC100288911; novel transcript
-2.04	0.012885	NIPSNAP3A	nipsnap homolog 3A (C. elegans)
-2.04	0.034055	TMEM159	transmembrane protein 159
-2.05	0.015896	DOK5	docking protein 5
-2.05	0.021684	GALNT16	polypeptide N-acetylgalactosaminyltransferase 16; UDP-N-acetyl-alpha-D-galactosamine:polypeptide N-acetylgalactosaminyltransferase-like 1
-2.05	0.007962	ITPK1	inositol-tetrakisphosphate 1-kinase; inositol 1,3,4-triphosphate 5/6 kinase
-2.06	0.00189	LOC101928036	uncharacterized LOC101928036; novel transcript
-2.06	0.014366	TBC1D2	TBC1 domain family, member 2
-2.07	0.02126	RNF144B	ring finger protein 144B
-2.08	0.011359	COPZ2	coatomer protein complex, subunit zeta 2
-2.08	0.000656	KCNK6	potassium channel, subfamily K, member 6
-2.1	0.034922	MELK	maternal embryonic leucine zipper kinase
-2.11	0.022808	LURAP1L	leucine rich adaptor protein 1-like
-2.11	0.029734	PPIP5K1	diphosphoinositol pentakisphosphate kinase 1; inositol hexakisphosphate and diphosphoinositol-pentakisphosphate kinase 1-like; histidine acid phosphatase domain containing 2A (HISPPD2A) pseudogene
-2.11	0.000695	SLC38A4	solute carrier family 38, member 4
-2.12	0.00046	ARHGAP29	Rho GTPase activating protein 29
-2.12	0.003879	MYL12A	myosin, light chain 12A, regulatory, non-sarcomeric
-2.12	0.011682	STMN2	stathmin 2; stathmin-like 2
-2.13	0.018768	CYP2U1	cytochrome P450, family 2, subfamily U, polypeptide 1
-2.14	0.04057	PKP2	plakophilin 2
-2.14	0.0038	RP11-254I22.1	novel transcript
-2.14	0.004274	STS	steroid sulfatase (microsomal), isozyme S
-2.15	0.022293	GPR133	G protein-coupled receptor 133
-2.15	0.009841	HIAT1	hippocampus abundant transcript 1
-2.15	0.000788	OCLN	occludin
-2.15	0.031858	RNU6-124P	RNA, U6 small nuclear 124, pseudogene
-2.16	0.009741	DFNA5	deafness, autosomal dominant 5
-2.16	0.005611	GLRX	glutaredoxin (thioltransferase)
-2.16	0.009419	LOC101928036	uncharacterized LOC101928036; novel transcript
-2.16	0.005392	RNU6-377P	RNA, U6 small nuclear 377, pseudogene
-2.17	0.016115	B4GALT4	UDP-Gal:betaGlcNAc beta 1,4- galactosyltransferase, polypeptide 4
-2.17	0.032261	SGMS2	sphingomyelin synthase 2
-2.18	0.031589	MIR3127	microRNA 3127
-2.18	0.021225	PHACTR2	phosphatase and actin regulator 2
-2.19	0.02271	COBLL1	cordon-bleu WH2 repeat protein-like 1; COBL-like 1
-2.19	0.000309	FAM86EP	family with sequence similarity 86, member A pseudogene; family with sequence similarity 86, member E, pseudogene
-2.2	0.001744	HEBP1	heme binding protein 1
-2.2	0.013384	SNX25	sorting nexin 25
-2.21	0.019624	DAG1	dystroglycan 1 (dystrophin-associated glycoprotein 1)
-2.21	0.008982	OSBPL8	oxysterol binding protein-like 8
-2.21	0.001912	PGM1	phosphoglucomutase 1
-2.22	0.023316	GAS6	growth arrest-specific 6
-2.23	0.023433	ELL2	elongation factor, RNA polymerase II, 2
-2.23	0.012521	LOC400590	uncharacterized LOC400590
-2.24	0.014903	GCNT4	glucosaminyl (N-acetyl) transferase 4, core 2; glucosaminyl (N-acetyl) transferase 4, core 2 (beta-1,6-N-acetylglucosaminyltransferase)
-2.25	0.015095	RNF11	ring finger protein 11
-2.25	0.00786	SDC4	syndecan 4; ROS proto-oncogene 1 , receptor tyrosine kinase
-2.26	0.02345	OPCML	opioid binding protein/cell adhesion molecule-like
-2.27	0.040134	MAP6	microtubule-associated protein 6
-2.27	0.014574	SEMA3D	sema domain, immunoglobulin domain (Ig), short basic domain, secreted, (semaphorin) 3D
-2.27	0.018184	SLIT3	slit homolog 3 (Drosophila)
-2.27	0.002615	SMURF2	SMAD specific E3 ubiquitin protein ligase 2
-2.28	0.020417	TMC3	transmembrane channel-like 3
-2.3	0.015529	DAPK1	death-associated protein kinase 1
-2.36	0.002981	AHNAK2	AHNAK nucleoprotein 2
-2.36	8.2e-05	TANGO6	transport and golgi organization 6 homolog (Drosophila)
-2.38	0.042068	RNA5SP221	RNA, 5S ribosomal pseudogene 221
-2.39	0.022083	JADE1	jade family PHD finger 1; PHD finger protein 17
-2.39	0.026418	KIAA1549L	KIAA1549-like
-2.4	0.008144	STEAP3	STEAP family member 3, metalloreductase; STEAP family member 3
-2.41	0.002302	CRYAB	crystallin, alpha B
-2.41	0.047381	SHISA3	shisa family member 3; shisa homolog 3 (Xenopus laevis)
-2.42	0.022505	ABCA2	ATP-binding cassette, sub-family A (ABC1), member 2
-2.42	0.024885	MEDAG	mesenteric estrogen-dependent adipogenesis
-2.43	0.001048	CNKSR3	CNKSR family member 3
-2.43	0.01821	MANSC1	MANSC domain containing 1
-2.45	0.01497	LOC730101	uncharacterized LOC730101; HNRNP A/B related protein pseudogene
-2.46	0.006023	CDH13	cadherin 13; cadherin 13, H-cadherin (heart)
-2.46	0.002086	MIR614	microRNA 614; G protein-coupled receptor, class C, group 5, member A; G protein-coupled receptor, family C, group 5, member A
-2.47	0.030335	CDH1	cadherin 1, type 1, E-cadherin (epithelial)
-2.47	0.017938	TMEM19	transmembrane protein 19
-2.48	0.034748	FGF5	fibroblast growth factor 5
-2.48	0.000976	GABRA5	gamma-aminobutyric acid (GABA) A receptor, alpha 5
-2.51	0.002979	COX7A1	cytochrome c oxidase subunit VIIa polypeptide 1 (muscle)
-2.51	0.001112	INMT-FAM188B	INMT-FAM188B readthrough (NMD candidate); indolethylamine N-methyltransferase; INMT-FAM188B readthrough (non-protein coding); family with sequence similarity 188, member B
-2.52	0.00692	ARSK	arylsulfatase family, member K
-2.52	0.008716	SLC1A1	solute carrier family 1 (neuronal/epithelial high affinity glutamate transporter, system Xag), member 1
-2.52	0.004972	SYPL2	synaptophysin-like 2
-2.56	0.003141	ANKRD37	ankyrin repeat domain 37
-2.57	0.009276	KLF2	Kruppel-like factor 2; Kruppel-like factor 2 (lung)
-2.57	0.010061	KRT18	keratin 18
-2.57	0.032625	TTC9	tetratricopeptide repeat domain 9
-2.58	0.045665	NFASC	neurofascin; neurofascin homolog (chicken)
-2.59	0.001944	NDFIP2	Nedd4 family interacting protein 2
-2.59	0.007269	WEE1	WEE1 G2 checkpoint kinase; WEE1 homolog (S. pombe)
-2.6	0.029161	NRG1	neuregulin 1
-2.62	0.004858	TIAM2	T-cell lymphoma invasion and metastasis 2
-2.64	0.012243	ATP10D	ATPase, class V, type 10D; ATPase, class V, type 10D (ATP10D)
-2.64	0.008075	SEMA5A	sema domain, seven thrombospondin repeats (type 1 and type 1-like), transmembrane domain (TM) and short cytoplasmic domain, (semaphorin) 5A
-2.65	0.020063	SAMD12	sterile alpha motif domain containing 12
-2.67	0.025399	ASAP2	ArfGAP with SH3 domain, ankyrin repeat and PH domain 2
-2.67	0.039345	GAS6-AS2	GAS6 antisense RNA 2 (head to head)
-2.67	0.049683	ITGB8	integrin, beta 8
-2.67	0.014108	LINC00607	long intergenic non-protein coding RNA 607; novel transcript
-2.67	0.035789	PAPSS2	3-phosphoadenosine 5-phosphosulfate synthase 2; 3'-phosphoadenosine 5'-phosphosulfate synthase 2
-2.68	0.040358	CTB-151G24.1	novel transcript
-2.7	0.035797	IL1RAPL2	interleukin 1 receptor accessory protein-like 2
-2.7	0.004985	TPD52L1	tumor protein D52-like 1
-2.7	0.006164	VEPH1	ventricular zone expressed PH domain-containing 1; ventricular zone expressed PH domain homolog 1 (zebrafish)
-2.74	0.004414	ATP8B1	ATPase, aminophospholipid transporter, class I, type 8B, member 1; ATPase, class I, type 8B, member 1
-2.74	0.020178	BRINP1	bone morphogenetic protein/retinoic acid inducible neural-specific 1; deleted in bladder cancer 1
-2.74	0.003012	FST	follistatin
-2.76	0.006928	SLC25A4	solute carrier family 25 (mitochondrial carrier; adenine nucleotide translocator), member 4
-2.77	0.014995	C1orf198	chromosome 1 open reading frame 198
-2.77	0.010435	RP11-138I17.1	novel transcript
-2.78	0.006937	KRT14	keratin 14
-2.78	0.019164	TINAGL1	tubulointerstitial nephritis antigen-like 1
-2.79	0.048491	AC226119.4	novel transcript; eva-1 homolog C (C. elegans); chromosome 21 open reading frame 63 (C21orf63) pseudogene
-2.79	0.003079	ALDH7A1	aldehyde dehydrogenase 7 family, member A1
-2.79	0.000193	LHX8	LIM homeobox 8
-2.79	0.003313	PTPLA	protein tyrosine phosphatase-like (proline instead of catalytic arginine), member A
-2.84	0.001467	ADAMTS1	ADAM metallopeptidase with thrombospondin type 1 motif, 1
-2.84	0.02756	FAM25A	family with sequence similarity 25, member A; family with sequence similarity 25, member C; family with sequence similarity 25, member G; novel transcript
-2.85	0.022128	CRIM1	cysteine rich transmembrane BMP regulator 1 (chordin-like); uncharacterized LOC101929500
-2.85	0.006041	NR3C2	nuclear receptor subfamily 3, group C, member 2
-2.87	0.003984	DIAPH3	diaphanous-related formin 3; diaphanous homolog 3 (Drosophila)
-2.91	0.006438	EZR	ezrin; ROS proto-oncogene 1 , receptor tyrosine kinase
-2.91	0.033384	LOC541472	uncharacterized LOC541472; putative novel transcript
-2.91	0.003339	RCAN2	regulator of calcineurin 2
-2.92	0.012418	GPR126	G protein-coupled receptor 126
-2.94	0.034609	UCHL1	ubiquitin carboxyl-terminal esterase L1 (ubiquitin thiolesterase)
-2.96	0.028056	KRT18P54	keratin 18 pseudogene 54
-2.96	0.003624	NIPAL3	NIPA-like domain containing 3
-2.98	0.044777	ANXA3	annexin A3
-2.99	0.006615	NCKAP5	NCK-associated protein 5; Nck-associated protein 5
-3	0.009539	EDN1	endothelin 1
-3.01	0.012336	FSTL3	follistatin-like 3 (secreted glycoprotein)
-3.01	0.046238	SLC9A7	solute carrier family 9, subfamily A (NHE7, cation proton antiporter 7), member 7
-3.02	0.041844	CEMIP	cell migration inducing protein, hyaluronan binding; KIAA1199
-3.02	0.010457	CLEC3B	C-type lectin domain family 3, member B; exosome component 7
-3.04	0.002938	C11orf87	chromosome 11 open reading frame 87
-3.07	0.020407	GFRA1	GDNF family receptor alpha 1
-3.07	0.007674	XGY2	Xg pseudogene, Y-linked 2; Xg blood group; sex determining region Y; ribosomal protein S4, Y-linked 1
-3.08	0.01533	PPL	periplakin
-3.09	0.016767	IGFBP6	insulin-like growth factor binding protein 6
-3.09	0.008566	STARD5	StAR-related lipid transfer (START) domain containing 5
-3.11	0.025938	ITGA3	integrin, alpha 3 (antigen CD49C, alpha 3 subunit of VLA-3 receptor); ntegrin, alpha 3 (antigen CD49C, alpha 3 subunit of VLA-3 receptor)
-3.13	0.0007	CCND1	cyclin D1
-3.14	0.037692	EVA1C	eva-1 homolog C (C. elegans); novel transcript; chromosome 21 open reading frame 63 (C21orf63) pseudogene
-3.14	0.027917	HSPB6	heat shock protein, alpha-crystallin-related, B6
-3.14	0.031259	NALCN	sodium leak channel, non-selective
-3.14	0.000584	TNXB	tenascin XB; activating transcription factor 6 beta; tenascin XA (pseudogene); tenascin XA pseudogene
-3.15	0.013498	DOCK5	dedicator of cytokinesis 5
-3.15	6.8e-05	MYBL1	v-myb avian myeloblastosis viral oncogene homolog-like 1; v-myb myeloblastosis viral oncogene homolog (avian)-like 1
-3.15	0.002214	NLRP10	NLR family, pyrin domain containing 10
-3.16	0.001119	AC007255.8	novel transcript, antisense to CHN2
-3.18	0.015064	ADAMTS5	ADAM metallopeptidase with thrombospondin type 1 motif, 5
-3.18	0.011524	SCARA3	scavenger receptor class A, member 3
-3.19	0.001298	NTRK3	neurotrophic tyrosine kinase, receptor, type 3
-3.19	0.035831	ROR1	receptor tyrosine kinase-like orphan receptor 1
-3.2	0.005996	WNT2	wingless-type MMTV integration site family member 2
-3.21	0.013795	FRMPD4	FERM and PDZ domain containing 4
-3.23	0.039606	TMEM130	transmembrane protein 130
-3.24	0.005243	XG	Xg blood group; Xg pseudogene, Y-linked 2
-3.31	0.009859	CRLF1	cytokine receptor-like factor 1; CRLF1 cytokine receptor-like factor 1
-3.33	0.043264	KRT18P49	keratin 18 pseudogene 49; keratin 18 (KRT18) pseudogene
-3.35	0.021178	F2RL2	coagulation factor II (thrombin) receptor-like 2
-3.36	0.018487	BMP4	bone morphogenetic protein 4
-3.4	0.00621	PDE1A	phosphodiesterase 1A, calmodulin-dependent
-3.47	0.024302	SULF1	sulfatase 1
-3.48	0.000724	SSTR1	somatostatin receptor 1
-3.54	0.027675	SLC9A7	solute carrier family 9, subfamily A (NHE7, cation proton antiporter 7), member 7; solute carrier family 9 (sodium/hydrogen exchanger), member 7
-3.55	0.021406	EEF1DP3	eukaryotic translation elongation factor 1 delta pseudogene 3
-3.56	0.015307	ITGA4	integrin, alpha 4 (antigen CD49D, alpha 4 subunit of VLA-4 receptor)
-3.57	0.025236	LOC100132167	uncharacterized LOC100132167; pseudogene similar to part of ribosomal protein L7a (RPL7A); ribosomal protein L7a (RPL7A) pseudogene
-3.67	0.002395	KCTD16	potassium channel tetramerization domain containing 16; potassium channel tetramerisation domain containing 16
-3.71	0.025221	DEPTOR	DEP domain containing MTOR-interacting protein
-3.72	0.000421	GPRC5A	G protein-coupled receptor, class C, group 5, member A; G protein-coupled receptor, family C, group 5, member A
-3.72	0.001784	LOC102546299	uncharacterized LOC102546299; novel transcript
-3.76	4.8e-05	RP11-553K8.5	novel transcript
-3.76	0.040983	TENM2	teneurin transmembrane protein 2
-3.79	0.002653	USP53	ubiquitin specific peptidase 53
-3.81	0.001763	MKX	mohawk homeobox
-3.83	0.008175	LIMCH1	LIM and calponin homology domains 1
-3.85	0.030367	MID1	midline 1; midline 1 (Opitz/BBB syndrome)
-3.87	0.017652	METTL21C	methyltransferase like 21C
-3.91	0.013209	LOC101927184	uncharacterized LOC101927184; novel transcript
-3.92	0.044245	FLG	filaggrin
-3.92	0.006828	RTKN2	rhotekin 2
-3.95	0.021874	CLIC3	chloride intracellular channel 3
-3.99	0.003725	SEMA3C	sema domain, immunoglobulin domain (Ig), short basic domain, secreted, (semaphorin) 3C
-4.04	0.006179	RP11-818F20.5	novel transcript, antisense to TXNRD1
-4.06	0.021194	GREM1	gremlin 1, DAN family BMP antagonist; gremlin 1
-4.06	0.014983	RP1-15D23.2	novel transcript
-4.07	0.030449	LOC101927885	uncharacterized LOC101927885; novel transcript
-4.08	0.003314	MYOZ2	myozenin 2
-4.17	0.003501	FAM65B	family with sequence similarity 65, member B
-4.32	0.002624	BCHE	butyrylcholinesterase
-4.38	0.001121	CDH6	cadherin 6, type 2, K-cadherin (fetal kidney)
-4.43	0.002397	BAMBI	BMP and activin membrane-bound inhibitor; BMP and activin membrane-bound inhibitor homolog (Xenopus laevis)
-4.44	0.027785	LINC00842	long intergenic non-protein coding RNA 842; novel transcript
-4.44	0.010363	RP11-799N11.1	novel transcript
-4.64	0.040096	MARCH4	membrane-associated ring finger (C3HC4) 4, E3 ubiquitin protein ligase; membrane-associated ring finger (C3HC4) 4
-4.68	0.006237	GALNT5	polypeptide N-acetylgalactosaminyltransferase 5; UDP-N-acetyl-alpha-D-galactosamine:polypeptide N-acetylgalactosaminyltransferase 5 (GalNAc-T5)
-4.72	0.010747	HSPB7	heat shock 27kDa protein family, member 7 (cardiovascular)
-4.8	0.043539	SCUBE3	signal peptide, CUB domain, EGF-like 3; novel EGF-like and CUB domain protein similar to mouse signal peptide, CUB domain, EGF-like 1 (Scube1) and mouse and human CEGP1
-4.87	0.025972	SYT15	synaptotagmin XV
-4.89	0.002222	SLC4A4	solute carrier family 4 (sodium bicarbonate cotransporter), member 4; solute carrier family 4, sodium bicarbonate cotransporter, member 4
-5.12	0.000392	TEK	TEK tyrosine kinase, endothelial
-5.54	0.0017	BST1	bone marrow stromal cell antigen 1
-5.6	0.041873	LOC101927057	uncharacterized LOC101927057; oligodendrocyte myelin glycoprotein
-5.77	0.007521	GRAMD3	GRAM domain containing 3
-5.87	0.020639	PRELP	proline/arginine-rich end leucine-rich repeat protein
-6.01	0.000294	FAM180A	family with sequence similarity 180, member A
-6.32	0.022879	RDH10	retinol dehydrogenase 10 (all-trans)
-6.73	0.040342	LINC01111	long intergenic non-protein coding RNA 1111; novel transcript
-6.79	0.000157	FMN2	formin 2
-6.93	0.003236	RAB3B	RAB3B, member RAS oncogene family
-6.98	0.025815	RP11-760H22.2	putative novel transcript
-6.99	5.7e-05	GREM2	gremlin 2, DAN family BMP antagonist; gremlin 2, cysteine knot superfamily, homolog (Xenopus laevis)
-7.03	0.00141	PRR15	proline rich 15
-7.17	0.044895	KRT18P15	keratin 18 pseudogene 15; keratin 18 (KRT18) pseudogene; keratin 18; microRNA 622; keratin 18 pseudogene 17; keratin 18 pseudogene 5; keratin 18 pseudogene 31; keratin 18 pseudogene 58; keratin 18 pseudogene 18; keratin 18 pseudogene 24; keratin 18 pseudogene 22; keratin 18 pseudogene 52; keratin 18 pseudogene 39; keratin 18 pseudogene 32; keratin 18 pseudogene 23; keratin 18 pseudogene 65; kerat…
-7.31	0.000295	PI16	peptidase inhibitor 16
-7.65	0.043862	MIR622	microRNA 622; keratin 18 (KRT18) pseudogene
-7.66	0.003724	ITGBL1	integrin, beta-like 1 (with EGF-like repeat domains)
-7.7	0.000244	TNXB	tenascin XB; tenascin XA (pseudogene); tenascin XA pseudogene
-7.82	0.010874	KRT34	keratin 34; keratin, type I cuticular Ha4-like; novel protein similar to keratin 34 KRT34
-7.99	0.008008	B3GALT2	UDP-Gal:betaGlcNAc beta 1,3-galactosyltransferase, polypeptide 2
-8.21	0.005009	COMP	cartilage oligomeric matrix protein
-8.47	0.001145	MGARP	mitochondria-localized glutamic acid-rich protein; NADH dehydrogenase (ubiquinone) 1, subcomplex unknown, 1, 6kDa
-8.86	7.8e-05	PDE1C	phosphodiesterase 1C, calmodulin-dependent 70kDa
-8.91	0.005106	NPR3	natriuretic peptide receptor 3; natriuretic peptide receptor C/guanylate cyclase C (atrionatriuretic peptide receptor C)
-9.21	0.007594	LINC01018	long intergenic non-protein coding RNA 1018; novel transcript
-9.34	0.003742	FGF9	fibroblast growth factor 9; fibroblast growth factor 9 (glia-activating factor)
-9.83	0.019126	KCNK2	potassium channel, subfamily K, member 2
-9.97	0.000195	KRT16P4	keratin 16 pseudogene 4; keratin 16 pseudogene 5
-9.99	0.000626	TNXB	tenascin XB
-10.63	0.002405	SBSPON	somatomedin B and thrombospondin, type 1 domain containing
-10.97	0.033514	HTR2A	5-hydroxytryptamine (serotonin) receptor 2A, G protein-coupled; 5-hydroxytryptamine (serotonin) receptor 2A
-10.98	0.014817	NRK	Nik related kinase
-11.78	0.006782	DSP	desmoplakin
-12.02	0.000296	OXTR	oxytocin receptor
-13.1	0.008539	KRTAP1-5	keratin associated protein 1-5
-13.86	0.014876	TNFRSF11B	tumor necrosis factor receptor superfamily, member 11b
-13.97	0.000397	KRTAP2-3	keratin associated protein 2-3; keratin associated protein 2-4
-14.59	0.017334	HAPLN1	hyaluronan and proteoglycan link protein 1
-15.22	0.001106	SDPR	serum deprivation response; serum deprivation response (phosphatidylserine binding protein)
-15.85	0.001654	RGS7BP	regulator of G-protein signaling 7 binding protein
-15.9	0.014279	IGFBP5	insulin-like growth factor binding protein 5
-17.64	0.005835	MYH2	myosin, heavy chain 2, skeletal muscle, adult
-17.65	9.1e-05	NOV	nephroblastoma overexpressed; nephroblastoma overexpressed gene
-20.35	0.00259	DKK1	dickkopf WNT signaling pathway inhibitor 1; dickkopf homolog 1 (Xenopus laevis)
-22.42	0.041551	KRT18P10	keratin 18 pseudogene 10; keratin 18 (KRT18) pseudogene
-39.04	4.2e-05	ANKRD1	ankyrin repeat domain 1 (cardiac muscle)

## Sheet: P0-P2
Fold Change (linear) (P0 vs. P2)	ANOVA p-value (P0 vs. P2)	Gene Symbol	Description
53.21	0.000595	SPP1	secreted phosphoprotein 1
53.01	6e-06	CXCL8; IL8	chemokine (C-X-C motif) ligand 8; interleukin 8
36.37	9.8e-05	CXCL5	chemokine (C-X-C motif) ligand 5
33.01	0.000299	FPR3	formyl peptide receptor 3
31.49	0.000618	ANGPT2	angiopoietin 2
29.1	0.000592	MMP9	matrix metallopeptidase 9 (gelatinase B, 92kDa gelatinase, 92kDa type IV collagenase)
28.99	0.001965	MRC1	mannose receptor, C type 1
27.83	0.000193	PLA2G7	phospholipase A2, group VII (platelet-activating factor acetylhydrolase, plasma)
25.27	0.001405	MPEG1	macrophage expressed 1
25.2	0.0023	MRC1	mannose receptor, C type 1
24.33	0.001428	EDNRA	endothelin receptor type A
23.4	0.008218	CD163	CD163 molecule
22.89	0.000359	GUCY1B3	guanylate cyclase 1, soluble, beta 3
20.74	0.000691	RP11-1143G9.4	novel transcript antisense to LYZ
19.34	0.001666	CTSS	cathepsin S
18.83	0.000972	CYBB	cytochrome b-245, beta polypeptide
18.01	0.006015	HLA-DRA	major histocompatibility complex, class II, DR alpha
17.6	0.005146	HLA-DRA; HLA-DQA1	major histocompatibility complex, class II, DR alpha; major histocompatibility complex, class II, DQ alpha 1
16.41	0.000687	FCER1G	Fc fragment of IgE, high affinity I, receptor for; gamma polypeptide
16.15	0.000353	TYROBP	TYRO protein tyrosine kinase binding protein
16.03	0.000727	LAPTM5	lysosomal protein transmembrane 5; lysosomal multispanning membrane protein 5
15.75	0.000674	PECAM1	platelet/endothelial cell adhesion molecule 1; platelet/endothelial cell adhesion molecule
14.37	0.002162	PPBP	pro-platelet basic protein (chemokine (C-X-C motif) ligand 7)
13.64	0.011592	FMO1	flavin containing monooxygenase 1
13.07	0.003465	AIF1	allograft inflammatory factor 1
12.71	0.009384	GPR34	G protein-coupled receptor 34
11.6	0.000263	MMP1	matrix metallopeptidase 1 (interstitial collagenase)
11.58	0.002303	CDH5	cadherin 5, type 2 (vascular endothelium)
11.21	0.026399	CCL11	chemokine (C-C motif) ligand 11
11.11	0.001602	TNFSF10	tumor necrosis factor (ligand) superfamily, member 10
10.42	0.006111	APLN	apelin
10.4	0.000873	GUCY1A3	guanylate cyclase 1, soluble, alpha 3
9.91	0.000677	IGSF6	immunoglobulin superfamily, member 6
9.9	0.008764	POM121L9P	POM121 transmembrane nucleoporin-like 9, pseudogene; POM121 membrane glycoprotein-like 9 (rat) pseudogene
9.66	0.002951	CD14	CD14 molecule
9.59	0.004937	OLFM2	olfactomedin 2
9.51	0.000581	AQP9	aquaporin 9
9.42	0.001188	GPR183	G protein-coupled receptor 183
9.23	0.002131	CD53	CD53 molecule
9.23	5.1e-05	ITGAX	integrin, alpha X (complement component 3 receptor 4 subunit)
9.06	0.000348	GMFG	glia maturation factor, gamma
8.78	0.02731	AC093850.2	novel transcript
8.77	0.012838	ENPEP	glutamyl aminopeptidase (aminopeptidase A)
8.76	6.6e-05	CRISPLD2	cysteine-rich secretory protein LCCL domain containing 2
8.64	0.003935	LYZ	lysozyme
8.61	0.002138	CXCL16	chemokine (C-X-C motif) ligand 16
8.56	0.00061	OLFML2B	olfactomedin-like 2B
8.44	0.007522	IFI30; PIK3R2; AC007192.4	interferon, gamma-inducible protein 30; phosphoinositide-3-kinase, regulatory subunit 2 (beta); novel protein, readthrough between PIK3R2 and IFI30
8.42	0.005657	TREM1	triggering receptor expressed on myeloid cells 1
8.17	0.000473	MERTK	MER proto-oncogene, tyrosine kinase; c-mer proto-oncogene tyrosine kinase
8.01	1.1e-05	RNASE6	ribonuclease, RNase A family, k6
7.95	0.00813	ALPL	alkaline phosphatase, liver/bone/kidney
7.46	0.009388	GPC3	glypican 3
7.45	0.002312	SPARCL1	SPARC-like 1 (hevin)
7.36	0.005714	LY86	lymphocyte antigen 86
7.33	0.002056	C1QC	complement component 1, q subcomponent, C chain
7.1	0.011982	SPON1	spondin 1, extracellular matrix protein
7	0.001059	C5AR1	complement component 5a receptor 1
6.97	0.002811	DIRC1	disrupted in renal carcinoma 1
6.92	0.003782	HLA-DRB3	major histocompatibility complex, class II, DR beta 3
6.77	0.004213	CCDC102B	coiled-coil domain containing 102B
6.51	0.001219	PLXDC1	plexin domain containing 1
6.4	0.002913	HLA-DRB1; LOC100996809; HLA-DRB4; HLA-DRB3; HLA-DQB1; LOC101060835; HLA-DRB5	major histocompatibility complex, class II, DR beta 1; HLA class II histocompatibility antigen, DRB1-10 beta chain-like; major histocompatibility complex, class II, DR beta 4; major histocompatibility complex, class II, DR beta 3; major histocompatibility complex, class II, DQ beta 1; HLA class II histocompatibility antigen, DQ beta 1 chain-like; major histocompatibility complex, class II, DR bet…
6.35	0.00188	KDR	kinase insert domain receptor (a type III receptor tyrosine kinase)
6.31	0.002806	TMEM176B	transmembrane protein 176B
6.29	0.009168	CD84	CD84 molecule
6.29	0.005748	CLIC6	chloride intracellular channel 6
6.28	0.006207	CCR1	chemokine (C-C motif) receptor 1
6.24	0.006482	CLEC7A	C-type lectin domain family 7, member A
6.18	0.000342	ITGB3; RP11-290H9.2	integrin, beta 3 (platelet glycoprotein IIIa, antigen CD61); integrin, beta 3 (platelet glycoprotein IIIa, antigen CD61; novel protein
6.15	0.000379	ALOX5AP	arachidonate 5-lipoxygenase-activating protein
6.15	0.031345	VCAM1	vascular cell adhesion molecule 1
6.1	0.001104	MS4A7	membrane-spanning 4-domains, subfamily A, member 7
6.1	0.00183	PLEKHG1	pleckstrin homology domain containing, family G (with RhoGef domain) member 1
6.09	0.002903	C3orf80; RP11-431I8.1	chromosome 3 open reading frame 80; novel trancript
6.01	0.003301	PLEK	pleckstrin
5.74	0.001238	SYTL2	synaptotagmin-like 2
5.71	0.015837	APOD	apolipoprotein D
5.64	0.004807	C1orf162	chromosome 1 open reading frame 162
5.61	0.009283	COL14A1	collagen, type XIV, alpha 1
5.58	0.001398	SLC22A3	solute carrier family 22 (organic cation transporter), member 3; solute carrier family 22 (extraneuronal monoamine transporter), member 3
5.53	0.000218	MGAT4A	mannosyl (alpha-1,3-)-glycoprotein beta-1,4-N-acetylglucosaminyltransferase, isozyme A
5.45	0.001577	SLAMF8	SLAM family member 8
5.41	0.000302	PILRA	paired immunoglobin-like type 2 receptor alpha
5.33	0.002362	CSF1R	colony stimulating factor 1 receptor
5.3	0.010743	NPL	N-acetylneuraminate pyruvate lyase (dihydrodipicolinate synthase)
5.28	0.000265	LCP1	lymphocyte cytosolic protein 1 (L-plastin)
5.24	0.021805	CD28	CD28 molecule
5.23	0.006135	SLC11A1	solute carrier family 11 (proton-coupled divalent metal ion transporter), member 1; solute carrier family 11 (proton-coupled divalent metal ion transporters), member 1
5.22	0.002999	A2M; HDAC1	alpha-2-macroglobulin; histone deacetylase 1
5.18	0.01746	IGF1	insulin-like growth factor 1 (somatomedin C)
5.18	0.000702	RP1-66C13.3; LGALS9	lectin, galactoside-binding, soluble, 9 (LGALS9) pseudogene; lectin, galactoside-binding, soluble, 9
5.17	9e-06	NCF2	neutrophil cytosolic factor 2
5.13	0.006041	CD86	CD86 molecule
5.07	0.003258	NCKAP1L	NCK-associated protein 1-like
5.03	0.000178	DOCK4	dedicator of cytokinesis 4
5	0.000996	ARHGAP42	Rho GTPase activating protein 42
4.99	0.014906	PLVAP	plasmalemma vesicle associated protein
4.95	0.010774	HMCN1	hemicentin 1
4.93	0.003397	ADAMTS4	ADAM metallopeptidase with thrombospondin type 1 motif, 4
4.93	0.011454	PAG1	phosphoprotein membrane anchor with glycosphingolipid microdomains 1; phosphoprotein associated with glycosphingolipid microdomains 1
4.92	0.008719	NAIP; RP11-497H16.7; RP11-848G14.2; RP11-1305N21.3; RP11-1319K7.1; RP11-1280N14.3	NLR family, apoptosis inhibitory protein; NLR family, apoptosis inhibitory protein (NAIP) pseudogene
4.9	0.035483	EVI2B; CTD-2370N5.3	ecotropic viral integration site 2B; novel protein
4.89	0.003054	HLA-DRB3; HLA-DRB1; LOC100996809; HLA-DRB5; HLA-DRB4	major histocompatibility complex, class II, DR beta 3; major histocompatibility complex, class II, DR beta 1; HLA class II histocompatibility antigen, DRB1-10 beta chain-like; major histocompatibility complex, class II, DR beta 5; major histocompatibility complex, class II, DR beta 4
4.89	2.5e-05	LCP2	lymphocyte cytosolic protein 2 (SH2 domain containing leukocyte protein of 76kDa)
4.81	0.003967	DSC2	desmocollin 2
4.8	0.00882	IL18R1	interleukin 18 receptor 1
4.79	0.000792	PTPRN	protein tyrosine phosphatase, receptor type, N
4.76	0.022541	CADM3	cell adhesion molecule 3
4.7	0.011408	CPM	carboxypeptidase M
4.66	0.00311	CXCR4	chemokine (C-X-C motif) receptor 4
4.66	0.003907	VSIG4	V-set and immunoglobulin domain containing 4
4.56	0.009857	RASGRP3	RAS guanyl releasing protein 3 (calcium and DAG-regulated)
4.54	0.0032	SRPX2	sushi-repeat containing protein, X-linked 2; sushi-repeat-containing protein, X-linked 2
4.49	0.013375	GALNT15	polypeptide N-acetylgalactosaminyltransferase 15; UDP-N-acetyl-alpha-D-galactosamine:polypeptide N-acetylgalactosaminyltransferase 15
4.46	0.041904	ENC1	ectodermal-neural cortex 1 (with BTB domain); ectodermal-neural cortex (with BTB-like domain)
4.45	0.015635	FZD3	frizzled class receptor 3; frizzled homolog 3 (Drosophila)
4.36	0.000649	CCL3L3; CCL3L1	chemokine (C-C motif) ligand 3-like 3; chemokine (C-C motif) ligand 3-like 1
4.32	0.042647	OGN	osteoglycin
4.27	0.000238	COL6A3	collagen, type VI, alpha 3
4.26	0.011242	LRRC25	leucine rich repeat containing 25
4.25	0.039798	SNAI1	snail family zinc finger 1; snail homolog 1 (Drosophila)
4.23	0.000931	RUNX2	runt-related transcription factor 2
4.23	0.011108	TSPAN18	tetraspanin 18
4.22	0.000521	ITGAM	integrin, alpha M (complement component 3 receptor 3 subunit)
4.21	0.003997	APOC1	apolipoprotein C-I
4.21	0.000397	TNC	tenascin C
4.18	0.018503	GXYLT2	glucoside xylosyltransferase 2
4.12	0.000307	CTHRC1	collagen triple helix repeat containing 1
4.09	0.001115	DCHS1	dachsous cadherin-related 1; dachsous 1 (Drosophila)
4.08	0.013491	CD74	CD74 molecule, major histocompatibility complex, class II invariant chain
4.05	6e-06	CLIC2	chloride intracellular channel 2
4.05	0.006413	PLAU	plasminogen activator, urokinase
4.03	0.006531	MYH15	myosin, heavy chain 15
4.02	0.01294	TMEM133	transmembrane protein 133
3.98	0.011347	FYB	FYN binding protein; FYN binding protein (FYB-120/130)
3.96	0.002183	MBOAT1	membrane bound O-acyltransferase domain containing 1
3.96	0.021969	PCDHB4	protocadherin beta 4
3.9	0.010745	TTYH2	tweety family member 2; tweety homolog 2 (Drosophila)
3.9	0.02676	ZNF267	zinc finger protein 267
3.89	0.002864	PIK3AP1	phosphoinositide-3-kinase adaptor protein 1
3.89	0.011244	RNF152	ring finger protein 152
3.88	0.004082	TNFRSF1B	tumor necrosis factor receptor superfamily, member 1B
3.81	0.000767	CASC15; LINC00340	cancer susceptibility candidate 15 (non-protein coding); long intergenic non-protein coding RNA 340
3.77	0.029237	FLT1	fms-related tyrosine kinase 1; fms-related tyrosine kinase 1 (vascular endothelial growth factor/vascular permeability factor receptor)
3.74	0.0163	LOC100507460	uncharacterized LOC100507460
3.72	0.004219	DOCK2	dedicator of cytokinesis 2
3.72	0.00383	ELMO1	engulfment and cell motility 1
3.71	0.025464	PARP8	poly (ADP-ribose) polymerase family, member 8
3.68	0.016231	CD93	CD93 molecule
3.64	0.005593	CSF2RA	colony stimulating factor 2 receptor, alpha, low-affinity (granulocyte-macrophage)
3.64	0.000856	CYP27A1	cytochrome P450, family 27, subfamily A, polypeptide 1
3.63	0.03276	CCL4	chemokine (C-C motif) ligand 4
3.62	0.003073	LIPG	lipase, endothelial
3.6	0.000527	FAM49A	family with sequence similarity 49, member A
3.6	0.007031	PTGER4	prostaglandin E receptor 4 (subtype EP4)
3.59	0.006237	ADAM19	ADAM metallopeptidase domain 19; ADAM metallopeptidase domain 19 (meltrin beta)
3.56	0.001833	TM4SF18	transmembrane 4 L six family member 18
3.55	0.00573	CCL8	chemokine (C-C motif) ligand 8
3.54	0.000181	LILRB3; LILRP1; LILRA6	leukocyte immunoglobulin-like receptor, subfamily B (with TM and ITIM domains), member 3; leukocyte immunoglobulin-like receptor pseudogene 1; leukocyte immunoglobulin-like receptor, subfamily A (with TM domain), member 6
3.53	0.010719	IQGAP2	IQ motif containing GTPase activating protein 2
3.5	0.011376	TREM2	triggering receptor expressed on myeloid cells 2
3.47	0.013192	ECSCR	endothelial cell surface expressed chemotaxis and apoptosis regulator; endothelial cell-specific chemotaxis regulator
3.47	0.000593	XAF1	XIAP associated factor 1
3.45	0.007361	RAMP2	receptor (G protein-coupled) activity modifying protein 2
3.43	0.000339	GPR4	G protein-coupled receptor 4
3.42	0.009895	HLA-DPA1	major histocompatibility complex, class II, DP alpha 1; major histocompatibility complex class II DP alpha 1
3.42	0.015023	STAB1	stabilin 1
3.41	0.003197	ATP6V0D2	ATPase, H+ transporting, lysosomal 38kDa, V0 subunit d2
3.41	0.020292	SCG2	secretogranin II; secretogranin II (chromogranin C)
3.39	8.9e-05	LINC01272; RP11-290F20.3	long intergenic non-protein coding RNA 1272; novel transcript
3.36	0.015185	CCL13	chemokine (C-C motif) ligand 13
3.34	0.017091	ROR1-AS1; RP11-24J23.2	ROR1 antisense RNA 1; novel transcript
3.32	0.035143	TMEM150C	transmembrane protein 150C
3.28	0.041419	GGT5	gamma-glutamyltransferase 5
3.27	0.01868	HEY2	hes-related family bHLH transcription factor with YRPW motif 2; hairy/enhancer-of-split related with YRPW motif 2
3.27	0.002955	HPGDS	hematopoietic prostaglandin D synthase
3.26	0.004317	AOC3	amine oxidase, copper containing 3; amine oxidase, copper containing 3 (vascular adhesion protein 1)
3.26	0.040428	ROCK1P1	Rho-associated, coiled-coil containing protein kinase 1 pseudogene 1
3.25	0.003319	APCDD1	adenomatosis polyposis coli down-regulated 1
3.25	0.030594	AVPR1A	arginine vasopressin receptor 1A
3.2	0.003054	PIM1	Pim-1 proto-oncogene, serine/threonine kinase; pim-1 oncogene
3.17	0.026648	CPA3	carboxypeptidase A3 (mast cell)
3.17	0.017485	HEPH	hephaestin
3.16	0.035946	CH25H	cholesterol 25-hydroxylase
3.16	0.034807	G0S2	G0/G1 switch 2; G0/G1switch 2
3.15	0.008336	BCL6B	B-cell CLL/lymphoma 6, member B
3.14	0.000511	EPSTI1	epithelial stromal interaction 1 (breast)
3.14	0.01588	RAB42	RAB42, member RAS oncogene family
3.13	0.039382	IL1RL1	interleukin 1 receptor-like 1
3.12	0.014839	ROS1; SLC34A2	ROS proto-oncogene 1 , receptor tyrosine kinase; c-ros oncogene 1 , receptor tyrosine kinase; solute carrier family 34 (type II sodium/phosphate contransporter), member 2
3.11	0.039588	MYCT1	myc target 1
3.1	0.038853	CD180	CD180 molecule
3.1	0.0234	CXorf36	chromosome X open reading frame 36
3.08	0.020809	CES1; LOC100653057	carboxylesterase 1; liver carboxylesterase 1-like
3.08	0.015111	CLEC5A	C-type lectin domain family 5, member A
3.08	0.00406	HAVCR2	hepatitis A virus cellular receptor 2
3.07	0.000931	RGS1	regulator of G-protein signaling 1
3.05	0.005953	SERPINF1	serpin peptidase inhibitor, clade F (alpha-2 antiplasmin, pigment epithelium derived factor), member 1
3.04	0.003887	AGTR1	angiotensin II receptor, type 1
3.03	0.008424	ABCA1	ATP-binding cassette, sub-family A (ABC1), member 1
3.03	0.014509	FAM101B	family with sequence similarity 101, member B
3.02	0.006237	CD209	CD209 molecule
3.02	0.018923	PALMD	palmdelphin
3.01	0.001298	BCL2	B-cell CLL/lymphoma 2
3	0.001364	MCTP1	multiple C2 domains, transmembrane 1
2.98	0.001282	LAMA4	laminin, alpha 4
2.98	0.000456	PTPRE	protein tyrosine phosphatase, receptor type, E
2.97	2.5e-05	TSPAN15	tetraspanin 15
2.96	0.010105	HTR2B	5-hydroxytryptamine (serotonin) receptor 2B, G protein-coupled; 5-hydroxytryptamine (serotonin) receptor 2B
2.96	0.003067	LOC101928188; RP11-426C22.4	uncharacterized LOC101928188; novel transcript
2.96	0.013547	PCDHB15	protocadherin beta 15
2.94	0.045959	HAS2	hyaluronan synthase 2
2.93	0.008423	NRROS	negative regulator of reactive oxygen species; leucine rich repeat containing 33
2.92	0.013466	GPNMB	glycoprotein (transmembrane) nmb
2.92	0.001072	KYNU	kynureninase; kynureninase (L-kynurenine hydrolase)
2.91	0.020848	DLL4	delta-like 4 (Drosophila)
2.9	0.00336	PLXNC1	plexin C1
2.9	0.006515	TLR3	toll-like receptor 3
2.89	0.020656	AP000695.4	putative novel transcript
2.89	0.000361	FIBIN	fin bud initiation factor homolog (zebrafish)
2.88	0.011786	RASSF2	Ras association (RalGDS/AF-6) domain family member 2
2.86	0.012787	ESAM	endothelial cell adhesion molecule
2.86	0.000545	GIMAP4	GTPase, IMAP family member 4
2.85	0.019497	KDM7A; JHDM1D	lysine (K)-specific demethylase 7A; jumonji C domain containing histone demethylase 1 homolog D (S. cerevisiae)
2.85	0.011855	MILR1	mast cell immunoglobulin-like receptor 1
2.85	0.012454	TLR1	toll-like receptor 1
2.83	0.012221	CD34	CD34 molecule
2.83	0.009264	MMD	monocyte to macrophage differentiation-associated
2.82	0.005353	CD82	CD82 molecule
2.82	0.01869	PTGS2	prostaglandin-endoperoxide synthase 2 (prostaglandin G/H synthase and cyclooxygenase)
2.81	0.030075	BIN2	bridging integrator 2
2.8	0.001312	HSD17B14	hydroxysteroid (17-beta) dehydrogenase 14
2.8	0.004426	TES	testis derived transcript (3 LIM domains)
2.79	0.00021	F11R; RP11-544M22.13	F11 receptor; novel transcript, TSTD1 - F11R readthrough
2.78	0.001294	AC007879.7	putative novel transcript
2.77	0.008475	HCK	HCK proto-oncogene, Src family tyrosine kinase; hemopoietic cell kinase
2.77	0.019248	HLA-DMB; HLA-DMA	major histocompatibility complex, class II, DM beta; major histocompatibility complex class II DM beta; major histocompatibility complex, class II, DM alpha; major histocompatibility complex class II DM alpha
2.77	0.003141	PTPRC	protein tyrosine phosphatase, receptor type, C
2.75	0.016253	ST8SIA4	ST8 alpha-N-acetyl-neuraminide alpha-2,8-sialyltransferase 4
2.74	0.005533	CD37	CD37 molecule
2.73	0.002913	ADRBK2	adrenergic, beta, receptor kinase 2
2.73	0.026541	CD163L1	CD163 molecule-like 1
2.73	0.033307	LOC101927880	uncharacterized LOC101927880
2.73	0.003319	NPAS2	neuronal PAS domain protein 2
2.73	0.014192	S100A9	S100 calcium binding protein A9
2.72	0.001419	HBEGF	heparin-binding EGF-like growth factor
2.72	0.015229	MCAM; MIR6756	melanoma cell adhesion molecule; microRNA 6756
2.72	0.030703	PITPNC1	phosphatidylinositol transfer protein, cytoplasmic 1
2.71	0.008046	ARHGAP25	Rho GTPase activating protein 25
2.71	0.029441	LILRA6	leukocyte immunoglobulin-like receptor, subfamily A (with TM domain), member 6
2.7	0.001418	IL2RG	interleukin 2 receptor, gamma; interleukin 2 receptor, gamma (severe combined immunodeficiency)
2.7	0.011566	LYVE1	lymphatic vessel endothelial hyaluronan receptor 1
2.69	0.046654	RASD1	RAS, dexamethasone-induced 1
2.68	0.002984	ADAP2	ArfGAP with dual PH domains 2
2.68	0.001435	CCL2	chemokine (C-C motif) ligand 2
2.68	0.001747	GPRIN3	GPRIN family member 3
2.68	0.000341	IFI44L	interferon-induced protein 44-like
2.68	0.036896	LINC01094; RP11-792D21.2	long intergenic non-protein coding RNA 1094; novel transcript
2.68	0.028422	LOC441081; LOC101929573; LOC101060368; LOC101929599; LOC101929812; LOC728093; LOC101928967; LOC101929545; RP11-98J23.1; RP11-497H16.2; RP11-589F5.3; RP11-497H16.6; RP11-848G14.5; RP11-124L9.3; RP11-124L9.4; RP11-1305N21.2	POM121 membrane glycoprotein (rat) pseudogene; putative POM121-like protein 1-like; POM121 membrane glycoprotein-like (POM121L1) pseudogene; POM121 membrane glycoprotein-like 1 (POM121L1) pseudogene; POM121 membrane glycoprotein (POM121) pseudogene
2.67	0.049083	AIM1	absent in melanoma 1
2.66	0.014588	GAS7	growth arrest-specific 7
2.66	0.022223	HLA-DRB4	major histocompatibility complex, class II, DR beta 4; major histocompatibility complex class II DR beta 4
2.66	0.003404	LBR	lamin B receptor
2.66	0.001526	NAMPT; NAMPTL	nicotinamide phosphoribosyltransferase; nicotinamide phosphoribosyltransferase-like
2.66	0.024621	NOTCH2NL	notch 2 N-terminal like; Notch homolog 2 (Drosophila) N-terminal like
2.65	0.007911	ANGPTL2	angiopoietin-like 2
2.65	0.001385	IFI44	interferon-induced protein 44
2.65	0.044994	OMD	osteomodulin
2.64	0.018281	EMCN	endomucin
2.63	0.038361	CD200R1	CD200 receptor 1
2.63	0.00343	MGC24103	uncharacterized MGC24103
2.63	0.001314	MS4A4A	membrane-spanning 4-domains, subfamily A, member 4A; membrane-spanning 4-domains, subfamily A, member 4
2.61	0.000148	RP1-142L7.5	novel transcript
2.61	0.00809	SLC16A10	solute carrier family 16 (aromatic amino acid transporter), member 10; solute carrier family 16, member 10 (aromatic amino acid transporter)
2.61	0.001319	SMIM3	small integral membrane protein 3
2.6	0.002214	ADAMTS9	ADAM metallopeptidase with thrombospondin type 1 motif, 9
2.6	0.005396	ZNF93	zinc finger protein 93
2.59	0.015323	LYN	LYN proto-oncogene, Src family tyrosine kinase; v-yes-1 Yamaguchi sarcoma viral related oncogene homolog
2.59	4.2e-05	SEMA6B	sema domain, transmembrane domain (TM), and cytoplasmic domain, (semaphorin) 6B
2.58	0.035444	COLEC12	collectin sub-family member 12
2.58	0.017704	FCGR1A; FCGR1B	Fc fragment of IgG, high affinity Ia, receptor (CD64); Fc fragment of IgG, high affinity Ib, receptor (CD64)
2.58	0.001636	PLAUR	plasminogen activator, urokinase receptor
2.58	0.013184	VWF	von Willebrand factor
2.57	0.02749	BEND5	BEN domain containing 5
2.57	0.00376	FHL3	four and a half LIM domains 3
2.57	0.04695	HLA-DQA2; HLA-DQA1; LOC100509457	major histocompatibility complex, class II, DQ alpha 2; major histocompatibility complex, class II, DQ alpha 1; HLA class II histocompatibility antigen, DQ alpha 1 chain-like
2.56	0.018911	RP11-70J12.1	putative novel transcript
2.56	0.000155	THEMIS2	thymocyte selection associated family member 2
2.55	0.008819	KIF26B	kinesin family member 26B
2.54	0.000503	DNM1	dynamin 1
2.54	0.007918	ITGA1; PELO	integrin, alpha 1; pelota homolog (Drosophila)
2.54	0.016454	PTPN6	protein tyrosine phosphatase, non-receptor type 6
2.54	0.000983	SNX10	sorting nexin 10
2.53	0.023714	ACTA2	actin, alpha 2, smooth muscle, aorta
2.52	0.003967	ALOX5	arachidonate 5-lipoxygenase
2.52	0.002484	HLA-B	major histocompatibility complex, class I, B
2.52	0.002801	SLAMF7	SLAM family member 7
2.51	0.000859	CD4	CD4 molecule
2.51	0.032631	LPPR4; RP4-788L13.1	lipid phosphate phosphatase-related protein type 4; plasticity related gene 1 (PRG1)
2.5	0.004399	LOC101927345; LOC101059949; ANKRD20A12P	uncharacterized LOC101927345; ankyrin repeat domain-containing protein 20A2-like; ankyrin repeat domain 20 family, member A12, pseudogene
2.5	0.010403	TSPAN2	tetraspanin 2
2.48	0.01865	C1orf54	chromosome 1 open reading frame 54
2.48	0.00175	EPHB2	EPH receptor B2
2.48	0.011361	RP11-118A3.1	novel transcript
2.47	0.004746	SLC37A2	solute carrier family 37 (glucose-6-phosphate transporter), member 2; solute carrier family 37 (glycerol-3-phosphate transporter), member 2
2.46	0.009375	NID2	nidogen 2 (osteonidogen)
2.45	0.001423	DCSTAMP	dendrocyte expressed seven transmembrane protein
2.45	0.035821	MIR143HG	MIR143 host gene (non-protein coding); novel transcript
2.45	0.01126	PELI1	pellino E3 ubiquitin protein ligase 1; pellino homolog 1 (Drosophila)
2.45	0.001747	SOX4	SRY (sex determining region Y)-box 4
2.45	0.016593	WSB1	WD repeat and SOCS box containing 1; WD repeat and SOCS box-containing 1
2.44	0.047256	GPR65	G protein-coupled receptor 65
2.44	0.034132	RP11-430B1.1	novel transcript, intronic to MAPK6
2.43	0.000884	GATM	glycine amidinotransferase (L-arginine:glycine amidinotransferase)
2.43	0.029006	PLEKHH2	pleckstrin homology domain containing, family H (with MyTH4 domain) member 2
2.43	0.035056	SUCNR1	succinate receptor 1
2.43	0.016468	SULF2	sulfatase 2
2.43	0.038076	TGFB1	transforming growth factor, beta 1
2.42	0.017729	HLA-DPB1	major histocompatibility complex, class II, DP beta 1
2.41	0.021355	HEYL	hes-related family bHLH transcription factor with YRPW motif-like; hairy/enhancer-of-split related with YRPW motif-like
2.41	0.016263	PDE3A	phosphodiesterase 3A, cGMP-inhibited
2.4	0.01352	CES1; LOC100653057; LOC100653086; CES1P1; CES1P2	carboxylesterase 1; liver carboxylesterase 1-like; uncharacterized LOC100653086; carboxylesterase 1 pseudogene 1; carboxylesterase 1 pseudogene 2
2.4	0.000601	FILIP1	filamin A interacting protein 1
2.4	0.009032	LOC151760; RP11-553A10.1	uncharacterized LOC151760; novel protein (LOC151760)
2.39	0.044514	CEP95	centrosomal protein 95kDa
2.39	0.006892	HLA-DMB; HLA-DMA; XXbac-BPG181M17.5	major histocompatibility complex, class II, DM beta; major histocompatibility complex class II DM beta; major histocompatibility complex, class II, DM alpha; major histocompatibility complex class II DM alpha; novel major histocompatibility complex, class II, DM alpha (HLA-DMA) and major histocompatibility complex, class II, DM beta (HLA-DMB) protein
2.39	0.016721	IL10RA	interleukin 10 receptor, alpha
2.39	0.008291	KLF10	Kruppel-like factor 10
2.39	0.002742	LAMB1	laminin, beta 1
2.39	0.000188	PREX1	phosphatidylinositol-3,4,5-trisphosphate-dependent Rac exchange factor 1
2.38	0.00528	KCNE4	potassium voltage-gated channel, Isk-related family, member 4
2.38	0.009347	SLC1A3	solute carrier family 1 (glial high affinity glutamate transporter), member 3
2.37	0.005004	LOC102725257; RP11-1L12.3	uncharacterized LOC102725257; novel transcript
2.37	0.001146	SMA4; NAIP; RP11-1319K7.1; RP11-497H16.7; RP11-848G14.2; RP11-1280N14.3; RP11-1305N21.3; SMA5	glucuronidase, beta pseudogene; NLR family, apoptosis inhibitory protein; NLR family, apoptosis inhibitory protein (NAIP) pseudogene
2.36	0.007663	SLC18B1	solute carrier family 18, subfamily B, member 1
2.36	0.005167	SPOCD1	SPOC domain containing 1
2.36	0.010713	ZNF280D; LOC145783	zinc finger protein 280D; uncharacterized LOC145783
2.35	0.000277	MAGED4B; MAGED4; SNORA11D; SNORA11E	melanoma antigen family D, 4B; melanoma antigen family D, 4; small nucleolar RNA, H/ACA box 11D; small nucleolar RNA, H/ACA box 11E
2.35	0.023349	PREX2	phosphatidylinositol-3,4,5-trisphosphate-dependent Rac exchange factor 2
2.33	0.007801	RP11-360F5.3	putative novel transcript
2.33	0.028397	STEAP2	STEAP family member 2, metalloreductase; six transmembrane epithelial antigen of the prostate 2
2.32	0.02678	C1QB	complement component 1, q subcomponent, B chain
2.32	0.002269	CCL4L2; CCL4L1; CCL4	chemokine (C-C motif) ligand 4-like 2; chemokine (C-C motif) ligand 4-like 1; chemokine (C-C motif) ligand 4
2.32	0.01569	GGT1; GGT3P; GGT8P; GGTLC2; GGTLC1; GGT2; LOC100132705	gamma-glutamyltransferase 1; gamma-glutamyltransferase 3 pseudogene; gamma-glutamyltransferase 8 pseudogene; gamma-glutamyltransferase light chain 2; gamma-glutamyltransferase light chain 1; gamma-glutamyltransferase 2; immunoglobulin superfamily member 3-like; gamma-glutamyltransferase 1 (GGT1) pseudogene; pseudogene similar to part of gamma-glutamyltransferase family protein pseudogene
2.32	0.011719	SAMHD1	SAM domain and HD domain 1
2.31	0.004001	MME	membrane metallo-endopeptidase
2.31	0.001827	MSR1	macrophage scavenger receptor 1
2.3	0.005717	HLA-DMB; HLA-DMA; XXbac-BPG181M17.5	major histocompatibility complex, class II, DM beta; major histocompatibility complex class II DM beta; major histocompatibility complex, class II, DM alpha; major histocompatibility complex class II DM alpha; novel major histocompatibility complex, class II, DM alpha (HLA-DMA) and major histocompatibility complex, class II, DM beta (HLA-DMB) protein
2.3	0.002909	MAFB	v-maf avian musculoaponeurotic fibrosarcoma oncogene homolog B; v-maf musculoaponeurotic fibrosarcoma oncogene homolog B (avian)
2.3	0.003032	NETO2	neuropilin (NRP) and tolloid (TLL)-like 2
2.3	0.031065	SOBP	sine oculis binding protein homolog (Drosophila)
2.29	0.025116	PRICKLE1	prickle homolog 1 (Drosophila)
2.29	0.000242	PRICKLE2	prickle homolog 2 (Drosophila)
2.28	0.001419	ARRB2	arrestin, beta 2
2.28	0.020687	TNFAIP8L1	tumor necrosis factor, alpha-induced protein 8-like 1
2.27	0.044752	STXBP5-AS1	STXBP5 antisense RNA 1; novel transcript, antisense to STXBP5
2.26	0.000916	DMXL2	Dmx-like 2
2.26	0.001423	ETS1	v-ets avian erythroblastosis virus E26 oncogene homolog 1; v-ets erythroblastosis virus E26 oncogene homolog 1 (avian)
2.25	0.042999	FRRS1	ferric-chelate reductase 1
2.25	0.044351	PDK3	pyruvate dehydrogenase kinase, isozyme 3
2.24	0.013019	FABP4	fatty acid binding protein 4, adipocyte
2.24	0.015201	ITGA5	integrin, alpha 5 (fibronectin receptor, alpha polypeptide)
2.24	0.003226	MDK	midkine (neurite growth-promoting factor 2)
2.24	0.029998	SYNPO	synaptopodin
2.24	0.005722	TDO2	tryptophan 2,3-dioxygenase
2.23	0.006126	C3AR1	complement component 3a receptor 1
2.23	0.025589	DDIT4	DNA-damage-inducible transcript 4
2.23	0.000454	SCD	stearoyl-CoA desaturase (delta-9-desaturase)
2.22	0.043997	DDX26B	DEAD/H (Asp-Glu-Ala-Asp/His) box polypeptide 26B
2.22	0.008148	SYK	spleen tyrosine kinase
2.21	0.011712	FMNL3	formin-like 3; Formin-like protein 3
2.21	0.019227	GAREM	GRB2 associated, regulator of MAPK1
2.2	0.020402	HMOX1	heme oxygenase (decycling) 1
2.2	0.010782	MAP3K5	mitogen-activated protein kinase kinase kinase 5
2.2	0.00192	REPS2	RALBP1 associated Eps domain containing 2
2.2	0.020796	TGFB3	transforming growth factor, beta 3
2.2	0.022512	TMEM87B	transmembrane protein 87B
2.19	0.005232	ARG2	arginase 2; arginase, type II
2.19	0.026559	GBP1	guanylate binding protein 1, interferon-inducible
2.19	0.00968	GBP4	guanylate binding protein 4
2.19	0.000242	MAGED4; MAGED4B; SNORA11D; SNORA11E	melanoma antigen family D, 4; melanoma antigen family D, 4B; small nucleolar RNA, H/ACA box 11D; small nucleolar RNA, H/ACA box 11E
2.19	0.001131	MYO1F	myosin IF
2.19	0.030702	NOTCH3	notch 3
2.18	0.038807	CYYR1	cysteine/tyrosine-rich 1
2.18	0.008914	HLA-DMA	major histocompatibility complex, class II, DM alpha; major histocompatibility complex class II DM alpha
2.18	0.04329	RNF144A	ring finger protein 144A
2.17	0.031728	DUSP6	dual specificity phosphatase 6
2.17	0.009315	PRKX	protein kinase, X-linked
2.17	0.015145	RNASE1	ribonuclease, RNase A family, 1 (pancreatic)
2.16	0.046409	CCL5	chemokine (C-C motif) ligand 5
2.16	0.018996	CYP7B1	cytochrome P450, family 7, subfamily B, polypeptide 1
2.16	0.042507	ZNF208	zinc finger protein 208
2.15	0.017802	CD40	CD40 molecule, TNF receptor superfamily member 5
2.15	0.049836	GSTM5	glutathione S-transferase mu 5
2.15	0.035782	KCNJ15	potassium inwardly-rectifying channel, subfamily J, member 15
2.15	0.007621	RNF122	ring finger protein 122
2.15	0.009528	VEGFA	vascular endothelial growth factor A
2.15	0.010831	WAS	Wiskott-Aldrich syndrome; Wiskott-Aldrich syndrome (eczema-thrombocytopenia)
2.14	0.001867	CPVL	carboxypeptidase, vitellogenic-like
2.14	0.004796	LGI2	leucine-rich repeat LGI family, member 2
2.13	0.014904	AP000695.6	putative novel transcript
2.13	0.035113	JAK2	Janus kinase 2
2.13	0.004172	KIF13B	kinesin family member 13B
2.13	0.03536	NCF4	neutrophil cytosolic factor 4, 40kDa
2.13	0.013767	PDE1B	phosphodiesterase 1B, calmodulin-dependent
2.13	0.032516	RASGRF2	Ras protein-specific guanine nucleotide-releasing factor 2
2.13	0.00099	SCIMP	SLP adaptor and CSK interacting membrane protein
2.12	0.017699	EPB41L4A	erythrocyte membrane protein band 4.1 like 4A
2.12	0.022879	LINC01057; RP11-86H7.1	long intergenic non-protein coding RNA 1057; novel transcript
2.11	0.042475	AGTPBP1	ATP/GTP binding protein 1
2.11	0.00867	BAZ1A	bromodomain adjacent to zinc finger domain, 1A
2.11	0.010584	CTSG	cathepsin G
2.11	0.004495	JAKMIP2	janus kinase and microtubule interacting protein 2; Janus kinase and microtubule interacting protein 2
2.11	0.00402	OAS2	2-5-oligoadenylate synthetase 2, 69/71kDa; 2'-5'-oligoadenylate synthetase 2, 69/71kDa
2.11	0.036977	RP11-626H12.2	novel transcript
2.11	0.011906	RPLP0P2	ribosomal protein, large, P0 pseudogene 2
2.1	8.1e-05	AC112721.2	novel protein (LOC728009)
2.1	0.022851	CHST1	carbohydrate (keratan sulfate Gal-6) sulfotransferase 1
2.1	0.000214	ENTPD1	ectonucleoside triphosphate diphosphohydrolase 1
2.1	0.010283	FAM105A	family with sequence similarity 105, member A
2.1	0.027096	LIF	leukemia inhibitory factor; leukemia inhibitory factor (cholinergic differentiation factor)
2.1	0.030415	MPP1	membrane protein, palmitoylated 1, 55kDa
2.1	0.012439	PRDM1	PR domain containing 1, with ZNF domain
2.09	0.006319	CYP2S1	cytochrome P450, family 2, subfamily S, polypeptide 1
2.09	0.01607	TEAD2	TEA domain family member 2
2.09	0.017194	ZNF644	zinc finger protein 644
2.08	0.010536	PLTP	phospholipid transfer protein
2.08	0.001328	RP11-27M24.1	novel transcript, antisense to EMP2
2.08	0.009189	TMEM176A	transmembrane protein 176A
2.07	0.016788	B3GNT2	UDP-GlcNAc:betaGal beta-1,3-N-acetylglucosaminyltransferase 2
2.07	0.004203	FERMT3	fermitin family member 3; Fermitin family homolog 3
2.07	0.010538	SNAI2	snail family zinc finger 2; snail homolog 2 (Drosophila)
2.06	0.000293	GPC6	glypican 6
2.06	0.038256	IVNS1ABP	influenza virus NS1A binding protein
2.06	0.025902	LOC100132741; LINC00891	uncharacterized LOC100132741; long intergenic non-protein coding RNA 891
2.06	0.03623	PDGFRA; FIP1L1	platelet-derived growth factor receptor, alpha polypeptide; factor interacting with PAPOLA and CPSF1; FIP1 like 1 (S. cerevisiae)
2.05	0.04092	PLCB1	phospholipase C, beta 1 (phosphoinositide-specific)
2.05	0.020474	PPIF	peptidylprolyl isomerase F
2.04	0.023243	C1QA	complement component 1, q subcomponent, A chain
2.04	0.010577	LGR4	leucine-rich repeat containing G protein-coupled receptor 4; leucine-rich repeat-containing G protein-coupled receptor 4
2.04	0.005872	MS4A6A	membrane-spanning 4-domains, subfamily A, member 6A
2.04	0.00214	ROBO4	roundabout, axon guidance receptor, homolog 4 (Drosophila); roundabout homolog 4, magic roundabout (Drosophila)
2.04	0.00416	TPSB2; TPSAB1	tryptase beta 2 (gene/pseudogene); tryptase alpha/beta 1; tryptase beta 2
2.03	0.008284	COL5A3	collagen, type V, alpha 3
2.03	0.004542	IL3RA	interleukin 3 receptor, alpha (low affinity)
2.03	0.007586	LSP1	lymphocyte-specific protein 1
2.02	0.013179	C4orf32	chromosome 4 open reading frame 32
2.02	0.001365	COL3A1	collagen, type III, alpha 1
2.02	0.015186	MXRA5	matrix-remodelling associated 5
2.02	0.017672	PLBD1	phospholipase B domain containing 1; Putative phospholipase B-like 1
2.02	0.015001	PLN	phospholamban
2.02	0.002545	VWF; VWFP1	von Willebrand factor; von Willebrand factor pseudogene 1
2.01	0.006362	ENO2	enolase 2 (gamma, neuronal)
2.01	0.001971	HLA-L	major histocompatibility complex, class I, L (pseudogene); major histocompatibility complex, class I, L
2.01	0.004866	SGPL1	sphingosine-1-phosphate lyase 1
2.01	0.006535	SIGLEC9	sialic acid binding Ig-like lectin 9
-2.01	0.03017	METTL24	methyltransferase like 24
-2.01	0.00318	NOG	noggin
-2.01	0.040388	TRPC4	transient receptor potential cation channel, subfamily C, member 4
-2.02	0.008775	ARSK	arylsulfatase family, member K
-2.02	0.00828	CD59	CD59 molecule, complement regulatory protein
-2.02	0.001924	CITED2	Cbp/p300-interacting transactivator, with Glu/Asp-rich carboxy-terminal domain, 2
-2.02	0.03577	CLU	clusterin
-2.02	0.035596	MAP6	microtubule-associated protein 6
-2.03	0.016406	NEK7	NIMA-related kinase 7; NIMA (never in mitosis gene a)-related kinase 7
-2.04	0.003224	FAM20B	family with sequence similarity 20, member B
-2.05	0.009625	BRINP1; DBC1	bone morphogenetic protein/retinoic acid inducible neural-specific 1; deleted in bladder cancer 1
-2.05	0.030205	IFIT2	interferon-induced protein with tetratricopeptide repeats 2
-2.06	0.008638	AFAP1	actin filament associated protein 1
-2.06	0.007444	ATP10D	ATPase, class V, type 10D; ATPase, class V, type 10D (ATP10D)
-2.06	0.000334	FAM86EP	family with sequence similarity 86, member A pseudogene; family with sequence similarity 86, member E, pseudogene
-2.06	0.000802	GLRB	glycine receptor, beta
-2.06	0.004584	KIRREL3	kin of IRRE like 3 (Drosophila)
-2.06	0.048719	RASA4; RASA4B; POLR2J4; AC004985.12; RP11-514P8.6; RP11-514P8.8; RP5-1022I14.1; RP5-1165K10.2	RAS p21 protein activator 4; RAS p21 protein activator 4B; polymerase (RNA) II (DNA directed) polypeptide J4, pseudogene; RAS p21 protein activator 4 (RASA4) pseudogene; novel protein, UPK3BL-RASA4 readthrough; novel transcript, readthrough between POLR2J3-RASA4B; novel transcript, POLR2J4 pseudogene-UPLP pseudogene-RASA4 pseudogene readthrough; novel transcript, POLR2J4 pseudogene-RASA4 pseudoge…
-2.07	0.047011	ADAMTSL5	ADAMTS-like 5
-2.07	0.013991	MANSC1	MANSC domain containing 1
-2.07	0.006563	SLC25A4	solute carrier family 25 (mitochondrial carrier; adenine nucleotide translocator), member 4
-2.07	0.004586	SPTAN1	spectrin, alpha, non-erythrocytic 1; spectrin, alpha, non-erythrocytic 1 (alpha-fodrin)
-2.08	0.009916	FADS3	fatty acid desaturase 3; Fatty acid desaturase 3
-2.08	0.000591	LOC100293704; MIR8072; RP13-942N8.1	uncharacterized LOC100293704; microRNA 8072; novel transcript
-2.08	0.006155	OSBPL8	oxysterol binding protein-like 8
-2.08	0.001606	PVR	poliovirus receptor
-2.08	0.021313	RHOJ	ras homolog family member J; ras homolog gene family, member J
-2.09	0.016754	ARHGAP23P1; ARHGAP23; RP11-1166P10.1	Rho GTPase activating protein 23 pseudogene 1; Rho GTPase activating protein 23 (ARHGAP23) pseudogene; Rho GTPase activating protein 23
-2.09	0.045659	MIR3188	microRNA 3188
-2.09	0.023389	PRKCA	protein kinase C, alpha
-2.1	0.001522	LYPD6B	LY6/PLAUR domain containing 6B
-2.1	0.010758	RP11-254I22.1	novel transcript
-2.1	0.042013	SCN8A	sodium channel, voltage gated, type VIII, alpha subunit
-2.1	0.024195	TRAJ59	T cell receptor alpha joining 59 (non-functional)
-2.12	0.000643	C10orf54	chromosome 10 open reading frame 54
-2.12	0.043033	SERPINE2	serpin peptidase inhibitor, clade E (nexin, plasminogen activator inhibitor type 1), member 2
-2.13	0.004269	ANXA8; ANXA8L1; LOC100996760; LOC102725207	annexin A8; annexin A8-like 1; uncharacterized LOC100996760; annexin A8-like
-2.13	0.003258	HEBP1	heme binding protein 1
-2.13	0.032465	PAPSS2	3-phosphoadenosine 5-phosphosulfate synthase 2; 3'-phosphoadenosine 5'-phosphosulfate synthase 2
-2.14	0.033068	DAGLB	diacylglycerol lipase, beta
-2.14	0.027106	HEATR5A; RP11-176H8.1	HEAT repeat containing 5A; novel protein
-2.14	0.044544	IL6	interleukin 6; interleukin 6 (interferon, beta 2)
-2.14	0.011065	INMT-FAM188B; INMT; FAM188B	INMT-FAM188B readthrough (NMD candidate); indolethylamine N-methyltransferase; INMT-FAM188B readthrough (non-protein coding); family with sequence similarity 188, member B
-2.14	0.019654	NIPSNAP3A	nipsnap homolog 3A (C. elegans)
-2.14	0.01709	SPR	sepiapterin reductase (7,8-dihydrobiopterin:NADP+ oxidoreductase)
-2.15	0.002061	ANO4	anoctamin 4
-2.15	0.003721	ERCC6; ERCC6-PGBD3; PGBD3	excision repair cross-complementation group 6; ERCC6-PGBD3 readthrough; piggyBac transposable element derived 3; excision repair cross-complementing rodent repair deficiency, complementation group 6; novel protein
-2.16	0.031704	C1orf198	chromosome 1 open reading frame 198
-2.17	0.008496	ADAMTSL1	ADAMTS-like 1
-2.17	0.00018	CNKSR3	CNKSR family member 3
-2.17	0.008988	FAM86DP	family with sequence similarity 86, member D, pseudogene; family with sequence similarity 86, member D
-2.17	0.0044	GPC1	glypican 1
-2.18	0.004667	ITPK1	inositol-tetrakisphosphate 1-kinase; inositol 1,3,4-triphosphate 5/6 kinase
-2.18	0.000981	THSD4	thrombospondin, type I, domain containing 4
-2.19	0.012859	LRRC2	leucine rich repeat containing 2
-2.19	0.016269	RNA5SP221	RNA, 5S ribosomal pseudogene 221
-2.19	4.1e-05	SMURF2	SMAD specific E3 ubiquitin protein ligase 2
-2.2	0.015557	FAM155A	family with sequence similarity 155, member A
-2.2	0.003851	GLRX	glutaredoxin (thioltransferase)
-2.21	0.013698	KRT83	keratin 83
-2.22	0.009993	ADIRF	adipogenesis regulatory factor
-2.22	0.030326	LOC730101; RP1-152L7.5	uncharacterized LOC730101; HNRNP A/B related protein pseudogene
-2.22	0.002759	MAP2K3; LOC100996792	mitogen-activated protein kinase kinase 3; dual specificity mitogen-activated protein kinase kinase 3-like
-2.22	0.006628	UPK1A	uroplakin 1A
-2.23	0.018648	LRRN4CL	LRRN4 C-terminal like
-2.24	0.002419	KIAA1549L	KIAA1549-like
-2.24	0.002927	OSBPL3	oxysterol binding protein-like 3
-2.25	0.009909	ABCA2	ATP-binding cassette, sub-family A (ABC1), member 2
-2.25	0.023304	ANLN	anillin, actin binding protein
-2.25	0.003201	KCNK6	potassium channel, subfamily K, member 6
-2.25	0.001378	RNA5SP255	RNA, 5S ribosomal pseudogene 255
-2.26	0.016351	UCHL1	ubiquitin carboxyl-terminal esterase L1 (ubiquitin thiolesterase)
-2.27	0.007203	LOC100132167; RP11-111F5.2; AL772307.1	uncharacterized LOC100132167; pseudogene similar to part of ribosomal protein L7a (RPL7A); ribosomal protein L7a (RPL7A) pseudogene
-2.27	0.007818	OPCML	opioid binding protein/cell adhesion molecule-like
-2.27	0.008501	PTPLA	protein tyrosine phosphatase-like (proline instead of catalytic arginine), member A
-2.27	4.6e-05	TANGO6	transport and golgi organization 6 homolog (Drosophila)
-2.28	0.029458	LYPD6	LY6/PLAUR domain containing 6
-2.29	0.016638	ASAP2	ArfGAP with SH3 domain, ankyrin repeat and PH domain 2
-2.29	0.026857	ITGA3	integrin, alpha 3 (antigen CD49C, alpha 3 subunit of VLA-3 receptor); ntegrin, alpha 3 (antigen CD49C, alpha 3 subunit of VLA-3 receptor)
-2.29	0.033669	MEDAG	mesenteric estrogen-dependent adipogenesis
-2.29	0.02136	POLH	polymerase (DNA directed), eta
-2.29	0.045407	RP11-184M15.1	novel transcript
-2.29	0.007682	SLIT3	slit homolog 3 (Drosophila)
-2.3	0.017461	LOC100288911; RP11-490M8.1	uncharacterized LOC100288911; novel transcript
-2.3	0.028147	PKP2	plakophilin 2
-2.31	0.046855	GABRA5	gamma-aminobutyric acid (GABA) A receptor, alpha 5
-2.32	0.013829	GAS6	growth arrest-specific 6
-2.32	0.017166	MYBL1	v-myb avian myeloblastosis viral oncogene homolog-like 1; v-myb myeloblastosis viral oncogene homolog (avian)-like 1
-2.32	0.00107	STS	steroid sulfatase (microsomal), isozyme S
-2.32	0.010443	TMEM171	transmembrane protein 171
-2.32	0.000175	VASN	vasorin
-2.33	0.023168	RP1-15D23.2	novel transcript
-2.33	0.01304	WEE1	WEE1 G2 checkpoint kinase; WEE1 homolog (S. pombe)
-2.36	0.022455	IDUA	iduronidase, alpha-L-
-2.36	0.03594	SEMA3D	sema domain, immunoglobulin domain (Ig), short basic domain, secreted, (semaphorin) 3D
-2.37	0.009815	VEPH1	ventricular zone expressed PH domain-containing 1; ventricular zone expressed PH domain homolog 1 (zebrafish)
-2.38	0.00069	ARHGAP29	Rho GTPase activating protein 29
-2.38	0.027216	JADE1; PHF17	jade family PHD finger 1; PHD finger protein 17
-2.38	0.014144	NRG1	neuregulin 1
-2.38	0.048399	PKD2	polycystic kidney disease 2 (autosomal dominant)
-2.39	0.011586	C1orf53	chromosome 1 open reading frame 53
-2.39	0.004244	RP11-555M1.3	novel transcript
-2.39	0.009215	TIAM2	T-cell lymphoma invasion and metastasis 2
-2.41	0.004552	KAZALD1	Kazal-type serine peptidase inhibitor domain 1
-2.41	0.003513	NDFIP2	Nedd4 family interacting protein 2
-2.44	0.003429	FBN2	fibrillin 2
-2.46	0.008594	STEAP3	STEAP family member 3, metalloreductase; STEAP family member 3
-2.47	0.037412	TMEM130	transmembrane protein 130
-2.47	0.007753	XGY2; XG; SRY; RPS4Y1	Xg pseudogene, Y-linked 2; Xg blood group; sex determining region Y; ribosomal protein S4, Y-linked 1
-2.48	0.02361	HMGA1; HMGA1P8	high mobility group AT-hook 1; high mobility group AT-hook 1 pseudogene 8; high mobility group AT-hook 1 (HMGA1) pseudogene
-2.48	0.003206	NLGN1	neuroligin 1
-2.53	0.004331	GPR133	G protein-coupled receptor 133
-2.53	0.027472	SVEP1	sushi, von Willebrand factor type A, EGF and pentraxin domain containing 1
-2.55	0.00017	LHX8	LIM homeobox 8
-2.56	0.005805	NTRK3	neurotrophic tyrosine kinase, receptor, type 3
-2.56	0.045622	RNU6-1039P	RNA, U6 small nuclear 1039, pseudogene
-2.57	0.028703	CDH1	cadherin 1, type 1, E-cadherin (epithelial)
-2.58	0.041347	ASPM	asp (abnormal spindle) homolog, microcephaly associated (Drosophila)
-2.59	0.005142	ATP8B1	ATPase, aminophospholipid transporter, class I, type 8B, member 1; ATPase, class I, type 8B, member 1
-2.59	0.007912	DSEL	dermatan sulfate epimerase-like
-2.61	0.020682	LURAP1L	leucine rich adaptor protein 1-like
-2.62	0.011399	TMEM19	transmembrane protein 19
-2.63	0.000617	ALDH7A1	aldehyde dehydrogenase 7 family, member A1
-2.63	0.044272	CEMIP; KIAA1199	cell migration inducing protein, hyaluronan binding; KIAA1199
-2.63	0.002249	EZR; ROS1	ezrin; ROS proto-oncogene 1 , receptor tyrosine kinase
-2.65	0.002725	NALCN	sodium leak channel, non-selective
-2.66	0.040122	LINC01085; RP11-341G5.3	long intergenic non-protein coding RNA 1085; novel transcript
-2.67	0.005979	SAMD12	sterile alpha motif domain containing 12
-2.68	0.028583	TOX	thymocyte selection-associated high mobility group box
-2.69	0.000346	AHNAK2	AHNAK nucleoprotein 2
-2.69	0.027374	SDC4; ROS1	syndecan 4; ROS proto-oncogene 1 , receptor tyrosine kinase
-2.74	0.009896	DIAPH3	diaphanous-related formin 3; diaphanous homolog 3 (Drosophila)
-2.74	0.004209	LOXL4	lysyl oxidase-like 4
-2.74	0.00297	SYPL2	synaptophysin-like 2
-2.75	0.001256	TMEM178B	transmembrane protein 178B
-2.77	0.000544	CRYAB	crystallin, alpha B
-2.78	0.000102	MIR614; GPRC5A	microRNA 614; G protein-coupled receptor, class C, group 5, member A; G protein-coupled receptor, family C, group 5, member A
-2.79	0.004122	XG; XGY2	Xg blood group; Xg pseudogene, Y-linked 2
-2.8	0.022076	KRT14	keratin 14
-2.81	0.01373	CRIM1; LOC101929500	cysteine rich transmembrane BMP regulator 1 (chordin-like); uncharacterized LOC101929500
-2.81	0.0444	MIR4521	microRNA 4521
-2.82	0.004103	ANKRD37	ankyrin repeat domain 37
-2.82	0.030436	RP11-799N11.1	novel transcript
-2.84	0.014438	SEMA7A	semaphorin 7A, GPI membrane anchor (John Milton Hagen blood group); Semaphorin-7A
-2.88	0.005703	NIPAL3	NIPA-like domain containing 3
-2.89	0.00209	AVPI1	arginine vasopressin-induced 1
-2.89	0.043203	TENM2	teneurin transmembrane protein 2
-2.91	0.010195	CDH13	cadherin 13; cadherin 13, H-cadherin (heart)
-2.91	0.000527	NLRP10	NLR family, pyrin domain containing 10
-2.91	0.007447	SLC1A1	solute carrier family 1 (neuronal/epithelial high affinity glutamate transporter, system Xag), member 1
-2.92	0.019092	LOC102546299; CTC-340A15.2	uncharacterized LOC102546299; novel transcript
-2.93	0.004031	KLF2	Kruppel-like factor 2; Kruppel-like factor 2 (lung)
-2.93	0.016434	KRT18	keratin 18
-2.97	0.000579	COX7A1	cytochrome c oxidase subunit VIIa polypeptide 1 (muscle)
-2.99	0.049012	AC016999.2	putative novel transcript
-3	0.001863	MKX	mohawk homeobox
-3.01	0.032671	FRY	furry homolog (Drosophila)
-3.01	0.00068	RCAN2	regulator of calcineurin 2
-3.04	0.001486	FSTL3	follistatin-like 3 (secreted glycoprotein)
-3.09	0.02733	CLIC3	chloride intracellular channel 3
-3.09	0.032436	FAM25A; FAM25C; FAM25G; LINC00842	family with sequence similarity 25, member A; family with sequence similarity 25, member C; family with sequence similarity 25, member G; novel transcript
-3.1	0.042713	PRSS12	protease, serine, 12 (neurotrypsin, motopsin)
-3.11	0.021087	RP11-553K8.5	novel transcript
-3.11	0.005934	TINAGL1	tubulointerstitial nephritis antigen-like 1
-3.13	0.021935	FNIP2	folliculin interacting protein 2
-3.16	0.004166	NR3C2	nuclear receptor subfamily 3, group C, member 2
-3.2	0.019865	SCARA3	scavenger receptor class A, member 3
-3.21	0.022622	GFRA1	GDNF family receptor alpha 1
-3.21	0.007671	ITGA4	integrin, alpha 4 (antigen CD49D, alpha 4 subunit of VLA-4 receptor)
-3.21	0.031652	SLC9A7	solute carrier family 9, subfamily A (NHE7, cation proton antiporter 7), member 7; solute carrier family 9 (sodium/hydrogen exchanger), member 7
-3.23	0.023847	ROR1	receptor tyrosine kinase-like orphan receptor 1
-3.28	0.03189	ALCAM	activated leukocyte cell adhesion molecule
-3.34	0.005502	DOCK5	dedicator of cytokinesis 5
-3.34	0.000865	LIMCH1	LIM and calponin homology domains 1
-3.34	0.011571	SEMA5A	sema domain, seven thrombospondin repeats (type 1 and type 1-like), transmembrane domain (TM) and short cytoplasmic domain, (semaphorin) 5A
-3.4	0.014461	HCN1	hyperpolarization activated cyclic nucleotide-gated potassium channel 1
-3.4	0.009299	TBC1D2	TBC1 domain family, member 2
-3.4	0.009045	WNT2	wingless-type MMTV integration site family member 2
-3.42	0.01884	LOC101927184; RP11-420A23.1	uncharacterized LOC101927184; novel transcript
-3.44	0.003682	CCND1	cyclin D1
-3.44	0.021382	GREM1	gremlin 1, DAN family BMP antagonist; gremlin 1
-3.48	0.013215	BCHE	butyrylcholinesterase
-3.52	0.013999	PDE1A	phosphodiesterase 1A, calmodulin-dependent
-3.53	0.000449	NCKAP5	NCK-associated protein 5; Nck-associated protein 5
-3.53	0.008019	PPL	periplakin
-3.54	0.028385	DEPTOR	DEP domain containing MTOR-interacting protein
-3.62	0.034514	LINC01133; RP11-48O20.4	long intergenic non-protein coding RNA 1133; novel transcript
-3.64	0.024008	SULF1	sulfatase 1
-3.74	0.002285	SLC4A4	solute carrier family 4 (sodium bicarbonate cotransporter), member 4; solute carrier family 4, sodium bicarbonate cotransporter, member 4
-3.78	0.000129	GPR126	G protein-coupled receptor 126
-3.78	0.000776	MYOZ2	myozenin 2
-3.78	0.000357	TNXB; ATF6B; TNXA	tenascin XB; activating transcription factor 6 beta; tenascin XA (pseudogene); tenascin XA pseudogene
-3.81	0.032049	LOC101927885; CTB-78F1.2	uncharacterized LOC101927885; novel transcript
-3.82	0.001781	ADAMTS1	ADAM metallopeptidase with thrombospondin type 1 motif, 1
-3.86	0.000582	C11orf87	chromosome 11 open reading frame 87
-3.86	0.039303	PTGIS	prostaglandin I2 (prostacyclin) synthase
-3.9	0.007458	STARD5	StAR-related lipid transfer (START) domain containing 5
-3.91	0.020652	FGF5	fibroblast growth factor 5
-3.91	0.00394	IL1RAPL2	interleukin 1 receptor accessory protein-like 2
-3.94	0.004612	SSTR1	somatostatin receptor 1
-4	0.000179	GPRC5A	G protein-coupled receptor, class C, group 5, member A; G protein-coupled receptor, family C, group 5, member A
-4.01	0.003868	BST1	bone marrow stromal cell antigen 1
-4.07	0.000403	FAM65B	family with sequence similarity 65, member B
-4.07	0.000172	KCTD16	potassium channel tetramerization domain containing 16; potassium channel tetramerisation domain containing 16
-4.11	0.001508	IGFBP6	insulin-like growth factor binding protein 6
-4.21	0.029167	BMP4	bone morphogenetic protein 4
-4.26	0.008457	MID1	midline 1; midline 1 (Opitz/BBB syndrome)
-4.33	0.033803	SYT15	synaptotagmin XV
-4.38	0.02858	F2RL2	coagulation factor II (thrombin) receptor-like 2
-4.43	0.004203	HSPB6	heat shock protein, alpha-crystallin-related, B6
-4.51	0.00475	HSPB7	heat shock 27kDa protein family, member 7 (cardiovascular)
-4.52	0.001023	CLEC3B; EXOSC7	C-type lectin domain family 3, member B; exosome component 7
-4.53	0.0009	SEMA3C	sema domain, immunoglobulin domain (Ig), short basic domain, secreted, (semaphorin) 3C
-4.54	0.009807	TWIST2	twist family bHLH transcription factor 2; twist homolog 2 (Drosophila)
-4.65	0.038579	LOC101928245; RP11-265N7.1	uncharacterized LOC101928245; novel transcript
-4.69	0.002067	BAMBI	BMP and activin membrane-bound inhibitor; BMP and activin membrane-bound inhibitor homolog (Xenopus laevis)
-4.71	0.01008	GRAMD3	GRAM domain containing 3
-4.72	0.002117	RP11-818F20.5	novel transcript, antisense to TXNRD1
-4.74	0.004044	CRLF1	cytokine receptor-like factor 1; CRLF1 cytokine receptor-like factor 1
-4.76	0.000912	FAM180A	family with sequence similarity 180, member A
-4.87	0.000279	AC007255.8	novel transcript, antisense to CHN2
-5.01	0.011347	NPR3	natriuretic peptide receptor 3; natriuretic peptide receptor C/guanylate cyclase C (atrionatriuretic peptide receptor C)
-5.23	0.005772	USP53	ubiquitin specific peptidase 53
-5.3	0.005327	GALNT5	polypeptide N-acetylgalactosaminyltransferase 5; UDP-N-acetyl-alpha-D-galactosamine:polypeptide N-acetylgalactosaminyltransferase 5 (GalNAc-T5)
-5.42	0.003281	ITGBL1	integrin, beta-like 1 (with EGF-like repeat domains)
-5.54	0.000853	CDH6	cadherin 6, type 2, K-cadherin (fetal kidney)
-5.85	0.00131	FRMPD4	FERM and PDZ domain containing 4
-5.97	0.018262	RDH10	retinol dehydrogenase 10 (all-trans)
-6.12	0.001223	FMN2	formin 2
-6.13	0.02437	NPY4R; LOC100996758	neuropeptide Y receptor Y4; neuropeptide Y receptor type 4-like; pancreatic polypeptide receptor 1
-6.21	0.003447	RAB3B	RAB3B, member RAS oncogene family
-6.31	0.014557	RP11-760H22.2	putative novel transcript
-6.5	0.023338	RIMS1	regulating synaptic membrane exocytosis 1
-6.64	0.002723	SBSPON	somatomedin B and thrombospondin, type 1 domain containing
-7.26	0.003946	MGARP; NDUFC1	mitochondria-localized glutamic acid-rich protein; NADH dehydrogenase (ubiquinone) 1, subcomplex unknown, 1, 6kDa
-7.45	0.004884	SCN9A	sodium channel, voltage-gated, type IX, alpha subunit
-7.49	0.007591	KRTAP1-5	keratin associated protein 1-5
-7.52	0.038161	MYH1	myosin, heavy chain 1, skeletal muscle, adult
-7.54	0.016712	B3GALT2	UDP-Gal:betaGlcNAc beta 1,3-galactosyltransferase, polypeptide 2
-7.9	0.001691	GREM2	gremlin 2, DAN family BMP antagonist; gremlin 2, cysteine knot superfamily, homolog (Xenopus laevis)
-7.9	0.000612	PRR15	proline rich 15
-8.35	0.001787	COMP	cartilage oligomeric matrix protein
-8.58	0.000165	TEK	TEK tyrosine kinase, endothelial
-8.68	0.002841	LINC01111; RP11-706J10.1	long intergenic non-protein coding RNA 1111; novel transcript
-9.01	0.031225	SERPINB2	serpin peptidase inhibitor, clade B (ovalbumin), member 2
-9.39	0.000118	PDE1C	phosphodiesterase 1C, calmodulin-dependent 70kDa
-9.41	0.014461	LINC01018; CTD-2195M18.1	long intergenic non-protein coding RNA 1018; novel transcript
-10.16	0.001686	SDPR	serum deprivation response; serum deprivation response (phosphatidylserine binding protein)
-10.46	0.015619	KCNK2	potassium channel, subfamily K, member 2
-10.54	0.002737	FGF9	fibroblast growth factor 9; fibroblast growth factor 9 (glia-activating factor)
-11	0.000249	PI16	peptidase inhibitor 16
-11.16	0.010252	KRT34; LOC100653049; AC004231.7; RP1-18F17.1	keratin 34; keratin, type I cuticular Ha4-like; novel protein similar to keratin 34 KRT34
-12.25	0.003781	KRTAP2-3; KRTAP2-4	keratin associated protein 2-3; keratin associated protein 2-4
-12.44	9.1e-05	NOV	nephroblastoma overexpressed; nephroblastoma overexpressed gene
-12.89	0.000368	OXTR	oxytocin receptor
-13.07	1.7e-05	TNXB; TNXA	tenascin XB; tenascin XA (pseudogene); tenascin XA pseudogene
-14.09	0.001642	KRT16P4; KRT16P5	keratin 16 pseudogene 4; keratin 16 pseudogene 5
-15.57	0.006369	HAPLN1	hyaluronan and proteoglycan link protein 1
-16.14	5.6e-05	TNXB	tenascin XB
-16.6	0.001041	DSP	desmoplakin
-17.88	0.010627	TNFRSF11B	tumor necrosis factor receptor superfamily, member 11b
-17.91	0.004684	NRK	Nik related kinase
-18.58	0.002702	MYH2	myosin, heavy chain 2, skeletal muscle, adult
-18.92	0.011055	IGFBP5	insulin-like growth factor binding protein 5
-19.33	0.001258	DKK1	dickkopf WNT signaling pathway inhibitor 1; dickkopf homolog 1 (Xenopus laevis)
-23.47	0.001721	RGS7BP	regulator of G-protein signaling 7 binding protein
-25.15	5.5e-05	ANKRD1	ankyrin repeat domain 1 (cardiac muscle)

## Sheet: P0-P3
Fold Change (linear) (P0 vs. P3)	ANOVA p-value (P0 vs. P3)	Gene Symbol	Description
98.29	3.4e-05	HLA-DRA; HLA-DQA1	major histocompatibility complex, class II, DR alpha; major histocompatibility complex, class II, DQ alpha 1
91.28	0.000241	SPP1	secreted phosphoprotein 1
65.01	7.1e-05	LYZ	lysozyme
62.47	0.000118	FPR3	formyl peptide receptor 3
51.1	0.000392	MPEG1	macrophage expressed 1
48.89	0.000424	HLA-DRA	major histocompatibility complex, class II, DR alpha
46.47	0.00017	TYROBP	TYRO protein tyrosine kinase binding protein
44	5e-06	LAPTM5	lysosomal protein transmembrane 5; lysosomal multispanning membrane protein 5
42.18	0.000816	MRC1	mannose receptor, C type 1
40.12	0.003397	CD163	CD163 molecule
40.08	9e-06	PLA2G7	phospholipase A2, group VII (platelet-activating factor acetylhydrolase, plasma)
39.28	0.000285	CYBB	cytochrome b-245, beta polypeptide
37.59	0.000255	CTSS	cathepsin S
35.58	0.000675	ANGPT2	angiopoietin 2
34.49	0.00103	CXCL8; IL8	chemokine (C-X-C motif) ligand 8; interleukin 8
32.33	2.6e-05	FCER1G	Fc fragment of IgE, high affinity I, receptor for; gamma polypeptide
31.77	0.001099	EDNRA	endothelin receptor type A
30	0.001605	AIF1	allograft inflammatory factor 1
28.73	8.5e-05	CXCL5	chemokine (C-X-C motif) ligand 5
26.35	0.000226	RP11-1143G9.4	novel transcript antisense to LYZ
25.99	5.7e-05	MMP9	matrix metallopeptidase 9 (gelatinase B, 92kDa gelatinase, 92kDa type IV collagenase)
19.49	0.001524	PPBP	pro-platelet basic protein (chemokine (C-X-C motif) ligand 7)
18.3	0.000233	PECAM1	platelet/endothelial cell adhesion molecule 1; platelet/endothelial cell adhesion molecule
17.23	0.005495	GPR34	G protein-coupled receptor 34
15.93	0.008389	MMP1	matrix metallopeptidase 1 (interstitial collagenase)
15.83	0.004398	CD14	CD14 molecule
15.59	0.008812	SNAI1	snail family zinc finger 1; snail homolog 1 (Drosophila)
15.56	0.001336	GUCY1B3	guanylate cyclase 1, soluble, beta 3
14.11	2.2e-05	HLA-DRB3; HLA-DRB1; LOC100996809; HLA-DRB5; HLA-DRB4	major histocompatibility complex, class II, DR beta 3; major histocompatibility complex, class II, DR beta 1; HLA class II histocompatibility antigen, DRB1-10 beta chain-like; major histocompatibility complex, class II, DR beta 5; major histocompatibility complex, class II, DR beta 4
13.85	0.001136	C1QC	complement component 1, q subcomponent, C chain
13.24	0.026422	CDH5	cadherin 5, type 2 (vascular endothelium)
13.19	0.001298	CD53	CD53 molecule
13.16	0.000768	HLA-DRB1; LOC100996809; HLA-DRB4; HLA-DRB3; HLA-DQB1; LOC101060835; HLA-DRB5	major histocompatibility complex, class II, DR beta 1; HLA class II histocompatibility antigen, DRB1-10 beta chain-like; major histocompatibility complex, class II, DR beta 4; major histocompatibility complex, class II, DR beta 3; major histocompatibility complex, class II, DQ beta 1; HLA class II histocompatibility antigen, DQ beta 1 chain-like; major histocompatibility complex, class II, DR bet…
12.36	0.000254	GPR183	G protein-coupled receptor 183
12.23	0.002586	CLIC6	chloride intracellular channel 6
12.22	0.004223	APLN	apelin
11.92	0.000173	RP1-66C13.3; LGALS9	lectin, galactoside-binding, soluble, 9 (LGALS9) pseudogene; lectin, galactoside-binding, soluble, 9
11.5	3.5e-05	RNASE6	ribonuclease, RNase A family, k6
11.39	0.000123	ITGAX	integrin, alpha X (complement component 3 receptor 4 subunit)
11.06	0.001371	GUCY1A3	guanylate cyclase 1, soluble, alpha 3
11.05	0.000479	MERTK	MER proto-oncogene, tyrosine kinase; c-mer proto-oncogene tyrosine kinase
10.98	0.007129	OLFM2	olfactomedin 2
10.9	0.000112	MS4A7	membrane-spanning 4-domains, subfamily A, member 7
10.88	0.002166	LY86	lymphocyte antigen 86
10.49	0.000254	GMFG	glia maturation factor, gamma
10.33	0.000689	CD74	CD74 molecule, major histocompatibility complex, class II invariant chain
10.27	0.001829	IGSF6	immunoglobulin superfamily, member 6
9.84	0.009714	GPC3	glypican 3
9.61	1.9e-05	HLA-DRB3	major histocompatibility complex, class II, DR beta 3
9.53	0.000336	SLC22A3	solute carrier family 22 (organic cation transporter), member 3; solute carrier family 22 (extraneuronal monoamine transporter), member 3
9.37	4.4e-05	CRISPLD2	cysteine-rich secretory protein LCCL domain containing 2
9.21	0.000458	C5AR1	complement component 5a receptor 1
9.2	0.009586	CXCL16	chemokine (C-X-C motif) ligand 16
9.13	0.001256	CCR1	chemokine (C-C motif) receptor 1
8.72	0.002177	C1orf162	chromosome 1 open reading frame 162
8.58	0.003984	TREM1	triggering receptor expressed on myeloid cells 1
8.17	0.001348	AQP9	aquaporin 9
8.07	0.023829	FUCA1	fucosidase, alpha-L- 1, tissue
7.97	0.005315	CD84	CD84 molecule
7.69	0.00124	NCKAP1L	NCK-associated protein 1-like
7.56	0.002488	SPARCL1	SPARC-like 1 (hevin)
7.54	0.000164	MGAT4A	mannosyl (alpha-1,3-)-glycoprotein beta-1,4-N-acetylglucosaminyltransferase, isozyme A
7.41	0.015255	ENPEP	glutamyl aminopeptidase (aminopeptidase A)
7.21	0.021638	OLFML2B	olfactomedin-like 2B
7.2	0.018426	CADM3	cell adhesion molecule 3
7.19	0.016983	CD28	CD28 molecule
7.14	0.001285	PLXDC1	plexin domain containing 1
7.07	0.001582	TMEM176B	transmembrane protein 176B
6.91	1.2e-05	NCF2	neutrophil cytosolic factor 2
6.88	0.006247	FZD3	frizzled class receptor 3; frizzled homolog 3 (Drosophila)
6.87	0.00205	CSF1R	colony stimulating factor 1 receptor
6.85	0.003702	CLEC7A	C-type lectin domain family 7, member A
6.74	0.000143	LCP1	lymphocyte cytosolic protein 1 (L-plastin)
6.56	0.004972	C3orf80; RP11-431I8.1	chromosome 3 open reading frame 80; novel trancript
6.53	0.012283	CD86	CD86 molecule
6.52	0.002023	PLEKHG1	pleckstrin homology domain containing, family G (with RhoGef domain) member 1
6.46	0.003845	NAIP; RP11-497H16.7; RP11-848G14.2; RP11-1305N21.3	NLR family, apoptosis inhibitory protein; NLR family, apoptosis inhibitory protein (NAIP) pseudogene
6.44	0.009226	PAG1	phosphoprotein membrane anchor with glycosphingolipid microdomains 1; phosphoprotein associated with glycosphingolipid microdomains 1
6.3	0.00258	PLEK	pleckstrin
6.23	0.005685	IFI30; PIK3R2; AC007192.4	interferon, gamma-inducible protein 30; phosphoinositide-3-kinase, regulatory subunit 2 (beta); novel protein, readthrough between PIK3R2 and IFI30
6.18	0.001096	FAM49A	family with sequence similarity 49, member A
6.01	0.020214	SPON1	spondin 1, extracellular matrix protein
5.96	0.002518	ADAMTS4	ADAM metallopeptidase with thrombospondin type 1 motif, 4
5.96	0.004992	NAIP; RP11-497H16.7; RP11-848G14.2; RP11-1305N21.3; RP11-1319K7.1; RP11-1280N14.3	NLR family, apoptosis inhibitory protein; NLR family, apoptosis inhibitory protein (NAIP) pseudogene
5.91	0.002886	SLC11A1	solute carrier family 11 (proton-coupled divalent metal ion transporter), member 1; solute carrier family 11 (proton-coupled divalent metal ion transporters), member 1
5.9	9.4e-05	LCP2	lymphocyte cytosolic protein 2 (SH2 domain containing leukocyte protein of 76kDa)
5.88	0.001846	HLA-DPA1	major histocompatibility complex, class II, DP alpha 1; major histocompatibility complex class II DP alpha 1
5.87	0.003719	A2M; HDAC1	alpha-2-macroglobulin; histone deacetylase 1
5.73	0.000819	DOCK4	dedicator of cytokinesis 4
5.72	0.003782	KDR	kinase insert domain receptor (a type III receptor tyrosine kinase)
5.54	0.013372	TSPAN18	tetraspanin 18
5.49	0.000109	ALOX5AP	arachidonate 5-lipoxygenase-activating protein
5.45	0.006093	CCDC102B	coiled-coil domain containing 102B
5.45	0.005669	RASGRP3	RAS guanyl releasing protein 3 (calcium and DAG-regulated)
5.4	0.005024	FYB	FYN binding protein; FYN binding protein (FYB-120/130)
5.39	0.008294	NPL	N-acetylneuraminate pyruvate lyase (dihydrodipicolinate synthase)
5.32	0.013889	TMEM150C	transmembrane protein 150C
5.24	0.004428	CCL8	chemokine (C-C motif) ligand 8
5.24	0.000528	MBOAT1	membrane bound O-acyltransferase domain containing 1
5.22	0.010377	CD93	CD93 molecule
5.19	0.042865	CCL11	chemokine (C-C motif) ligand 11
5.18	0.005081	LRRC25	leucine rich repeat containing 25
5.13	0.000284	ITGAM	integrin, alpha M (complement component 3 receptor 3 subunit)
4.99	0.024584	SLCO2B1	solute carrier organic anion transporter family, member 2B1
4.93	0.024333	MMP3	matrix metallopeptidase 3 (stromelysin 1, progelatinase)
4.92	0.002713	CXCR4	chemokine (C-X-C motif) receptor 4
4.89	0.001666	PIK3AP1	phosphoinositide-3-kinase adaptor protein 1
4.87	0.006227	APOC1	apolipoprotein C-I
4.87	0.002228	ATP6V0D2	ATPase, H+ transporting, lysosomal 38kDa, V0 subunit d2
4.86	0.011126	ADAM19	ADAM metallopeptidase domain 19; ADAM metallopeptidase domain 19 (meltrin beta)
4.74	0.032608	CPM	carboxypeptidase M
4.72	0.0033	LIPG	lipase, endothelial
4.69	0.003022	DSC2	desmocollin 2
4.66	0.003619	RAMP2	receptor (G protein-coupled) activity modifying protein 2
4.65	0.001246	NAIP; RP11-1319K7.1; RP11-497H16.7; RP11-848G14.2; RP11-1280N14.3; RP11-1305N21.3	NLR family, apoptosis inhibitory protein; NLR family, apoptosis inhibitory protein (NAIP) pseudogene
4.62	0.001487	SYTL2	synaptotagmin-like 2
4.61	0.01236	CD180	CD180 molecule
4.58	0.02027	GGT5	gamma-glutamyltransferase 5
4.56	0.00726	IL18R1	interleukin 18 receptor 1
4.54	0.044312	HEY1	hes-related family bHLH transcription factor with YRPW motif 1; hairy/enhancer-of-split related with YRPW motif 1
4.49	0.0039	TM4SF18	transmembrane 4 L six family member 18
4.48	0.018258	BCL2A1	BCL2-related protein A1
4.48	0.008477	PILRA	paired immunoglobin-like type 2 receptor alpha
4.46	0.004204	VSIG4	V-set and immunoglobulin domain containing 4
4.45	0.003978	HLA-DPB1	major histocompatibility complex, class II, DP beta 1
4.45	0.002679	TREM2	triggering receptor expressed on myeloid cells 2
4.41	0.002963	ELMO1	engulfment and cell motility 1
4.37	0.001292	HPGDS	hematopoietic prostaglandin D synthase
4.36	0.003823	DOCK2	dedicator of cytokinesis 2
4.36	0.001824	KYNU	kynureninase; kynureninase (L-kynurenine hydrolase)
4.34	0.000145	ITGB3; RP11-290H9.2	integrin, beta 3 (platelet glycoprotein IIIa, antigen CD61); integrin, beta 3 (platelet glycoprotein IIIa, antigen CD61; novel protein
4.34	0.00843	STAB1	stabilin 1
4.32	0.019661	CPA3	carboxypeptidase A3 (mast cell)
4.28	0.028487	NPY1R	neuropeptide Y receptor Y1
4.28	0.01527	PLVAP	plasmalemma vesicle associated protein
4.26	0.000572	CCL3L3; CCL3L1	chemokine (C-C motif) ligand 3-like 3; chemokine (C-C motif) ligand 3-like 1
4.23	0.000777	ALPL	alkaline phosphatase, liver/bone/kidney
4.17	0.005368	CSF2RA	colony stimulating factor 2 receptor, alpha, low-affinity (granulocyte-macrophage)
4.17	0.000391	SLAMF8	SLAM family member 8
4.15	0.000496	LINC01272; RP11-290F20.3	long intergenic non-protein coding RNA 1272; novel transcript
4.14	0.011664	FGD5	FYVE, RhoGEF and PH domain containing 5
4.14	0.022104	HES1	hes family bHLH transcription factor 1; hairy and enhancer of split 1, (Drosophila)
4.1	0.000169	PTPRN	protein tyrosine phosphatase, receptor type, N
4.04	0.005769	HLA-DRB4	major histocompatibility complex, class II, DR beta 4; major histocompatibility complex class II DR beta 4
3.98	0.025763	ACTA2	actin, alpha 2, smooth muscle, aorta
3.98	0.019831	AVPR1A	arginine vasopressin receptor 1A
3.98	0.000471	CYP27A1	cytochrome P450, family 27, subfamily A, polypeptide 1
3.98	0.001659	DCHS1	dachsous cadherin-related 1; dachsous 1 (Drosophila)
3.98	0.014152	SCG2	secretogranin II; secretogranin II (chromogranin C)
3.94	0.036464	CES1; CES1P2; LOC100653057; CES1P1	carboxylesterase 1; carboxylesterase 1 pseudogene 2; liver carboxylesterase 1-like; carboxylesterase 1 pseudogene 1
3.93	0.002081	BCL2	B-cell CLL/lymphoma 2
3.91	0.018085	CXorf36	chromosome X open reading frame 36
3.89	0.000395	CASC15; LINC00340	cancer susceptibility candidate 15 (non-protein coding); long intergenic non-protein coding RNA 340
3.86	0.003958	ARHGAP42	Rho GTPase activating protein 42
3.85	0.001183	ECSCR	endothelial cell surface expressed chemotaxis and apoptosis regulator; endothelial cell-specific chemotaxis regulator
3.85	0.008327	RNF152	ring finger protein 152
3.8	0.007834	EMCN	endomucin
3.78	0.011618	S100A9	S100 calcium binding protein A9
3.78	0.010154	TTYH2	tweety family member 2; tweety homolog 2 (Drosophila)
3.72	0.003352	GPR4	G protein-coupled receptor 4
3.71	0.003831	HAVCR2	hepatitis A virus cellular receptor 2
3.71	0.011315	MYH15	myosin, heavy chain 15
3.66	0.03359	COL4A1	collagen, type IV, alpha 1; collagen type IV alpha 1
3.63	0.00776	IQGAP2	IQ motif containing GTPase activating protein 2
3.63	0.002193	RUNX2	runt-related transcription factor 2
3.62	0.014362	HLA-DQA1; LOC100509457	major histocompatibility complex, class II, DQ alpha 1; HLA class II histocompatibility antigen, DQ alpha 1 chain-like
3.6	0.010435	CD163L1	CD163 molecule-like 1
3.59	0.003456	PTPRE	protein tyrosine phosphatase, receptor type, E
3.58	0.010433	TNFRSF1B	tumor necrosis factor receptor superfamily, member 1B
3.57	0.005248	APCDD1	adenomatosis polyposis coli down-regulated 1
3.55	0.004281	ESAM	endothelial cell adhesion molecule
3.55	0.017408	FLT1	fms-related tyrosine kinase 1; fms-related tyrosine kinase 1 (vascular endothelial growth factor/vascular permeability factor receptor)
3.5	0.008762	PTGER4	prostaglandin E receptor 4 (subtype EP4)
3.49	0.002046	MS4A4A	membrane-spanning 4-domains, subfamily A, member 4A; membrane-spanning 4-domains, subfamily A, member 4
3.48	0.002058	ADAP2	ArfGAP with dual PH domains 2
3.48	0.005654	BCL6B	B-cell CLL/lymphoma 6, member B
3.44	0.018078	PALMD	palmdelphin
3.42	0.007924	BCRP3	breakpoint cluster region pseudogene 3
3.42	0.003185	LOC441081; LOC101929573; LOC101060368; LOC101929599; LOC101929812; LOC728093; LOC101928967; LOC101929545; RP11-98J23.1; RP11-497H16.2; RP11-589F5.3; RP11-497H16.6; RP11-848G14.5; RP11-124L9.3; RP11-124L9.4; RP11-1305N21.2	POM121 membrane glycoprotein (rat) pseudogene; putative POM121-like protein 1-like; POM121 membrane glycoprotein-like (POM121L1) pseudogene; POM121 membrane glycoprotein-like 1 (POM121L1) pseudogene; POM121 membrane glycoprotein (POM121) pseudogene
3.41	0.004343	AGTR1	angiotensin II receptor, type 1
3.39	0.001892	RGS1	regulator of G-protein signaling 1
3.38	0.006306	FAM101B	family with sequence similarity 101, member B
3.38	0.011664	HLA-DQA2; HLA-DQA1; LOC100509457	major histocompatibility complex, class II, DQ alpha 2; major histocompatibility complex, class II, DQ alpha 1; HLA class II histocompatibility antigen, DQ alpha 1 chain-like
3.37	0.012334	HEY2	hes-related family bHLH transcription factor with YRPW motif 2; hairy/enhancer-of-split related with YRPW motif 2
3.35	0.001184	TSPAN15	tetraspanin 15
3.33	0.000989	CD40	CD40 molecule, TNF receptor superfamily member 5
3.3	0.037836	C5orf46	chromosome 5 open reading frame 46
3.3	0.000127	LILRB3; LILRP1; LILRA6	leukocyte immunoglobulin-like receptor, subfamily B (with TM and ITIM domains), member 3; leukocyte immunoglobulin-like receptor pseudogene 1; leukocyte immunoglobulin-like receptor, subfamily A (with TM domain), member 6
3.29	0.046292	CXCL14	chemokine (C-X-C motif) ligand 14
3.29	0.003923	PLXNC1	plexin C1
3.28	0.005455	TGFB3	transforming growth factor, beta 3
3.26	0.010082	ADAMTS9	ADAM metallopeptidase with thrombospondin type 1 motif, 9
3.26	0.001127	KIAA1598	KIAA1598
3.25	0.002394	CD4	CD4 molecule
3.25	0.008752	COL15A1	collagen, type XV, alpha 1
3.25	0.030787	TMEM133	transmembrane protein 133
3.23	0.002057	RNASE1	ribonuclease, RNase A family, 1 (pancreatic)
3.23	0.002111	SLC37A2	solute carrier family 37 (glucose-6-phosphate transporter), member 2; solute carrier family 37 (glycerol-3-phosphate transporter), member 2
3.22	0.005116	GIMAP4	GTPase, IMAP family member 4
3.22	0.02019	MIR143HG	MIR143 host gene (non-protein coding); novel transcript
3.22	0.023092	RP11-70J12.1	putative novel transcript
3.21	0.011244	LYVE1	lymphatic vessel endothelial hyaluronan receptor 1
3.2	0.009026	CTHRC1	collagen triple helix repeat containing 1
3.18	0.002191	THEMIS2	thymocyte selection associated family member 2
3.16	0.003376	AOC3	amine oxidase, copper containing 3; amine oxidase, copper containing 3 (vascular adhesion protein 1)
3.14	0.018964	GALNT15	polypeptide N-acetylgalactosaminyltransferase 15; UDP-N-acetyl-alpha-D-galactosamine:polypeptide N-acetylgalactosaminyltransferase 15
3.14	0.02883	IL1RL1	interleukin 1 receptor-like 1
3.13	0.003627	POM121L9P	POM121 transmembrane nucleoporin-like 9, pseudogene; POM121 membrane glycoprotein-like 9 (rat) pseudogene
3.11	0.017726	FHL3	four and a half LIM domains 3
3.11	0.003401	LGI2	leucine-rich repeat LGI family, member 2
3.11	0.006369	SNX10	sorting nexin 10
3.09	0.016191	ITGA5	integrin, alpha 5 (fibronectin receptor, alpha polypeptide)
3.09	0.039909	PCDHB4	protocadherin beta 4
3.08	0.017032	MIR548I2; MIR548I1; MIR548I3	microRNA 548i-2; microRNA 548i-1; microRNA 548i-3
3.08	0.019991	TNC	tenascin C
3.07	0.010397	CLEC5A	C-type lectin domain family 5, member A
3.05	0.002604	TPSB2; TPSAB1	tryptase beta 2 (gene/pseudogene); tryptase alpha/beta 1; tryptase beta 2
3.04	0.019659	ROS1; SLC34A2	ROS proto-oncogene 1 , receptor tyrosine kinase; c-ros oncogene 1 , receptor tyrosine kinase; solute carrier family 34 (type II sodium/phosphate contransporter), member 2
3.03	0.010153	NCF4	neutrophil cytosolic factor 4, 40kDa
3.02	0.035101	PLBD1	phospholipase B domain containing 1; Putative phospholipase B-like 1
3.02	0.011734	XAF1	XIAP associated factor 1
3.01	0.001484	MCTP1	multiple C2 domains, transmembrane 1
3	0.037044	TSPAN2	tetraspanin 2
2.97	0.000858	EPHB2	EPH receptor B2
2.97	0.025855	SLC7A8	solute carrier family 7 (amino acid transporter light chain, L system), member 8; solute carrier family 7 (cationic amino acid transporter, y+ system), member 8
2.96	0.003526	GGT1; GGT3P; GGT8P; GGTLC2; GGTLC1; GGT2; LOC100132705	gamma-glutamyltransferase 1; gamma-glutamyltransferase 3 pseudogene; gamma-glutamyltransferase 8 pseudogene; gamma-glutamyltransferase light chain 2; gamma-glutamyltransferase light chain 1; gamma-glutamyltransferase 2; immunoglobulin superfamily member 3-like; gamma-glutamyltransferase 1 (GGT1) pseudogene; pseudogene similar to part of gamma-glutamyltransferase family protein pseudogene
2.94	0.017674	BIN2	bridging integrator 2
2.94	0.008527	KIF26B	kinesin family member 26B
2.94	0.010971	ROR1-AS1; RP11-24J23.2	ROR1 antisense RNA 1; novel transcript
2.92	0.012516	DYSF	dysferlin; dysferlin, limb girdle muscular dystrophy 2B (autosomal recessive)
2.91	0.003394	ADRBK2	adrenergic, beta, receptor kinase 2
2.91	0.003373	KCNE4	potassium voltage-gated channel, Isk-related family, member 4
2.91	0.02572	PREX2	phosphatidylinositol-3,4,5-trisphosphate-dependent Rac exchange factor 2
2.9	0.001228	IL2RG	interleukin 2 receptor, gamma; interleukin 2 receptor, gamma (severe combined immunodeficiency)
2.9	0.007375	VWF	von Willebrand factor
2.89	0.00221	C3AR1	complement component 3a receptor 1
2.89	0.010072	RNF122	ring finger protein 122
2.87	0.001855	HBEGF	heparin-binding EGF-like growth factor
2.87	0.003878	PTPRC	protein tyrosine phosphatase, receptor type, C
2.86	0.016433	BEND5	BEN domain containing 5
2.86	0.037966	BMP2	bone morphogenetic protein 2
2.86	0.00868	SORBS1	sorbin and SH3 domain containing 1
2.86	0.014147	TMEM119	transmembrane protein 119
2.85	0.002068	AC007879.7	putative novel transcript
2.85	0.008074	C1QB	complement component 1, q subcomponent, B chain
2.85	0.013278	HEYL	hes-related family bHLH transcription factor with YRPW motif-like; hairy/enhancer-of-split related with YRPW motif-like
2.85	0.042977	NR1D1	nuclear receptor subfamily 1, group D, member 1
2.84	0.002172	CES1; LOC100653057	carboxylesterase 1; liver carboxylesterase 1-like
2.84	0.010984	INHBE	inhibin, beta E
2.84	0.005144	SIGLEC7	sialic acid binding Ig-like lectin 7
2.83	0.014636	TNFAIP6	tumor necrosis factor, alpha-induced protein 6
2.82	0.015531	HTR2B	5-hydroxytryptamine (serotonin) receptor 2B, G protein-coupled; 5-hydroxytryptamine (serotonin) receptor 2B
2.82	0.016298	MCAM; MIR6756	melanoma cell adhesion molecule; microRNA 6756
2.81	0.007354	FCGR1A; FCGR1B	Fc fragment of IgG, high affinity Ia, receptor (CD64); Fc fragment of IgG, high affinity Ib, receptor (CD64)
2.81	0.012027	IL10RA	interleukin 10 receptor, alpha
2.81	0.021175	NAIP; RP11-1319K7.1	NLR family, apoptosis inhibitory protein; NLR family, apoptosis inhibitory protein (NAIP) pseudogene
2.81	0.03023	RASGEF1B	RasGEF domain family, member 1B
2.81	0.00169	SEMA6B	sema domain, transmembrane domain (TM), and cytoplasmic domain, (semaphorin) 6B
2.81	0.012799	ST8SIA4	ST8 alpha-N-acetyl-neuraminide alpha-2,8-sialyltransferase 4
2.81	0.006639	UCP2	uncoupling protein 2 (mitochondrial, proton carrier)
2.8	0.042121	APOD	apolipoprotein D
2.8	0.003629	CD37	CD37 molecule
2.78	0.003001	MSR1	macrophage scavenger receptor 1
2.77	0.00734	SLC16A10	solute carrier family 16 (aromatic amino acid transporter), member 10; solute carrier family 16, member 10 (aromatic amino acid transporter)
2.75	0.004012	COL6A3	collagen, type VI, alpha 3
2.73	0.014137	PDE3A	phosphodiesterase 3A, cGMP-inhibited
2.73	0.034249	PTGS2	prostaglandin-endoperoxide synthase 2 (prostaglandin G/H synthase and cyclooxygenase)
2.73	0.007354	SLC18B1	solute carrier family 18, subfamily B, member 1
2.72	0.000457	ARRB2	arrestin, beta 2
2.72	0.019559	DLL4	delta-like 4 (Drosophila)
2.72	0.004835	NOTCH3	notch 3
2.71	0.009336	LOC441081; LOC101929573; LOC101060368; LOC101929599; LOC101929812; LOC728093; LOC101928967; LOC101929545; RP11-98J23.1; RP11-589F5.3; RP11-497H16.6; RP11-848G14.5; RP11-124L9.3; RP11-124L9.4; RP11-1305N21.2	POM121 membrane glycoprotein (rat) pseudogene; putative POM121-like protein 1-like; POM121 membrane glycoprotein-like (POM121L1) pseudogene; POM121 membrane glycoprotein-like 1 (POM121L1) pseudogene; POM121 membrane glycoprotein (POM121) pseudogene
2.71	0.000534	SCD	stearoyl-CoA desaturase (delta-9-desaturase)
2.7	0.000765	CLIC2	chloride intracellular channel 2
2.7	0.020143	PTPN6	protein tyrosine phosphatase, non-receptor type 6
2.7	0.004657	TDO2	tryptophan 2,3-dioxygenase
2.69	0.000574	EPSTI1	epithelial stromal interaction 1 (breast)
2.69	0.003499	HLA-B	major histocompatibility complex, class I, B
2.69	0.016656	HLA-DMB; HLA-DMA; XXbac-BPG181M17.5	major histocompatibility complex, class II, DM beta; major histocompatibility complex class II DM beta; major histocompatibility complex, class II, DM alpha; major histocompatibility complex class II DM alpha; novel major histocompatibility complex, class II, DM alpha (HLA-DMA) and major histocompatibility complex, class II, DM beta (HLA-DMB) protein
2.69	0.017636	NID2	nidogen 2 (osteonidogen)
2.69	0.009493	RAB42	RAB42, member RAS oncogene family
2.68	0.008135	MPP1	membrane protein, palmitoylated 1, 55kDa
2.67	0.001019	CPVL	carboxypeptidase, vitellogenic-like
2.67	0.04249	LPPR4; RP4-788L13.1	lipid phosphate phosphatase-related protein type 4; plasticity related gene 1 (PRG1)
2.67	0.036064	MMP12	matrix metallopeptidase 12 (macrophage elastase)
2.66	0.000111	F11R; RP11-544M22.13	F11 receptor; novel transcript, TSTD1 - F11R readthrough
2.66	0.010413	GBP4	guanylate binding protein 4
2.66	0.031482	LOC101927880	uncharacterized LOC101927880
2.66	0.00504	TEAD2	TEA domain family member 2
2.66	0.003464	TGFB1	transforming growth factor, beta 1
2.64	0.004098	C1QA	complement component 1, q subcomponent, A chain
2.64	0.009799	FOLR2	folate receptor 2 (fetal)
2.63	0.000582	CHST1	carbohydrate (keratan sulfate Gal-6) sulfotransferase 1
2.63	0.009728	NRROS	negative regulator of reactive oxygen species; leucine rich repeat containing 33
2.61	0.003954	NAMPT; NAMPTL	nicotinamide phosphoribosyltransferase; nicotinamide phosphoribosyltransferase-like
2.61	0.006774	SCIMP	SLP adaptor and CSK interacting membrane protein
2.61	0.005305	SLAMF7	SLAM family member 7
2.6	0.00715	ACKR1; DARC	atypical chemokine receptor 1 (Duffy blood group); Duffy blood group, chemokine receptor
2.6	0.003098	DPYSL4	dihydropyrimidinase-like 4
2.6	0.018197	RP11-212I21.2; LOC102723429	novel transcript; uncharacterized LOC102723429
2.6	0.002145	SIGLEC9	sialic acid binding Ig-like lectin 9
2.59	0.001381	POM121L8P; POM121L1P; POM121L4P; LOC102725315; POM121L9P; POM121L7	POM121 transmembrane nucleoporin-like 8 pseudogene; POM121 transmembrane nucleoporin-like 1, pseudogene; POM121 transmembrane nucleoporin-like 4 pseudogene; putative POM121-like protein 1-like; POM121 transmembrane nucleoporin-like 9, pseudogene; POM121 membrane glycoprotein-like 7 (rat)
2.58	0.00693	FGD5; FGD5P1	FYVE, RhoGEF and PH domain containing 5; FYVE, RhoGEF and PH domain containing 5 pseudogene 1
2.58	0.021502	PRR24	proline rich 24
2.58	0.003863	TMEM176A	transmembrane protein 176A
2.57	0.011698	BLNK	B-cell linker
2.57	0.004889	MKL2	MKL/myocardin-like 2
2.56	0.037541	CD200R1	CD200 receptor 1
2.56	0.026727	PCDHB15	protocadherin beta 15
2.55	0.036978	CHL1	cell adhesion molecule L1-like; cell adhesion molecule with homology to L1CAM (close homolog of L1)
2.55	0.014172	RASGRF2	Ras protein-specific guanine nucleotide-releasing factor 2
2.54	0.000399	CCL2	chemokine (C-C motif) ligand 2
2.54	0.004866	FPR1	formyl peptide receptor 1
2.54	0.003749	LILRA6	leukocyte immunoglobulin-like receptor, subfamily A (with TM domain), member 6
2.53	0.00249	GATM	glycine amidinotransferase (L-arginine:glycine amidinotransferase)
2.53	0.00873	PLN	phospholamban
2.51	0.035284	CPEB1; RP11-152F13.10	cytoplasmic polyadenylation element binding protein 1; novel protein
2.51	0.042316	HCK	HCK proto-oncogene, Src family tyrosine kinase; hemopoietic cell kinase
2.51	0.0258	SPAG4	sperm associated antigen 4
2.5	0.002501	HLA-DQB1; LOC101060835	major histocompatibility complex, class II, DQ beta 1; HLA class II histocompatibility antigen, DQ beta 1 chain-like
2.49	0.012072	CPNE2	copine II
2.49	0.029948	HLA-DMA	major histocompatibility complex, class II, DM alpha; major histocompatibility complex class II DM alpha
2.49	0.011937	PARP8	poly (ADP-ribose) polymerase family, member 8
2.49	0.020158	SMOX	spermine oxidase
2.49	0.018667	SULF2	sulfatase 2
2.49	0.027242	TES	testis derived transcript (3 LIM domains)
2.48	0.013305	ATXN1	ataxin 1
2.48	0.002287	ETS1	v-ets avian erythroblastosis virus E26 oncogene homolog 1; v-ets erythroblastosis virus E26 oncogene homolog 1 (avian)
2.48	0.028038	HLA-DMB; HLA-DMA	major histocompatibility complex, class II, DM beta; major histocompatibility complex class II DM beta; major histocompatibility complex, class II, DM alpha; major histocompatibility complex class II DM alpha
2.48	0.011161	LIF	leukemia inhibitory factor; leukemia inhibitory factor (cholinergic differentiation factor)
2.48	0.031834	MYADM	myeloid-associated differentiation marker
2.48	0.025444	PDLIM3	PDZ and LIM domain 3
2.48	0.044994	SRPX2	sushi-repeat containing protein, X-linked 2; sushi-repeat-containing protein, X-linked 2
2.48	0.037249	TMEM51	transmembrane protein 51
2.48	0.017726	TNFAIP8L1	tumor necrosis factor, alpha-induced protein 8-like 1
2.47	0.0024	ARHGAP25	Rho GTPase activating protein 25
2.47	0.000549	PTH1R	parathyroid hormone 1 receptor
2.45	0.007244	LYN	LYN proto-oncogene, Src family tyrosine kinase; v-yes-1 Yamaguchi sarcoma viral related oncogene homolog
2.43	0.04639	FLJ22447; RP11-47I22.3	uncharacterized LOC400221; novel protein
2.43	0.000793	LGMN	legumain
2.43	0.036022	RNY3P7	RNA, Ro-associated Y3 pseudogene 7
2.42	0.006496	APOE	apolipoprotein E
2.42	0.001763	LGALS9B	lectin, galactoside-binding, soluble, 9B
2.41	0.018597	EIF4EBP1	eukaryotic translation initiation factor 4E binding protein 1
2.41	0.005149	FAM105A	family with sequence similarity 105, member A
2.41	0.015384	MYH11	myosin, heavy chain 11, smooth muscle
2.41	0.000472	PIK3CG	phosphatidylinositol-4,5-bisphosphate 3-kinase, catalytic subunit gamma; phosphoinositide-3-kinase, catalytic, gamma polypeptide
2.41	0.040474	SOX4	SRY (sex determining region Y)-box 4
2.4	0.025002	LIME1; ZGPAT; RP4-583P15.15	Lck interacting transmembrane adaptor 1; zinc finger, CCCH-type with G patch domain; novel protein, ZGPAT-LIME1 readthrough
2.4	0.007008	MDK	midkine (neurite growth-promoting factor 2)
2.4	0.032391	PLAUR	plasminogen activator, urokinase receptor
2.39	0.018766	COL5A3	collagen, type V, alpha 3
2.39	0.002605	DCSTAMP	dendrocyte expressed seven transmembrane protein
2.39	0.006674	ENO2	enolase 2 (gamma, neuronal)
2.39	0.002472	MS4A6A	membrane-spanning 4-domains, subfamily A, member 6A
2.39	0.041867	PLAU	plasminogen activator, urokinase
2.39	0.006819	VWF; VWFP1	von Willebrand factor; von Willebrand factor pseudogene 1
2.38	0.005588	MAGED4B; MAGED4; SNORA11D; SNORA11E	melanoma antigen family D, 4B; melanoma antigen family D, 4; small nucleolar RNA, H/ACA box 11D; small nucleolar RNA, H/ACA box 11E
2.38	0.002725	PLTP	phospholipid transfer protein
2.38	0.011164	SNORD95; GNB2L1; SNORD96A	small nucleolar RNA, C/D box 95; guanine nucleotide binding protein (G protein), beta polypeptide 2-like 1; small nucleolar RNA, C/D box 96A
2.37	0.005829	ALOX5	arachidonate 5-lipoxygenase
2.37	0.018835	FOXP2	forkhead box P2
2.37	0.043102	GPR65	G protein-coupled receptor 65
2.37	0.005197	IL3RA	interleukin 3 receptor, alpha (low affinity)
2.37	0.000653	PELI1	pellino E3 ubiquitin protein ligase 1; pellino homolog 1 (Drosophila)
2.37	0.019491	VEGFA	vascular endothelial growth factor A
2.36	0.016279	NPAS2	neuronal PAS domain protein 2
2.36	0.042746	PLP2	proteolipid protein 2 (colonic epithelium-enriched)
2.35	0.021445	ADAMDEC1	ADAM-like, decysin 1
2.35	0.007956	FERMT3	fermitin family member 3; Fermitin family homolog 3
2.35	0.000425	GPRIN3	GPRIN family member 3
2.35	0.000745	PIM1	Pim-1 proto-oncogene, serine/threonine kinase; pim-1 oncogene
2.35	0.000103	PREX1	phosphatidylinositol-3,4,5-trisphosphate-dependent Rac exchange factor 1
2.34	0.02993	CCL5	chemokine (C-C motif) ligand 5
2.34	0.020122	LILRB5	leukocyte immunoglobulin-like receptor, subfamily B (with TM and ITIM domains), member 5
2.34	0.021871	MIR4772	microRNA 4772
2.34	0.011812	RNA5SP322	RNA, 5S ribosomal pseudogene 322
2.33	0.033948	SNORD91B	small nucleolar RNA, C/D box 91B
2.32	0.031989	FOSB	FBJ murine osteosarcoma viral oncogene homolog B
2.32	0.001022	SNORD65; SNORD49A; LRRC75A-AS1; SNORD49B; C17orf76-AS1	small nucleolar RNA, C/D box 65; small nucleolar RNA, C/D box 49A; LRRC75A antisense RNA 1; small nucleolar RNA, C/D box 49B; C17orf76 antisense RNA 1 (non-protein coding)
2.31	0.015048	CD68; SNORA67; LOC101928634; RP11-186B7.4	CD68 molecule; small nucleolar RNA, H/ACA box 67; uncharacterized LOC101928634; novel transcript
2.31	0.013248	HEPH	hephaestin
2.31	0.028092	KCNT2	potassium channel, subfamily T, member 2
2.31	0.00457	MAGED4; MAGED4B; SNORA11D; SNORA11E	melanoma antigen family D, 4; melanoma antigen family D, 4B; small nucleolar RNA, H/ACA box 11D; small nucleolar RNA, H/ACA box 11E
2.31	0.029533	MSC	musculin; musculin (activated B-cell factor-1)
2.3	7e-05	FGF11; RP11-104H15.7; RP11-104H15.10	fibroblast growth factor 11; novel transcript; novel protein
2.3	0.00728	MARK1	MAP/microtubule affinity-regulating kinase 1
2.29	0.005358	CCL4	chemokine (C-C motif) ligand 4
2.29	0.020571	NR4A2	nuclear receptor subfamily 4, group A, member 2
2.28	0.019082	CTD-2201G16.1	novel transcript, antisense to MYH7
2.28	0.01983	HMCN1	hemicentin 1
2.28	0.014848	TSPAN7; RP5-972B16.2	tetraspanin 7; novel proline rich Gla (G-carboxyglutamic acid) 1 (PRRG1) and tetraspanin 7 (TSPAN7) protein
2.27	0.000942	FRRS1	ferric-chelate reductase 1
2.27	0.006465	KLF10	Kruppel-like factor 10
2.27	0.039073	RP11-626H12.2	novel transcript
2.27	0.026541	SUCNR1	succinate receptor 1
2.27	0.005052	WSB1	WD repeat and SOCS box containing 1; WD repeat and SOCS box-containing 1
2.26	0.017498	SLAMF6	SLAM family member 6
2.26	0.006015	WAS	Wiskott-Aldrich syndrome; Wiskott-Aldrich syndrome (eczema-thrombocytopenia)
2.25	0.006827	ACP5	acid phosphatase 5, tartrate resistant
2.25	0.022894	PTGDR	prostaglandin D2 receptor (DP)
2.25	0.005028	ROBO4	roundabout, axon guidance receptor, homolog 4 (Drosophila); roundabout homolog 4, magic roundabout (Drosophila)
2.25	0.003498	SCARNA12; PHB2	small Cajal body-specific RNA 12; prohibitin 2
2.24	0.007044	ARG2	arginase 2; arginase, type II
2.24	0.001494	IL2RA	interleukin 2 receptor, alpha
2.24	0.023996	JUP	junction plakoglobin
2.23	0.012669	SIGLEC14	sialic acid binding Ig-like lectin 14
2.23	0.007227	SNORD14A	small nucleolar RNA, C/D box 14A
2.23	0.001448	ZNF93	zinc finger protein 93
2.22	0.012347	GAREM	GRB2 associated, regulator of MAPK1
2.22	0.002666	MIR4298	microRNA 4298
2.21	0.000373	HLA-DRB1; LOC100996809; HLA-DRB3; HLA-DRB5	major histocompatibility complex, class II, DR beta 1; HLA class II histocompatibility antigen, DRB1-10 beta chain-like; major histocompatibility complex, class II, DR beta 3; major histocompatibility complex, class II, DR beta 5
2.19	0.036156	CALCRL	calcitonin receptor-like
2.19	0.004716	CCL4L2; CCL4L1; CCL4	chemokine (C-C motif) ligand 4-like 2; chemokine (C-C motif) ligand 4-like 1; chemokine (C-C motif) ligand 4
2.19	0.027336	CYP7B1	cytochrome P450, family 7, subfamily B, polypeptide 1
2.19	0.002059	SAT1	spermidine/spermine N1-acetyltransferase 1
2.18	0.002929	KLF8	Kruppel-like factor 8
2.18	0.008347	MAFB	v-maf avian musculoaponeurotic fibrosarcoma oncogene homolog B; v-maf musculoaponeurotic fibrosarcoma oncogene homolog B (avian)
2.18	0.009871	PMEPA1	prostate transmembrane protein, androgen induced 1
2.17	0.041207	EGR2	early growth response 2
2.17	0.024898	FABP4	fatty acid binding protein 4, adipocyte
2.17	0.005461	GABBR1	gamma-aminobutyric acid (GABA) B receptor, 1
2.17	0.026376	MMD	monocyte to macrophage differentiation-associated
2.17	0.029839	SNORD14B; RPS13; LOC100508408	small nucleolar RNA, C/D box 14B; ribosomal protein S13; uncharacterized LOC100508408
2.16	0.042022	FIBIN	fin bud initiation factor homolog (zebrafish)
2.16	0.007534	HNMT	histamine N-methyltransferase
2.16	0.021295	LOC100507460	uncharacterized LOC100507460
2.15	0.020985	BHLHE40	basic helix-loop-helix family, member e40
2.15	0.006418	BMP1	bone morphogenetic protein 1
2.15	0.012804	SIRPB1	signal-regulatory protein beta 1
2.15	0.045685	WHAMMP1	WAS protein homolog associated with actin, golgi membranes and microtubules pseudogene 1
2.14	0.003219	FMOD	fibromodulin
2.14	0.005214	JAKMIP2	janus kinase and microtubule interacting protein 2; Janus kinase and microtubule interacting protein 2
2.14	0.020828	XAGE3	X antigen family, member 3
2.13	0.007572	KDM7A; JHDM1D	lysine (K)-specific demethylase 7A; jumonji C domain containing histone demethylase 1 homolog D (S. cerevisiae)
2.13	0.004535	LINC00152; LOC101930489; MIR4435-1HG	long intergenic non-protein coding RNA 152; uncharacterized LOC101930489; MIR4435-1 host gene (non-protein coding); novel transcript
2.13	0.009408	ST14	suppression of tumorigenicity 14 (colon carcinoma)
2.13	0.035276	TTYH3	tweety family member 3; tweety homolog 3 (Drosophila)
2.12	0.018259	HSD17B14	hydroxysteroid (17-beta) dehydrogenase 14
2.12	0.013935	LINC01061	long intergenic non-protein coding RNA 1061
2.12	0.042394	RNASE2	ribonuclease, RNase A family, 2 (liver, eosinophil-derived neurotoxin)
2.12	0.020973	SNORD3B-1; SNORD3B-2; SNORD3A; SNORD3D; RP11-160E2.6; SNORD3C	small nucleolar RNA, C/D box 3B-1; small nucleolar RNA, C/D box 3B-2; small nucleolar RNA, C/D box 3A; small nucleolar RNA, C/D box 3D; novel transcript; small nucleolar RNA, C/D box 3C
2.12	0.034798	SPOCD1	SPOC domain containing 1
2.11	0.00048	C3orf70	chromosome 3 open reading frame 70
2.11	0.001047	COL3A1	collagen, type III, alpha 1
2.11	0.022394	CXCL3	chemokine (C-X-C motif) ligand 3
2.11	0.007296	ITGB2	integrin, beta 2 (complement component 3 receptor 3 and 4 subunit)
2.11	0.013268	ITPR1	inositol 1,4,5-trisphosphate receptor, type 1; inositol 1,4,5-triphosphate receptor, type 1
2.11	0.001354	PHC1	polyhomeotic homolog 1 (Drosophila)
2.11	0.001614	SIGLEC11; SIGLEC16; SIGLEC10	sialic acid binding Ig-like lectin 11; sialic acid binding Ig-like lectin 16 (gene/pseudogene); sialic acid binding Ig-like lecting 16 (gene/pseudogene); sialic acid binding Ig-like lectin 10
2.1	0.019555	HAVCR1P1; CTD-2027I19.2	hepatitis A virus cellular receptor 1 pseudogene 1; hepatitis A virus cellular receptor 1 (HAVCR1) pseudogene
2.1	0.003699	LAMA4	laminin, alpha 4
2.1	0.0233	PRKXP1	protein kinase, X-linked, pseudogene 1
2.1	0.044101	RNF144A	ring finger protein 144A
2.1	0.002052	SMA4; NAIP; RP11-1319K7.1; RP11-497H16.7; RP11-848G14.2; RP11-1280N14.3; RP11-1305N21.3; SMA5	glucuronidase, beta pseudogene; NLR family, apoptosis inhibitory protein; NLR family, apoptosis inhibitory protein (NAIP) pseudogene
2.1	0.005008	TNFRSF9	tumor necrosis factor receptor superfamily, member 9
2.1	0.029064	VASP	vasodilator-stimulated phosphoprotein
2.09	0.01556	C7orf31	chromosome 7 open reading frame 31
2.09	0.030805	CYGB	cytoglobin
2.09	0.002292	LBR	lamin B receptor
2.09	0.013308	NFATC2	nuclear factor of activated T-cells, cytoplasmic, calcineurin-dependent 2
2.09	0.020374	RP11-118A3.1	novel transcript
2.09	0.014501	SNORD92	small nucleolar RNA, C/D box 92
2.08	0.02055	EFCAB13	EF-hand calcium binding domain 13
2.08	0.019493	GPC6	glypican 6
2.08	0.005111	RNU6-1013P	RNA, U6 small nuclear 1013, pseudogene
2.08	0.042135	SNORA2A	small nucleolar RNA, H/ACA box 2A
2.07	0.014334	CES1; LOC100653057; LOC100653086; CES1P1; CES1P2	carboxylesterase 1; liver carboxylesterase 1-like; uncharacterized LOC100653086; carboxylesterase 1 pseudogene 1; carboxylesterase 1 pseudogene 2
2.06	0.035254	PCDH1	protocadherin 1
2.06	0.036263	PDK1	pyruvate dehydrogenase kinase, isozyme 1
2.06	0.007158	SIGLEC1	sialic acid binding Ig-like lectin 1, sialoadhesin
2.06	0.004307	SNORD11	small nucleolar RNA, C/D box 11
2.06	0.010844	SYK	spleen tyrosine kinase
2.05	0.003207	CD300LF	CD300 molecule-like family member f
2.05	0.01458	CD83	CD83 molecule
2.05	0.012939	CLEC1A	C-type lectin domain family 1, member A; C-type lectin domain family 1 member A
2.05	0.015832	CREB3L1	cAMP responsive element binding protein 3-like 1
2.05	0.004427	KMO	kynurenine 3-monooxygenase (kynurenine 3-hydroxylase)
2.04	0.004088	BCL3; MIR8085	B-cell CLL/lymphoma 3; microRNA 8085
2.04	0.020634	HS3ST2	heparan sulfate (glucosamine) 3-O-sulfotransferase 2
2.04	0.017672	IRF2BP2	interferon regulatory factor 2 binding protein 2
2.04	0.033498	LOC100507747; LOC100130533	polycystic kidney disease protein 1-like 3-like; uncharacterized LOC100130533
2.03	0.025574	AOAH	acyloxyacyl hydrolase (neutrophil)
2.03	0.026243	CTSG	cathepsin G
2.03	0.000206	EFNB1	ephrin-B1
2.03	0.005843	FMNL3	formin-like 3; Formin-like protein 3
2.03	0.015783	ITGA1; PELO	integrin, alpha 1; pelota homolog (Drosophila)
2.03	0.006804	MECOM	MDS1 and EVI1 complex locus
2.03	0.032446	NCF1B	neutrophil cytosolic factor 1B pseudogene
2.03	0.007592	RP11-90J19.1	novel protein
2.03	0.01806	SDS	serine dehydratase
2.03	0.042877	SLC24A3	solute carrier family 24 (sodium/potassium/calcium exchanger), member 3
2.03	0.048379	STEAP2	STEAP family member 2, metalloreductase; six transmembrane epithelial antigen of the prostate 2
2.03	0.000113	ZNF385A	zinc finger protein 385A
2.02	0.000714	KCNMB1	potassium large conductance calcium-activated channel, subfamily M, beta member 1
2.02	0.022223	PDK3	pyruvate dehydrogenase kinase, isozyme 3
2.02	0.042387	PRKAB2	protein kinase, AMP-activated, beta 2 non-catalytic subunit
2.02	0.006692	RNU2-27P	RNA, U2 small nuclear 27, pseudogene
2.02	0.029302	S1PR1	sphingosine-1-phosphate receptor 1
2.01	0.010684	COL18A1	collagen, type XVIII, alpha 1
2.01	0.009711	HMOX1	heme oxygenase (decycling) 1
2.01	0.023066	IVNS1ABP	influenza virus NS1A binding protein
2.01	0.010763	LPP	LIM domain containing preferred translocation partner in lipoma
2.01	0.02293	LZTS1	leucine zipper, putative tumor suppressor 1
2.01	0.040255	MIR22HG; MIR22	MIR22 host gene (non-protein coding); microRNA 22
2.01	0.012716	MYC	v-myc avian myelocytomatosis viral oncogene homolog; v-myc myelocytomatosis viral oncogene homolog (avian)
2.01	0.002866	SLC29A1	solute carrier family 29 (equilibrative nucleoside transporter), member 1; solute carrier family 29 (nucleoside transporters), member 1
2.01	0.002447	TM6SF1	transmembrane 6 superfamily member 1
-2.01	0.000367	DDAH2	dimethylarginine dimethylaminohydrolase 2
-2.01	0.029359	RNA5SP374	RNA, 5S ribosomal pseudogene 374
-2.01	0.026116	TMEM130	transmembrane protein 130
-2.02	0.034617	HOXA7	homeobox A7
-2.03	0.002582	KIAA0754; RP4-562N20.1	KIAA0754; novel protein (KIAA0754)
-2.03	0.045696	MYBL1	v-myb avian myeloblastosis viral oncogene homolog-like 1; v-myb myeloblastosis viral oncogene homolog (avian)-like 1
-2.03	0.019239	RNU6-1084P	RNA, U6 small nuclear 1084, pseudogene
-2.04	0.045566	DFNA5	deafness, autosomal dominant 5
-2.04	0.01566	PAPSS2	3-phosphoadenosine 5-phosphosulfate synthase 2; 3'-phosphoadenosine 5'-phosphosulfate synthase 2
-2.06	0.002061	C19orf82	chromosome 19 open reading frame 82; novel protein
-2.06	0.023061	EBF2	early B-cell factor 2
-2.07	0.024629	AFAP1	actin filament associated protein 1
-2.07	0.013982	BDNF	brain-derived neurotrophic factor
-2.07	0.000563	HEBP1	heme binding protein 1
-2.07	0.001663	LOC646021; RP11-848P1.9; SMURF2; LRRC37BP1; SMURF2P1; AC005562.1	uncharacterized LOC646021; SMAD specific E3 ubiquitin protein ligase 2 (SMURF2) pseudogene; SMAD specific E3 ubiquitin protein ligase 2; leucine rich repeat containing 37B pseudogene 1; SMAD specific E3 ubiquitin protein ligase 2 pseudogene 1; novel transcript
-2.07	0.049343	MIR3161	microRNA 3161
-2.07	0.003429	POLR2L	polymerase (RNA) II (DNA directed) polypeptide L, 7.6kDa
-2.07	0.009177	RNU6-529P	RNA, U6 small nuclear 529, pseudogene
-2.07	0.003248	STS	steroid sulfatase (microsomal), isozyme S
-2.08	0.046972	KRT17P2	keratin 17 pseudogene 2
-2.08	0.028439	LINC00960	long intergenic non-protein coding RNA 960; novel transcript
-2.09	0.003153	ADAM33	ADAM metallopeptidase domain 33
-2.09	0.045024	BRINP1; DBC1	bone morphogenetic protein/retinoic acid inducible neural-specific 1; deleted in bladder cancer 1
-2.09	0.016161	C17orf58	chromosome 17 open reading frame 58
-2.09	0.025108	MIR4326	microRNA 4326
-2.09	0.017047	NIPAL3	NIPA-like domain containing 3
-2.09	0.033401	RP11-53L24.1	novel transcript
-2.1	0.01268	DST	dystonin
-2.1	0.041975	GRK5	G protein-coupled receptor kinase 5
-2.1	0.030213	IGLV2-23	immunoglobulin lambda variable 2-23
-2.1	0.008798	NLRP10	NLR family, pyrin domain containing 10
-2.1	9.4e-05	OSBPL3	oxysterol binding protein-like 3
-2.11	0.008303	C16orf45	chromosome 16 open reading frame 45
-2.11	0.007463	FAM20B	family with sequence similarity 20, member B
-2.11	0.021572	MEIS2	Meis homeobox 2
-2.11	0.022666	TMEM178B	transmembrane protein 178B
-2.12	0.003922	AC008063.2	novel transcript
-2.12	0.046447	ANKRD37	ankyrin repeat domain 37
-2.12	0.006292	ARHGAP20	Rho GTPase activating protein 20
-2.12	0.029712	ITGA4	integrin, alpha 4 (antigen CD49D, alpha 4 subunit of VLA-4 receptor)
-2.12	0.027035	RNU6-1255P	RNA, U6 small nuclear 1255, pseudogene
-2.12	0.020303	UXS1	UDP-glucuronate decarboxylase 1
-2.13	0.009678	ETHE1	ethylmalonic encephalopathy 1
-2.13	0.015777	PTPLA	protein tyrosine phosphatase-like (proline instead of catalytic arginine), member A
-2.13	0.002099	TANGO6	transport and golgi organization 6 homolog (Drosophila)
-2.13	0.014209	TMEM19	transmembrane protein 19
-2.14	0.044611	EPG5	ectopic P-granules autophagy protein 5 homolog (C. elegans)
-2.14	0.01557	FAM155A	family with sequence similarity 155, member A
-2.14	0.025579	GLRX	glutaredoxin (thioltransferase)
-2.14	0.01747	RP11-79P5.2	novel transcript
-2.14	0.004113	SLIT3	slit homolog 3 (Drosophila)
-2.15	0.03976	ARSK	arylsulfatase family, member K
-2.15	0.013113	RP6-99M1.2	novel transcript
-2.16	0.001455	ASAP2	ArfGAP with SH3 domain, ankyrin repeat and PH domain 2
-2.16	0.008084	LOC730101; RP1-152L7.5	uncharacterized LOC730101; HNRNP A/B related protein pseudogene
-2.16	0.028464	ZNF883	zinc finger protein 883; novel transcript
-2.17	0.047619	ALCAM	activated leukocyte cell adhesion molecule
-2.17	0.00688	ATP10D	ATPase, class V, type 10D; ATPase, class V, type 10D (ATP10D)
-2.17	0.046709	CRIM1; LOC101929500	cysteine rich transmembrane BMP regulator 1 (chordin-like); uncharacterized LOC101929500
-2.17	0.02829	DAPK1	death-associated protein kinase 1
-2.17	0.015222	KRT18	keratin 18
-2.17	0.028497	LOC101928076; RP3-512B11.3	uncharacterized LOC101928076; novel transcript, antisense to DSP
-2.17	0.038967	MIR4718	microRNA 4718
-2.18	0.018992	MIR4483	microRNA 4483
-2.18	0.010074	ST3GAL5	ST3 beta-galactoside alpha-2,3-sialyltransferase 5
-2.2	0.006553	DNMBP	dynamin binding protein
-2.21	0.038105	ADI1	acireductone dioxygenase 1
-2.21	0.043726	ANKRD30B	ankyrin repeat domain 30B
-2.21	0.012079	NEK7	NIMA-related kinase 7; NIMA (never in mitosis gene a)-related kinase 7
-2.21	0.001891	RRAS2	related RAS viral (r-ras) oncogene homolog 2
-2.22	0.00593	RCAN2	regulator of calcineurin 2
-2.22	0.002464	SPR	sepiapterin reductase (7,8-dihydrobiopterin:NADP+ oxidoreductase)
-2.22	0.044061	TTPA	tocopherol (alpha) transfer protein
-2.23	0.027756	CDH10	cadherin 10, type 2 (T2-cadherin)
-2.23	0.007999	STXBP6	syntaxin binding protein 6 (amisyn)
-2.24	0.029917	GALNT16	polypeptide N-acetylgalactosaminyltransferase 16; UDP-N-acetyl-alpha-D-galactosamine:polypeptide N-acetylgalactosaminyltransferase-like 1
-2.25	0.02616	MANSC1	MANSC domain containing 1
-2.25	0.033781	RNU6-911P	RNA, U6 small nuclear 911, pseudogene
-2.26	0.027265	ADAMTS15	ADAM metallopeptidase with thrombospondin type 1 motif, 15
-2.26	0.007289	ALDH7A1	aldehyde dehydrogenase 7 family, member A1
-2.26	0.019777	CLU	clusterin
-2.26	0.028856	ITPR3	inositol 1,4,5-trisphosphate receptor, type 3; inositol 1,4,5-triphosphate receptor, type 3
-2.27	0.037171	RNU6-1039P	RNA, U6 small nuclear 1039, pseudogene
-2.27	0.026996	SNX25	sorting nexin 25
-2.28	0.041959	ZNF404	zinc finger protein 404
-2.29	0.029221	UCHL1	ubiquitin carboxyl-terminal esterase L1 (ubiquitin thiolesterase)
-2.3	0.003373	NALCN	sodium leak channel, non-selective
-2.31	0.02204	C1orf158	chromosome 1 open reading frame 158
-2.31	0.003497	NTRK3	neurotrophic tyrosine kinase, receptor, type 3
-2.32	0.014031	COPZ2	coatomer protein complex, subunit zeta 2
-2.33	0.019352	PCYOX1	prenylcysteine oxidase 1
-2.34	0.045854	RN7SKP184	RNA, 7SK small nuclear pseudogene 184
-2.35	0.00923	SPOCK1	sparc/osteonectin, cwcv and kazal-like domains proteoglycan (testican) 1
-2.36	0.038933	GAS6	growth arrest-specific 6
-2.36	0.038181	MAB21L1; MIR548F5	mab-21-like 1 (C. elegans); microRNA 548f-5
-2.36	0.002472	ZNF154	zinc finger protein 154
-2.38	0.001617	COX7A1	cytochrome c oxidase subunit VIIa polypeptide 1 (muscle)
-2.38	0.00024	SYPL2	synaptophysin-like 2
-2.39	0.015673	LOC100132167; RP11-111F5.2; AL772307.1	uncharacterized LOC100132167; pseudogene similar to part of ribosomal protein L7a (RPL7A); ribosomal protein L7a (RPL7A) pseudogene
-2.39	0.031576	RNA5SP64	RNA, 5S ribosomal pseudogene 64
-2.4	0.008502	CDH13	cadherin 13; cadherin 13, H-cadherin (heart)
-2.4	0.004054	MIR516B1	microRNA 516b-1
-2.4	0.017334	TIAM2	T-cell lymphoma invasion and metastasis 2
-2.4	0.007654	ZNF229; CTC-512J12.4; ZFP28	zinc finger protein 229; novel transcript; ZFP28 zinc finger protein
-2.41	0.004033	LOC100506100; RP11-545E17.3	uncharacterized LOC100506100; putative novel transcript
-2.41	0.003547	SMURF2	SMAD specific E3 ubiquitin protein ligase 2
-2.43	0.035145	DOK5	docking protein 5
-2.43	0.043336	MIR4454	microRNA 4454
-2.44	0.034545	PKP4	plakophilin 4
-2.45	0.035329	MIR3188	microRNA 3188
-2.46	0.001925	EZR; ROS1	ezrin; ROS proto-oncogene 1 , receptor tyrosine kinase
-2.46	0.032205	WNT5A	wingless-type MMTV integration site family, member 5A
-2.47	0.002109	XG; XGY2	Xg blood group; Xg pseudogene, Y-linked 2
-2.48	0.022791	MIR4433A	microRNA 4433a
-2.48	0.007901	RP11-555M1.3	novel transcript
-2.49	0.003204	ADD3	adducin 3 (gamma)
-2.5	0.014725	MIR520D	microRNA 520d
-2.5	0.00828	MKX	mohawk homeobox
-2.5	0.002213	XGY2; XG; SRY; RPS4Y1	Xg pseudogene, Y-linked 2; Xg blood group; sex determining region Y; ribosomal protein S4, Y-linked 1
-2.51	0.005819	S100A4	S100 calcium binding protein A4
-2.52	0.001861	ADAMTSL1	ADAMTS-like 1
-2.53	0.001564	LIMCH1	LIM and calponin homology domains 1
-2.53	0.001154	LURAP1L	leucine rich adaptor protein 1-like
-2.53	0.010535	POLH	polymerase (DNA directed), eta
-2.53	0.02574	RNU6-124P	RNA, U6 small nuclear 124, pseudogene
-2.53	0.002454	RP11-243M5.1	novel transcript
-2.54	0.036712	MIR513A2	microRNA 513a-2
-2.55	0.009575	IFIT3	interferon-induced protein with tetratricopeptide repeats 3
-2.55	0.012441	TINAGL1	tubulointerstitial nephritis antigen-like 1
-2.56	0.012835	ABCA9	ATP-binding cassette, sub-family A (ABC1), member 9
-2.56	0.020496	GPRC5B	G protein-coupled receptor, class C, group 5, member B; G protein-coupled receptor, family C, group 5, member B
-2.57	0.003372	MIR4681	microRNA 4681
-2.59	0.006998	RAPH1	Ras association (RalGDS/AF-6) and pleckstrin homology domains 1
-2.59	0.001423	RHOJ	ras homolog family member J; ras homolog gene family, member J
-2.59	0.041059	RNU6-206P	RNA, U6 small nuclear 206, pseudogene
-2.61	0.013188	NDFIP2	Nedd4 family interacting protein 2
-2.62	0.00038	GLRB	glycine receptor, beta
-2.63	0.013335	ATP8B1	ATPase, aminophospholipid transporter, class I, type 8B, member 1; ATPase, class I, type 8B, member 1
-2.63	0.006808	ERCC6; ERCC6-PGBD3; PGBD3	excision repair cross-complementation group 6; ERCC6-PGBD3 readthrough; piggyBac transposable element derived 3; excision repair cross-complementing rodent repair deficiency, complementation group 6; novel protein
-2.63	0.046384	STARD5	StAR-related lipid transfer (START) domain containing 5
-2.64	0.003708	OPCML	opioid binding protein/cell adhesion molecule-like
-2.64	0.020481	RNA5SP107	RNA, 5S ribosomal pseudogene 107
-2.66	0.012264	LOC100288911; RP11-490M8.1	uncharacterized LOC100288911; novel transcript
-2.66	0.000725	SBF2-AS1	SBF2 antisense RNA 1; novel transcript, antisense to SBF2
-2.68	0.007826	CPED1	cadherin-like and PC-esterase domain containing 1
-2.68	0.023227	LOXL4	lysyl oxidase-like 4
-2.69	0.005043	SDC4; ROS1	syndecan 4; ROS proto-oncogene 1 , receptor tyrosine kinase
-2.69	0.005031	THSD4	thrombospondin, type I, domain containing 4
-2.7	0.015485	SCN8A	sodium channel, voltage gated, type VIII, alpha subunit
-2.71	0.013543	HCN1	hyperpolarization activated cyclic nucleotide-gated potassium channel 1
-2.72	0.015111	MIR1321	microRNA 1321
-2.74	0.024242	ANO4	anoctamin 4
-2.74	0.02966	CLDN11	claudin 11
-2.74	0.00854	HSPB6	heat shock protein, alpha-crystallin-related, B6
-2.74	0.016445	SKP2	S-phase kinase-associated protein 2, E3 ubiquitin protein ligase; S-phase kinase-associated protein 2 (p45)
-2.75	0.00807	SEMA5A	sema domain, seven thrombospondin repeats (type 1 and type 1-like), transmembrane domain (TM) and short cytoplasmic domain, (semaphorin) 5A
-2.79	0.029799	NPR3	natriuretic peptide receptor 3; natriuretic peptide receptor C/guanylate cyclase C (atrionatriuretic peptide receptor C)
-2.81	0.004038	ARHGAP29	Rho GTPase activating protein 29
-2.81	0.009474	WNT2	wingless-type MMTV integration site family member 2
-2.82	0.009156	MID1	midline 1; midline 1 (Opitz/BBB syndrome)
-2.83	0.028842	LOC101927885; CTB-78F1.2	uncharacterized LOC101927885; novel transcript
-2.84	0.028027	COMP	cartilage oligomeric matrix protein
-2.86	0.037017	HMGA1; HMGA1P8	high mobility group AT-hook 1; high mobility group AT-hook 1 pseudogene 8; high mobility group AT-hook 1 (HMGA1) pseudogene
-2.87	0.006442	GPR133	G protein-coupled receptor 133
-2.87	0.035032	GREM1	gremlin 1, DAN family BMP antagonist; gremlin 1
-2.87	0.041712	SEMA3D	sema domain, immunoglobulin domain (Ig), short basic domain, secreted, (semaphorin) 3D
-2.88	0.009726	KRT14	keratin 14
-2.89	0.011949	LOC101928245; RP11-265N7.1	uncharacterized LOC101928245; novel transcript
-2.9	0.022644	RNU6-758P	RNA, U6 small nuclear 758, pseudogene
-2.91	0.006999	WEE1	WEE1 G2 checkpoint kinase; WEE1 homolog (S. pombe)
-2.92	0.043854	MIR3127	microRNA 3127
-2.92	0.03683	SERPINE2	serpin peptidase inhibitor, clade E (nexin, plasminogen activator inhibitor type 1), member 2
-2.94	0.010942	BAMBI	BMP and activin membrane-bound inhibitor; BMP and activin membrane-bound inhibitor homolog (Xenopus laevis)
-2.94	0.03189	ZNF671	zinc finger protein 671
-2.97	0.002295	IL1A	interleukin 1, alpha
-2.99	0.010402	NT5E	5-nucleotidase, ecto (CD73); 5'-nucleotidase, ecto (CD73)
-3.03	0.001074	SLC38A4	solute carrier family 38, member 4
-3.04	0.021489	CPA4	carboxypeptidase A4
-3.05	0.003023	C1orf53	chromosome 1 open reading frame 53
-3.06	7.3e-05	SSTR1	somatostatin receptor 1
-3.08	0.021801	NR3C2	nuclear receptor subfamily 3, group C, member 2
-3.1	0.002215	FAM65B	family with sequence similarity 65, member B
-3.12	0.018518	DOCK11	dedicator of cytokinesis 11
-3.16	0.035958	DEPTOR	DEP domain containing MTOR-interacting protein
-3.16	0.001669	DOCK5	dedicator of cytokinesis 5
-3.16	0.023552	LRRN3	leucine rich repeat neuronal 3
-3.18	0.004009	SLC1A1	solute carrier family 1 (neuronal/epithelial high affinity glutamate transporter, system Xag), member 1
-3.19	0.010694	NCKAP5	NCK-associated protein 5; Nck-associated protein 5
-3.19	0.007396	VIT	vitrin
-3.2	0.005458	EHBP1	EH domain binding protein 1
-3.24	0.01529	LSAMP	limbic system-associated membrane protein
-3.25	0.026833	BMPER	BMP binding endothelial regulator
-3.25	0.02382	MIR614; GPRC5A	microRNA 614; G protein-coupled receptor, class C, group 5, member A; G protein-coupled receptor, family C, group 5, member A
-3.25	0.049392	SVEP1	sushi, von Willebrand factor type A, EGF and pentraxin domain containing 1
-3.27	0.015067	PPL	periplakin
-3.27	0.012546	TWIST2	twist family bHLH transcription factor 2; twist homolog 2 (Drosophila)
-3.28	0.016719	PKP2	plakophilin 2
-3.3	0.000787	ADAMTS1	ADAM metallopeptidase with thrombospondin type 1 motif, 1
-3.31	0.002993	LINC00607	long intergenic non-protein coding RNA 607; novel transcript
-3.33	0.037113	EEF1DP3	eukaryotic translation elongation factor 1 delta pseudogene 3
-3.34	0.005248	RP11-818F20.5	novel transcript, antisense to TXNRD1
-3.35	0.045992	ADM	adrenomedullin
-3.38	0.004881	TMEM171	transmembrane protein 171
-3.4	0.004141	LRRN4CL	LRRN4 C-terminal like
-3.41	0.014106	GRAMD3	GRAM domain containing 3
-3.41	0.002805	KCTD16	potassium channel tetramerization domain containing 16; potassium channel tetramerisation domain containing 16
-3.43	0.003022	AHNAK2	AHNAK nucleoprotein 2
-3.44	0.002824	LOC101927668; AC005062.2	uncharacterized LOC101927668; novel transcript, sense overlapping to MACC1
-3.46	0.01613	SLC9A7	solute carrier family 9, subfamily A (NHE7, cation proton antiporter 7), member 7
-3.47	0.005169	FOXL1	forkhead box L1
-3.49	0.01815	GIPC2	GIPC PDZ domain containing family, member 2
-3.51	0.013288	PRELP	proline/arginine-rich end leucine-rich repeat protein
-3.53	0.007892	SAMD12	sterile alpha motif domain containing 12
-3.54	0.00883	RNU6-968P	RNA, U6 small nuclear 968, pseudogene
-3.57	0.007773	MET	MET proto-oncogene, receptor tyrosine kinase; met proto-oncogene (hepatocyte growth factor receptor)
-3.58	0.04027	SLC7A14	solute carrier family 7, member 14; solute carrier family 7 (cationic amino acid transporter, y+ system), member 14
-3.59	0.018027	ROR1	receptor tyrosine kinase-like orphan receptor 1
-3.61	0.000817	NLGN1	neuroligin 1
-3.69	0.003954	BST1	bone marrow stromal cell antigen 1
-3.69	0.002985	DSEL	dermatan sulfate epimerase-like
-3.77	0.008959	LRRC17	leucine rich repeat containing 17
-3.78	0.019521	CASS4	Cas scaffolding protein family member 4
-3.83	0.027957	BMP4	bone morphogenetic protein 4
-3.84	0.041574	PAMR1	peptidase domain containing associated with muscle regeneration 1
-3.91	0.016695	VEPH1	ventricular zone expressed PH domain-containing 1; ventricular zone expressed PH domain homolog 1 (zebrafish)
-3.92	0.032404	CDH6	cadherin 6, type 2, K-cadherin (fetal kidney)
-3.97	0.004679	CCND1	cyclin D1
-3.97	0.016268	RP11-343B18.2	novel transcript
-3.97	0.023168	SECTM1	secreted and transmembrane 1
-3.99	0.009728	IFIT1	interferon-induced protein with tetratricopeptide repeats 1
-4.01	0.044788	PTGIS	prostaglandin I2 (prostacyclin) synthase
-4.04	0.010119	GPRC5A	G protein-coupled receptor, class C, group 5, member A; G protein-coupled receptor, family C, group 5, member A
-4.06	0.000863	C11orf87	chromosome 11 open reading frame 87
-4.06	0.007602	LOC102546299; CTC-340A15.2	uncharacterized LOC102546299; novel transcript
-4.07	0.003171	SLC4A4	solute carrier family 4 (sodium bicarbonate cotransporter), member 4; solute carrier family 4, sodium bicarbonate cotransporter, member 4
-4.09	0.021482	ITGB8	integrin, beta 8
-4.29	0.017808	SLC9A7	solute carrier family 9, subfamily A (NHE7, cation proton antiporter 7), member 7; solute carrier family 9 (sodium/hydrogen exchanger), member 7
-4.34	0.003412	EDN1	endothelin 1
-4.42	0.003987	FAM25A; FAM25C; FAM25G; LINC00842	family with sequence similarity 25, member A; family with sequence similarity 25, member C; family with sequence similarity 25, member G; novel transcript
-4.42	0.000221	GPR126	G protein-coupled receptor 126
-4.53	0.011314	IGFBP6	insulin-like growth factor binding protein 6
-4.55	0.000265	AC007255.8	novel transcript, antisense to CHN2
-4.73	0.015095	PDE1A	phosphodiesterase 1A, calmodulin-dependent
-4.74	0.023752	KRTAP20-1	keratin associated protein 20-1
-4.81	0.01078	LOC101927184; RP11-420A23.1	uncharacterized LOC101927184; novel transcript
-4.89	0.002878	NOV	nephroblastoma overexpressed; nephroblastoma overexpressed gene
-4.99	0.025592	LINC00842	long intergenic non-protein coding RNA 842; novel transcript
-4.99	0.02109	PTPRQ	protein tyrosine phosphatase, receptor type, Q
-5.1	0.01055	PRSS12	protease, serine, 12 (neurotrypsin, motopsin)
-5.12	0.047769	LINC01133; RP11-48O20.4	long intergenic non-protein coding RNA 1133; novel transcript
-5.14	0.000852	FAM180A	family with sequence similarity 180, member A
-5.33	0.042637	ADAMTS5	ADAM metallopeptidase with thrombospondin type 1 motif, 5
-5.34	0.00102	SBSPON	somatomedin B and thrombospondin, type 1 domain containing
-5.39	0.003694	GFRA1	GDNF family receptor alpha 1
-5.4	0.000143	MYOZ2	myozenin 2
-5.45	0.012417	FGF5	fibroblast growth factor 5
-5.46	0.006716	SULF1	sulfatase 1
-5.56	0.019271	MYH2	myosin, heavy chain 2, skeletal muscle, adult
-5.59	0.008902	TOX	thymocyte selection-associated high mobility group box
-5.67	0.001884	PTPRQ; LOC101928395	protein tyrosine phosphatase, receptor type, Q; uncharacterized LOC101928395
-5.8	0.025415	RDH10	retinol dehydrogenase 10 (all-trans)
-5.86	0.009167	IL1RAPL2	interleukin 1 receptor accessory protein-like 2
-5.98	0.000477	OXTR	oxytocin receptor
-6.26	0.020515	LINC01018; CTD-2195M18.1	long intergenic non-protein coding RNA 1018; novel transcript
-6.33	0.000952	RP11-553K8.5	novel transcript
-6.35	0.032266	SERPINB2	serpin peptidase inhibitor, clade B (ovalbumin), member 2
-6.49	0.006881	RP11-138I17.1	novel transcript
-6.5	0.002399	ITGBL1	integrin, beta-like 1 (with EGF-like repeat domains)
-6.52	2.8e-05	GREM2	gremlin 2, DAN family BMP antagonist; gremlin 2, cysteine knot superfamily, homolog (Xenopus laevis)
-6.54	0.003245	RAB3B	RAB3B, member RAS oncogene family
-6.69	0.000291	PDE1C	phosphodiesterase 1C, calmodulin-dependent 70kDa
-6.7	0.000356	SEMA3C	sema domain, immunoglobulin domain (Ig), short basic domain, secreted, (semaphorin) 3C
-6.76	0.002956	F2RL2	coagulation factor II (thrombin) receptor-like 2
-6.78	0.024725	RIMS1	regulating synaptic membrane exocytosis 1
-6.99	0.001526	MGARP; NDUFC1	mitochondria-localized glutamic acid-rich protein; NADH dehydrogenase (ubiquinone) 1, subcomplex unknown, 1, 6kDa
-7	0.013908	SLC14A1	solute carrier family 14 (urea transporter), member 1 (Kidd blood group)
-7.15	0.002472	FRMPD4	FERM and PDZ domain containing 4
-7.21	0.005941	FBN2	fibrillin 2
-7.44	0.001537	GALNT5	polypeptide N-acetylgalactosaminyltransferase 5; UDP-N-acetyl-alpha-D-galactosamine:polypeptide N-acetylgalactosaminyltransferase 5 (GalNAc-T5)
-7.52	0.011705	DPP4	dipeptidyl-peptidase 4
-7.66	0.004386	USP53	ubiquitin specific peptidase 53
-7.99	0.001015	PI16	peptidase inhibitor 16
-8.03	0.015228	B3GALT2	UDP-Gal:betaGlcNAc beta 1,3-galactosyltransferase, polypeptide 2
-8.06	0.033255	BCHE	butyrylcholinesterase
-8.09	0.020642	RP11-760H22.2	putative novel transcript
-8.29	0.01009	TNXB; ATF6B; TNXA	tenascin XB; activating transcription factor 6 beta; tenascin XA (pseudogene); tenascin XA pseudogene
-8.48	0.001688	CLEC3B; EXOSC7	C-type lectin domain family 3, member B; exosome component 7
-8.48	0.04268	KRTAP1-5	keratin associated protein 1-5
-8.76	0.003318	FGF9	fibroblast growth factor 9; fibroblast growth factor 9 (glia-activating factor)
-9.5	0.000107	SCN9A	sodium channel, voltage-gated, type IX, alpha subunit
-9.62	0.002379	PRR15	proline rich 15
-10.89	0.003456	SDPR	serum deprivation response; serum deprivation response (phosphatidylserine binding protein)
-11.05	0.001331	FMN2	formin 2
-11.7	0.022331	PLA2G2A	phospholipase A2, group IIA (platelets, synovial fluid)
-11.9	0.000111	TEK	TEK tyrosine kinase, endothelial
-12.1	0.004106	TNXB; TNXA	tenascin XB; tenascin XA (pseudogene); tenascin XA pseudogene
-12.93	0.00014	KRT16P4; KRT16P5	keratin 16 pseudogene 4; keratin 16 pseudogene 5
-13.78	0.009944	KCNK2	potassium channel, subfamily K, member 2
-14.16	0.02381	MOXD1	monooxygenase, DBH-like 1
-14.64	0.00117	LINC01111; RP11-706J10.1	long intergenic non-protein coding RNA 1111; novel transcript
-15.45	0.027229	KRTAP2-3; KRTAP2-4	keratin associated protein 2-3; keratin associated protein 2-4
-16.44	8.3e-05	DSP	desmoplakin
-16.55	0.013956	TNFRSF11B	tumor necrosis factor receptor superfamily, member 11b
-16.65	0.00192	RGS7BP	regulator of G-protein signaling 7 binding protein
-18.07	0.002866	HAPLN1	hyaluronan and proteoglycan link protein 1
-18.78	0.005248	NRK	Nik related kinase
-19.23	0.012179	IGFBP5	insulin-like growth factor binding protein 5
-19.39	0.001153	TNXB	tenascin XB
-20.11	0.002648	DKK1	dickkopf WNT signaling pathway inhibitor 1; dickkopf homolog 1 (Xenopus laevis)
-40.08	0.000191	ANKRD1	ankyrin repeat domain 1 (cardiac muscle)

## Sheet: P0-P4
Fold Change (linear) (P0 vs. P4)	ANOVA p-value (P0 vs. P4)	Gene Symbol	Description
161.53	5.9e-05	HLA-DRA; HLA-DQA1	major histocompatibility complex, class II, DR alpha; major histocompatibility complex, class II, DQ alpha 1
90.63	0.000235	HLA-DRA	major histocompatibility complex, class II, DR alpha
76.79	0.000189	SPP1	secreted phosphoprotein 1
75.39	2e-05	LYZ	lysozyme
60.31	3.3e-05	FPR3	formyl peptide receptor 3
59.48	4e-06	PLA2G7	phospholipase A2, group VII (platelet-activating factor acetylhydrolase, plasma)
56.12	0.00032	MPEG1	macrophage expressed 1
53.6	1.6e-05	TYROBP	TYRO protein tyrosine kinase binding protein
48.28	0.002742	CD163	CD163 molecule
40.89	0.000287	CYBB	cytochrome b-245, beta polypeptide
40.12	0.000817	MRC1	mannose receptor, C type 1
35.09	0.000313	CTSS	cathepsin S
33.9	4e-06	LAPTM5	lysosomal protein transmembrane 5; lysosomal multispanning membrane protein 5
33.67	0.000533	ANGPT2	angiopoietin 2
33.22	3.4e-05	CXCL5	chemokine (C-X-C motif) ligand 5
32.1	0.000882	AIF1	allograft inflammatory factor 1
32.04	5.2e-05	MMP9	matrix metallopeptidase 9 (gelatinase B, 92kDa gelatinase, 92kDa type IV collagenase)
31.2	3.9e-05	FCER1G	Fc fragment of IgE, high affinity I, receptor for; gamma polypeptide
29.73	0.001635	EDNRA	endothelin receptor type A
28.63	0.000567	GUCY1B3	guanylate cyclase 1, soluble, beta 3
26.1	8.2e-05	CXCL8; IL8	chemokine (C-X-C motif) ligand 8; interleukin 8
24.87	0.000233	RP11-1143G9.4	novel transcript antisense to LYZ
23.14	0.001567	PPBP	pro-platelet basic protein (chemokine (C-X-C motif) ligand 7)
17.78	0.005821	GPR34	G protein-coupled receptor 34
16.15	1.4e-05	HLA-DRB3; HLA-DRB1; LOC100996809; HLA-DRB5; HLA-DRB4	major histocompatibility complex, class II, DR beta 3; major histocompatibility complex, class II, DR beta 1; HLA class II histocompatibility antigen, DRB1-10 beta chain-like; major histocompatibility complex, class II, DR beta 5; major histocompatibility complex, class II, DR beta 4
15.93	0.001373	CLIC6	chloride intracellular channel 6
15.71	0.00082	C1QC	complement component 1, q subcomponent, C chain
15.28	0.000196	MMP1	matrix metallopeptidase 1 (interstitial collagenase)
14.9	2.2e-05	ITGAX	integrin, alpha X (complement component 3 receptor 4 subunit)
14.23	1.8e-05	CRISPLD2	cysteine-rich secretory protein LCCL domain containing 2
14.16	0.000559	HLA-DRB1; LOC100996809; HLA-DRB4; HLA-DRB3; HLA-DQB1; LOC101060835; HLA-DRB5	major histocompatibility complex, class II, DR beta 1; HLA class II histocompatibility antigen, DRB1-10 beta chain-like; major histocompatibility complex, class II, DR beta 4; major histocompatibility complex, class II, DR beta 3; major histocompatibility complex, class II, DQ beta 1; HLA class II histocompatibility antigen, DQ beta 1 chain-like; major histocompatibility complex, class II, DR bet…
13.66	0.011196	CCL11	chemokine (C-C motif) ligand 11
13.33	0.000205	GPR183	G protein-coupled receptor 183
12.98	0.001284	CD53	CD53 molecule
12.66	0.00078	A2M; HDAC1	alpha-2-macroglobulin; histone deacetylase 1
12.25	0.001593	IGSF6	immunoglobulin superfamily, member 6
12.05	6e-06	RNASE6	ribonuclease, RNase A family, k6
12.03	0.004455	APLN	apelin
11.48	0.001386	PECAM1	platelet/endothelial cell adhesion molecule 1; platelet/endothelial cell adhesion molecule
11.33	0.001408	CD14	CD14 molecule
11.22	0.003045	CDH5	cadherin 5, type 2 (vascular endothelium)
10.89	0.001252	CD74	CD74 molecule, major histocompatibility complex, class II invariant chain
10.87	0.00168	GUCY1A3	guanylate cyclase 1, soluble, alpha 3
10.76	0.001162	CCR1	chemokine (C-C motif) receptor 1
10.72	0.003405	CADM3	cell adhesion molecule 3
10.72	0.00151	LY86	lymphocyte antigen 86
10.13	3e-06	RP1-66C13.3; LGALS9	lectin, galactoside-binding, soluble, 9 (LGALS9) pseudogene; lectin, galactoside-binding, soluble, 9
9.95	3.5e-05	HLA-DRB3	major histocompatibility complex, class II, DR beta 3
9.95	0.007374	SPON1	spondin 1, extracellular matrix protein
9.9	0.000738	AQP9	aquaporin 9
9.84	0.000674	C5AR1	complement component 5a receptor 1
9.78	0.016426	ENPEP	glutamyl aminopeptidase (aminopeptidase A)
9.58	0.000499	GMFG	glia maturation factor, gamma
9.54	0.00016	MS4A7	membrane-spanning 4-domains, subfamily A, member 7
9.48	0.011859	OLFM2	olfactomedin 2
9.44	0.000404	MERTK	MER proto-oncogene, tyrosine kinase; c-mer proto-oncogene tyrosine kinase
9.13	0.01323	CD28	CD28 molecule
9.13	0.000112	SLC22A3	solute carrier family 22 (organic cation transporter), member 3; solute carrier family 22 (extraneuronal monoamine transporter), member 3
8.96	0.006455	OLFML2B	olfactomedin-like 2B
8.86	0.006006	GPC3	glypican 3
8.63	0.0154	FMO1	flavin containing monooxygenase 1
8.6	0.017257	FUCA1	fucosidase, alpha-L- 1, tissue
8.5	0.008465	KAL1	Kallmann syndrome 1 sequence
8.49	0.000155	MGAT4A	mannosyl (alpha-1,3-)-glycoprotein beta-1,4-N-acetylglucosaminyltransferase, isozyme A
8.38	0.015951	AC093850.2	novel transcript
8.06	0.003632	FZD3	frizzled class receptor 3; frizzled homolog 3 (Drosophila)
8.06	0.004549	TREM1	triggering receptor expressed on myeloid cells 1
7.99	0.001318	HLA-DPA1	major histocompatibility complex, class II, DP alpha 1; major histocompatibility complex class II DP alpha 1
7.85	0.00662	CD84	CD84 molecule
7.81	0.00674	C3orf80; RP11-431I8.1	chromosome 3 open reading frame 80; novel trancript
7.76	0.001421	KDR	kinase insert domain receptor (a type III receptor tyrosine kinase)
7.66	0.008895	GALNT15	polypeptide N-acetylgalactosaminyltransferase 15; UDP-N-acetyl-alpha-D-galactosamine:polypeptide N-acetylgalactosaminyltransferase 15
7.59	0.002844	C1orf162	chromosome 1 open reading frame 162
7.4	0.008053	CD86	CD86 molecule
7.34	0.000204	FAM49A	family with sequence similarity 49, member A
7.32	0.000898	CSF1R	colony stimulating factor 1 receptor
7.32	0.001729	NCKAP1L	NCK-associated protein 1-like
7.3	0.001704	SLC11A1	solute carrier family 11 (proton-coupled divalent metal ion transporter), member 1; solute carrier family 11 (proton-coupled divalent metal ion transporters), member 1
7.22	3.22e-07	NCF2	neutrophil cytosolic factor 2
7.2	0.001142	TMEM176B	transmembrane protein 176B
7.13	0.000105	LCP1	lymphocyte cytosolic protein 1 (L-plastin)
7.13	0.003825	SPARCL1	SPARC-like 1 (hevin)
7.09	0.000967	PLXDC1	plexin domain containing 1
6.94	0.017377	MMP3	matrix metallopeptidase 3 (stromelysin 1, progelatinase)
6.94	0.007247	NPL	N-acetylneuraminate pyruvate lyase (dihydrodipicolinate synthase)
6.93	0.047359	CNN1	calponin 1, basic, smooth muscle
6.68	0.006822	IGF1	insulin-like growth factor 1 (somatomedin C)
6.63	0.006261	SNAI1	snail family zinc finger 1; snail homolog 1 (Drosophila)
6.62	0.005598	FYB	FYN binding protein; FYN binding protein (FYB-120/130)
6.58	0.000871	TNC	tenascin C
6.53	0.001487	PLEKHG1	pleckstrin homology domain containing, family G (with RhoGef domain) member 1
6.5	0.001869	CXCL16	chemokine (C-X-C motif) ligand 16
6.34	0.004008	ALPL	alkaline phosphatase, liver/bone/kidney
6.3	0.001882	ADAMTS4	ADAM metallopeptidase with thrombospondin type 1 motif, 4
6.29	0.004851	CCDC102B	coiled-coil domain containing 102B
6.28	0.000151	ALOX5AP	arachidonate 5-lipoxygenase-activating protein
6.18	0.003107	CXCR4	chemokine (C-X-C motif) receptor 4
6.15	0.005774	TSPAN18	tetraspanin 18
6.13	0.001987	ACTA2	actin, alpha 2, smooth muscle, aorta
6.09	1.4e-05	DOCK4	dedicator of cytokinesis 4
6.05	7.3e-05	LCP2	lymphocyte cytosolic protein 2 (SH2 domain containing leukocyte protein of 76kDa)
6.04	0.002798	PLEK	pleckstrin
6.03	0.004342	ADAM19	ADAM metallopeptidase domain 19; ADAM metallopeptidase domain 19 (meltrin beta)
6.01	0.004321	CLEC7A	C-type lectin domain family 7, member A
5.99	0.015344	PLVAP	plasmalemma vesicle associated protein
5.94	0.006642	POM121L9P	POM121 transmembrane nucleoporin-like 9, pseudogene; POM121 membrane glycoprotein-like 9 (rat) pseudogene
5.89	0.002271	VSIG4	V-set and immunoglobulin domain containing 4
5.77	0.048635	LTBP1	latent transforming growth factor beta binding protein 1
5.6	0.000115	RUNX2	runt-related transcription factor 2
5.58	0.005182	RASGRP3	RAS guanyl releasing protein 3 (calcium and DAG-regulated)
5.53	0.017087	CH25H	cholesterol 25-hydroxylase
5.48	0.007185	PAG1	phosphoprotein membrane anchor with glycosphingolipid microdomains 1; phosphoprotein associated with glycosphingolipid microdomains 1
5.45	0.00209	ATP6V0D2	ATPase, H+ transporting, lysosomal 38kDa, V0 subunit d2
5.44	0.000193	SLAMF8	SLAM family member 8
5.42	9.9e-05	ITGB3; RP11-290H9.2	integrin, beta 3 (platelet glycoprotein IIIa, antigen CD61); integrin, beta 3 (platelet glycoprotein IIIa, antigen CD61; novel protein
5.41	0.002905	HMCN1	hemicentin 1
5.27	0.00055	PILRA	paired immunoglobin-like type 2 receptor alpha
5.24	0.000738	SYTL2	synaptotagmin-like 2
5.19	0.000307	LINC01272; RP11-290F20.3	long intergenic non-protein coding RNA 1272; novel transcript
5.09	0.005801	CSF2RA	colony stimulating factor 2 receptor, alpha, low-affinity (granulocyte-macrophage)
5.05	0.01554	NOX4; CTD-2026G22.1	NADPH oxidase 4; NADPH oxidase 4 pseudogene
5.03	0.007405	TMEM150C	transmembrane protein 150C
4.99	0.021966	TNFSF10	tumor necrosis factor (ligand) superfamily, member 10
4.98	0.007181	LRRC25	leucine rich repeat containing 25
4.95	0.002234	PIK3AP1	phosphoinositide-3-kinase adaptor protein 1
4.94	0.01167	IFI30; PIK3R2; AC007192.4	interferon, gamma-inducible protein 30; phosphoinositide-3-kinase, regulatory subunit 2 (beta); novel protein, readthrough between PIK3R2 and IFI30
4.92	0.013468	SLCO2B1	solute carrier organic anion transporter family, member 2B1
4.88	0.008968	TTYH2	tweety family member 2; tweety homolog 2 (Drosophila)
4.86	0.000243	CYP27A1	cytochrome P450, family 27, subfamily A, polypeptide 1
4.85	0.039036	ENC1	ectodermal-neural cortex 1 (with BTB domain); ectodermal-neural cortex (with BTB-like domain)
4.81	0.00203	RAMP2	receptor (G protein-coupled) activity modifying protein 2
4.78	0.000362	LOC441081; LOC101929573; LOC101060368; LOC101929599; LOC101929812; LOC728093; LOC101928967; LOC101929545; RP11-98J23.1; RP11-497H16.2; RP11-589F5.3; RP11-497H16.6; RP11-848G14.5; RP11-124L9.3; RP11-124L9.4; RP11-1305N21.2	POM121 membrane glycoprotein (rat) pseudogene; putative POM121-like protein 1-like; POM121 membrane glycoprotein-like (POM121L1) pseudogene; POM121 membrane glycoprotein-like 1 (POM121L1) pseudogene; POM121 membrane glycoprotein (POM121) pseudogene
4.76	0.012374	NPY1R	neuropeptide Y receptor Y1
4.72	0.002374	APCDD1	adenomatosis polyposis coli down-regulated 1
4.7	0.000795	FAM101B	family with sequence similarity 101, member B
4.69	0.011007	CD93	CD93 molecule
4.68	0.011455	SCG2	secretogranin II; secretogranin II (chromogranin C)
4.66	0.020241	CD180	CD180 molecule
4.66	0.012235	CPA3	carboxypeptidase A3 (mast cell)
4.64	0.01626	GGT5	gamma-glutamyltransferase 5
4.62	0.0015	ARHGAP42	Rho GTPase activating protein 42
4.62	0.005085	HLA-DRB4	major histocompatibility complex, class II, DR beta 4; major histocompatibility complex class II DR beta 4
4.54	0.00163	MBOAT1	membrane bound O-acyltransferase domain containing 1
4.48	0.029445	APOD	apolipoprotein D
4.48	0.007981	MYH15	myosin, heavy chain 15
4.46	0.00362	DSC2	desmocollin 2
4.44	0.000571	CCL3L3; CCL3L1	chemokine (C-C motif) ligand 3-like 3; chemokine (C-C motif) ligand 3-like 1
4.44	0.002853	HAVCR2	hepatitis A virus cellular receptor 2
4.44	0.002101	LIPG	lipase, endothelial
4.42	0.006647	IL18R1	interleukin 18 receptor 1
4.37	0.007792	STAB1	stabilin 1
4.36	0.000119	DCHS1	dachsous cadherin-related 1; dachsous 1 (Drosophila)
4.22	0.000181	PTPRN	protein tyrosine phosphatase, receptor type, N
4.21	0.00144	ECSCR	endothelial cell surface expressed chemotaxis and apoptosis regulator; endothelial cell-specific chemotaxis regulator
4.19	0.003633	ELMO1	engulfment and cell motility 1
4.12	0.00032	CASC15; LINC00340	cancer susceptibility candidate 15 (non-protein coding); long intergenic non-protein coding RNA 340
4.09	0.002149	BCL2	B-cell CLL/lymphoma 2
4.08	0.004396	COL15A1	collagen, type XV, alpha 1
4.08	0.000809	ITGAM	integrin, alpha M (complement component 3 receptor 3 subunit)
4.05	0.001599	HPGDS	hematopoietic prostaglandin D synthase
4.01	0.019124	NAIP; RP11-497H16.7; RP11-848G14.2; RP11-1305N21.3	NLR family, apoptosis inhibitory protein; NLR family, apoptosis inhibitory protein (NAIP) pseudogene
4	0.013467	FGD5	FYVE, RhoGEF and PH domain containing 5
4	0.003891	TNFRSF1B	tumor necrosis factor receptor superfamily, member 1B
3.98	0.001393	COL6A3	collagen, type VI, alpha 3
3.98	0.013896	PALMD	palmdelphin
3.97	0.013849	COL4A1	collagen, type IV, alpha 1; collagen type IV alpha 1
3.97	0.013813	CPM	carboxypeptidase M
3.93	0.001579	CD37	CD37 molecule
3.91	0.004018	TREM2	triggering receptor expressed on myeloid cells 2
3.89	0.007467	S100A9	S100 calcium binding protein A9
3.84	0.004426	FHL3	four and a half LIM domains 3
3.83	0.025647	NAIP; RP11-497H16.7; RP11-848G14.2; RP11-1305N21.3; RP11-1319K7.1; RP11-1280N14.3	NLR family, apoptosis inhibitory protein; NLR family, apoptosis inhibitory protein (NAIP) pseudogene
3.79	0.00348	BCL6B	B-cell CLL/lymphoma 6, member B
3.77	0.004941	HAS2	hyaluronan synthase 2
3.77	0.049946	STEAP1	six transmembrane epithelial antigen of the prostate 1
3.75	0.004438	ITGA5	integrin, alpha 5 (fibronectin receptor, alpha polypeptide)
3.73	0.00964	APOC1	apolipoprotein C-I
3.73	0.003009	PCDHB4	protocadherin beta 4
3.72	0.000874	RNASE1	ribonuclease, RNase A family, 1 (pancreatic)
3.69	0.002455	AGTR1	angiotensin II receptor, type 1
3.63	0.002407	NAIP; RP11-1319K7.1; RP11-497H16.7; RP11-848G14.2; RP11-1280N14.3; RP11-1305N21.3	NLR family, apoptosis inhibitory protein; NLR family, apoptosis inhibitory protein (NAIP) pseudogene
3.62	0.03383	IL1RL1	interleukin 1 receptor-like 1
3.61	0.000427	CTHRC1	collagen triple helix repeat containing 1
3.61	0.013031	MCAM; MIR6756	melanoma cell adhesion molecule; microRNA 6756
3.59	0.012714	CD163L1	CD163 molecule-like 1
3.59	0.003357	CES1; LOC100653057	carboxylesterase 1; liver carboxylesterase 1-like
3.59	0.005953	DOCK2	dedicator of cytokinesis 2
3.59	0.006697	PCDHB15	protocadherin beta 15
3.59	0.008358	SLC16A10	solute carrier family 16 (aromatic amino acid transporter), member 10; solute carrier family 16, member 10 (aromatic amino acid transporter)
3.58	0.01779	C5orf46	chromosome 5 open reading frame 46
3.58	0.007718	SOX4	SRY (sex determining region Y)-box 4
3.57	0.000492	TSPAN15	tetraspanin 15
3.56	0.001208	KYNU	kynureninase; kynureninase (L-kynurenine hydrolase)
3.55	0.003532	HEPH	hephaestin
3.53	0.044898	ESM1	endothelial cell-specific molecule 1
3.53	0.002583	PLXNC1	plexin C1
3.53	0.015491	TMEM133	transmembrane protein 133
3.52	0.006207	ESAM	endothelial cell adhesion molecule
3.52	0.011671	HLA-DPB1	major histocompatibility complex, class II, DP beta 1
3.52	0.005579	PTGER4	prostaglandin E receptor 4 (subtype EP4)
3.51	0.041035	MT1F	metallothionein 1F
3.51	0.005465	PDE3A	phosphodiesterase 3A, cGMP-inhibited
3.5	0.036713	CES1; CES1P2; LOC100653057; CES1P1	carboxylesterase 1; carboxylesterase 1 pseudogene 2; liver carboxylesterase 1-like; carboxylesterase 1 pseudogene 1
3.46	0.01676	CXorf36	chromosome X open reading frame 36
3.43	0.015878	RNF152	ring finger protein 152
3.42	0.030111	AVPR1A	arginine vasopressin receptor 1A
3.42	0.00783	IQGAP2	IQ motif containing GTPase activating protein 2
3.42	0.003098	MCTP1	multiple C2 domains, transmembrane 1
3.41	0.005568	CYP7B1	cytochrome P450, family 7, subfamily B, polypeptide 1
3.41	0.002022	KIF26B	kinesin family member 26B
3.39	0.004676	NCF4	neutrophil cytosolic factor 4, 40kDa
3.38	0.019288	BIN2	bridging integrator 2
3.38	0.006454	CCL8	chemokine (C-C motif) ligand 8
3.38	0.003356	ITGA1; PELO	integrin, alpha 1; pelota homolog (Drosophila)
3.37	0.002382	LILRA6	leukocyte immunoglobulin-like receptor, subfamily A (with TM domain), member 6
3.37	0.01336	ZNF93	zinc finger protein 93
3.36	0.016977	BCL2A1	BCL2-related protein A1
3.35	0.01404	RAB42	RAB42, member RAS oncogene family
3.34	0.015538	HLA-DQA1; LOC100509457	major histocompatibility complex, class II, DQ alpha 1; HLA class II histocompatibility antigen, DQ alpha 1 chain-like
3.33	0.010205	MIR143HG	MIR143 host gene (non-protein coding); novel transcript
3.32	0.013435	BEND5	BEN domain containing 5
3.32	0.003956	GPR4	G protein-coupled receptor 4
3.31	0.002285	EPHB2	EPH receptor B2
3.3	0.005545	PLEKHH2	pleckstrin homology domain containing, family H (with MyTH4 domain) member 2
3.3	0.001456	SEMA6B	sema domain, transmembrane domain (TM), and cytoplasmic domain, (semaphorin) 6B
3.3	0.001408	TEAD2	TEA domain family member 2
3.29	0.010116	CORO2B	coronin, actin binding protein, 2B
3.27	0.002534	DDIT4	DNA-damage-inducible transcript 4
3.27	0.001067	ETS1	v-ets avian erythroblastosis virus E26 oncogene homolog 1; v-ets erythroblastosis virus E26 oncogene homolog 1 (avian)
3.27	0.005038	SIGLEC7	sialic acid binding Ig-like lectin 7
3.27	0.003268	SLC37A2	solute carrier family 37 (glucose-6-phosphate transporter), member 2; solute carrier family 37 (glycerol-3-phosphate transporter), member 2
3.23	0.018085	FMOD	fibromodulin
3.23	0.008004	SULF2	sulfatase 2
3.22	0.008123	GPNMB	glycoprotein (transmembrane) nmb
3.22	0.009722	HTR2B	5-hydroxytryptamine (serotonin) receptor 2B, G protein-coupled; 5-hydroxytryptamine (serotonin) receptor 2B
3.21	0.000495	FRRS1	ferric-chelate reductase 1
3.21	0.000672	MAGED4B; MAGED4; SNORA11D; SNORA11E	melanoma antigen family D, 4B; melanoma antigen family D, 4; small nucleolar RNA, H/ACA box 11D; small nucleolar RNA, H/ACA box 11E
3.21	0.005992	MSR1	macrophage scavenger receptor 1
3.2	0.007343	NOX4	NADPH oxidase 4
3.18	0.002018	MDK	midkine (neurite growth-promoting factor 2)
3.17	0.018018	CLEC5A	C-type lectin domain family 5, member A
3.17	0.011299	HEY2	hes-related family bHLH transcription factor with YRPW motif 2; hairy/enhancer-of-split related with YRPW motif 2
3.17	0.012032	SLC7A8	solute carrier family 7 (amino acid transporter light chain, L system), member 8; solute carrier family 7 (cationic amino acid transporter, y+ system), member 8
3.16	0.004569	GXYLT2	glucoside xylosyltransferase 2
3.16	0.013404	SFRP2	secreted frizzled-related protein 2
3.15	0.043132	ANGPTL2	angiopoietin-like 2
3.15	0.004383	AOC3	amine oxidase, copper containing 3; amine oxidase, copper containing 3 (vascular adhesion protein 1)
3.15	0.049873	BACH2	BTB and CNC homology 1, basic leucine zipper transcription factor 2
3.15	0.012313	SLAMF7	SLAM family member 7
3.14	0.000451	KCNE4	potassium voltage-gated channel, Isk-related family, member 4
3.13	0.038832	AIM1	absent in melanoma 1
3.13	0.014411	DLL4	delta-like 4 (Drosophila)
3.13	0.006997	TM4SF18	transmembrane 4 L six family member 18
3.12	0.000244	GIMAP4	GTPase, IMAP family member 4
3.12	0.004774	NID2	nidogen 2 (osteonidogen)
3.12	0.044556	RNY3P7	RNA, Ro-associated Y3 pseudogene 7
3.11	0.000768	IL2RG	interleukin 2 receptor, gamma; interleukin 2 receptor, gamma (severe combined immunodeficiency)
3.11	0.001516	RGS1	regulator of G-protein signaling 1
3.11	0.00203	SIGLEC9	sialic acid binding Ig-like lectin 9
3.08	0.002182	ADAP2	ArfGAP with dual PH domains 2
3.08	0.000105	RNF122	ring finger protein 122
3.06	0.00961	ST8SIA4	ST8 alpha-N-acetyl-neuraminide alpha-2,8-sialyltransferase 4
3.05	0.001777	THEMIS2	thymocyte selection associated family member 2
3.03	0.000444	LILRB3; LILRP1; LILRA6	leukocyte immunoglobulin-like receptor, subfamily B (with TM and ITIM domains), member 3; leukocyte immunoglobulin-like receptor pseudogene 1; leukocyte immunoglobulin-like receptor, subfamily A (with TM domain), member 6
3.01	0.006703	PLAUR	plasminogen activator, urokinase receptor
3.01	0.007694	SORBS1	sorbin and SH3 domain containing 1
3.01	0.002834	TMEM119	transmembrane protein 119
3	0.016013	CMKLR1	chemokine-like receptor 1
3	0.014149	SNORD13P3	small nucleolar RNA, C/D box 13 pseudogene 3
2.97	0.009008	CD4	CD4 molecule
2.97	0.00159	MARK1	MAP/microtubule affinity-regulating kinase 1
2.97	0.010094	PLN	phospholamban
2.96	0.000628	HBEGF	heparin-binding EGF-like growth factor
2.95	0.016283	AP000695.4	putative novel transcript
2.93	0.003676	APOE	apolipoprotein E
2.93	0.000695	NRROS	negative regulator of reactive oxygen species; leucine rich repeat containing 33
2.92	0.000372	MAGED4; MAGED4B; SNORA11D; SNORA11E	melanoma antigen family D, 4; melanoma antigen family D, 4B; small nucleolar RNA, H/ACA box 11D; small nucleolar RNA, H/ACA box 11E
2.91	0.013027	ADRBK2	adrenergic, beta, receptor kinase 2
2.91	0.019008	ROS1; SLC34A2	ROS proto-oncogene 1 , receptor tyrosine kinase; c-ros oncogene 1 , receptor tyrosine kinase; solute carrier family 34 (type II sodium/phosphate contransporter), member 2
2.91	0.009883	VWF	von Willebrand factor
2.9	0.002474	GATM	glycine amidinotransferase (L-arginine:glycine amidinotransferase)
2.9	0.000723	KLF8	Kruppel-like factor 8
2.9	0.003073	LOC441081; LOC101929573; LOC101060368; LOC101929599; LOC101929812; LOC728093; LOC101928967; LOC101929545; RP11-98J23.1; RP11-589F5.3; RP11-497H16.6; RP11-848G14.5; RP11-124L9.3; RP11-124L9.4; RP11-1305N21.2	POM121 membrane glycoprotein (rat) pseudogene; putative POM121-like protein 1-like; POM121 membrane glycoprotein-like (POM121L1) pseudogene; POM121 membrane glycoprotein-like 1 (POM121L1) pseudogene; POM121 membrane glycoprotein (POM121) pseudogene
2.9	0.00099	PDK3	pyruvate dehydrogenase kinase, isozyme 3
2.9	0.00772	SPOCD1	SPOC domain containing 1
2.89	0.011835	LYVE1	lymphatic vessel endothelial hyaluronan receptor 1
2.88	0.045991	RSPO3	R-spondin 3; R-spondin 3 homolog (Xenopus laevis)
2.88	0.038156	SUSD2	sushi domain containing 2
2.87	0.001489	CD40	CD40 molecule, TNF receptor superfamily member 5
2.87	0.000824	FPR1	formyl peptide receptor 1
2.87	0.012977	HEYL	hes-related family bHLH transcription factor with YRPW motif-like; hairy/enhancer-of-split related with YRPW motif-like
2.87	0.002768	PTPRC	protein tyrosine phosphatase, receptor type, C
2.87	0.00503	PTPRE	protein tyrosine phosphatase, receptor type, E
2.87	0.00062	SNX10	sorting nexin 10
2.86	0.000959	HLA-B	major histocompatibility complex, class I, B
2.86	0.035926	PLBD1	phospholipase B domain containing 1; Putative phospholipase B-like 1
2.85	0.005581	RARRES2	retinoic acid receptor responder (tazarotene induced) 2
2.84	0.002673	CLIC2	chloride intracellular channel 2
2.84	0.010952	MAFB	v-maf avian musculoaponeurotic fibrosarcoma oncogene homolog B; v-maf musculoaponeurotic fibrosarcoma oncogene homolog B (avian)
2.82	0.001483	CCL2	chemokine (C-C motif) ligand 2
2.8	0.012387	AP000695.6	putative novel transcript
2.8	0.011643	C1QB	complement component 1, q subcomponent, B chain
2.8	0.020078	DNM1	dynamin 1
2.8	0.017272	PTPN6	protein tyrosine phosphatase, non-receptor type 6
2.79	0.013651	MILR1	mast cell immunoglobulin-like receptor 1
2.79	0.013378	MIR4298	microRNA 4298
2.78	0.023602	PLAU	plasminogen activator, urokinase
2.78	0.011707	SRPX2	sushi-repeat containing protein, X-linked 2; sushi-repeat-containing protein, X-linked 2
2.77	0.007184	BCRP3	breakpoint cluster region pseudogene 3
2.77	0.013164	CD209	CD209 molecule
2.77	0.001122	KB-1183D5.14	putative novel transcript
2.76	0.006045	CALCRL	calcitonin receptor-like
2.75	0.004864	ACKR1; DARC	atypical chemokine receptor 1 (Duffy blood group); Duffy blood group, chemokine receptor
2.75	0.029006	EMCN	endomucin
2.75	0.001442	PELI1	pellino E3 ubiquitin protein ligase 1; pellino homolog 1 (Drosophila)
2.75	0.002254	UCP2	uncoupling protein 2 (mitochondrial, proton carrier)
2.73	0.002731	GPRIN3	GPRIN family member 3
2.73	0.028358	IRF2BP2	interferon regulatory factor 2 binding protein 2
2.73	0.010612	MMD	monocyte to macrophage differentiation-associated
2.72	0.002169	C3AR1	complement component 3a receptor 1
2.72	6e-05	FGF11; RP11-104H15.7; RP11-104H15.10	fibroblast growth factor 11; novel transcript; novel protein
2.71	0.001776	MST4	serine/threonine protein kinase MST4
2.71	0.019813	STEAP2	STEAP family member 2, metalloreductase; six transmembrane epithelial antigen of the prostate 2
2.7	0.000581	ARRB2	arrestin, beta 2
2.7	0.007422	ROBO4	roundabout, axon guidance receptor, homolog 4 (Drosophila); roundabout homolog 4, magic roundabout (Drosophila)
2.7	0.000384	TGFB1	transforming growth factor, beta 1
2.69	0.001792	ARHGEF26	Rho guanine nucleotide exchange factor (GEF) 26
2.69	0.002237	DCSTAMP	dendrocyte expressed seven transmembrane protein
2.69	0.003723	EPSTI1	epithelial stromal interaction 1 (breast)
2.69	0.010414	TLR1	toll-like receptor 1
2.68	0.001041	CHST1	carbohydrate (keratan sulfate Gal-6) sulfotransferase 1
2.68	0.001466	LAMA4	laminin, alpha 4
2.67	0.025507	CD200	CD200 molecule
2.67	0.008172	NOTCH3	notch 3
2.67	0.016641	PRICKLE1	prickle homolog 1 (Drosophila)
2.66	0.011423	HLA-DQA2; HLA-DQA1; LOC100509457	major histocompatibility complex, class II, DQ alpha 2; major histocompatibility complex, class II, DQ alpha 1; HLA class II histocompatibility antigen, DQ alpha 1 chain-like
2.66	0.000582	KIAA1598	KIAA1598
2.65	0.0044	PDE1B	phosphodiesterase 1B, calmodulin-dependent
2.64	0.036215	CD200R1	CD200 receptor 1
2.64	0.001314	FIBIN	fin bud initiation factor homolog (zebrafish)
2.64	0.022474	HCK	HCK proto-oncogene, Src family tyrosine kinase; hemopoietic cell kinase
2.64	0.011693	MYO1F	myosin IF
2.64	0.00333	TDO2	tryptophan 2,3-dioxygenase
2.63	0.020094	FGD5; FGD5P1	FYVE, RhoGEF and PH domain containing 5; FYVE, RhoGEF and PH domain containing 5 pseudogene 1
2.63	0.002021	LYN	LYN proto-oncogene, Src family tyrosine kinase; v-yes-1 Yamaguchi sarcoma viral related oncogene homolog
2.63	0.008627	MIR210HG	MIR210 host gene (non-protein coding)
2.62	0.006067	C7orf31	chromosome 7 open reading frame 31
2.62	0.009707	INHBE	inhibin, beta E
2.62	0.002729	MKL2	MKL/myocardin-like 2
2.62	0.012102	OAS2	2-5-oligoadenylate synthetase 2, 69/71kDa; 2'-5'-oligoadenylate synthetase 2, 69/71kDa
2.62	0.012051	TEAD3	TEA domain family member 3
2.61	0.035488	CHL1	cell adhesion molecule L1-like; cell adhesion molecule with homology to L1CAM (close homolog of L1)
2.61	0.003103	DYSF	dysferlin; dysferlin, limb girdle muscular dystrophy 2B (autosomal recessive)
2.61	0.010235	MME	membrane metallo-endopeptidase
2.6	0.0452	PDLIM7	PDZ and LIM domain 7 (enigma)
2.6	0.009469	XAF1	XIAP associated factor 1
2.59	0.000729	GLIS3	GLIS family zinc finger 3
2.59	0.0176	LIF	leukemia inhibitory factor; leukemia inhibitory factor (cholinergic differentiation factor)
2.59	0.000378	PTH1R	parathyroid hormone 1 receptor
2.59	0.023922	SNORA2A	small nucleolar RNA, H/ACA box 2A
2.58	0.039363	FLT1	fms-related tyrosine kinase 1; fms-related tyrosine kinase 1 (vascular endothelial growth factor/vascular permeability factor receptor)
2.58	0.040374	LPPR4; RP4-788L13.1	lipid phosphate phosphatase-related protein type 4; plasticity related gene 1 (PRG1)
2.57	0.002377	AC007879.7	putative novel transcript
2.57	0.004545	COL5A3	collagen, type V, alpha 3
2.57	0.009426	FABP4	fatty acid binding protein 4, adipocyte
2.57	0.000889	MS4A4A	membrane-spanning 4-domains, subfamily A, member 4A; membrane-spanning 4-domains, subfamily A, member 4
2.57	0.01122	MYH11	myosin, heavy chain 11, smooth muscle
2.57	0.008483	SLC18B1	solute carrier family 18, subfamily B, member 1
2.56	0.001116	NAMPT; NAMPTL	nicotinamide phosphoribosyltransferase; nicotinamide phosphoribosyltransferase-like
2.56	0.019711	PARP8	poly (ADP-ribose) polymerase family, member 8
2.56	0.004495	TPSB2; TPSAB1	tryptase beta 2 (gene/pseudogene); tryptase alpha/beta 1; tryptase beta 2
2.55	0.017708	TMEM86A	transmembrane protein 86A
2.54	0.003268	CCL4	chemokine (C-C motif) ligand 4
2.54	0.029058	CCL5	chemokine (C-C motif) ligand 5
2.54	0.001051	NPAS2	neuronal PAS domain protein 2
2.54	0.001828	TRIB2	tribbles pseudokinase 2; tribbles homolog 2 (Drosophila)
2.53	0.023131	ADAMDEC1	ADAM-like, decysin 1
2.53	0.010947	NES	nestin
2.53	8e-05	PTAFR	platelet-activating factor receptor
2.52	0.002202	FOXP2	forkhead box P2
2.52	0.001667	RASSF2	Ras association (RalGDS/AF-6) domain family member 2
2.52	0.019396	ROR1-AS1; RP11-24J23.2	ROR1 antisense RNA 1; novel transcript
2.51	0.028476	BTK	Bruton agammaglobulinemia tyrosine kinase
2.51	0.007386	SCIMP	SLP adaptor and CSK interacting membrane protein
2.5	0.011162	ATXN1	ataxin 1
2.5	0.040799	FHOD3	formin homology 2 domain containing 3
2.5	0.002359	LGI2	leucine-rich repeat LGI family, member 2
2.5	0.000139	PRICKLE2	prickle homolog 2 (Drosophila)
2.49	0.002647	MDC1-AS1; XXbac-BPG27H4.7	MDC1 antisense RNA 1; novel transcript
2.49	0.00271	PLTP	phospholipid transfer protein
2.49	0.005667	RASGEF1B	RasGEF domain family, member 1B
2.49	0.007396	TGFB3	transforming growth factor, beta 3
2.48	0.000398	AEBP1; MIR4649	AE binding protein 1; microRNA 4649
2.48	0.012621	CTC-327F10.5	novel transcript
2.48	0.000331	PIM1	Pim-1 proto-oncogene, serine/threonine kinase; pim-1 oncogene
2.48	0.000817	SCD	stearoyl-CoA desaturase (delta-9-desaturase)
2.47	0.010239	FOLR2	folate receptor 2 (fetal)
2.47	0.009075	LOC101928188; RP11-426C22.4	uncharacterized LOC101928188; novel transcript
2.45	0.003987	ALOX5	arachidonate 5-lipoxygenase
2.45	0.00518	C1QA	complement component 1, q subcomponent, A chain
2.45	0.049255	HLA-DMB; HLA-DMA	major histocompatibility complex, class II, DM beta; major histocompatibility complex class II DM beta; major histocompatibility complex, class II, DM alpha; major histocompatibility complex class II DM alpha
2.45	0.02962	PLXDC2	plexin domain containing 2
2.44	0.045635	ALDH1B1	aldehyde dehydrogenase 1 family, member B1
2.44	0.005841	CCL4L2; CCL4L1; CCL4	chemokine (C-C motif) ligand 4-like 2; chemokine (C-C motif) ligand 4-like 1; chemokine (C-C motif) ligand 4
2.44	0.004467	EFNB1	ephrin-B1
2.43	0.013898	CHSY3	chondroitin sulfate synthase 3
2.43	0.039873	GSAP	gamma-secretase activating protein; pigeon homolog (Drosophila)
2.43	4.4e-05	IVNS1ABP	influenza virus NS1A binding protein
2.43	0.000545	LBR	lamin B receptor
2.43	0.017372	PITPNC1	phosphatidylinositol transfer protein, cytoplasmic 1
2.43	0.003793	PREX2	phosphatidylinositol-3,4,5-trisphosphate-dependent Rac exchange factor 2
2.43	0.022768	SUCNR1	succinate receptor 1
2.42	0.000792	MS4A6A	membrane-spanning 4-domains, subfamily A, member 6A
2.41	5.1e-05	F11R; RP11-544M22.13	F11 receptor; novel transcript, TSTD1 - F11R readthrough
2.41	0.000666	POM121L8P; POM121L1P; POM121L4P; LOC102725315; POM121L9P; POM121L7	POM121 transmembrane nucleoporin-like 8 pseudogene; POM121 transmembrane nucleoporin-like 1, pseudogene; POM121 transmembrane nucleoporin-like 4 pseudogene; putative POM121-like protein 1-like; POM121 transmembrane nucleoporin-like 9, pseudogene; POM121 membrane glycoprotein-like 7 (rat)
2.41	0.004766	PRR24	proline rich 24
2.41	0.023329	TNFAIP8L1	tumor necrosis factor, alpha-induced protein 8-like 1
2.41	0.029042	ZNF836	zinc finger protein 836
2.4	0.003081	CPNE2	copine II
2.4	0.016418	CTD-2201G16.1	novel transcript, antisense to MYH7
2.4	0.024854	IL10RA	interleukin 10 receptor, alpha
2.39	0.01624	ITIH5	inter-alpha-trypsin inhibitor heavy chain family, member 5; inter-alpha (globulin) inhibitor H5
2.39	0.009005	JAM2	junctional adhesion molecule 2
2.38	0.021326	LZTS1	leucine zipper, putative tumor suppressor 1
2.38	0.017124	S1PR1	sphingosine-1-phosphate receptor 1
2.38	0.009418	TES	testis derived transcript (3 LIM domains)
2.37	0.021505	FGF10	fibroblast growth factor 10
2.37	0.023775	NT5DC2	5-nucleotidase domain containing 2; 5'-nucleotidase domain containing 2
2.37	0.03176	PGF	placental growth factor
2.36	0.008074	VEGFA	vascular endothelial growth factor A
2.35	0.002986	ENO2	enolase 2 (gamma, neuronal)
2.35	0.022264	HLA-DMB; HLA-DMA; XXbac-BPG181M17.5	major histocompatibility complex, class II, DM beta; major histocompatibility complex class II DM beta; major histocompatibility complex, class II, DM alpha; major histocompatibility complex class II DM alpha; novel major histocompatibility complex, class II, DM alpha (HLA-DMA) and major histocompatibility complex, class II, DM beta (HLA-DMB) protein
2.35	0.0265	PRKAB2	protein kinase, AMP-activated, beta 2 non-catalytic subunit
2.34	0.021112	JUP	junction plakoglobin
2.34	0.018205	TSPAN2	tetraspanin 2
2.33	0.000215	AC112721.2	novel protein (LOC728009)
2.33	0.00403	SLC1A3	solute carrier family 1 (glial high affinity glutamate transporter), member 3
2.32	0.033255	WHAMMP1	WAS protein homolog associated with actin, golgi membranes and microtubules pseudogene 1
2.31	0.002403	C8orf88; RP11-122A3.2	chromosome 8 open reading frame 88; novel protein
2.31	0.048839	RNASE2	ribonuclease, RNase A family, 2 (liver, eosinophil-derived neurotoxin)
2.3	0.001573	PREX1	phosphatidylinositol-3,4,5-trisphosphate-dependent Rac exchange factor 1
2.3	0.01251	REPS2	RALBP1 associated Eps domain containing 2
2.3	0.002949	TMEM176A	transmembrane protein 176A
2.29	0.011755	BGN	biglycan
2.29	0.00976	GAREM	GRB2 associated, regulator of MAPK1
2.29	0.022605	LOC154761; RP11-61L23.2	family with sequence similarity 115, member C pseudogene; family with sequence similarity 115, member C (FAM115C) pseudogene
2.29	0.005841	MXRA5	matrix-remodelling associated 5
2.28	0.00492	ARHGAP25	Rho GTPase activating protein 25
2.28	0.043043	HSD11B2	hydroxysteroid (11-beta) dehydrogenase 2
2.28	0.046779	KLF10	Kruppel-like factor 10
2.28	0.006112	LGALS9B	lectin, galactoside-binding, soluble, 9B
2.28	0.004081	LITAF	lipopolysaccharide-induced TNF factor
2.27	0.006435	AC018865.5; AC073869.2; LA16c-60G3.7; RP11-536C10.11; RP11-597A11.3	single stranded DNA binding protein 3 (SSBP3) pseudogene; single-stranded DNA binding protein 3 (SSBP3) pseudogene
2.27	0.014383	FCGR1A; FCGR1B	Fc fragment of IgG, high affinity Ia, receptor (CD64); Fc fragment of IgG, high affinity Ib, receptor (CD64)
2.27	0.048702	TNFSF13; TNFSF12-TNFSF13; TNFSF12	tumor necrosis factor (ligand) superfamily, member 13; TNFSF12-TNFSF13 readthrough; tumor necrosis factor (ligand) superfamily, member 12
2.27	0.005549	VASP	vasodilator-stimulated phosphoprotein
2.26	0.002993	ACP5	acid phosphatase 5, tartrate resistant
2.26	0.005689	KREMEN1	kringle containing transmembrane protein 1
2.26	0.040091	RAPGEF5	Rap guanine nucleotide exchange factor (GEF) 5
2.25	0.006804	DPYSL4	dihydropyrimidinase-like 4
2.25	0.001503	IL2RA	interleukin 2 receptor, alpha
2.25	0.000786	INPP5D	inositol polyphosphate-5-phosphatase, 145kDa
2.25	0.002714	LOC441081; LOC102725466; LOC166994	POM121 membrane glycoprotein (rat) pseudogene; putative POM121-like protein 1-like; integral membrane glycoprotein-like
2.25	0.001136	PDLIM1	PDZ and LIM domain 1
2.25	0.004067	SCARNA12; PHB2	small Cajal body-specific RNA 12; prohibitin 2
2.24	0.006848	C2CD4B	C2 calcium-dependent domain containing 4B
2.24	0.01568	MIR4451	microRNA 4451
2.24	0.001072	SLC29A1	solute carrier family 29 (equilibrative nucleoside transporter), member 1; solute carrier family 29 (nucleoside transporters), member 1
2.24	0.003189	SMOX	spermine oxidase
2.24	0.001806	TNS3	tensin 3
2.23	0.019786	HLA-C	major histocompatibility complex, class I, C; major histocompatibility complex class I C
2.23	0.000643	HLA-DRB1; LOC100996809; HLA-DRB3; HLA-DRB5	major histocompatibility complex, class II, DR beta 1; HLA class II histocompatibility antigen, DRB1-10 beta chain-like; major histocompatibility complex, class II, DR beta 3; major histocompatibility complex, class II, DR beta 5
2.23	0.005885	IFI44L	interferon-induced protein 44-like
2.23	0.004918	MIR4772	microRNA 4772
2.23	0.004496	SMA4; NAIP; RP11-1319K7.1; RP11-497H16.7; RP11-848G14.2; RP11-1280N14.3; RP11-1305N21.3; SMA5	glucuronidase, beta pseudogene; NLR family, apoptosis inhibitory protein; NLR family, apoptosis inhibitory protein (NAIP) pseudogene
2.22	0.001859	RP6-206I17.1; LOC103091866; PARP8; LINC00623; LINC01138; LINC00869; LOC388692; RP11-640M9.1	novel transcript; uncharacterized LOC103091866; poly (ADP-ribose) polymerase family, member 8; long intergenic non-protein coding RNA 623; long intergenic non-protein coding RNA 1138; long intergenic non-protein coding RNA 869; uncharacterized LOC388692
2.21	0.008917	FAM105A	family with sequence similarity 105, member A
2.21	0.006986	GGT1; GGT3P; GGT8P; GGTLC2; GGTLC1; GGT2; LOC100132705	gamma-glutamyltransferase 1; gamma-glutamyltransferase 3 pseudogene; gamma-glutamyltransferase 8 pseudogene; gamma-glutamyltransferase light chain 2; gamma-glutamyltransferase light chain 1; gamma-glutamyltransferase 2; immunoglobulin superfamily member 3-like; gamma-glutamyltransferase 1 (GGT1) pseudogene; pseudogene similar to part of gamma-glutamyltransferase family protein pseudogene
2.21	0.014671	HSD17B14	hydroxysteroid (17-beta) dehydrogenase 14
2.21	0.003127	RASGRF2	Ras protein-specific guanine nucleotide-releasing factor 2
2.21	0.00344	ZSWIM4	zinc finger, SWIM-type containing 4
2.2	0.008567	ADAMTS9	ADAM metallopeptidase with thrombospondin type 1 motif, 9
2.2	7.7e-05	ARG2	arginase 2; arginase, type II
2.2	0.035394	FAM213A	family with sequence similarity 213, member A
2.2	0.003556	IFI44	interferon-induced protein 44
2.2	0.001929	LPP	LIM domain containing preferred translocation partner in lipoma
2.2	0.013437	RASL12	RAS-like, family 12
2.2	0.019955	RNA5SP474	RNA, 5S ribosomal pseudogene 474
2.2	0.029817	TSPAN13	tetraspanin 13
2.19	0.002749	CD83	CD83 molecule
2.19	0.001744	KIAA0040	KIAA0040
2.19	0.010218	PELI2	pellino E3 ubiquitin protein ligase family member 2; pellino homolog 2 (Drosophila)
2.19	0.032599	TMEM51	transmembrane protein 51
2.18	0.006389	COL5A2	collagen, type V, alpha 2
2.18	0.029888	CPEB1; RP11-152F13.10	cytoplasmic polyadenylation element binding protein 1; novel protein
2.18	0.016493	EFCAB13	EF-hand calcium binding domain 13
2.18	0.017356	PCDH1	protocadherin 1
2.18	0.000745	PMEPA1	prostate transmembrane protein, androgen induced 1
2.18	0.046351	RNA5SP278	RNA, 5S ribosomal pseudogene 278
2.18	0.031996	RNF144A	ring finger protein 144A
2.18	0.002739	SDS	serine dehydratase
2.18	0.014	SIRPB1	signal-regulatory protein beta 1
2.18	0.002507	SMIM3	small integral membrane protein 3
2.18	0.013759	TET1	tet methylcytosine dioxygenase 1; tet oncogene 1
2.18	0.012656	ZNF280D; LOC145783	zinc finger protein 280D; uncharacterized LOC145783
2.17	0.026322	AOAH	acyloxyacyl hydrolase (neutrophil)
2.17	0.022803	HS3ST2	heparan sulfate (glucosamine) 3-O-sulfotransferase 2
2.17	0.017473	PANX1	pannexin 1
2.17	0.020063	RAB20	RAB20, member RAS oncogene family
2.17	0.003412	SPAG4	sperm associated antigen 4
2.16	0.040583	KLF12	Kruppel-like factor 12
2.16	0.000636	RP1-142L7.5	novel transcript
2.16	0.017786	RP11-70J12.1	putative novel transcript
2.16	0.037161	SEZ6L2	seizure related 6 homolog (mouse)-like 2
2.16	0.011825	TNFAIP6	tumor necrosis factor, alpha-induced protein 6
2.15	0.001362	COL3A1	collagen, type III, alpha 1
2.15	0.007549	LILRB5	leukocyte immunoglobulin-like receptor, subfamily B (with TM and ITIM domains), member 5
2.15	0.001781	NETO2	neuropilin (NRP) and tolloid (TLL)-like 2
2.15	0.018175	SCMH1	sex comb on midleg homolog 1 (Drosophila)
2.15	0.003625	WSB1	WD repeat and SOCS box containing 1; WD repeat and SOCS box-containing 1
2.14	0.012066	COL18A1	collagen, type XVIII, alpha 1
2.14	0.004659	CYP2S1	cytochrome P450, family 2, subfamily S, polypeptide 1
2.14	0.00426	KMO	kynurenine 3-monooxygenase (kynurenine 3-hydroxylase)
2.14	0.042878	MIR665	microRNA 665
2.14	0.029556	MYH9	myosin, heavy chain 9, non-muscle
2.14	0.012522	NFATC2	nuclear factor of activated T-cells, cytoplasmic, calcineurin-dependent 2
2.14	0.003301	ROBO1	roundabout, axon guidance receptor, homolog 1 (Drosophila)
2.13	0.028884	RP11-439C8.2	novel transcript
2.13	0.008784	SYK	spleen tyrosine kinase
2.13	0.005125	TEC	tec protein tyrosine kinase
2.13	0.000146	TSPAN33	tetraspanin 33
2.12	4e-06	C1orf54	chromosome 1 open reading frame 54
2.12	0.031879	CAMSAP1	calmodulin regulated spectrin-associated protein 1
2.12	0.00298	KDM7A; JHDM1D	lysine (K)-specific demethylase 7A; jumonji C domain containing histone demethylase 1 homolog D (S. cerevisiae)
2.11	0.002473	CD300LF	CD300 molecule-like family member f
2.11	0.018838	CD68; SNORA67; LOC101928634; RP11-186B7.4	CD68 molecule; small nucleolar RNA, H/ACA box 67; uncharacterized LOC101928634; novel transcript
2.11	0.026716	GIMAP7	GTPase, IMAP family member 7
2.11	0.022915	MPP1	membrane protein, palmitoylated 1, 55kDa
2.11	0.007582	SERPINA1	serpin peptidase inhibitor, clade A (alpha-1 antiproteinase, antitrypsin), member 1
2.11	0.011851	TRAF5	TNF receptor-associated factor 5
2.11	0.010395	WAS	Wiskott-Aldrich syndrome; Wiskott-Aldrich syndrome (eczema-thrombocytopenia)
2.1	0.019566	CEP95	centrosomal protein 95kDa
2.1	0.026007	GBP4	guanylate binding protein 4
2.1	0.007438	JAKMIP2	janus kinase and microtubule interacting protein 2; Janus kinase and microtubule interacting protein 2
2.1	0.047344	PCDHB5	protocadherin beta 5
2.1	0.00524	PLEKHG2	pleckstrin homology domain containing, family G (with RhoGef domain) member 2
2.1	0.017678	SERPINF1	serpin peptidase inhibitor, clade F (alpha-2 antiplasmin, pigment epithelium derived factor), member 1
2.1	0.006544	SIGLEC14	sialic acid binding Ig-like lectin 14
2.09	0.003224	BMP1	bone morphogenetic protein 1
2.09	0.020392	COL4A2	collagen, type IV, alpha 2
2.09	0.009435	HNMT	histamine N-methyltransferase
2.09	0.024624	PRKAA2	protein kinase, AMP-activated, alpha 2 catalytic subunit
2.09	0.008098	PRKAR2B	protein kinase, cAMP-dependent, regulatory, type II, beta
2.09	0.022888	SIGLEC1	sialic acid binding Ig-like lectin 1, sialoadhesin
2.09	0.015281	TNFSF8	tumor necrosis factor (ligand) superfamily, member 8
2.08	0.022878	COL5A1	collagen, type V, alpha 1
2.08	0.036746	HIP1	huntingtin interacting protein 1
2.08	0.044054	HP	haptoglobin
2.08	0.002415	RUNX1; LOC100506403; LOC101928269	runt-related transcription factor 1; uncharacterized LOC100506403; uncharacterized LOC101928269
2.08	0.014776	TGFB1I1	transforming growth factor beta 1 induced transcript 1
2.08	0.038426	TMEM106A	transmembrane protein 106A
2.07	0.005289	ADAMTS2	ADAM metallopeptidase with thrombospondin type 1 motif, 2
2.07	0.003198	CPVL	carboxypeptidase, vitellogenic-like
2.07	0.005891	HLA-DQB1; LOC101060835	major histocompatibility complex, class II, DQ beta 1; HLA class II histocompatibility antigen, DQ beta 1 chain-like
2.07	0.017644	NREP	neuronal regeneration related protein; neuronal regeneration related protein homolog (rat)
2.07	0.013078	PDK1	pyruvate dehydrogenase kinase, isozyme 1
2.07	0.022366	RP11-118A3.1	novel transcript
2.07	0.008363	VWF; VWFP1	von Willebrand factor; von Willebrand factor pseudogene 1
2.06	0.011198	ADCY1	adenylate cyclase 1 (brain)
2.06	0.033149	C6orf205	chromosome 6 open reading frame 205
2.06	0.019272	CACNA1H	calcium channel, voltage-dependent, T type, alpha 1H subunit
2.06	0.008854	FBLIM1	filamin binding LIM protein 1
2.06	0.018145	GAS7	growth arrest-specific 7
2.06	0.01177	LMOD1	leiomodin 1 (smooth muscle)
2.06	0.006324	PCDHB6	protocadherin beta 6
2.05	0.021649	ABCA1	ATP-binding cassette, sub-family A (ABC1), member 1
2.05	0.011427	AC008060.5; LOC644841	novel transcript, antisense to CNPY1; uncharacterized LOC644841
2.05	0.046438	BHLHE40	basic helix-loop-helix family, member e40
2.05	0.000324	EIF4EBP1	eukaryotic translation initiation factor 4E binding protein 1
2.05	0.023972	GBGT1; RALGDS	globoside alpha-1,3-N-acetylgalactosaminyltransferase 1; ral guanine nucleotide dissociation stimulator
2.05	0.00317	ITPR1	inositol 1,4,5-trisphosphate receptor, type 1; inositol 1,4,5-triphosphate receptor, type 1
2.05	0.002062	LGMN	legumain
2.05	0.007638	NRIP3	nuclear receptor interacting protein 3
2.05	0.046907	OAS1	2-5-oligoadenylate synthetase 1, 40/46kDa; 2',5'-oligoadenylate synthetase 1, 40/46kDa
2.05	0.005004	PDZRN3	PDZ domain containing ring finger 3
2.04	0.013213	CREB3L1	cAMP responsive element binding protein 3-like 1
2.04	0.000941	PIK3CG	phosphatidylinositol-4,5-bisphosphate 3-kinase, catalytic subunit gamma; phosphoinositide-3-kinase, catalytic, gamma polypeptide
2.03	0.005961	BRWD3	bromodomain and WD repeat domain containing 3
2.03	0.00136	FILIP1	filamin A interacting protein 1
2.03	0.031492	HLA-DMB; XXbac-BPG181M17.5	major histocompatibility complex, class II, DM beta; major histocompatibility complex class II DM beta; novel major histocompatibility complex, class II, DM alpha (HLA-DMA) and major histocompatibility complex, class II, DM beta (HLA-DMB) protein
2.03	0.000556	IRF8	interferon regulatory factor 8
2.03	0.002853	MLXIP	MLX interacting protein
2.03	0.001299	PTK7	protein tyrosine kinase 7; PTK7 protein tyrosine kinase 7
2.02	0.00343	FERMT3	fermitin family member 3; Fermitin family homolog 3
2.02	0.027114	GNAO1	guanine nucleotide binding protein (G protein), alpha activating activity polypeptide O
2.02	0.000507	KCNMB1	potassium large conductance calcium-activated channel, subfamily M, beta member 1
2.02	0.02446	TAB2	TGF-beta activated kinase 1/MAP3K7 binding protein 2; mitogen-activated protein kinase kinase kinase 7 interacting protein 2
2.02	0.009422	ZNF22	zinc finger protein 22; zinc finger protein 22 (KOX 15)
2.02	5.2e-05	ZNF385A	zinc finger protein 385A
2.02	0.041297	ZNF676	zinc finger protein 676
2.01	0.035917	EDNRB	endothelin receptor type B
2.01	0.001215	FAM219A	family with sequence similarity 219, member A
2.01	0.001812	IL3RA	interleukin 3 receptor, alpha (low affinity)
2.01	0.009722	LINC01000; LINC01061; LOC101060341	long intergenic non-protein coding RNA 1000; long intergenic non-protein coding RNA 1061; putative uncharacterized protein FLJ46235-like
2.01	0.002588	SGPL1	sphingosine-1-phosphate lyase 1
2.01	0.008928	SMAP2	small ArfGAP2
-2.01	0.007632	AC144831.1	novel transcript
-2.01	0.004859	ETHE1	ethylmalonic encephalopathy 1
-2.01	0.017389	WASH3P; ABC7-42389800N19.1; WASH2P; LOC100288778	WAS protein family homolog 3 pseudogene; WAS protein family pseudogene; WAS protein family homolog 2 pseudogene; WAS protein family homolog 1 pseudogene
-2.02	0.028352	C1orf158	chromosome 1 open reading frame 158
-2.02	0.015043	ITGA4	integrin, alpha 4 (antigen CD49D, alpha 4 subunit of VLA-4 receptor)
-2.02	0.010885	KIRREL3	kin of IRRE like 3 (Drosophila)
-2.02	0.036256	LINC00960	long intergenic non-protein coding RNA 960; novel transcript
-2.02	0.003244	PAPPA2	pappalysin 2
-2.02	0.002829	S100A3	S100 calcium binding protein A3
-2.04	0.044455	KDELR3	KDEL (Lys-Asp-Glu-Leu) endoplasmic reticulum protein retention receptor 3
-2.04	0.018599	LRRC37BP1; LOC646021; AC005562.1; RP11-848P1.9; SMURF2; SMURF2P1	leucine rich repeat containing 37B pseudogene 1; uncharacterized LOC646021; novel transcript; SMAD specific E3 ubiquitin protein ligase 2 (SMURF2) pseudogene; SMAD specific E3 ubiquitin protein ligase 2; SMAD specific E3 ubiquitin protein ligase 2 pseudogene 1
-2.04	0.00693	PCYOX1	prenylcysteine oxidase 1
-2.04	0.000747	SBF2-AS1	SBF2 antisense RNA 1; novel transcript, antisense to SBF2
-2.05	0.005129	HEATR5A; RP11-176H8.1	HEAT repeat containing 5A; novel protein
-2.05	0.012233	KRT17P2	keratin 17 pseudogene 2
-2.05	0.008851	NAALADL2	N-acetylated alpha-linked acidic dipeptidase-like 2
-2.05	0.033881	RP1-56J10.8	putative novel transcript
-2.05	0.046759	SNORA25; TAF1D; SNORA8; SNORA1; SNORA18; SNORA40; SNORA32; SNORD5; MIR1304	small nucleolar RNA, H/ACA box 25; TATA box binding protein (TBP)-associated factor, RNA polymerase I, D, 41kDa; small nucleolar RNA, H/ACA box 8; small nucleolar RNA, H/ACA box 1; small nucleolar RNA, H/ACA box 18; small nucleolar RNA, H/ACA box 40; small nucleolar RNA, H/ACA box 32; small nucleolar RNA, C/D box 5; microRNA 1304
-2.06	0.003196	CITED2	Cbp/p300-interacting transactivator, with Glu/Asp-rich carboxy-terminal domain, 2
-2.06	0.01652	CTNNAL1	catenin (cadherin-associated protein), alpha-like 1
-2.06	0.017898	EPGN	epithelial mitogen; epithelial mitogen homolog (mouse)
-2.06	0.019704	NIPAL2	NIPA-like domain containing 2
-2.06	0.011224	RNU6-529P	RNA, U6 small nuclear 529, pseudogene
-2.07	0.00052	GAMT	guanidinoacetate N-methyltransferase
-2.07	0.02398	MAP6	microtubule-associated protein 6
-2.07	0.006139	OSR2	odd-skipped related transciption factor 2; odd-skipped related 2 (Drosophila)
-2.07	0.045362	POPDC3	popeye domain containing 3
-2.07	0.00565	PSAT1; PSAT1P3	phosphoserine aminotransferase 1; phosphoserine aminotransferase 1 pseudogene 3; phosphoserine aminotransferase 1 (PSAT1) pseudogene
-2.07	9e-05	TANGO6	transport and golgi organization 6 homolog (Drosophila)
-2.08	0.012804	AFAP1	actin filament associated protein 1
-2.08	0.007824	AKAP12	A kinase (PRKA) anchor protein 12
-2.08	0.002522	EMP1	epithelial membrane protein 1
-2.08	0.002747	HIBADH	3-hydroxyisobutyrate dehydrogenase
-2.08	0.018067	KCNK6	potassium channel, subfamily K, member 6
-2.08	0.00727	LRRC37BP1; LOC646021; SMURF2; AC005562.1; RP11-848P1.9; SMURF2P1; LOC400590	leucine rich repeat containing 37B pseudogene 1; uncharacterized LOC646021; SMAD specific E3 ubiquitin protein ligase 2; novel transcript; SMAD specific E3 ubiquitin protein ligase 2 (SMURF2) pseudogene; SMAD specific E3 ubiquitin protein ligase 2 pseudogene 1; uncharacterized LOC400590
-2.08	0.026059	UCHL1	ubiquitin carboxyl-terminal esterase L1 (ubiquitin thiolesterase)
-2.09	0.002473	ADAM33	ADAM metallopeptidase domain 33
-2.09	0.000242	OSBPL3	oxysterol binding protein-like 3
-2.09	0.01104	RAPH1	Ras association (RalGDS/AF-6) and pleckstrin homology domains 1
-2.1	0.038135	RNU6-1255P	RNA, U6 small nuclear 1255, pseudogene
-2.11	0.007895	RP11-998D10.1	novel protein
-2.12	0.000421	CRYAB	crystallin, alpha B
-2.12	0.001782	KAZALD1	Kazal-type serine peptidase inhibitor domain 1
-2.12	0.001145	RALGPS2	Ral GEF with PH domain and SH3 binding motif 2
-2.12	0.006929	RP11-79P5.2	novel transcript
-2.13	0.03431	RNA5SP64	RNA, 5S ribosomal pseudogene 64
-2.14	0.041986	EPG5	ectopic P-granules autophagy protein 5 homolog (C. elegans)
-2.14	0.00135	NOG	noggin
-2.14	0.00756	SPOCK1	sparc/osteonectin, cwcv and kazal-like domains proteoglycan (testican) 1
-2.15	0.016001	ABCA9	ATP-binding cassette, sub-family A (ABC1), member 9
-2.15	2.3e-05	ARHGAP23P1; ARHGAP23; RP11-1166P10.1	Rho GTPase activating protein 23 pseudogene 1; Rho GTPase activating protein 23 (ARHGAP23) pseudogene; Rho GTPase activating protein 23
-2.15	0.000744	CD59	CD59 molecule, complement regulatory protein
-2.15	0.014065	DGKI	diacylglycerol kinase, iota
-2.15	0.019439	INMT-FAM188B; INMT; FAM188B	INMT-FAM188B readthrough (NMD candidate); indolethylamine N-methyltransferase; INMT-FAM188B readthrough (non-protein coding); family with sequence similarity 188, member B
-2.16	0.007819	COPZ2	coatomer protein complex, subunit zeta 2
-2.16	0.022095	LYPD6	LY6/PLAUR domain containing 6
-2.16	7.6e-05	MIR188	microRNA 188
-2.16	0.001394	RP11-1166P10.1; ARHGAP23; ARHGAP23P1	Rho GTPase activating protein 23 (ARHGAP23) pseudogene; Rho GTPase activating protein 23; Rho GTPase activating protein 23 pseudogene 1
-2.16	0.014394	RP6-99M1.2	novel transcript
-2.16	0.000164	VASN	vasorin
-2.17	0.016424	AC007098.1	putative novel transcript
-2.17	0.002474	NCKAP5-IT1	NCKAP5 intronic transcript 1 (non-protein coding); novel transcript
-2.18	0.025063	DAB1	Dab, reelin signal transducer, homolog 1 (Drosophila); disabled homolog 1 (Drosophila)
-2.18	0.00614	MAP1LC3C	microtubule-associated protein 1 light chain 3 gamma
-2.18	0.027164	MIR3188	microRNA 3188
-2.18	0.03582	NKIRAS1	NFKB inhibitor interacting Ras-like 1
-2.18	0.039372	RP11-680A11.5	novel transcript antisense to PFDN5 and C12orf10
-2.19	0.003332	JADE2; PHF15	jade family PHD finger 2; PHD finger protein 15
-2.2	0.037047	LOC730101; RP1-152L7.5	uncharacterized LOC730101; HNRNP A/B related protein pseudogene
-2.21	0.02542	LINC00341; SYNE3	long intergenic non-protein coding RNA 341; spectrin repeat containing, nuclear envelope family member 3
-2.21	0.018776	MAP3K7CL	MAP3K7 C-terminal like; chromosome 21 open reading frame 7
-2.21	0.001381	RNA5SP255	RNA, 5S ribosomal pseudogene 255
-2.21	0.014994	SERPINE2	serpin peptidase inhibitor, clade E (nexin, plasminogen activator inhibitor type 1), member 2
-2.21	0.017655	SNORD114-18	small nucleolar RNA, C/D box 114-18
-2.22	0.015137	CPED1	cadherin-like and PC-esterase domain containing 1
-2.22	0.009502	RNU4-65P	RNA, U4 small nuclear 65, pseudogene
-2.23	0.000675	AC093110.3	novel transcript, antisense to SPTBN1
-2.24	0.00385	ALDH7A1	aldehyde dehydrogenase 7 family, member A1
-2.24	0.002307	RP11-517I3.1	novel transcript
-2.24	0.028072	ZNF404	zinc finger protein 404
-2.26	0.012613	ABAT	4-aminobutyrate aminotransferase
-2.26	0.009057	ATP10D	ATPase, class V, type 10D; ATPase, class V, type 10D (ATP10D)
-2.26	0.006481	MIR1292; NOP56; SNORD57; SNORD86; SNORD110	microRNA 1292; NOP56 ribonucleoprotein; small nucleolar RNA, C/D box 57; small nucleolar RNA, C/D box 86; small nucleolar RNA, C/D box 110; NOP56 ribonucleoprotein homolog (yeast)
-2.26	0.001163	RCAN2	regulator of calcineurin 2
-2.26	0.043892	WNT5A	wingless-type MMTV integration site family, member 5A
-2.27	0.027882	ADI1	acireductone dioxygenase 1
-2.27	0.015132	ADIRF	adipogenesis regulatory factor
-2.27	0.000935	ASAP2	ArfGAP with SH3 domain, ankyrin repeat and PH domain 2
-2.27	0.001881	LURAP1L	leucine rich adaptor protein 1-like
-2.27	0.012988	NIPSNAP3A	nipsnap homolog 3A (C. elegans)
-2.27	0.000811	POLR2L	polymerase (RNA) II (DNA directed) polypeptide L, 7.6kDa
-2.27	0.000766	STS	steroid sulfatase (microsomal), isozyme S
-2.28	0.029591	ANKRD20A5P	ankyrin repeat domain 20 family, member A5, pseudogene
-2.28	0.007966	CLDN11	claudin 11
-2.28	0.017557	FNIP2	folliculin interacting protein 2
-2.28	0.021538	SPR	sepiapterin reductase (7,8-dihydrobiopterin:NADP+ oxidoreductase)
-2.28	0.035695	TRIM58	tripartite motif containing 58; tripartite motif-containing 58
-2.29	0.003414	ADAMTSL1	ADAMTS-like 1
-2.29	0.041219	JADE1; PHF17	jade family PHD finger 1; PHD finger protein 17
-2.29	0.004744	RP11-243M5.1	novel transcript
-2.3	0.022928	CLU	clusterin
-2.3	0.013573	NIPAL3	NIPA-like domain containing 3
-2.3	0.001687	OSBPL8	oxysterol binding protein-like 8
-2.31	0.042054	ANKRD37	ankyrin repeat domain 37
-2.31	0.002674	ARHGAP20	Rho GTPase activating protein 20
-2.31	0.044955	DFNA5	deafness, autosomal dominant 5
-2.31	0.005811	DIAPH3	diaphanous-related formin 3; diaphanous homolog 3 (Drosophila)
-2.31	0.009765	NEK7	NIMA-related kinase 7; NIMA (never in mitosis gene a)-related kinase 7
-2.31	0.003794	STXBP6	syntaxin binding protein 6 (amisyn)
-2.32	0.044129	HCN1	hyperpolarization activated cyclic nucleotide-gated potassium channel 1
-2.32	0.022365	KRT14	keratin 14
-2.32	0.002603	ZNF154	zinc finger protein 154
-2.34	0.037811	ASPM	asp (abnormal spindle) homolog, microcephaly associated (Drosophila)
-2.34	0.015576	FLG	filaggrin
-2.34	0.023682	MIR4454	microRNA 4454
-2.35	0.012423	KRT18	keratin 18
-2.36	0.003471	ADAM10	ADAM metallopeptidase domain 10
-2.36	0.024874	PRKCA	protein kinase C, alpha
-2.36	8.9e-05	RRAS2	related RAS viral (r-ras) oncogene homolog 2
-2.36	0.00411	SCN8A	sodium channel, voltage gated, type VIII, alpha subunit
-2.37	0.037907	ARSK	arylsulfatase family, member K
-2.37	0.024514	CRIM1; LOC101929500	cysteine rich transmembrane BMP regulator 1 (chordin-like); uncharacterized LOC101929500
-2.38	0.001036	MKX	mohawk homeobox
-2.38	0.005092	NMT2	N-myristoyltransferase 2
-2.38	0.011275	PAPSS2	3-phosphoadenosine 5-phosphosulfate synthase 2; 3'-phosphoadenosine 5'-phosphosulfate synthase 2
-2.39	0.047895	LRRC2	leucine rich repeat containing 2
-2.39	0.049329	MIR548AN	microRNA 548an
-2.39	0.020077	PKP4	plakophilin 4
-2.39	0.024383	RNU6-206P	RNA, U6 small nuclear 206, pseudogene
-2.4	0.000544	ADD3	adducin 3 (gamma)
-2.4	0.001197	ANGPTL1	angiopoietin-like 1
-2.4	0.000329	TMEM178B	transmembrane protein 178B
-2.41	0.023727	KLF2	Kruppel-like factor 2; Kruppel-like factor 2 (lung)
-2.42	0.032353	MEDAG	mesenteric estrogen-dependent adipogenesis
-2.43	0.000455	NTRK3	neurotrophic tyrosine kinase, receptor, type 3
-2.44	0.001665	FAM20B	family with sequence similarity 20, member B
-2.44	0.032635	LOC101927184; LOC100507487; RP11-420A23.1	uncharacterized LOC101927184; uncharacterized LOC100507487; novel transcript
-2.44	0.027615	MIR4718	microRNA 4718
-2.45	0.013745	BNC1	basonuclin 1
-2.47	0.004888	EBF2	early B-cell factor 2
-2.47	0.039581	RNA5SP344	RNA, 5S ribosomal pseudogene 344
-2.47	0.003461	TMEM19	transmembrane protein 19
-2.48	0.010395	ANKRD30B	ankyrin repeat domain 30B
-2.48	0.006492	EZR; ROS1	ezrin; ROS proto-oncogene 1 , receptor tyrosine kinase
-2.48	0.043913	ZNF671	zinc finger protein 671
-2.49	0.002165	ERBB3	v-erb-b2 avian erythroblastic leukemia viral oncogene homolog 3; Receptor tyrosine-protein kinase erbB-3
-2.49	0.023948	FOXD1	forkhead box D1
-2.5	0.000185	AVPI1	arginine vasopressin-induced 1
-2.51	0.005943	NT5E	5-nucleotidase, ecto (CD73); 5'-nucleotidase, ecto (CD73)
-2.52	0.001802	GLRB	glycine receptor, beta
-2.52	0.008335	RP3-390M24.1	putative novel transcript
-2.53	0.040935	RP11-332E3.2	novel transcript
-2.53	0.003043	SPAG11B; SPAG11A	sperm associated antigen 11B; sperm associated antigen 11A
-2.54	0.004637	TIAM2	T-cell lymphoma invasion and metastasis 2
-2.56	0.000679	SCARNA11	small Cajal body-specific RNA 11
-2.57	0.002357	GLRX	glutaredoxin (thioltransferase)
-2.57	0.001498	GPR133	G protein-coupled receptor 133
-2.57	0.002757	NALCN	sodium leak channel, non-selective
-2.58	0.001339	LOC646021; RP11-848P1.9; SMURF2; LRRC37BP1; SMURF2P1; AC005562.1	uncharacterized LOC646021; SMAD specific E3 ubiquitin protein ligase 2 (SMURF2) pseudogene; SMAD specific E3 ubiquitin protein ligase 2; leucine rich repeat containing 37B pseudogene 1; SMAD specific E3 ubiquitin protein ligase 2 pseudogene 1; novel transcript
-2.59	0.016005	NDFIP2	Nedd4 family interacting protein 2
-2.59	0.03564	PPAP2B	phosphatidic acid phosphatase type 2B
-2.59	0.002121	RP11-555M1.3	novel transcript
-2.6	0.000727	AC008063.2	novel transcript
-2.6	0.009548	DOCK11	dedicator of cytokinesis 11
-2.6	0.002537	S100A4	S100 calcium binding protein A4
-2.62	0.00219	MANSC1	MANSC domain containing 1
-2.62	0.007442	RNA5SP107	RNA, 5S ribosomal pseudogene 107
-2.62	0.008005	RNU6-968P	RNA, U6 small nuclear 968, pseudogene
-2.63	0.012926	DOK5	docking protein 5
-2.63	0.032715	MEST	mesoderm specific transcript; mesoderm specific transcript homolog (mouse)
-2.64	0.01017	ZNF229; CTC-512J12.4; ZFP28	zinc finger protein 229; novel transcript; ZFP28 zinc finger protein
-2.65	0.010539	TINAGL1	tubulointerstitial nephritis antigen-like 1
-2.65	0.00824	XG; XGY2	Xg blood group; Xg pseudogene, Y-linked 2
-2.65	0.005387	XGY2; XG; SRY; RPS4Y1	Xg pseudogene, Y-linked 2; Xg blood group; sex determining region Y; ribosomal protein S4, Y-linked 1
-2.66	0.000432	ERCC6; ERCC6-PGBD3; PGBD3	excision repair cross-complementation group 6; ERCC6-PGBD3 readthrough; piggyBac transposable element derived 3; excision repair cross-complementing rodent repair deficiency, complementation group 6; novel protein
-2.66	0.032756	MYH1	myosin, heavy chain 1, skeletal muscle, adult
-2.67	0.009667	SYPL2	synaptophysin-like 2
-2.69	0.007748	CASS4	Cas scaffolding protein family member 4
-2.69	0.003215	COX7A1	cytochrome c oxidase subunit VIIa polypeptide 1 (muscle)
-2.69	0.01356	LOC100288911; RP11-490M8.1	uncharacterized LOC100288911; novel transcript
-2.7	0.009917	POLH	polymerase (DNA directed), eta
-2.71	0.007445	IFIT2	interferon-induced protein with tetratricopeptide repeats 2
-2.71	0.002726	ITPR3	inositol 1,4,5-trisphosphate receptor, type 3; inositol 1,4,5-triphosphate receptor, type 3
-2.71	0.014019	LSAMP	limbic system-associated membrane protein
-2.71	0.018598	SEMA5A	sema domain, seven thrombospondin repeats (type 1 and type 1-like), transmembrane domain (TM) and short cytoplasmic domain, (semaphorin) 5A
-2.71	0.024773	SNX25	sorting nexin 25
-2.74	0.044128	ALPK2	alpha-kinase 2
-2.74	0.000267	FAM86EP	family with sequence similarity 86, member A pseudogene; family with sequence similarity 86, member E, pseudogene
-2.75	0.001814	EHBP1	EH domain binding protein 1
-2.75	0.023217	LOC100132167; RP11-111F5.2; AL772307.1	uncharacterized LOC100132167; pseudogene similar to part of ribosomal protein L7a (RPL7A); ribosomal protein L7a (RPL7A) pseudogene
-2.75	0.015916	MIR1321	microRNA 1321
-2.75	0.004029	WEE1	WEE1 G2 checkpoint kinase; WEE1 homolog (S. pombe)
-2.76	0.007156	NLRP10	NLR family, pyrin domain containing 10
-2.77	0.038544	AK5	adenylate kinase 5
-2.77	0.028451	LRRN3	leucine rich repeat neuronal 3
-2.78	0.010163	KRT19	keratin 19
-2.79	0.004313	NTN4	netrin 4
-2.79	0.007116	TBC1D2	TBC1 domain family, member 2
-2.8	0.001752	EEF1DP3	eukaryotic translation elongation factor 1 delta pseudogene 3
-2.81	0.014856	PPL	periplakin
-2.82	0.005381	CDH13	cadherin 13; cadherin 13, H-cadherin (heart)
-2.82	0.003336	ST3GAL5	ST3 beta-galactoside alpha-2,3-sialyltransferase 5
-2.83	0.0013	LIMCH1	LIM and calponin homology domains 1
-2.83	0.010706	MIR3127	microRNA 3127
-2.85	0.009278	LOC101928245; RP11-265N7.1	uncharacterized LOC101928245; novel transcript
-2.86	0.036125	BMPER	BMP binding endothelial regulator
-2.86	0.000804	GPRC5B	G protein-coupled receptor, class C, group 5, member B; G protein-coupled receptor, family C, group 5, member B
-2.86	0.00286	SDC4; ROS1	syndecan 4; ROS proto-oncogene 1 , receptor tyrosine kinase
-2.87	0.003479	SEMA3D	sema domain, immunoglobulin domain (Ig), short basic domain, secreted, (semaphorin) 3D
-2.88	0.027376	RP11-343B18.2	novel transcript
-2.89	0.000928	AHNAK2	AHNAK nucleoprotein 2
-2.89	0.026149	LOC101927668; AC005062.2	uncharacterized LOC101927668; novel transcript, sense overlapping to MACC1
-2.9	0.001361	FOXL1	forkhead box L1
-2.91	0.023885	RP11-799N11.1	novel transcript
-2.91	0.026927	SLC9A7	solute carrier family 9, subfamily A (NHE7, cation proton antiporter 7), member 7
-2.92	0.002049	C1orf53	chromosome 1 open reading frame 53
-2.92	0.00127	OPCML	opioid binding protein/cell adhesion molecule-like
-2.94	0.00109	MID1	midline 1; midline 1 (Opitz/BBB syndrome)
-2.94	0.013264	SKP2	S-phase kinase-associated protein 2, E3 ubiquitin protein ligase; S-phase kinase-associated protein 2 (p45)
-2.97	0.018836	TRPC4	transient receptor potential cation channel, subfamily C, member 4
-2.99	0.000514	LRRN4CL	LRRN4 C-terminal like
-3	0.001231	NR3C2	nuclear receptor subfamily 3, group C, member 2
-3.01	0.025651	AARD	alanine and arginine rich domain containing protein
-3.01	0.020794	LACC1	laccase (multicopper oxidoreductase) domain containing 1
-3.01	0.014549	NPR3	natriuretic peptide receptor 3; natriuretic peptide receptor C/guanylate cyclase C (atrionatriuretic peptide receptor C)
-3.01	0.007477	TMEM171	transmembrane protein 171
-3.02	0.005324	ATP8B1	ATPase, aminophospholipid transporter, class I, type 8B, member 1; ATPase, class I, type 8B, member 1
-3.02	0.023452	CRLF1	cytokine receptor-like factor 1; CRLF1 cytokine receptor-like factor 1
-3.03	0.00475	DOCK5	dedicator of cytokinesis 5
-3.04	0.00102	DSEL	dermatan sulfate epimerase-like
-3.05	0.000233	MIR614; GPRC5A	microRNA 614; G protein-coupled receptor, class C, group 5, member A; G protein-coupled receptor, family C, group 5, member A
-3.08	0.003305	SLC14A1	solute carrier family 14 (urea transporter), member 1 (Kidd blood group)
-3.11	0.008084	RNU6-1039P	RNA, U6 small nuclear 1039, pseudogene
-3.14	0.038435	GREM1	gremlin 1, DAN family BMP antagonist; gremlin 1
-3.14	0.008925	RNA5SP221	RNA, 5S ribosomal pseudogene 221
-3.16	0.007715	RP11-818F20.5	novel transcript, antisense to TXNRD1
-3.16	0.005908	SLC1A1	solute carrier family 1 (neuronal/epithelial high affinity glutamate transporter, system Xag), member 1
-3.18	0.030381	LOC400590	uncharacterized LOC400590
-3.19	0.00455	HSPB6	heat shock protein, alpha-crystallin-related, B6
-3.2	0.038672	AC016999.2	putative novel transcript
-3.2	0.014152	FAM155A	family with sequence similarity 155, member A
-3.21	0.000188	ARHGAP29	Rho GTPase activating protein 29
-3.21	0.021171	SLC7A14	solute carrier family 7, member 14; solute carrier family 7 (cationic amino acid transporter, y+ system), member 14
-3.22	0.004587	SVEP1	sushi, von Willebrand factor type A, EGF and pentraxin domain containing 1
-3.23	0.01005	LOC101927885; CTB-78F1.2	uncharacterized LOC101927885; novel transcript
-3.23	0.008174	PKP2	plakophilin 2
-3.23	0.00012	THSD4	thrombospondin, type I, domain containing 4
-3.27	0.00025	SLC38A4	solute carrier family 38, member 4
-3.3	0.018361	GIPC2	GIPC PDZ domain containing family, member 2
-3.33	0.000396	RHOJ	ras homolog family member J; ras homolog gene family, member J
-3.37	0.036995	ALCAM	activated leukocyte cell adhesion molecule
-3.41	0.015901	STARD5	StAR-related lipid transfer (START) domain containing 5
-3.42	0.000619	ANO4	anoctamin 4
-3.43	0.013366	SECTM1	secreted and transmembrane 1
-3.44	0.010967	TRAJ7	T cell receptor alpha joining 7
-3.45	0.009008	LINC00607	long intergenic non-protein coding RNA 607; novel transcript
-3.46	0.001497	LOXL4	lysyl oxidase-like 4
-3.49	0.022351	DEPTOR	DEP domain containing MTOR-interacting protein
-3.56	0.009281	ANXA3	annexin A3
-3.59	0.007559	PRELP	proline/arginine-rich end leucine-rich repeat protein
-3.65	0.007347	ROR1	receptor tyrosine kinase-like orphan receptor 1
-3.69	0.011514	CDH10	cadherin 10, type 2 (T2-cadherin)
-3.69	0.001175	SMURF2	SMAD specific E3 ubiquitin protein ligase 2
-3.69	0.003571	WNT2	wingless-type MMTV integration site family member 2
-3.74	0.002356	IL1A	interleukin 1, alpha
-3.76	0.00346	PTPRQ	protein tyrosine phosphatase, receptor type, Q
-3.77	0.005543	BAMBI	BMP and activin membrane-bound inhibitor; BMP and activin membrane-bound inhibitor homolog (Xenopus laevis)
-3.8	0.038205	KRT18P49	keratin 18 pseudogene 49; keratin 18 (KRT18) pseudogene
-3.8	0.000689	SSTR1	somatostatin receptor 1
-3.81	0.003638	GPRC5A	G protein-coupled receptor, class C, group 5, member A; G protein-coupled receptor, family C, group 5, member A
-3.85	0.002187	SAMD12	sterile alpha motif domain containing 12
-3.89	0.044145	KRTAP20-1	keratin associated protein 20-1
-3.91	0.032943	FAM25A; FAM25C; FAM25G; LINC00842	family with sequence similarity 25, member A; family with sequence similarity 25, member C; family with sequence similarity 25, member G; novel transcript
-3.92	0.007227	NLGN1	neuroligin 1
-3.94	0.004689	TWIST2	twist family bHLH transcription factor 2; twist homolog 2 (Drosophila)
-3.98	0.024116	SLC9A7	solute carrier family 9, subfamily A (NHE7, cation proton antiporter 7), member 7; solute carrier family 9 (sodium/hydrogen exchanger), member 7
-3.99	0.042707	NPY4R; LOC100996758	neuropeptide Y receptor Y4; neuropeptide Y receptor type 4-like; pancreatic polypeptide receptor 1
-4.05	0.010945	COMP	cartilage oligomeric matrix protein
-4.05	0.025868	VEPH1	ventricular zone expressed PH domain-containing 1; ventricular zone expressed PH domain homolog 1 (zebrafish)
-4.06	0.000339	FAM65B	family with sequence similarity 65, member B
-4.07	0.013578	FBN2	fibrillin 2
-4.08	0.011932	GRAMD3	GRAM domain containing 3
-4.12	0.000361	IFIT3	interferon-induced protein with tetratricopeptide repeats 3
-4.13	0.012641	EDN1	endothelin 1
-4.13	0.034238	PTGIS	prostaglandin I2 (prostacyclin) synthase
-4.16	0.002922	LRRC17	leucine rich repeat containing 17
-4.19	0.041496	LOC101927057; OMG	uncharacterized LOC101927057; oligodendrocyte myelin glycoprotein
-4.21	0.007042	CPA4	carboxypeptidase A4
-4.26	0.000261	KCTD16	potassium channel tetramerization domain containing 16; potassium channel tetramerisation domain containing 16
-4.31	0.024445	TOX	thymocyte selection-associated high mobility group box
-4.41	0.00996	SULF1	sulfatase 1
-4.5	0.001019	ADAMTS1	ADAM metallopeptidase with thrombospondin type 1 motif, 1
-4.51	0.013532	ADAMTS5	ADAM metallopeptidase with thrombospondin type 1 motif, 5
-4.53	0.013199	ITGB8	integrin, beta 8
-4.56	0.008772	FGF5	fibroblast growth factor 5
-4.66	0.005547	CCND1	cyclin D1
-4.66	0.002643	SBSPON	somatomedin B and thrombospondin, type 1 domain containing
-4.68	0.003306	IL1RAPL2	interleukin 1 receptor accessory protein-like 2
-4.75	0.0126	LOC102724420; AF131217.1	uncharacterized LOC102724420; novel transcript
-4.78	0.023115	RP11-624L4.1	novel transcript, antisense to C15orf54
-4.79	0.008944	IFIT1	interferon-induced protein with tetratricopeptide repeats 1
-4.9	0.00061	SLC4A4	solute carrier family 4 (sodium bicarbonate cotransporter), member 4; solute carrier family 4, sodium bicarbonate cotransporter, member 4
-5.02	0.000273	GPR126	G protein-coupled receptor 126
-5.06	0.000643	FAM180A	family with sequence similarity 180, member A
-5.08	0.000256	C11orf87	chromosome 11 open reading frame 87
-5.08	0.012638	MET	MET proto-oncogene, receptor tyrosine kinase; met proto-oncogene (hepatocyte growth factor receptor)
-5.09	0.002985	CDH6	cadherin 6, type 2, K-cadherin (fetal kidney)
-5.25	0.016895	PRSS12	protease, serine, 12 (neurotrypsin, motopsin)
-5.32	0.001323	BST1	bone marrow stromal cell antigen 1
-5.32	0.000393	IGFBP6	insulin-like growth factor binding protein 6
-5.45	0.027845	LINC01133; RP11-48O20.4	long intergenic non-protein coding RNA 1133; novel transcript
-5.48	0.007345	BMP4	bone morphogenetic protein 4
-5.62	0.002712	AC007255.8	novel transcript, antisense to CHN2
-5.71	0.003315	ITGBL1	integrin, beta-like 1 (with EGF-like repeat domains)
-5.86	0.018703	CNKSR2	connector enhancer of kinase suppressor of Ras 2
-5.87	0.009013	LINC01085; RP11-341G5.3	long intergenic non-protein coding RNA 1085; novel transcript
-5.91	0.000551	LOC102546299; CTC-340A15.2	uncharacterized LOC102546299; novel transcript
-6.1	0.006071	RP11-138I17.1	novel transcript
-6.13	0.002295	PDE1A	phosphodiesterase 1A, calmodulin-dependent
-6.18	0.014678	F2RL2	coagulation factor II (thrombin) receptor-like 2
-6.22	0.009224	LOC101927184; RP11-420A23.1	uncharacterized LOC101927184; novel transcript
-6.23	8.9e-05	TNXB; ATF6B; TNXA	tenascin XB; activating transcription factor 6 beta; tenascin XA (pseudogene); tenascin XA pseudogene
-6.37	0.000818	GALNT5	polypeptide N-acetylgalactosaminyltransferase 5; UDP-N-acetyl-alpha-D-galactosamine:polypeptide N-acetylgalactosaminyltransferase 5 (GalNAc-T5)
-6.42	0.00146	NCKAP5	NCK-associated protein 5; Nck-associated protein 5
-6.48	0.003142	RAB3B	RAB3B, member RAS oncogene family
-6.55	0.029674	RDH10	retinol dehydrogenase 10 (all-trans)
-6.56	0.000181	PTPRQ; LOC101928395	protein tyrosine phosphatase, receptor type, Q; uncharacterized LOC101928395
-6.57	0.007131	DPP4	dipeptidyl-peptidase 4
-6.64	0.001769	GFRA1	GDNF family receptor alpha 1
-6.79	0.025138	LINC00842	long intergenic non-protein coding RNA 842; novel transcript
-7.24	0.001406	SDPR	serum deprivation response; serum deprivation response (phosphatidylserine binding protein)
-7.32	0.032533	B3GALT2	UDP-Gal:betaGlcNAc beta 1,3-galactosyltransferase, polypeptide 2
-7.78	0.000101	PDE1C	phosphodiesterase 1C, calmodulin-dependent 70kDa
-7.83	0.000759	USP53	ubiquitin specific peptidase 53
-7.98	0.002486	FRMPD4	FERM and PDZ domain containing 4
-7.98	1.38e-07	MYOZ2	myozenin 2
-8.05	0.000958	OXTR	oxytocin receptor
-8.46	0.00044	SEMA3C	sema domain, immunoglobulin domain (Ig), short basic domain, secreted, (semaphorin) 3C
-8.48	0.02604	MOXD1	monooxygenase, DBH-like 1
-8.56	0.00111	GREM2	gremlin 2, DAN family BMP antagonist; gremlin 2, cysteine knot superfamily, homolog (Xenopus laevis)
-8.61	0.039933	PLA2G2A	phospholipase A2, group IIA (platelets, synovial fluid)
-8.76	0.010333	RP11-760H22.2	putative novel transcript
-8.78	0.004722	MYH2	myosin, heavy chain 2, skeletal muscle, adult
-9.09	0.000778	NOV	nephroblastoma overexpressed; nephroblastoma overexpressed gene
-9.12	0.015225	RIMS1	regulating synaptic membrane exocytosis 1
-9.32	0.00034	FMN2	formin 2
-9.33	1e-05	CLEC3B; EXOSC7	C-type lectin domain family 3, member B; exosome component 7
-9.38	0.00085	MGARP; NDUFC1	mitochondria-localized glutamic acid-rich protein; NADH dehydrogenase (ubiquinone) 1, subcomplex unknown, 1, 6kDa
-9.64	0.003497	BCHE	butyrylcholinesterase
-9.92	0.006769	LINC01018; CTD-2195M18.1	long intergenic non-protein coding RNA 1018; novel transcript
-10.14	0.002269	PRR15	proline rich 15
-11.19	0.009321	SERPINB2	serpin peptidase inhibitor, clade B (ovalbumin), member 2
-11.46	0.022684	AF131217.1	novel transcript
-11.83	6.7e-05	TEK	TEK tyrosine kinase, endothelial
-12.43	8e-06	TNXB; TNXA	tenascin XB; tenascin XA (pseudogene); tenascin XA pseudogene
-12.48	0.01107	RP11-553K8.5	novel transcript
-13.1	0.001818	FGF9	fibroblast growth factor 9; fibroblast growth factor 9 (glia-activating factor)
-13.49	0.000398	PI16	peptidase inhibitor 16
-14.53	0.015356	KRTAP1-5	keratin associated protein 1-5
-15.64	0.008567	KCNK2	potassium channel, subfamily K, member 2
-15.81	3e-05	LINC01111; RP11-706J10.1	long intergenic non-protein coding RNA 1111; novel transcript
-15.95	0.000207	SCN9A	sodium channel, voltage-gated, type IX, alpha subunit
-18	0.000191	DSP	desmoplakin
-18.65	0.010497	IGFBP5	insulin-like growth factor binding protein 5
-18.82	2.6e-05	TNXB	tenascin XB
-19.71	0.015841	KRTAP2-3; KRTAP2-4	keratin associated protein 2-3; keratin associated protein 2-4
-20.72	0.0124	TNFRSF11B	tumor necrosis factor receptor superfamily, member 11b
-21.87	0.000284	RGS7BP	regulator of G-protein signaling 7 binding protein
-24.13	0.001025	HAPLN1	hyaluronan and proteoglycan link protein 1
-25.03	0.000515	KRT16P4; KRT16P5	keratin 16 pseudogene 4; keratin 16 pseudogene 5
-26.55	0.000445	DKK1	dickkopf WNT signaling pathway inhibitor 1; dickkopf homolog 1 (Xenopus laevis)
-28.06	0.035491	KRT18P10	keratin 18 pseudogene 10; keratin 18 (KRT18) pseudogene
-31.44	0.00182	NRK	Nik related kinase
-34.19	8.2e-05	ANKRD1	ankyrin repeat domain 1 (cardiac muscle)

## Sheet: P0-P5
Fold Change (linear) (P0 vs. P5)	ANOVA p-value (P0 vs. P5)	Gene Symbol	Description
141.59	7.8e-05	HLA-DRA; HLA-DQA1	major histocompatibility complex, class II, DR alpha; major histocompatibility complex, class II, DQ alpha 1
92.07	1.3e-05	LYZ	lysozyme
81.96	0.000272	SPP1	secreted phosphoprotein 1
76.1	0.000284	HLA-DRA	major histocompatibility complex, class II, DR alpha
75.41	0.000203	FPR3	formyl peptide receptor 3
70.84	0.0004	MPEG1	macrophage expressed 1
70.01	8.3e-05	TYROBP	TYRO protein tyrosine kinase binding protein
53.46	0.000113	PLA2G7	phospholipase A2, group VII (platelet-activating factor acetylhydrolase, plasma)
49.35	0.000132	CXCL8; IL8	chemokine (C-X-C motif) ligand 8; interleukin 8
44.45	2e-06	LAPTM5	lysosomal protein transmembrane 5; lysosomal multispanning membrane protein 5
42.03	0.001027	MRC1	mannose receptor, C type 1
39.2	0.000479	ANGPT2	angiopoietin 2
37.47	0.001168	AIF1	allograft inflammatory factor 1
34.57	0.003535	CD163	CD163 molecule
34.41	0.000345	CYBB	cytochrome b-245, beta polypeptide
33.56	0.000153	MMP9	matrix metallopeptidase 9 (gelatinase B, 92kDa gelatinase, 92kDa type IV collagenase)
31.52	4e-05	FCER1G	Fc fragment of IgE, high affinity I, receptor for; gamma polypeptide
29.98	0.001511	EDNRA	endothelin receptor type A
29.28	0.00058	CTSS	cathepsin S
25.42	0.000355	RP11-1143G9.4	novel transcript antisense to LYZ
24.97	0.000144	CXCL5	chemokine (C-X-C motif) ligand 5
23.13	0.001374	GUCY1B3	guanylate cyclase 1, soluble, beta 3
20.05	0.001337	CLIC6	chloride intracellular channel 6
19.9	0.001195	PECAM1	platelet/endothelial cell adhesion molecule 1; platelet/endothelial cell adhesion molecule
18.99	0.001659	PPBP	pro-platelet basic protein (chemokine (C-X-C motif) ligand 7)
18.73	0.000725	A2M; HDAC1	alpha-2-macroglobulin; histone deacetylase 1
18.23	8.6e-05	GPR183	G protein-coupled receptor 183
17.22	0.000373	HLA-DRB1; LOC100996809; HLA-DRB4; HLA-DRB3; HLA-DQB1; LOC101060835; HLA-DRB5	major histocompatibility complex, class II, DR beta 1; HLA class II histocompatibility antigen, DRB1-10 beta chain-like; major histocompatibility complex, class II, DR beta 4; major histocompatibility complex, class II, DR beta 3; major histocompatibility complex, class II, DQ beta 1; HLA class II histocompatibility antigen, DQ beta 1 chain-like; major histocompatibility complex, class II, DR bet…
17.04	1.6e-05	HLA-DRB3; HLA-DRB1; LOC100996809; HLA-DRB5; HLA-DRB4	major histocompatibility complex, class II, DR beta 3; major histocompatibility complex, class II, DR beta 1; HLA class II histocompatibility antigen, DRB1-10 beta chain-like; major histocompatibility complex, class II, DR beta 5; major histocompatibility complex, class II, DR beta 4
15.69	0.006037	GPR34	G protein-coupled receptor 34
15.45	0.002902	APLN	apelin
15.11	0.000169	CD74	CD74 molecule, major histocompatibility complex, class II invariant chain
14.6	0.000155	ITGAX	integrin, alpha X (complement component 3 receptor 4 subunit)
14.45	0.000922	CD14	CD14 molecule
13.65	0.001056	CD53	CD53 molecule
13.52	0.012126	CCL11	chemokine (C-C motif) ligand 11
13.31	0.001924	OLFM2	olfactomedin 2
13.19	0.000709	C1QC	complement component 1, q subcomponent, C chain
13.17	0.000273	CRISPLD2	cysteine-rich secretory protein LCCL domain containing 2
12.72	0.001854	ALPL	alkaline phosphatase, liver/bone/kidney
11.95	0.001193	CDH5	cadherin 5, type 2 (vascular endothelium)
11.94	0.002667	CADM3	cell adhesion molecule 3
11.81	0.001778	MMP1	matrix metallopeptidase 1 (interstitial collagenase)
11.74	0.000146	RP1-66C13.3; LGALS9	lectin, galactoside-binding, soluble, 9 (LGALS9) pseudogene; lectin, galactoside-binding, soluble, 9
11.62	0.006604	SPON1	spondin 1, extracellular matrix protein
11.21	0.000117	SLC22A3	solute carrier family 22 (organic cation transporter), member 3; solute carrier family 22 (extraneuronal monoamine transporter), member 3
10.99	5.1e-05	RNASE6	ribonuclease, RNase A family, k6
10.78	0.000214	MS4A7	membrane-spanning 4-domains, subfamily A, member 7
10.67	0.001976	LY86	lymphocyte antigen 86
10.64	0.001932	C5AR1	complement component 5a receptor 1
10.57	0.004602	GPC3	glypican 3
10.32	0.000609	AQP9	aquaporin 9
10.15	0.00766	KAL1	Kallmann syndrome 1 sequence
10.14	0.001664	IGSF6	immunoglobulin superfamily, member 6
9.95	0.000283	GMFG	glia maturation factor, gamma
9.94	0.001273	GUCY1A3	guanylate cyclase 1, soluble, alpha 3
9.91	0.002048	CCR1	chemokine (C-C motif) receptor 1
9.47	0.000413	MERTK	MER proto-oncogene, tyrosine kinase; c-mer proto-oncogene tyrosine kinase
9.26	0.001805	CXCL16	chemokine (C-X-C motif) ligand 16
9.25	0.000558	PLXDC1	plexin domain containing 1
9.18	3.9e-05	HLA-DRB3	major histocompatibility complex, class II, DR beta 3
9.16	0.001963	SPARCL1	SPARC-like 1 (hevin)
9.12	0.016442	FMO1	flavin containing monooxygenase 1
9.09	0.002147	IGF1	insulin-like growth factor 1 (somatomedin C)
9.06	0.000567	CSF1R	colony stimulating factor 1 receptor
9.01	0.018561	FUCA1	fucosidase, alpha-L- 1, tissue
8.94	0.007336	TNFSF10	tumor necrosis factor (ligand) superfamily, member 10
8.88	0.012211	ENPEP	glutamyl aminopeptidase (aminopeptidase A)
8.48	6.8e-05	FAM49A	family with sequence similarity 49, member A
8.41	0.002287	C1orf162	chromosome 1 open reading frame 162
8.33	0.000653	OLFML2B	olfactomedin-like 2B
8.29	0.001883	PLEK	pleckstrin
8.29	0.004759	TREM1	triggering receptor expressed on myeloid cells 1
8.24	0.005321	CD84	CD84 molecule
8.21	0.005717	CD86	CD86 molecule
8.1	0.003621	FZD3	frizzled class receptor 3; frizzled homolog 3 (Drosophila)
7.89	0.024047	C3orf80; RP11-431I8.1	chromosome 3 open reading frame 80; novel trancript
7.87	0.001804	NCKAP1L	NCK-associated protein 1-like
7.78	0.004212	SNAI1	snail family zinc finger 1; snail homolog 1 (Drosophila)
7.64	0.02387	AC093850.2	novel transcript
7.62	0.000123	MGAT4A	mannosyl (alpha-1,3-)-glycoprotein beta-1,4-N-acetylglucosaminyltransferase, isozyme A
7.54	0.000693	TNC	tenascin C
7.35	0.002085	POM121L9P	POM121 transmembrane nucleoporin-like 9, pseudogene; POM121 membrane glycoprotein-like 9 (rat) pseudogene
7.21	0.004818	TSPAN18	tetraspanin 18
7.03	0.002055	TMEM176B	transmembrane protein 176B
6.89	0.000483	SYTL2	synaptotagmin-like 2
6.66	0.001956	KDR	kinase insert domain receptor (a type III receptor tyrosine kinase)
6.66	0.000101	NCF2	neutrophil cytosolic factor 2
6.62	0.039845	APOD	apolipoprotein D
6.59	0.002887	LOC441081; LOC101929573; LOC101060368; LOC101929599; LOC101929812; LOC728093; LOC101928967; LOC101929545; RP11-98J23.1; RP11-497H16.2; RP11-589F5.3; RP11-497H16.6; RP11-848G14.5; RP11-124L9.3; RP11-124L9.4; RP11-1305N21.2	POM121 membrane glycoprotein (rat) pseudogene; putative POM121-like protein 1-like; POM121 membrane glycoprotein-like (POM121L1) pseudogene; POM121 membrane glycoprotein-like 1 (POM121L1) pseudogene; POM121 membrane glycoprotein (POM121) pseudogene
6.51	0.000258	LCP1	lymphocyte cytosolic protein 1 (L-plastin)
6.31	0.005733	CLEC7A	C-type lectin domain family 7, member A
6.27	0.00148	CXCR4	chemokine (C-X-C motif) receptor 4
6.17	0.008099	FYB	FYN binding protein; FYN binding protein (FYB-120/130)
6.16	4.5e-05	LCP2	lymphocyte cytosolic protein 2 (SH2 domain containing leukocyte protein of 76kDa)
6.13	0.011921	NPL	N-acetylneuraminate pyruvate lyase (dihydrodipicolinate synthase)
6.01	0.004246	RASGRP3	RAS guanyl releasing protein 3 (calcium and DAG-regulated)
5.99	9.8e-05	SLAMF8	SLAM family member 8
5.83	0.008722	CYP7B1	cytochrome P450, family 7, subfamily B, polypeptide 1
5.83	0.032369	MMP3	matrix metallopeptidase 3 (stromelysin 1, progelatinase)
5.81	0.039375	SFRP2	secreted frizzled-related protein 2
5.74	0.01073	CH25H	cholesterol 25-hydroxylase
5.67	0.00598	TM4SF18	transmembrane 4 L six family member 18
5.66	0.018265	CES1; CES1P2; LOC100653057; CES1P1	carboxylesterase 1; carboxylesterase 1 pseudogene 2; liver carboxylesterase 1-like; carboxylesterase 1 pseudogene 1
5.61	0.002085	ADAMTS4	ADAM metallopeptidase with thrombospondin type 1 motif, 4
5.61	0.005799	CCDC102B	coiled-coil domain containing 102B
5.5	0.002912	MBOAT1	membrane bound O-acyltransferase domain containing 1
5.44	0.008043	LOC441081; LOC101929573; LOC101060368; LOC101929599; LOC101929812; LOC728093; LOC101928967; LOC101929545; RP11-98J23.1; RP11-589F5.3; RP11-497H16.6; RP11-848G14.5; RP11-124L9.3; RP11-124L9.4; RP11-1305N21.2	POM121 membrane glycoprotein (rat) pseudogene; putative POM121-like protein 1-like; POM121 membrane glycoprotein-like (POM121L1) pseudogene; POM121 membrane glycoprotein-like 1 (POM121L1) pseudogene; POM121 membrane glycoprotein (POM121) pseudogene
5.41	0.000287	ITGB3; RP11-290H9.2	integrin, beta 3 (platelet glycoprotein IIIa, antigen CD61); integrin, beta 3 (platelet glycoprotein IIIa, antigen CD61; novel protein
5.41	1.7e-05	RUNX2	runt-related transcription factor 2
5.34	0.025201	NOX4; CTD-2026G22.1	NADPH oxidase 4; NADPH oxidase 4 pseudogene
5.33	0.002526	ACTA2	actin, alpha 2, smooth muscle, aorta
5.29	6e-06	ALOX5AP	arachidonate 5-lipoxygenase-activating protein
5.27	0.004807	HLA-DPA1	major histocompatibility complex, class II, DP alpha 1; major histocompatibility complex class II DP alpha 1
5.25	0.009169	CPM	carboxypeptidase M
5.21	0.001985	RAMP2	receptor (G protein-coupled) activity modifying protein 2
5.2	0.000259	DOCK4	dedicator of cytokinesis 4
5.2	0.007709	S100A9	S100 calcium binding protein A9
5.19	0.002804	DSC2	desmocollin 2
5.19	0.009166	GGT5	gamma-glutamyltransferase 5
5.18	0.022853	CD28	CD28 molecule
5.16	0.013786	CD93	CD93 molecule
5.13	0.005057	GALNT15	polypeptide N-acetylgalactosaminyltransferase 15; UDP-N-acetyl-alpha-D-galactosamine:polypeptide N-acetylgalactosaminyltransferase 15
5.07	0.006619	IFI30; PIK3R2; AC007192.4	interferon, gamma-inducible protein 30; phosphoinositide-3-kinase, regulatory subunit 2 (beta); novel protein, readthrough between PIK3R2 and IFI30
5.04	0.00921	PAG1	phosphoprotein membrane anchor with glycosphingolipid microdomains 1; phosphoprotein associated with glycosphingolipid microdomains 1
5.04	0.001926	PIK3AP1	phosphoinositide-3-kinase adaptor protein 1
5.04	0.001964	PILRA	paired immunoglobin-like type 2 receptor alpha
5.02	0.000392	LINC01272; RP11-290F20.3	long intergenic non-protein coding RNA 1272; novel transcript
4.95	0.018992	SLCO2B1	solute carrier organic anion transporter family, member 2B1
4.91	0.006058	LRRC25	leucine rich repeat containing 25
4.87	0.002294	SLC11A1	solute carrier family 11 (proton-coupled divalent metal ion transporter), member 1; solute carrier family 11 (proton-coupled divalent metal ion transporters), member 1
4.87	0.004355	TREM2	triggering receptor expressed on myeloid cells 2
4.86	0.011402	APOC1	apolipoprotein C-I
4.86	0.002938	CYP27A1	cytochrome P450, family 27, subfamily A, polypeptide 1
4.85	0.003025	HES1	hes family bHLH transcription factor 1; hairy and enhancer of split 1, (Drosophila)
4.82	0.011187	CD180	CD180 molecule
4.81	0.002775	ELMO1	engulfment and cell motility 1
4.72	0.008162	HMCN1	hemicentin 1
4.72	0.004053	PLEKHG1	pleckstrin homology domain containing, family G (with RhoGef domain) member 1
4.69	0.01731	PLVAP	plasmalemma vesicle associated protein
4.68	0.017408	CPA3	carboxypeptidase A3 (mast cell)
4.66	0.006977	STAB1	stabilin 1
4.65	0.001932	ITGAM	integrin, alpha M (complement component 3 receptor 3 subunit)
4.65	0.022282	RNF122	ring finger protein 122
4.62	0.001947	ADAM19	ADAM metallopeptidase domain 19; ADAM metallopeptidase domain 19 (meltrin beta)
4.62	0.003031	LIPG	lipase, endothelial
4.61	0.049825	ENC1	ectodermal-neural cortex 1 (with BTB domain); ectodermal-neural cortex (with BTB-like domain)
4.61	0.007302	IL18R1	interleukin 18 receptor 1
4.55	0.007571	HLA-DRB4	major histocompatibility complex, class II, DR beta 4; major histocompatibility complex class II DR beta 4
4.5	0.000137	PTPRN	protein tyrosine phosphatase, receptor type, N
4.48	0.004106	VSIG4	V-set and immunoglobulin domain containing 4
4.47	0.003951	HPGDS	hematopoietic prostaglandin D synthase
4.43	9.7e-05	CLIC2	chloride intracellular channel 2
4.42	0.001592	HAVCR2	hepatitis A virus cellular receptor 2
4.38	0.017862	NAIP; RP11-497H16.7; RP11-848G14.2; RP11-1305N21.3	NLR family, apoptosis inhibitory protein; NLR family, apoptosis inhibitory protein (NAIP) pseudogene
4.38	0.003244	TNFRSF1B	tumor necrosis factor receptor superfamily, member 1B
4.35	0.024679	AVPR1A	arginine vasopressin receptor 1A
4.35	0.010725	RNF152	ring finger protein 152
4.32	0.001892	THEMIS2	thymocyte selection associated family member 2
4.31	0.004808	ECSCR	endothelial cell surface expressed chemotaxis and apoptosis regulator; endothelial cell-specific chemotaxis regulator
4.25	0.001177	CCL3L3; CCL3L1	chemokine (C-C motif) ligand 3-like 3; chemokine (C-C motif) ligand 3-like 1
4.23	0.007856	TTYH2	tweety family member 2; tweety homolog 2 (Drosophila)
4.19	0.020199	NAIP; RP11-497H16.7; RP11-848G14.2; RP11-1305N21.3; RP11-1319K7.1; RP11-1280N14.3	NLR family, apoptosis inhibitory protein; NLR family, apoptosis inhibitory protein (NAIP) pseudogene
4.18	0.015715	PARP8	poly (ADP-ribose) polymerase family, member 8
4.15	4.8e-05	COL6A3	collagen, type VI, alpha 3
4.14	0.001726	CASC15; LINC00340	cancer susceptibility candidate 15 (non-protein coding); long intergenic non-protein coding RNA 340
4.14	0.003186	SOX4	SRY (sex determining region Y)-box 4
4.12	0.002078	ATP6V0D2	ATPase, H+ transporting, lysosomal 38kDa, V0 subunit d2
4.1	0.004763	CCL8	chemokine (C-C motif) ligand 8
4.03	0.000923	BCL2	B-cell CLL/lymphoma 2
4.02	0.001335	AGTR1	angiotensin II receptor, type 1
4.01	0.000903	ADAP2	ArfGAP with dual PH domains 2
3.99	0.007087	HLA-DPB1	major histocompatibility complex, class II, DP beta 1
3.99	0.003324	NAIP; RP11-1319K7.1; RP11-497H16.7; RP11-848G14.2; RP11-1280N14.3; RP11-1305N21.3	NLR family, apoptosis inhibitory protein; NLR family, apoptosis inhibitory protein (NAIP) pseudogene
3.97	0.003773	ESAM	endothelial cell adhesion molecule
3.96	0.005131	MYH15	myosin, heavy chain 15
3.95	0.003335	DOCK2	dedicator of cytokinesis 2
3.94	0.012845	SCG2	secretogranin II; secretogranin II (chromogranin C)
3.91	0.001456	CD37	CD37 molecule
3.91	0.001154	CES1; LOC100653057	carboxylesterase 1; liver carboxylesterase 1-like
3.9	0.012963	MCAM; MIR6756	melanoma cell adhesion molecule; microRNA 6756
3.88	0.013089	CD4	CD4 molecule
3.88	0.006638	JAM2	junctional adhesion molecule 2
3.86	0.007871	FMOD	fibromodulin
3.84	0.005918	HTR2B	5-hydroxytryptamine (serotonin) receptor 2B, G protein-coupled; 5-hydroxytryptamine (serotonin) receptor 2B
3.83	0.000292	LILRB3; LILRP1; LILRA6	leukocyte immunoglobulin-like receptor, subfamily B (with TM and ITIM domains), member 3; leukocyte immunoglobulin-like receptor pseudogene 1; leukocyte immunoglobulin-like receptor, subfamily A (with TM domain), member 6
3.8	0.039912	CXCL14	chemokine (C-X-C motif) ligand 14
3.8	0.047581	DIRC1	disrupted in renal carcinoma 1
3.77	0.009041	CD209	CD209 molecule
3.76	0.015264	HLA-DQA2; HLA-DQA1; LOC100509457	major histocompatibility complex, class II, DQ alpha 2; major histocompatibility complex, class II, DQ alpha 1; HLA class II histocompatibility antigen, DQ alpha 1 chain-like
3.76	0.0015	SPOCD1	SPOC domain containing 1
3.76	0.003693	SULF2	sulfatase 2
3.75	0.012074	BCL2A1	BCL2-related protein A1
3.74	0.011781	FGD5	FYVE, RhoGEF and PH domain containing 5
3.74	0.000995	MAFB	v-maf avian musculoaponeurotic fibrosarcoma oncogene homolog B; v-maf musculoaponeurotic fibrosarcoma oncogene homolog B (avian)
3.72	0.004389	DCHS1	dachsous cadherin-related 1; dachsous 1 (Drosophila)
3.72	0.007169	NOX4	NADPH oxidase 4
3.7	0.006943	CSF2RA	colony stimulating factor 2 receptor, alpha, low-affinity (granulocyte-macrophage)
3.66	0.008688	GPNMB	glycoprotein (transmembrane) nmb
3.65	0.01424	HLA-DQA1; LOC100509457	major histocompatibility complex, class II, DQ alpha 1; HLA class II histocompatibility antigen, DQ alpha 1 chain-like
3.64	0.001151	FAM101B	family with sequence similarity 101, member B
3.64	0.000647	TEAD2	TEA domain family member 2
3.62	0.004263	BCL6B	B-cell CLL/lymphoma 6, member B
3.61	0.013842	NPY1R	neuropeptide Y receptor Y1
3.61	0.002791	PCDHB15	protocadherin beta 15
3.6	0.000478	KCNE4	potassium voltage-gated channel, Isk-related family, member 4
3.59	0.005439	C1QB	complement component 1, q subcomponent, B chain
3.56	0.007048	IQGAP2	IQ motif containing GTPase activating protein 2
3.55	0.013733	CD163L1	CD163 molecule-like 1
3.55	0.006648	PCDHB4	protocadherin beta 4
3.54	0.018263	TMEM133	transmembrane protein 133
3.54	0.011968	TMEM150C	transmembrane protein 150C
3.53	0.00947	LGI2	leucine-rich repeat LGI family, member 2
3.53	0.026467	RSPO3	R-spondin 3; R-spondin 3 homolog (Xenopus laevis)
3.52	0.048437	EVI2B; CTD-2370N5.3	ecotropic viral integration site 2B; novel protein
3.52	0.001057	RARRES2	retinoic acid receptor responder (tazarotene induced) 2
3.5	0.000544	CD40	CD40 molecule, TNF receptor superfamily member 5
3.5	0.032704	FCGR1A; FCGR1B	Fc fragment of IgG, high affinity Ia, receptor (CD64); Fc fragment of IgG, high affinity Ib, receptor (CD64)
3.48	0.016412	PLAU	plasminogen activator, urokinase
3.46	0.00396	EPHB2	EPH receptor B2
3.44	0.000913	TPSB2; TPSAB1	tryptase beta 2 (gene/pseudogene); tryptase alpha/beta 1; tryptase beta 2
3.43	0.020102	MIR199A1	microRNA 199a-1
3.42	0.026759	MIR143HG	MIR143 host gene (non-protein coding); novel transcript
3.42	0.000296	TSPAN15	tetraspanin 15
3.41	0.017718	BIN2	bridging integrator 2
3.41	0.000167	CCL2	chemokine (C-C motif) ligand 2
3.4	0.003574	RGS1	regulator of G-protein signaling 1
3.39	0.000529	GIMAP4	GTPase, IMAP family member 4
3.39	0.001305	HLA-B	major histocompatibility complex, class I, B
3.39	0.009553	PTGER4	prostaglandin E receptor 4 (subtype EP4)
3.36	0.017645	PALMD	palmdelphin
3.36	0.00018	PIM1	Pim-1 proto-oncogene, serine/threonine kinase; pim-1 oncogene
3.36	0.002956	TLR1	toll-like receptor 1
3.35	0.001414	PTPRE	protein tyrosine phosphatase, receptor type, E
3.35	0.015084	ROS1; SLC34A2	ROS proto-oncogene 1 , receptor tyrosine kinase; c-ros oncogene 1 , receptor tyrosine kinase; solute carrier family 34 (type II sodium/phosphate contransporter), member 2
3.33	0.015959	CXorf36	chromosome X open reading frame 36
3.33	0.000532	PDK3	pyruvate dehydrogenase kinase, isozyme 3
3.32	0.001954	AOC3	amine oxidase, copper containing 3; amine oxidase, copper containing 3 (vascular adhesion protein 1)
3.32	0.00374	PLXNC1	plexin C1
3.3	0.001716	SLC37A2	solute carrier family 37 (glucose-6-phosphate transporter), member 2; solute carrier family 37 (glycerol-3-phosphate transporter), member 2
3.29	0.005993	FOLR2	folate receptor 2 (fetal)
3.28	0.009718	GPR4	G protein-coupled receptor 4
3.27	0.012628	NCF4	neutrophil cytosolic factor 4, 40kDa
3.27	0.02616	PRICKLE1	prickle homolog 1 (Drosophila)
3.26	0.008352	ARHGAP42	Rho GTPase activating protein 42
3.26	0.000483	F11R; RP11-544M22.13	F11 receptor; novel transcript, TSTD1 - F11R readthrough
3.26	0.00184	SNX10	sorting nexin 10
3.25	0.021697	FOSB	FBJ murine osteosarcoma viral oncogene homolog B
3.25	0.001309	MCTP1	multiple C2 domains, transmembrane 1
3.25	0.002061	MKL2	MKL/myocardin-like 2
3.21	0.03172	NRROS	negative regulator of reactive oxygen species; leucine rich repeat containing 33
3.2	0.013732	DKK2	dickkopf WNT signaling pathway inhibitor 2; dickkopf homolog 2 (Xenopus laevis)
3.2	0.00949	KYNU	kynureninase; kynureninase (L-kynurenine hydrolase)
3.2	0.005645	SLC16A10	solute carrier family 16 (aromatic amino acid transporter), member 10; solute carrier family 16, member 10 (aromatic amino acid transporter)
3.19	0.006651	RNY3P7	RNA, Ro-associated Y3 pseudogene 7
3.18	0.014004	SMOC2	SPARC related modular calcium binding 2
3.17	0.008196	NES	nestin
3.17	0.01833	SNORD13P3	small nucleolar RNA, C/D box 13 pseudogene 3
3.16	0.013148	HEY2	hes-related family bHLH transcription factor with YRPW motif 2; hairy/enhancer-of-split related with YRPW motif 2
3.15	0.004012	CTHRC1	collagen triple helix repeat containing 1
3.15	0.027283	DLL4	delta-like 4 (Drosophila)
3.14	0.001692	SLC1A3	solute carrier family 1 (glial high affinity glutamate transporter), member 3
3.13	0.004889	APCDD1	adenomatosis polyposis coli down-regulated 1
3.12	0.032926	SEPP1	selenoprotein P, plasma, 1
3.11	0.000538	HBEGF	heparin-binding EGF-like growth factor
3.09	0.000239	FGF11; RP11-104H15.7; RP11-104H15.10	fibroblast growth factor 11; novel transcript; novel protein
3.09	0.001075	KLF10	Kruppel-like factor 10
3.09	0.003618	LAMA4	laminin, alpha 4
3.08	0.014853	CORO2B	coronin, actin binding protein, 2B
3.08	0.046034	PLBD1	phospholipase B domain containing 1; Putative phospholipase B-like 1
3.08	0.013241	SRPX2	sushi-repeat containing protein, X-linked 2; sushi-repeat-containing protein, X-linked 2
3.07	0.010501	KIF26B	kinesin family member 26B
3.06	0.00601	TMEM176A	transmembrane protein 176A
3.05	0.009162	MME	membrane metallo-endopeptidase
3.05	0.007233	VWF	von Willebrand factor
3.04	0.008259	FGD5; FGD5P1	FYVE, RhoGEF and PH domain containing 5; FYVE, RhoGEF and PH domain containing 5 pseudogene 1
3.04	0.003964	FHL3	four and a half LIM domains 3
3.04	0.005998	LILRA6	leukocyte immunoglobulin-like receptor, subfamily A (with TM domain), member 6
3.04	0.001079	MDK	midkine (neurite growth-promoting factor 2)
3.03	0.002745	ANGPTL2	angiopoietin-like 2
3.02	0.044145	LINC01094; RP11-792D21.2	long intergenic non-protein coding RNA 1094; novel transcript
3.01	0.003958	COL5A3	collagen, type V, alpha 3
3.01	0.033913	RASGRP1	RAS guanyl releasing protein 1 (calcium and DAG-regulated)
3	0.005336	FPR1	formyl peptide receptor 1
2.99	0.006144	APOE	apolipoprotein E
2.99	0.000505	GATM	glycine amidinotransferase (L-arginine:glycine amidinotransferase)
2.98	0.011522	ACP5	acid phosphatase 5, tartrate resistant
2.98	0.007093	TNFAIP6	tumor necrosis factor, alpha-induced protein 6
2.97	0.005492	SORBS1	sorbin and SH3 domain containing 1
2.96	0.015255	ADAMDEC1	ADAM-like, decysin 1
2.96	0.000909	IL2RG	interleukin 2 receptor, gamma; interleukin 2 receptor, gamma (severe combined immunodeficiency)
2.96	0.003805	SIGLEC7	sialic acid binding Ig-like lectin 7
2.94	0.01085	CLEC5A	C-type lectin domain family 5, member A
2.94	0.004948	LILRB5	leukocyte immunoglobulin-like receptor, subfamily B (with TM and ITIM domains), member 5
2.93	0.000848	FIBIN	fin bud initiation factor homolog (zebrafish)
2.92	0.003688	CPVL	carboxypeptidase, vitellogenic-like
2.92	0.002807	EPSTI1	epithelial stromal interaction 1 (breast)
2.92	0.008707	LYN	LYN proto-oncogene, Src family tyrosine kinase; v-yes-1 Yamaguchi sarcoma viral related oncogene homolog
2.92	0.007382	NOTCH3	notch 3
2.89	0.013138	HEYL	hes-related family bHLH transcription factor with YRPW motif-like; hairy/enhancer-of-split related with YRPW motif-like
2.89	0.002986	ITGA1; PELO	integrin, alpha 1; pelota homolog (Drosophila)
2.89	0.012322	MMD	monocyte to macrophage differentiation-associated
2.89	0.004883	NID2	nidogen 2 (osteonidogen)
2.89	0.000813	SEMA6B	sema domain, transmembrane domain (TM), and cytoplasmic domain, (semaphorin) 6B
2.89	0.011046	TGFB3	transforming growth factor, beta 3
2.88	0.029129	BEND5	BEN domain containing 5
2.88	0.00473	RNASE1	ribonuclease, RNase A family, 1 (pancreatic)
2.87	0.001753	KLF8	Kruppel-like factor 8
2.87	0.002099	SLC18B1	solute carrier family 18, subfamily B, member 1
2.85	0.012232	HLA-C	major histocompatibility complex, class I, C; major histocompatibility complex class I C
2.85	0.044904	IL1RL1	interleukin 1 receptor-like 1
2.85	0.006697	PTPRC	protein tyrosine phosphatase, receptor type, C
2.84	0.000112	MS4A4A	membrane-spanning 4-domains, subfamily A, member 4A; membrane-spanning 4-domains, subfamily A, member 4
2.84	0.015296	ST8SIA4	ST8 alpha-N-acetyl-neuraminide alpha-2,8-sialyltransferase 4
2.83	0.022951	PCDHB12	protocadherin beta 12
2.83	0.000253	POM121L8P; POM121L1P; POM121L4P; LOC102725315; POM121L9P; POM121L7	POM121 transmembrane nucleoporin-like 8 pseudogene; POM121 transmembrane nucleoporin-like 1, pseudogene; POM121 transmembrane nucleoporin-like 4 pseudogene; putative POM121-like protein 1-like; POM121 transmembrane nucleoporin-like 9, pseudogene; POM121 membrane glycoprotein-like 7 (rat)
2.83	0.012542	RP11-212I21.2; LOC102723429	novel transcript; uncharacterized LOC102723429
2.82	0.000991	PTH1R	parathyroid hormone 1 receptor
2.82	0.034394	TLR2	toll-like receptor 2
2.8	0.003222	BLNK	B-cell linker
2.8	0.000363	EFNB1	ephrin-B1
2.8	0.019143	ROR1-AS1; RP11-24J23.2	ROR1 antisense RNA 1; novel transcript
2.79	0.003206	GLIS3	GLIS family zinc finger 3
2.79	0.023994	SUSD2	sushi domain containing 2
2.78	7e-05	IFI44L	interferon-induced protein 44-like
2.78	0.005752	MSR1	macrophage scavenger receptor 1
2.77	0.010935	CES1; LOC100653057; LOC100653086; CES1P1; CES1P2	carboxylesterase 1; liver carboxylesterase 1-like; uncharacterized LOC100653086; carboxylesterase 1 pseudogene 1; carboxylesterase 1 pseudogene 2
2.77	0.002503	CHST1	carbohydrate (keratan sulfate Gal-6) sulfotransferase 1
2.77	0.016143	IRF2BP2	interferon regulatory factor 2 binding protein 2
2.77	0.001365	PARM1	prostate androgen-regulated mucin-like protein 1
2.77	0.004854	PLTP	phospholipid transfer protein
2.77	0.008065	XAF1	XIAP associated factor 1
2.76	0.02484	CCL5	chemokine (C-C motif) ligand 5
2.76	0.000211	MARK1	MAP/microtubule affinity-regulating kinase 1
2.75	0.00549	ADRBK2	adrenergic, beta, receptor kinase 2
2.75	0.005855	INHBE	inhibin, beta E
2.75	0.034643	OGN	osteoglycin
2.75	0.03373	TET1	tet methylcytosine dioxygenase 1; tet oncogene 1
2.74	0.01398	COL14A1	collagen, type XIV, alpha 1
2.74	0.00044	GXYLT2	glucoside xylosyltransferase 2
2.74	0.006424	RNU6ATAC18P	RNA, U6atac small nuclear 18, pseudogene
2.73	0.013116	BHLHE40	basic helix-loop-helix family, member e40
2.73	0.002598	PREX2	phosphatidylinositol-3,4,5-trisphosphate-dependent Rac exchange factor 2
2.73	0.036052	SLC7A8	solute carrier family 7 (amino acid transporter light chain, L system), member 8; solute carrier family 7 (cationic amino acid transporter, y+ system), member 8
2.72	0.001516	ARRB2	arrestin, beta 2
2.72	0.013865	MIR3147	microRNA 3147
2.71	0.007846	BCRP3	breakpoint cluster region pseudogene 3
2.71	0.032554	HLA-DMB; HLA-DMA	major histocompatibility complex, class II, DM beta; major histocompatibility complex class II DM beta; major histocompatibility complex, class II, DM alpha; major histocompatibility complex class II DM alpha
2.71	0.03456	NR1D1	nuclear receptor subfamily 1, group D, member 1
2.71	0.016018	PTPN6	protein tyrosine phosphatase, non-receptor type 6
2.69	0.006618	DAB1	Dab, reelin signal transducer, homolog 1 (Drosophila); disabled homolog 1 (Drosophila)
2.68	0.005458	HAS2	hyaluronan synthase 2
2.68	0.000469	MAGED4; MAGED4B; SNORA11D; SNORA11E	melanoma antigen family D, 4; melanoma antigen family D, 4B; small nucleolar RNA, H/ACA box 11D; small nucleolar RNA, H/ACA box 11E
2.68	0.003518	MST4	serine/threonine protein kinase MST4
2.68	0.025481	PLEKHH2	pleckstrin homology domain containing, family H (with MyTH4 domain) member 2
2.68	0.003509	TDO2	tryptophan 2,3-dioxygenase
2.67	0.002398	C3AR1	complement component 3a receptor 1
2.67	0.03168	CCL13	chemokine (C-C motif) ligand 13
2.67	0.004739	NAMPT; NAMPTL	nicotinamide phosphoribosyltransferase; nicotinamide phosphoribosyltransferase-like
2.66	0.006454	QPRT; LOC101929880	quinolinate phosphoribosyltransferase; nicotinate-nucleotide pyrophosphorylase [carboxylating]-like
2.66	0.007311	RP11-118A3.1	novel transcript
2.65	0.009661	CPEB1; RP11-152F13.10	cytoplasmic polyadenylation element binding protein 1; novel protein
2.65	0.027599	SLAMF7	SLAM family member 7
2.64	0.007076	GADD45B	growth arrest and DNA-damage-inducible, beta
2.64	0.004731	LIF	leukemia inhibitory factor; leukemia inhibitory factor (cholinergic differentiation factor)
2.64	0.006476	MYH11	myosin, heavy chain 11, smooth muscle
2.63	0.001581	ADAMTS9	ADAM metallopeptidase with thrombospondin type 1 motif, 9
2.63	0.002082	ARHGEF26	Rho guanine nucleotide exchange factor (GEF) 26
2.63	0.04867	FOXP2	forkhead box P2
2.63	0.00366	ITGA5	integrin, alpha 5 (fibronectin receptor, alpha polypeptide)
2.62	0.022924	HS3ST2	heparan sulfate (glucosamine) 3-O-sulfotransferase 2
2.62	0.005109	LGALS9B	lectin, galactoside-binding, soluble, 9B
2.62	0.019539	LOC154761; RP11-61L23.2	family with sequence similarity 115, member C pseudogene; family with sequence similarity 115, member C (FAM115C) pseudogene
2.62	0.003975	TNS3	tensin 3
2.62	0.012826	WAS	Wiskott-Aldrich syndrome; Wiskott-Aldrich syndrome (eczema-thrombocytopenia)
2.61	0.039833	CD200R1	CD200 receptor 1
2.61	0.002173	KIAA1598	KIAA1598
2.61	0.00409	MXRA5	matrix-remodelling associated 5
2.61	0.004275	RP11-536O18.1	putative novel transcript
2.61	0.021161	STEAP2	STEAP family member 2, metalloreductase; six transmembrane epithelial antigen of the prostate 2
2.6	0.010225	RP11-626H12.2	novel transcript
2.6	0.010988	SIGLEC1	sialic acid binding Ig-like lectin 1, sialoadhesin
2.6	0.00366	SIGLEC9	sialic acid binding Ig-like lectin 9
2.59	0.00115	ETS1	v-ets avian erythroblastosis virus E26 oncogene homolog 1; v-ets erythroblastosis virus E26 oncogene homolog 1 (avian)
2.59	0.033036	RASD1	RAS, dexamethasone-induced 1
2.59	0.000345	RP6-206I17.1; LOC103091866; PARP8; LINC00623; LINC01138; LINC00869; LOC388692; RP11-640M9.1	novel transcript; uncharacterized LOC103091866; poly (ADP-ribose) polymerase family, member 8; long intergenic non-protein coding RNA 623; long intergenic non-protein coding RNA 1138; long intergenic non-protein coding RNA 869; uncharacterized LOC388692
2.59	0.002505	UCP2	uncoupling protein 2 (mitochondrial, proton carrier)
2.57	0.043684	BMP2	bone morphogenetic protein 2
2.57	0.002506	DPYSL4	dihydropyrimidinase-like 4
2.57	0.006737	HNMT	histamine N-methyltransferase
2.57	0.001392	PTAFR	platelet-activating factor receptor
2.56	0.032242	HCK	HCK proto-oncogene, Src family tyrosine kinase; hemopoietic cell kinase
2.55	0.041193	EGR1	early growth response 1
2.54	0.008425	AC007879.7	putative novel transcript
2.54	0.002387	MAGED4B; MAGED4; SNORA11D; SNORA11E	melanoma antigen family D, 4B; melanoma antigen family D, 4; small nucleolar RNA, H/ACA box 11D; small nucleolar RNA, H/ACA box 11E
2.54	0.014361	MIR548I2; MIR548I1; MIR548I3	microRNA 548i-2; microRNA 548i-1; microRNA 548i-3
2.54	0.000103	NPAS2	neuronal PAS domain protein 2
2.53	0.00095	DCSTAMP	dendrocyte expressed seven transmembrane protein
2.53	0.004796	RASGEF1B	RasGEF domain family, member 1B
2.53	0.002181	ZNF93	zinc finger protein 93
2.52	0.023813	LOC100507460	uncharacterized LOC100507460
2.52	0.00051	ZNF608	zinc finger protein 608
2.51	0.030026	CD68; SNORA67; LOC101928634; RP11-186B7.4	CD68 molecule; small nucleolar RNA, H/ACA box 67; uncharacterized LOC101928634; novel transcript
2.51	0.043924	IL18BP	interleukin 18 binding protein
2.51	0.000115	NETO2	neuropilin (NRP) and tolloid (TLL)-like 2
2.5	0.000579	KCNMB1	potassium large conductance calcium-activated channel, subfamily M, beta member 1
2.5	0.009438	LOC101928188; RP11-426C22.4	uncharacterized LOC101928188; novel transcript
2.49	0.000479	GPC6	glypican 6
2.49	0.021713	LOC101929484; RP11-417E7.1	uncharacterized LOC101929484; novel transcript
2.49	0.015234	TNFAIP8L1	tumor necrosis factor, alpha-induced protein 8-like 1
2.48	0.003948	ALOX5	arachidonate 5-lipoxygenase
2.47	0.030894	EDNRB	endothelin receptor type B
2.47	0.035709	HSPA9	heat shock 70kDa protein 9 (mortalin)
2.47	0.001907	IL2RA	interleukin 2 receptor, alpha
2.47	0.020026	RNU6-83P	RNA, U6 small nuclear 83, pseudogene
2.47	0.042829	RP11-70J12.1	putative novel transcript
2.47	0.000222	SCD	stearoyl-CoA desaturase (delta-9-desaturase)
2.46	0.00671	DNM1	dynamin 1
2.46	0.002962	OAS2	2-5-oligoadenylate synthetase 2, 69/71kDa; 2'-5'-oligoadenylate synthetase 2, 69/71kDa
2.46	0.004039	RP1-142L7.5	novel transcript
2.45	0.036595	EMCN	endomucin
2.45	0.003392	HSD17B14	hydroxysteroid (17-beta) dehydrogenase 14
2.45	0.027642	LOC101928829; RP11-452L6.7	uncharacterized LOC101928829; novel transcript, antisense to C16orf58
2.45	0.012334	PDE3A	phosphodiesterase 3A, cGMP-inhibited
2.44	0.002085	GPRIN3	GPRIN family member 3
2.44	0.043575	HLA-DPB2	major histocompatibility complex, class II, DP beta 2 (pseudogene)
2.44	0.000103	MS4A6A	membrane-spanning 4-domains, subfamily A, member 6A
2.44	0.013563	TMEM86A	transmembrane protein 86A
2.43	0.003472	HLA-DRB1; LOC100996809; HLA-DRB3; HLA-DRB5	major histocompatibility complex, class II, DR beta 1; HLA class II histocompatibility antigen, DRB1-10 beta chain-like; major histocompatibility complex, class II, DR beta 3; major histocompatibility complex, class II, DR beta 5
2.43	0.006507	PRR24	proline rich 24
2.42	0.000175	BCL6	B-cell CLL/lymphoma 6
2.42	0.005897	COL5A2	collagen, type V, alpha 2
2.42	0.014305	DDIT4	DNA-damage-inducible transcript 4
2.42	0.016245	FGF10	fibroblast growth factor 10
2.41	0.003086	HLA-DQB1; LOC101060835	major histocompatibility complex, class II, DQ beta 1; HLA class II histocompatibility antigen, DQ beta 1 chain-like
2.41	0.004966	LOC100132741; LINC00891	uncharacterized LOC100132741; long intergenic non-protein coding RNA 891
2.41	0.029061	RASL10B	RAS-like, family 10, member B
2.4	0.04898	C5orf46	chromosome 5 open reading frame 46
2.4	0.019344	CTC-327F10.5	novel transcript
2.4	0.003594	ENO2	enolase 2 (gamma, neuronal)
2.4	0.046873	MIR130B	microRNA 130b
2.4	0.005057	PDZRN3	PDZ domain containing ring finger 3
2.4	0.035574	PTGS2	prostaglandin-endoperoxide synthase 2 (prostaglandin G/H synthase and cyclooxygenase)
2.39	0.000202	GGT1; GGT3P; GGT8P; GGTLC2; GGTLC1; GGT2; LOC100132705	gamma-glutamyltransferase 1; gamma-glutamyltransferase 3 pseudogene; gamma-glutamyltransferase 8 pseudogene; gamma-glutamyltransferase light chain 2; gamma-glutamyltransferase light chain 1; gamma-glutamyltransferase 2; immunoglobulin superfamily member 3-like; gamma-glutamyltransferase 1 (GGT1) pseudogene; pseudogene similar to part of gamma-glutamyltransferase family protein pseudogene
2.39	0.029796	MMP13	matrix metallopeptidase 13 (collagenase 3)
2.39	0.001003	RP11-264E20.1	novel transcript
2.39	0.006582	VEGFA	vascular endothelial growth factor A
2.38	0.000953	ARSI	arylsulfatase family, member I
2.38	0.00383	PRKXP1	protein kinase, X-linked, pseudogene 1
2.37	0.006834	C1QA	complement component 1, q subcomponent, A chain
2.37	0.00548	CXCL3	chemokine (C-X-C motif) ligand 3
2.37	0.001195	LINC00869; RP11-640M9.1	long intergenic non-protein coding RNA 869; novel transcript
2.37	0.007838	P2RX7	purinergic receptor P2X, ligand-gated ion channel, 7
2.37	0.00844	SAT1	spermidine/spermine N1-acetyltransferase 1
2.37	0.000451	TGFB1	transforming growth factor, beta 1
2.36	0.021983	GABBR1	gamma-aminobutyric acid (GABA) B receptor, 1
2.36	0.041728	NBPF20	neuroblastoma breakpoint family, member 20
2.35	0.012169	ABCA1	ATP-binding cassette, sub-family A (ABC1), member 1
2.35	0.020652	FAM213A	family with sequence similarity 213, member A
2.35	0.00164	FERMT3	fermitin family member 3; Fermitin family homolog 3
2.35	0.027789	IL10RA	interleukin 10 receptor, alpha
2.35	0.001625	INPP5D	inositol polyphosphate-5-phosphatase, 145kDa
2.35	0.001803	KCNJ2	potassium inwardly-rectifying channel, subfamily J, member 2
2.35	0.041213	SNORA14A	small nucleolar RNA, H/ACA box 14A
2.34	0.005516	C7orf31	chromosome 7 open reading frame 31
2.34	0.000727	CD83	CD83 molecule
2.34	0.007857	COL4A1	collagen, type IV, alpha 1; collagen type IV alpha 1
2.34	0.02311	HLA-DMB; HLA-DMA; XXbac-BPG181M17.5	major histocompatibility complex, class II, DM beta; major histocompatibility complex class II DM beta; major histocompatibility complex, class II, DM alpha; major histocompatibility complex class II DM alpha; novel major histocompatibility complex, class II, DM alpha (HLA-DMA) and major histocompatibility complex, class II, DM beta (HLA-DMB) protein
2.34	0.012304	KIF21B	kinesin family member 21B
2.34	0.015805	LYVE1	lymphatic vessel endothelial hyaluronan receptor 1
2.34	0.025129	RNF144A	ring finger protein 144A
2.34	0.017126	SLAMF6	SLAM family member 6
2.33	0.025164	DUSP6	dual specificity phosphatase 6
2.33	0.016381	HIST1H1E	histone cluster 1, H1e
2.32	0.010402	CD82	CD82 molecule
2.32	0.000427	COL3A1	collagen, type III, alpha 1
2.32	0.00344	TMEM119	transmembrane protein 119
2.32	0.015497	TSPAN2	tetraspanin 2
2.31	0.010611	EGFL6	EGF-like-domain, multiple 6
2.31	0.00674	IRF8	interferon regulatory factor 8
2.31	0.00051	PREX1	phosphatidylinositol-3,4,5-trisphosphate-dependent Rac exchange factor 1
2.31	0.002089	RASGRF2	Ras protein-specific guanine nucleotide-releasing factor 2
2.3	0.00742	ARHGAP25	Rho GTPase activating protein 25
2.3	0.012636	SNORD11	small nucleolar RNA, C/D box 11
2.29	0.005489	ACVR2A	activin A receptor, type IIA
2.29	0.008819	CALCRL	calcitonin receptor-like
2.29	0.026016	IFITM1	interferon induced transmembrane protein 1; interferon induced transmembrane protein 1 (9-27)
2.29	0.00357	KIAA0040	KIAA0040
2.29	0.007087	TSPAN13	tetraspanin 13
2.28	0.012782	ACKR1; DARC	atypical chemokine receptor 1 (Duffy blood group); Duffy blood group, chemokine receptor
2.28	0.003055	CD300LF	CD300 molecule-like family member f
2.28	0.041455	CHL1	cell adhesion molecule L1-like; cell adhesion molecule with homology to L1CAM (close homolog of L1)
2.28	0.00416	DYSF	dysferlin; dysferlin, limb girdle muscular dystrophy 2B (autosomal recessive)
2.28	0.019628	ECM2	extracellular matrix protein 2, female organ and adipocyte specific
2.28	0.038052	KRTAP5-4	keratin associated protein 5-4
2.28	0.011684	SOCS3	suppressor of cytokine signaling 3
2.28	0.005342	TRIB2	tribbles pseudokinase 2; tribbles homolog 2 (Drosophila)
2.27	0.003461	EPB41L4A	erythrocyte membrane protein band 4.1 like 4A
2.27	0.000438	ITM2C	integral membrane protein 2C
2.27	0.013526	PDE1B	phosphodiesterase 1B, calmodulin-dependent
2.27	0.027938	RAB42	RAB42, member RAS oncogene family
2.26	0.004963	LINC01057; RP11-86H7.1	long intergenic non-protein coding RNA 1057; novel transcript
2.26	0.00124	PELI1	pellino E3 ubiquitin protein ligase 1; pellino homolog 1 (Drosophila)
2.26	0.002364	SMIM3	small integral membrane protein 3
2.26	0.028982	SUCNR1	succinate receptor 1
2.25	0.010021	CCL4	chemokine (C-C motif) ligand 4
2.25	0.016944	IFI44	interferon-induced protein 44
2.25	0.012103	MIR1299	microRNA 1299
2.24	0.015813	IL3RA	interleukin 3 receptor, alpha (low affinity)
2.24	0.002372	PLAUR	plasminogen activator, urokinase receptor
2.24	0.006404	WSB1	WD repeat and SOCS box containing 1; WD repeat and SOCS box-containing 1
2.23	0.022154	FBLN7	fibulin 7
2.23	0.046914	LZTS1	leucine zipper, putative tumor suppressor 1
2.23	0.001789	PCBP3	poly(rC) binding protein 3
2.23	0.013796	SDS	serine dehydratase
2.22	6.7e-05	ARG2	arginase 2; arginase, type II
2.22	0.011951	ATXN1	ataxin 1
2.22	0.027881	CAPN6	calpain 6
2.22	0.001864	LOC441081; LOC102725466; LOC166994	POM121 membrane glycoprotein (rat) pseudogene; putative POM121-like protein 1-like; integral membrane glycoprotein-like
2.22	0.001802	RASSF2	Ras association (RalGDS/AF-6) domain family member 2
2.21	0.003813	AC112721.2	novel protein (LOC728009)
2.21	0.004567	GBP4	guanylate binding protein 4
2.21	0.041094	MMP12	matrix metallopeptidase 12 (macrophage elastase)
2.21	0.042874	PDLIM7	PDZ and LIM domain 7 (enigma)
2.21	0.020099	RRAGD	Ras-related GTP binding D
2.2	0.03768	GCA	grancalcin, EF-hand calcium binding protein
2.2	0.009791	KDM7A; JHDM1D	lysine (K)-specific demethylase 7A; jumonji C domain containing histone demethylase 1 homolog D (S. cerevisiae)
2.2	0.002496	LITAF	lipopolysaccharide-induced TNF factor
2.2	0.008771	SERPINA1	serpin peptidase inhibitor, clade A (alpha-1 antiproteinase, antitrypsin), member 1
2.2	0.002067	SLC29A1	solute carrier family 29 (equilibrative nucleoside transporter), member 1; solute carrier family 29 (nucleoside transporters), member 1
2.2	0.042139	SNORD91B	small nucleolar RNA, C/D box 91B
2.2	0.0003	VAT1L	vesicle amine transport 1-like; vesicle amine transport protein 1 homolog (T. californica)-like
2.19	0.011186	GAREM	GRB2 associated, regulator of MAPK1
2.19	0.006478	HLA-C	major histocompatibility complex, class I, C
2.19	0.042792	HSD11B2	hydroxysteroid (11-beta) dehydrogenase 2
2.19	0.030792	PKNOX2	PBX/knotted 1 homeobox 2
2.19	0.000837	UPP1	uridine phosphorylase 1
2.18	0.002806	COL6A2	collagen, type VI, alpha 2
2.18	0.024184	PTGDR	prostaglandin D2 receptor (DP)
2.18	0.039925	TGFB1I1	transforming growth factor beta 1 induced transcript 1
2.17	0.010673	CLSTN2	calsyntenin 2
2.17	0.019147	DDX26B	DEAD/H (Asp-Glu-Ala-Asp/His) box polypeptide 26B
2.17	0.0035	HERC6	HECT and RLD domain containing E3 ubiquitin protein ligase family member 6; hect domain and RLD 6
2.17	0.00158	NFATC2	nuclear factor of activated T-cells, cytoplasmic, calcineurin-dependent 2
2.17	0.040824	NT5DC2	5-nucleotidase domain containing 2; 5'-nucleotidase domain containing 2
2.17	0.002519	SIGLEC11; SIGLEC16; SIGLEC10	sialic acid binding Ig-like lectin 11; sialic acid binding Ig-like lectin 16 (gene/pseudogene); sialic acid binding Ig-like lecting 16 (gene/pseudogene); sialic acid binding Ig-like lectin 10
2.16	0.005096	CYP2S1	cytochrome P450, family 2, subfamily S, polypeptide 1
2.16	0.012029	FRRS1	ferric-chelate reductase 1
2.16	0.042268	LINC01000; LINC01061; LOC101060341	long intergenic non-protein coding RNA 1000; long intergenic non-protein coding RNA 1061; putative uncharacterized protein FLJ46235-like
2.16	0.016203	LOC101928173	uncharacterized LOC101928173
2.16	0.006312	MSC	musculin; musculin (activated B-cell factor-1)
2.16	0.001457	SERPINF1	serpin peptidase inhibitor, clade F (alpha-2 antiplasmin, pigment epithelium derived factor), member 1
2.16	0.040518	SNORA2A	small nucleolar RNA, H/ACA box 2A
2.15	0.001436	AGPAT4	1-acylglycerol-3-phosphate O-acyltransferase 4; 1-acylglycerol-3-phosphate O-acyltransferase 4 (lysophosphatidic acid acyltransferase, delta)
2.15	0.008635	CLEC1A	C-type lectin domain family 1, member A; C-type lectin domain family 1 member A
2.15	0.002686	CPNE2	copine II
2.15	0.009426	LOC101928406; RP11-401E14.2	uncharacterized LOC101928406; putative novel transcript
2.15	0.000224	PRICKLE2	prickle homolog 2 (Drosophila)
2.15	0.048755	TNFSF13; TNFSF12-TNFSF13; TNFSF12	tumor necrosis factor (ligand) superfamily, member 13; TNFSF12-TNFSF13 readthrough; tumor necrosis factor (ligand) superfamily, member 12
2.14	0.022807	PDK4	pyruvate dehydrogenase kinase, isozyme 4
2.14	0.033746	TRAF5	TNF receptor-associated factor 5
2.14	0.003229	ZSWIM4	zinc finger, SWIM-type containing 4
2.13	0.004304	CCL4L2; CCL4L1; CCL4	chemokine (C-C motif) ligand 4-like 2; chemokine (C-C motif) ligand 4-like 1; chemokine (C-C motif) ligand 4
2.13	0.014764	CEP95	centrosomal protein 95kDa
2.13	0.037632	CMKLR1	chemokine-like receptor 1
2.13	0.01844	HEPH	hephaestin
2.13	0.042038	MDC1-AS1; XXbac-BPG27H4.7	MDC1 antisense RNA 1; novel transcript
2.13	0.002401	PMEPA1	prostate transmembrane protein, androgen induced 1
2.13	0.00445	POTED; POTEC	POTE ankyrin domain family, member D; POTE ankyrin domain family, member C
2.13	0.038911	SDK1	sidekick cell adhesion molecule 1; sidekick homolog 1, cell adhesion molecule (chicken)
2.13	0.008308	SYK	spleen tyrosine kinase
2.12	0.01294	ITPKB	inositol-trisphosphate 3-kinase B; inositol 1,4,5-trisphosphate 3-kinase B
2.12	0.028225	JUP	junction plakoglobin
2.12	0.016844	MIR210HG	MIR210 host gene (non-protein coding)
2.12	0.008502	SEZ6L2	seizure related 6 homolog (mouse)-like 2
2.11	0.01093	CLMN	calmin (calponin-like, transmembrane)
2.11	0.005533	KB-1183D5.14	putative novel transcript
2.11	0.021161	RNU7-27P	RNA, U7 small nuclear 27 pseudogene
2.11	0.009175	SIRPB1	signal-regulatory protein beta 1
2.11	0.039087	SMO	smoothened, frizzled class receptor; smoothened homolog (Drosophila)
2.1	0.010326	ADAMTS2	ADAM metallopeptidase with thrombospondin type 1 motif, 2
2.1	0.010398	LOC151760; RP11-553A10.1	uncharacterized LOC151760; novel protein (LOC151760)
2.1	0.006214	MX2	myxovirus (influenza virus) resistance 2 (mouse)
2.1	0.000375	PDLIM1	PDZ and LIM domain 1
2.1	0.000801	PIK3CG	phosphatidylinositol-4,5-bisphosphate 3-kinase, catalytic subunit gamma; phosphoinositide-3-kinase, catalytic, gamma polypeptide
2.1	0.024229	PPAP2A	phosphatidic acid phosphatase type 2A
2.1	0.020118	PRKAA2	protein kinase, AMP-activated, alpha 2 catalytic subunit
2.1	0.002764	RP11-27M24.1	novel transcript, antisense to EMP2
2.09	0.02613	GBP1	guanylate binding protein 1, interferon-inducible
2.09	0.010489	GPR84	G protein-coupled receptor 84
2.09	0.015166	MYO1F	myosin IF
2.09	0.001189	PITPNC1	phosphatidylinositol transfer protein, cytoplasmic 1
2.09	0.018899	PRKX	protein kinase, X-linked
2.09	0.02595	RNU6-876P	RNA, U6 small nuclear 876, pseudogene
2.09	0.000437	RP11-400N13.3	novel transcript
2.09	0.017114	SLC7A2	solute carrier family 7 (cationic amino acid transporter, y+ system), member 2
2.08	1.8e-05	AC018865.5; AC073869.2; LA16c-60G3.7; RP11-536C10.11; RP11-597A11.3	single stranded DNA binding protein 3 (SSBP3) pseudogene; single-stranded DNA binding protein 3 (SSBP3) pseudogene
2.08	0.001512	BCL3; MIR8085	B-cell CLL/lymphoma 3; microRNA 8085
2.08	0.001028	COL6A1	collagen, type VI, alpha 1
2.08	0.00725	CREB3L1	cAMP responsive element binding protein 3-like 1
2.08	0.034368	GAS7	growth arrest-specific 7
2.08	0.002882	HLA-L	major histocompatibility complex, class I, L (pseudogene); major histocompatibility complex, class I, L
2.08	0.019035	IL10	interleukin 10
2.08	0.003908	PHC1	polyhomeotic homolog 1 (Drosophila)
2.08	0.019589	RNU6ATAC24P; PPP1R2	RNA, U6atac small nuclear 24, pseudogene; protein phosphatase 1, regulatory (inhibitor) subunit 2
2.07	0.008859	GNA15	guanine nucleotide binding protein (G protein), alpha 15 (Gq class)
2.07	0.045427	MILR1	mast cell immunoglobulin-like receptor 1
2.07	0.006485	SMA4; NAIP; RP11-1319K7.1; RP11-497H16.7; RP11-848G14.2; RP11-1280N14.3; RP11-1305N21.3; SMA5	glucuronidase, beta pseudogene; NLR family, apoptosis inhibitory protein; NLR family, apoptosis inhibitory protein (NAIP) pseudogene
2.07	0.021089	SPRY1	sprouty homolog 1, antagonist of FGF signaling (Drosophila)
2.06	0.015337	KIF13B	kinesin family member 13B
2.06	0.022602	MPP1	membrane protein, palmitoylated 1, 55kDa
2.06	0.014561	PLN	phospholamban
2.06	0.001666	SERPING1	serpin peptidase inhibitor, clade G (C1 inhibitor), member 1
2.05	0.002856	AEBP1; MIR4649	AE binding protein 1; microRNA 4649
2.05	0.042666	CYYR1	cysteine/tyrosine-rich 1
2.05	0.005681	HLA-A; HLA-B; HLA-H	major histocompatibility complex, class I, A; major histocompatibility complex, class I, B; major histocompatibility complex, class I, H (pseudogene)
2.05	0.049892	HLA-DMA	major histocompatibility complex, class II, DM alpha; major histocompatibility complex class II DM alpha
2.05	0.001295	HR	hair growth associated; hairless homolog (mouse)
2.05	0.012118	NDUFA4L2	NADH dehydrogenase (ubiquinone) 1 alpha subcomplex, 4-like 2
2.04	0.026985	CDY2A; CDY1; CDY2B; CDY1B	chromodomain protein, Y-linked, 2A; chromodomain protein, Y-linked, 1; chromodomain protein, Y-linked, 2B; chromodomain protein, Y-linked, 1B; novel protein similar to chromodomain protein, Y-linked, 2A
2.04	0.026549	GHR	growth hormone receptor
2.04	0.00125	HLA-A	major histocompatibility complex, class I, A
2.04	0.01066	LMOD1	leiomodin 1 (smooth muscle)
2.03	0.010158	ALDOC	aldolase C, fructose-bisphosphate
2.03	0.000795	CADPS2	Ca++-dependent secretion activator 2
2.03	0.043973	FCGR2A	Fc fragment of IgG, low affinity IIa, receptor (CD32)
2.03	0.0145	HMOX1	heme oxygenase (decycling) 1
2.03	0.044755	RNASE2	ribonuclease, RNase A family, 2 (liver, eosinophil-derived neurotoxin)
2.03	0.013655	RNF144A-AS1	RNF144A antisense RNA 1; novel transcript, antisense to RNF144A
2.03	0.00146	VAMP8	vesicle-associated membrane protein 8; vesicle-associated membrane protein 8 (endobrevin)
2.03	0.041555	VASH1	vasohibin 1
2.02	0.0096	HLA-F	major histocompatibility complex, class I, F
2.02	0.016111	IGSF21	immunoglobin superfamily, member 21
2.02	0.021921	ITIH5	inter-alpha-trypsin inhibitor heavy chain family, member 5; inter-alpha (globulin) inhibitor H5
2.02	0.000727	IVNS1ABP	influenza virus NS1A binding protein
2.02	0.001193	PLEKHG2	pleckstrin homology domain containing, family G (with RhoGef domain) member 2
2.02	0.039668	RNU6-1013P	RNA, U6 small nuclear 1013, pseudogene
2.01	0.001002	BMP1	bone morphogenetic protein 1
2.01	0.006856	CD22	CD22 molecule
2.01	0.005549	JAKMIP2	janus kinase and microtubule interacting protein 2; Janus kinase and microtubule interacting protein 2
2.01	0.020452	LINC00152; LOC101930489; MIR4435-1HG	long intergenic non-protein coding RNA 152; uncharacterized LOC101930489; MIR4435-1 host gene (non-protein coding); novel transcript
2.01	0.006893	THBS4	thrombospondin 4
-2.01	0.019591	CCNA2	cyclin A2
-2.01	0.01192	CDCA7L	cell division cycle associated 7-like
-2.01	0.001704	DST	dystonin
-2.01	0.037231	DYNC2H1	dynein, cytoplasmic 2, heavy chain 1
-2.01	0.048813	ELOVL6	ELOVL fatty acid elongase 6; ELOVL family member 6, elongation of long chain fatty acids (FEN1/Elo2, SUR4/Elo3-like, yeast)
-2.01	0.036055	LOC100379224; AC084219.4	uncharacterized LOC100379224; novel transcript, antisense to ZNF225 and ZNF224
-2.02	0.002994	C7orf60	chromosome 7 open reading frame 60
-2.02	0.008211	CYP2U1	cytochrome P450, family 2, subfamily U, polypeptide 1
-2.02	0.011885	FZD6	frizzled class receptor 6; frizzled homolog 6 (Drosophila)
-2.02	0.008606	NTF3	neurotrophin 3
-2.02	0.001363	PHACTR2	phosphatase and actin regulator 2
-2.02	0.027958	RP11-536C5.2	novel transcript
-2.02	0.003082	ST3GAL5	ST3 beta-galactoside alpha-2,3-sialyltransferase 5
-2.03	0.0103	BEND6	BEN domain containing 6
-2.03	0.00102	CITED2	Cbp/p300-interacting transactivator, with Glu/Asp-rich carboxy-terminal domain, 2
-2.03	0.022852	LINC00341; SYNE3	long intergenic non-protein coding RNA 341; spectrin repeat containing, nuclear envelope family member 3
-2.03	0.040213	LOC646021; RP11-848P1.9; SMURF2; LRRC37BP1; SMURF2P1; AC005562.1	uncharacterized LOC646021; SMAD specific E3 ubiquitin protein ligase 2 (SMURF2) pseudogene; SMAD specific E3 ubiquitin protein ligase 2; leucine rich repeat containing 37B pseudogene 1; SMAD specific E3 ubiquitin protein ligase 2 pseudogene 1; novel transcript
-2.03	0.00062	QSOX1; FLJ23867	quiescin Q6 sulfhydryl oxidase 1; uncharacterized protein FLJ23867
-2.04	0.006927	CDH1	cadherin 1, type 1, E-cadherin (epithelial)
-2.04	0.02142	GYG1	glycogenin 1
-2.04	0.026669	NKIRAS1	NFKB inhibitor interacting Ras-like 1
-2.04	0.015154	RALGPS2	Ral GEF with PH domain and SH3 binding motif 2
-2.04	0.002647	RP6-99M1.2	novel transcript
-2.05	0.001714	ARHGAP23; ARHGAP23P1; RP11-1166P10.1	Rho GTPase activating protein 23; Rho GTPase activating protein 23 pseudogene 1; Rho GTPase activating protein 23 (ARHGAP23) pseudogene
-2.05	0.000322	AVPI1	arginine vasopressin-induced 1
-2.05	0.004262	NSF; LOC101930324	N-ethylmaleimide-sensitive factor; uncharacterized LOC101930324
-2.05	0.027998	RP11-243M5.1	novel transcript
-2.06	0.009581	HIBADH	3-hydroxyisobutyrate dehydrogenase
-2.07	0.000671	AP1S3	adaptor-related protein complex 1, sigma 3 subunit
-2.07	0.031308	DMD	dystrophin
-2.07	0.019515	NAALADL2	N-acetylated alpha-linked acidic dipeptidase-like 2
-2.08	0.0026	ATP2B1	ATPase, Ca++ transporting, plasma membrane 1
-2.08	0.038705	CD109	CD109 molecule
-2.08	0.002241	EMP1	epithelial membrane protein 1
-2.08	0.016344	HSPA1B; HSPA1A; HSPA1L	heat shock 70kDa protein 1B; heat shock 70kDa protein 1A; heat shock 70kDa protein 1-like
-2.08	0.032416	TTPA	tocopherol (alpha) transfer protein
-2.09	0.002418	CNTNAP1	contactin associated protein 1
-2.1	0.000688	RABGEF1	RAB guanine nucleotide exchange factor (GEF) 1
-2.1	0.009233	ZNF229; CTC-512J12.4; ZFP28	zinc finger protein 229; novel transcript; ZFP28 zinc finger protein
-2.11	0.002251	EPHA4	EPH receptor A4
-2.11	0.031647	RNY4P17	RNA, Ro-associated Y4 pseudogene 17
-2.11	0.002169	RP3-390M24.1	putative novel transcript
-2.11	0.032312	STK32B	serine/threonine kinase 32B
-2.11	0.000968	TRNP1	TMF1-regulated nuclear protein 1
-2.12	0.046705	CELA3A	chymotrypsin-like elastase family, member 3A
-2.12	0.017698	DSTNP2	destrin (actin depolymerizing factor) pseudogene 2
-2.12	0.00655	KIRREL3	kin of IRRE like 3 (Drosophila)
-2.12	0.024356	PTPRB	protein tyrosine phosphatase, receptor type, B
-2.12	0.002776	WFDC21P; CTD-2319I12.1	WAP four-disulfide core domain 21, pseudogene; novel transcript
-2.13	0.013399	HOXA11	homeobox A11
-2.13	0.002886	SPTAN1	spectrin, alpha, non-erythrocytic 1; spectrin, alpha, non-erythrocytic 1 (alpha-fodrin)
-2.14	0.000957	IL20RA	interleukin 20 receptor, alpha
-2.14	0.019009	KDELR3	KDEL (Lys-Asp-Glu-Leu) endoplasmic reticulum protein retention receptor 3
-2.14	0.003706	MIR4681	microRNA 4681
-2.14	0.001041	SCFD2	sec1 family domain containing 2
-2.15	0.029504	ESCO2	establishment of sister chromatid cohesion N-acetyltransferase 2; establishment of cohesion 1 homolog 2 (S. cerevisiae)
-2.15	0.012717	FAM196B	family with sequence similarity 196, member B
-2.15	0.00289	GALNT16	polypeptide N-acetylgalactosaminyltransferase 16; UDP-N-acetyl-alpha-D-galactosamine:polypeptide N-acetylgalactosaminyltransferase-like 1
-2.15	0.000849	KIAA1549L	KIAA1549-like
-2.15	0.000805	KPNA2	karyopherin alpha 2 (RAG cohort 1, importin alpha 1)
-2.15	0.035504	RP11-53L24.1	novel transcript
-2.15	0.001332	SSFA2	sperm specific antigen 2
-2.15	0.00743	ZNF154	zinc finger protein 154
-2.16	0.000384	DAW1	dynein assembly factor with WDR repeat domains 1
-2.16	0.008776	RRAS2	related RAS viral (r-ras) oncogene homolog 2
-2.16	0.011232	S100A13; RP1-178F15.5	S100 calcium binding protein A13; novel transcript
-2.16	0.006244	STS	steroid sulfatase (microsomal), isozyme S
-2.17	0.021408	FNIP2	folliculin interacting protein 2
-2.17	0.030944	MIR4326	microRNA 4326
-2.17	0.017249	TJP2	tight junction protein 2; tight junction protein 2 (zona occludens 2)
-2.18	0.01691	KRT19	keratin 19
-2.19	0.023622	ARSK	arylsulfatase family, member K
-2.19	3.1e-05	CENPN	centromere protein N
-2.19	0.024752	GAS6	growth arrest-specific 6
-2.19	0.004224	MIR4718	microRNA 4718
-2.2	0.041792	CKAP2	cytoskeleton associated protein 2
-2.2	0.004522	PPP1R3C	protein phosphatase 1, regulatory subunit 3C; protein phosphatase 1, regulatory (inhibitor) subunit 3C
-2.21	0.011125	COPZ2	coatomer protein complex, subunit zeta 2
-2.21	0.003521	DNMBP	dynamin binding protein
-2.21	0.001041	ECT2	epithelial cell transforming 2; epithelial cell transforming sequence 2 oncogene
-2.21	0.013213	HSPB7	heat shock 27kDa protein family, member 7 (cardiovascular)
-2.21	0.024791	MGLL	monoglyceride lipase
-2.22	0.007022	JADE2; PHF15	jade family PHD finger 2; PHD finger protein 15
-2.22	0.001375	KCNK6	potassium channel, subfamily K, member 6
-2.22	0.0349	MEST	mesoderm specific transcript; mesoderm specific transcript homolog (mouse)
-2.23	0.010328	FAM86EP	family with sequence similarity 86, member A pseudogene; family with sequence similarity 86, member E, pseudogene
-2.23	0.000798	RCAN2	regulator of calcineurin 2
-2.23	0.011456	UXS1	UDP-glucuronate decarboxylase 1
-2.24	0.022317	HERC3; LOC101929134	HECT and RLD domain containing E3 ubiquitin protein ligase 3; uncharacterized LOC101929134; hect domain and RLD 3
-2.24	0.039823	NIPA1	non imprinted in Prader-Willi/Angelman syndrome 1
-2.25	0.002546	EVI5	ecotropic viral integration site 5
-2.25	0.001332	LOC101928036; AC018464.3	uncharacterized LOC101928036; novel transcript
-2.25	0.003929	OSBPL8	oxysterol binding protein-like 8
-2.26	0.000712	GAMT	guanidinoacetate N-methyltransferase
-2.26	0.011856	NMT2	N-myristoyltransferase 2
-2.27	0.006878	UCHL1	ubiquitin carboxyl-terminal esterase L1 (ubiquitin thiolesterase)
-2.28	0.010455	ETHE1	ethylmalonic encephalopathy 1
-2.28	0.033995	TRIM58	tripartite motif containing 58; tripartite motif-containing 58
-2.29	0.00256	LHX8	LIM homeobox 8
-2.29	0.027639	RNU4-65P	RNA, U4 small nuclear 65, pseudogene
-2.3	0.032382	ADI1	acireductone dioxygenase 1
-2.3	0.023161	ITGA6	integrin, alpha 6
-2.3	0.001043	NTRK3	neurotrophic tyrosine kinase, receptor, type 3
-2.3	0.0003	VASN	vasorin
-2.31	0.049315	LOC400590	uncharacterized LOC400590
-2.31	0.009017	MAB21L1; MIR548F5	mab-21-like 1 (C. elegans); microRNA 548f-5
-2.31	0.005543	RASA4; RASA4CP; LOC102725198; RASA4B; RP11-514P8.6; RP11-514P8.8	RAS p21 protein activator 4; RAS p21 protein activator 4C, pseudogene; ras GTPase-activating protein 4-like; RAS p21 protein activator 4B; RAS p21 protein activator 4 (RASA4) pseudogene; novel protein, UPK3BL-RASA4 readthrough; novel transcript, readthrough between POLR2J3-RASA4B
-2.32	0.011236	COBLL1	cordon-bleu WH2 repeat protein-like 1; COBL-like 1
-2.32	0.040059	EDIL3	EGF-like repeats and discoidin I-like domains 3
-2.32	0.003382	SPOCK1	sparc/osteonectin, cwcv and kazal-like domains proteoglycan (testican) 1
-2.32	0.015755	WEE1	WEE1 G2 checkpoint kinase; WEE1 homolog (S. pombe)
-2.33	0.010618	CTNNAL1	catenin (cadherin-associated protein), alpha-like 1
-2.33	0.019469	GCSHP3; NDUFS1	glycine cleavage system protein H (aminomethyl carrier) pseudogene 3; NADH dehydrogenase (ubiquinone) Fe-S protein 1, 75kDa (NADH-coenzyme Q reductase); glycine cleavage system protein H (aminomethyl carrier) (GCSH) pseudogene
-2.33	0.01203	LURAP1L	leucine rich adaptor protein 1-like
-2.33	0.019718	PAPSS2	3-phosphoadenosine 5-phosphosulfate synthase 2; 3'-phosphoadenosine 5'-phosphosulfate synthase 2
-2.34	0.000818	PLCE1	phospholipase C, epsilon 1
-2.35	0.028036	JADE1; PHF17	jade family PHD finger 1; PHD finger protein 17
-2.35	0.025335	PPL	periplakin
-2.36	0.026996	SNORA25; TAF1D; SNORA8; SNORA1; SNORA18; SNORA40; SNORA32; SNORD5; MIR1304	small nucleolar RNA, H/ACA box 25; TATA box binding protein (TBP)-associated factor, RNA polymerase I, D, 41kDa; small nucleolar RNA, H/ACA box 8; small nucleolar RNA, H/ACA box 1; small nucleolar RNA, H/ACA box 18; small nucleolar RNA, H/ACA box 40; small nucleolar RNA, H/ACA box 32; small nucleolar RNA, C/D box 5; microRNA 1304
-2.4	0.001845	FAM20B	family with sequence similarity 20, member B
-2.4	0.049104	KCNMA1	potassium large conductance calcium-activated channel, subfamily M, alpha member 1
-2.4	0.020159	LOC100288911; RP11-490M8.1	uncharacterized LOC100288911; novel transcript
-2.4	0.014361	PTPLA	protein tyrosine phosphatase-like (proline instead of catalytic arginine), member A
-2.4	0.003198	RNY4P23	RNA, Ro-associated Y4 pseudogene 23
-2.41	0.029257	CYTL1	cytokine-like 1
-2.41	0.000245	MKX	mohawk homeobox
-2.41	0.007254	SEMA3D	sema domain, immunoglobulin domain (Ig), short basic domain, secreted, (semaphorin) 3D
-2.42	0.001515	ADD3	adducin 3 (gamma)
-2.43	0.032153	ADAMTS5	ADAM metallopeptidase with thrombospondin type 1 motif, 5
-2.43	0.011071	CPA4	carboxypeptidase A4
-2.43	0.001513	HEATR5A; RP11-176H8.1	HEAT repeat containing 5A; novel protein
-2.44	0.002168	CLCN5	chloride channel, voltage-sensitive 5; chloride channel 5
-2.44	0.030172	RNU6-911P	RNA, U6 small nuclear 911, pseudogene
-2.44	0.010798	XG; XGY2	Xg blood group; Xg pseudogene, Y-linked 2
-2.45	0.000164	ARHGAP23P1; ARHGAP23; RP11-1166P10.1	Rho GTPase activating protein 23 pseudogene 1; Rho GTPase activating protein 23 (ARHGAP23) pseudogene; Rho GTPase activating protein 23
-2.45	0.008048	BDNF	brain-derived neurotrophic factor
-2.45	0.001262	GLRX	glutaredoxin (thioltransferase)
-2.45	0.030588	LRRC8D	leucine rich repeat containing 8 family, member D
-2.45	0.008346	POLH	polymerase (DNA directed), eta
-2.46	0.004677	ASAP2	ArfGAP with SH3 domain, ankyrin repeat and PH domain 2
-2.46	0.004199	EEF1DP3	eukaryotic translation elongation factor 1 delta pseudogene 3
-2.46	0.024788	GPRC5B	G protein-coupled receptor, class C, group 5, member B; G protein-coupled receptor, family C, group 5, member B
-2.46	0.015402	IGHD2-8	immunoglobulin heavy diversity 2-8
-2.47	0.001461	CD59	CD59 molecule, complement regulatory protein
-2.47	0.043398	FLG	filaggrin
-2.48	0.014343	SERPINE2	serpin peptidase inhibitor, clade E (nexin, plasminogen activator inhibitor type 1), member 2
-2.48	0.002797	XGY2; XG; SRY; RPS4Y1	Xg pseudogene, Y-linked 2; Xg blood group; sex determining region Y; ribosomal protein S4, Y-linked 1
-2.49	0.003036	CLDN1	claudin 1
-2.49	0.008072	DOK5	docking protein 5
-2.49	0.003849	LOC730101; RP1-152L7.5	uncharacterized LOC730101; HNRNP A/B related protein pseudogene
-2.49	0.01733	PKP4	plakophilin 4
-2.49	0.000122	TENM3	teneurin transmembrane protein 3
-2.5	0.001744	PAPPA2	pappalysin 2
-2.5	0.002216	POLR2L	polymerase (RNA) II (DNA directed) polypeptide L, 7.6kDa
-2.51	0.040284	LINC00607	long intergenic non-protein coding RNA 607; novel transcript
-2.51	0.014708	RN7SKP185	RNA, 7SK small nuclear pseudogene 185
-2.52	0.049256	MIR513A2	microRNA 513a-2
-2.52	0.038823	RNA5SP64	RNA, 5S ribosomal pseudogene 64
-2.53	0.04434	MIR3127	microRNA 3127
-2.53	0.014609	NT5E	5-nucleotidase, ecto (CD73); 5'-nucleotidase, ecto (CD73)
-2.53	0.000165	OSBPL3	oxysterol binding protein-like 3
-2.53	0.032009	S100A4	S100 calcium binding protein A4
-2.54	0.024769	ADAM10	ADAM metallopeptidase domain 10
-2.54	0.005866	CDH13	cadherin 13; cadherin 13, H-cadherin (heart)
-2.56	0.001122	ANKRD37	ankyrin repeat domain 37
-2.56	0.001461	MIR614; GPRC5A	microRNA 614; G protein-coupled receptor, class C, group 5, member A; G protein-coupled receptor, family C, group 5, member A
-2.57	0.001359	ALDH7A1	aldehyde dehydrogenase 7 family, member A1
-2.57	0.045065	ALPK2	alpha-kinase 2
-2.57	0.034766	SLC12A6	solute carrier family 12 (potassium/chloride transporter), member 6; solute carrier family 12 (potassium/chloride transporters), member 6
-2.58	0.041794	MEDAG	mesenteric estrogen-dependent adipogenesis
-2.6	0.005248	SYPL2	synaptophysin-like 2
-2.61	0.008979	AFAP1	actin filament associated protein 1
-2.61	0.016509	LACC1	laccase (multicopper oxidoreductase) domain containing 1
-2.62	0.026125	AARD	alanine and arginine rich domain containing protein
-2.62	0.003253	ADAMTSL1	ADAMTS-like 1
-2.62	0.011853	EPG5	ectopic P-granules autophagy protein 5 homolog (C. elegans)
-2.63	0.000458	CNKSR3	CNKSR family member 3
-2.63	0.047222	MIR1321	microRNA 1321
-2.63	0.025187	PRKCA	protein kinase C, alpha
-2.63	0.009988	SNX25	sorting nexin 25
-2.64	0.003927	DGKI	diacylglycerol kinase, iota
-2.65	0.001193	COX7A1	cytochrome c oxidase subunit VIIa polypeptide 1 (muscle)
-2.65	2.1e-05	TANGO6	transport and golgi organization 6 homolog (Drosophila)
-2.68	0.011291	ADIRF	adipogenesis regulatory factor
-2.68	0.016747	CRIM1; LOC101929500	cysteine rich transmembrane BMP regulator 1 (chordin-like); uncharacterized LOC101929500
-2.68	0.006711	NDFIP2	Nedd4 family interacting protein 2
-2.7	0.008514	IFIT3	interferon-induced protein with tetratricopeptide repeats 3
-2.73	0.005836	TIAM2	T-cell lymphoma invasion and metastasis 2
-2.73	0.012768	TMEM171	transmembrane protein 171
-2.74	0.021132	HIST1H3G	histone cluster 1, H3g
-2.74	0.000208	MANSC1	MANSC domain containing 1
-2.75	0.00279	GPR133	G protein-coupled receptor 133
-2.75	0.026863	MIR548AN	microRNA 548an
-2.76	0.00041	ERBB3	v-erb-b2 avian erythroblastic leukemia viral oncogene homolog 3; Receptor tyrosine-protein kinase erbB-3
-2.77	0.012921	LOC100132167; RP11-111F5.2; AL772307.1	uncharacterized LOC100132167; pseudogene similar to part of ribosomal protein L7a (RPL7A); ribosomal protein L7a (RPL7A) pseudogene
-2.78	0.038266	ANKRD30B	ankyrin repeat domain 30B
-2.78	0.000899	RP11-1166P10.1; ARHGAP23; ARHGAP23P1	Rho GTPase activating protein 23 (ARHGAP23) pseudogene; Rho GTPase activating protein 23; Rho GTPase activating protein 23 pseudogene 1
-2.79	0.000831	EHBP1	EH domain binding protein 1
-2.81	0.005358	NALCN	sodium leak channel, non-selective
-2.83	0.002162	DOCK11	dedicator of cytokinesis 11
-2.85	0.004835	NEK7	NIMA-related kinase 7; NIMA (never in mitosis gene a)-related kinase 7
-2.85	0.035043	SNORD114-18	small nucleolar RNA, C/D box 114-18
-2.86	0.009831	CRLF1	cytokine receptor-like factor 1; CRLF1 cytokine receptor-like factor 1
-2.91	0.00168	MID1	midline 1; midline 1 (Opitz/BBB syndrome)
-2.91	0.004472	NIPAL3	NIPA-like domain containing 3
-2.92	0.031356	ITGB8	integrin, beta 8
-2.92	0.007087	SLC1A1	solute carrier family 1 (neuronal/epithelial high affinity glutamate transporter, system Xag), member 1
-2.93	0.04074	BMP6	bone morphogenetic protein 6
-2.93	0.045516	BMPER	BMP binding endothelial regulator
-2.93	0.000395	TMEM178B	transmembrane protein 178B
-2.93	0.044785	WNT5A	wingless-type MMTV integration site family, member 5A
-2.94	0.046791	DEPTOR	DEP domain containing MTOR-interacting protein
-2.96	0.043475	LOC101928245; RP11-265N7.1	uncharacterized LOC101928245; novel transcript
-2.96	0.014653	SVEP1	sushi, von Willebrand factor type A, EGF and pentraxin domain containing 1
-2.96	0.004458	TMEM19	transmembrane protein 19
-2.96	0.006503	TRAJ7	T cell receptor alpha joining 7
-2.97	0.008991	ANXA3	annexin A3
-2.98	0.002223	LRRN4CL	LRRN4 C-terminal like
-3.02	0.003204	ATP10D	ATPase, class V, type 10D; ATPase, class V, type 10D (ATP10D)
-3.05	0.03326	NPR3	natriuretic peptide receptor 3; natriuretic peptide receptor C/guanylate cyclase C (atrionatriuretic peptide receptor C)
-3.05	0.005423	SEMA7A	semaphorin 7A, GPI membrane anchor (John Milton Hagen blood group); Semaphorin-7A
-3.07	0.013841	SCN8A	sodium channel, voltage gated, type VIII, alpha subunit
-3.08	0.028894	GAS6-AS2	GAS6 antisense RNA 2 (head to head)
-3.08	0.002127	ITGA4	integrin, alpha 4 (antigen CD49D, alpha 4 subunit of VLA-4 receptor)
-3.14	0.003389	TBC1D2	TBC1 domain family, member 2
-3.17	0.03263	SKP2	S-phase kinase-associated protein 2, E3 ubiquitin protein ligase; S-phase kinase-associated protein 2 (p45)
-3.18	0.011603	SAMD9	sterile alpha motif domain containing 9
-3.18	0.001728	SDC4; ROS1	syndecan 4; ROS proto-oncogene 1 , receptor tyrosine kinase
-3.22	0.014236	ITPR3	inositol 1,4,5-trisphosphate receptor, type 3; inositol 1,4,5-triphosphate receptor, type 3
-3.23	0.001137	LIMCH1	LIM and calponin homology domains 1
-3.24	0.026532	GREM1	gremlin 1, DAN family BMP antagonist; gremlin 1
-3.25	0.014543	NLRP10	NLR family, pyrin domain containing 10
-3.26	0.002345	NTN4	netrin 4
-3.28	0.000646	ARHGAP29	Rho GTPase activating protein 29
-3.28	0.00629	RP11-555M1.3	novel transcript
-3.29	0.009787	GIPC2	GIPC PDZ domain containing family, member 2
-3.31	0.001013	DSEL	dermatan sulfate epimerase-like
-3.32	0.001879	GLRB	glycine receptor, beta
-3.33	0.017542	SEMA5A	sema domain, seven thrombospondin repeats (type 1 and type 1-like), transmembrane domain (TM) and short cytoplasmic domain, (semaphorin) 5A
-3.34	0.018879	SLC9A7	solute carrier family 9, subfamily A (NHE7, cation proton antiporter 7), member 7
-3.35	0.004113	HSPB6	heat shock protein, alpha-crystallin-related, B6
-3.35	0.037951	NPY4R; LOC100996758	neuropeptide Y receptor Y4; neuropeptide Y receptor type 4-like; pancreatic polypeptide receptor 1
-3.36	0.001188	SLC38A4	solute carrier family 38, member 4
-3.39	0.005126	WNT2	wingless-type MMTV integration site family member 2
-3.44	0.018504	TENM2	teneurin transmembrane protein 2
-3.45	0.003663	BNC1	basonuclin 1
-3.45	0.01385	CPED1	cadherin-like and PC-esterase domain containing 1
-3.45	4.6e-05	MYBL1	v-myb avian myeloblastosis viral oncogene homolog-like 1; v-myb myeloblastosis viral oncogene homolog (avian)-like 1
-3.46	0.000347	AC007255.8	novel transcript, antisense to CHN2
-3.46	0.013904	COMP	cartilage oligomeric matrix protein
-3.46	0.006486	EPGN	epithelial mitogen; epithelial mitogen homolog (mouse)
-3.46	0.002918	RNU6-968P	RNA, U6 small nuclear 968, pseudogene
-3.46	0.000701	SMURF2	SMAD specific E3 ubiquitin protein ligase 2
-3.47	0.006396	TWIST2	twist family bHLH transcription factor 2; twist homolog 2 (Drosophila)
-3.48	0.004921	SAMD12	sterile alpha motif domain containing 12
-3.51	0.044843	KRTAP20-1	keratin associated protein 20-1
-3.52	0.001408	AHNAK2	AHNAK nucleoprotein 2
-3.52	0.002392	ATP8B1	ATPase, aminophospholipid transporter, class I, type 8B, member 1; ATPase, class I, type 8B, member 1
-3.53	0.001148	C1orf53	chromosome 1 open reading frame 53
-3.53	0.000245	LOXL4	lysyl oxidase-like 4
-3.54	0.044617	KRT18	keratin 18
-3.56	0.001048	OPCML	opioid binding protein/cell adhesion molecule-like
-3.56	0.030497	SYT15	synaptotagmin XV
-3.6	0.005177	DIAPH3	diaphanous-related formin 3; diaphanous homolog 3 (Drosophila)
-3.61	0.007549	PDE1A	phosphodiesterase 1A, calmodulin-dependent
-3.62	0.000329	FOXL1	forkhead box L1
-3.64	0.007506	KRT14	keratin 14
-3.66	0.017807	PKP2	plakophilin 2
-3.67	0.020436	ROR1	receptor tyrosine kinase-like orphan receptor 1
-3.69	0.017378	LRRC17	leucine rich repeat containing 17
-3.7	0.00321	BAMBI	BMP and activin membrane-bound inhibitor; BMP and activin membrane-bound inhibitor homolog (Xenopus laevis)
-3.7	0.002289	GPRC5A	G protein-coupled receptor, class C, group 5, member A; G protein-coupled receptor, family C, group 5, member A
-3.7	0.000499	RHOJ	ras homolog family member J; ras homolog gene family, member J
-3.7	0.002257	THSD4	thrombospondin, type I, domain containing 4
-3.71	0.019966	CASS4	Cas scaffolding protein family member 4
-3.72	0.000707	NR3C2	nuclear receptor subfamily 3, group C, member 2
-3.74	0.0057	FOXD1	forkhead box D1
-3.78	0.002057	ERCC6; ERCC6-PGBD3; PGBD3	excision repair cross-complementation group 6; ERCC6-PGBD3 readthrough; piggyBac transposable element derived 3; excision repair cross-complementing rodent repair deficiency, complementation group 6; novel protein
-3.8	0.009398	SLC14A1	solute carrier family 14 (urea transporter), member 1 (Kidd blood group)
-3.82	0.00165	RP11-138I17.1	novel transcript
-3.84	0.004476	TINAGL1	tubulointerstitial nephritis antigen-like 1
-3.86	0.019917	VEPH1	ventricular zone expressed PH domain-containing 1; ventricular zone expressed PH domain homolog 1 (zebrafish)
-3.9	0.000121	CCND1	cyclin D1
-3.9	0.000816	FAM65B	family with sequence similarity 65, member B
-3.93	0.039619	PTGIS	prostaglandin I2 (prostacyclin) synthase
-3.96	0.019491	IFIT1	interferon-induced protein with tetratricopeptide repeats 1
-3.97	0.014742	ASPM	asp (abnormal spindle) homolog, microcephaly associated (Drosophila)
-3.97	0.00916	GRAMD3	GRAM domain containing 3
-4.02	0.002829	EZR; ROS1	ezrin; ROS proto-oncogene 1 , receptor tyrosine kinase
-4.03	0.000261	SSTR1	somatostatin receptor 1
-4.05	0.039029	CNKSR2	connector enhancer of kinase suppressor of Ras 2
-4.07	0.041029	2016-03-04	membrane-associated ring finger (C3HC4) 4, E3 ubiquitin protein ligase; membrane-associated ring finger (C3HC4) 4
-4.11	0.040563	SLC7A14	solute carrier family 7, member 14; solute carrier family 7 (cationic amino acid transporter, y+ system), member 14
-4.13	0.007641	CDH6	cadherin 6, type 2, K-cadherin (fetal kidney)
-4.16	0.020192	LINC00842	long intergenic non-protein coding RNA 842; novel transcript
-4.18	0.008071	IL1A	interleukin 1, alpha
-4.2	0.015539	SFRP1	secreted frizzled-related protein 1
-4.21	0.000185	ADAMTS1	ADAM metallopeptidase with thrombospondin type 1 motif, 1
-4.21	0.005558	PTPRQ	protein tyrosine phosphatase, receptor type, Q
-4.22	0.000624	C11orf87	chromosome 11 open reading frame 87
-4.23	0.03952	PRELP	proline/arginine-rich end leucine-rich repeat protein
-4.23	0.00279	SBSPON	somatomedin B and thrombospondin, type 1 domain containing
-4.26	0.002097	RP11-818F20.5	novel transcript, antisense to TXNRD1
-4.32	0.009123	LRRN3	leucine rich repeat neuronal 3
-4.34	0.001536	DOCK5	dedicator of cytokinesis 5
-4.37	0.003785	FAM25A; FAM25C; FAM25G; LINC00842	family with sequence similarity 25, member A; family with sequence similarity 25, member C; family with sequence similarity 25, member G; novel transcript
-4.52	0.041551	LOC102724420; AF131217.1	uncharacterized LOC102724420; novel transcript
-4.62	0.019843	RP11-624L4.1	novel transcript, antisense to C15orf54
-4.62	0.01937	SLC9A7	solute carrier family 9, subfamily A (NHE7, cation proton antiporter 7), member 7; solute carrier family 9 (sodium/hydrogen exchanger), member 7
-4.76	0.009158	ALCAM	activated leukocyte cell adhesion molecule
-4.76	0.016406	FBN2	fibrillin 2
-4.78	0.002623	FAM155A	family with sequence similarity 155, member A
-4.81	0.01421	TRPC4	transient receptor potential cation channel, subfamily C, member 4
-4.86	0.046731	KRT18P49	keratin 18 pseudogene 49; keratin 18 (KRT18) pseudogene
-4.89	0.00108	FAM180A	family with sequence similarity 180, member A
-4.91	0.000364	KCTD16	potassium channel tetramerization domain containing 16; potassium channel tetramerisation domain containing 16
-4.93	0.003764	BMP4	bone morphogenetic protein 4
-5.04	0.001753	IGFBP6	insulin-like growth factor binding protein 6
-5.34	0.016695	RP11-760H22.2	putative novel transcript
-5.42	0.002859	LOC101927885; CTB-78F1.2	uncharacterized LOC101927885; novel transcript
-5.44	0.000591	BST1	bone marrow stromal cell antigen 1
-5.45	0.000628	IL1RAPL2	interleukin 1 receptor accessory protein-like 2
-5.45	0.008412	LOC102546299; CTC-340A15.2	uncharacterized LOC102546299; novel transcript
-5.61	0.001051	F2RL2	coagulation factor II (thrombin) receptor-like 2
-5.61	0.003984	SULF1	sulfatase 1
-5.64	0.003674	LOC101927184; RP11-420A23.1	uncharacterized LOC101927184; novel transcript
-5.88	0.00101	NLGN1	neuroligin 1
-5.91	0.009334	CDH10	cadherin 10, type 2 (T2-cadherin)
-5.91	0.000745	CLEC3B; EXOSC7	C-type lectin domain family 3, member B; exosome component 7
-5.93	0.009151	ANO4	anoctamin 4
-5.93	0.00572	PRSS12	protease, serine, 12 (neurotrypsin, motopsin)
-5.96	0.000738	SLC4A4	solute carrier family 4 (sodium bicarbonate cotransporter), member 4; solute carrier family 4, sodium bicarbonate cotransporter, member 4
-6.31	0.028394	LINC01018; CTD-2195M18.1	long intergenic non-protein coding RNA 1018; novel transcript
-6.35	0.023663	MYH2	myosin, heavy chain 2, skeletal muscle, adult
-6.43	0.000117	TNXB; ATF6B; TNXA	tenascin XB; activating transcription factor 6 beta; tenascin XA (pseudogene); tenascin XA pseudogene
-6.46	0.012568	B3GALT2	UDP-Gal:betaGlcNAc beta 1,3-galactosyltransferase, polypeptide 2
-6.52	0.001436	GREM2	gremlin 2, DAN family BMP antagonist; gremlin 2, cysteine knot superfamily, homolog (Xenopus laevis)
-6.57	0.020369	LINC01133; RP11-48O20.4	long intergenic non-protein coding RNA 1133; novel transcript
-6.69	0.001767	SDPR	serum deprivation response; serum deprivation response (phosphatidylserine binding protein)
-6.71	0.007745	FGF5	fibroblast growth factor 5
-6.76	0.008325	DPP4	dipeptidyl-peptidase 4
-6.9	0.002664	GFRA1	GDNF family receptor alpha 1
-7.01	0.000445	USP53	ubiquitin specific peptidase 53
-7.1	0.000207	SEMA3C	sema domain, immunoglobulin domain (Ig), short basic domain, secreted, (semaphorin) 3C
-7.17	0.002611	ITGBL1	integrin, beta-like 1 (with EGF-like repeat domains)
-7.19	0.000876	GPR126	G protein-coupled receptor 126
-7.44	0.008996	LINC01085; RP11-341G5.3	long intergenic non-protein coding RNA 1085; novel transcript
-7.53	0.001872	MET	MET proto-oncogene, receptor tyrosine kinase; met proto-oncogene (hepatocyte growth factor receptor)
-7.72	0.000368	NCKAP5	NCK-associated protein 5; Nck-associated protein 5
-8.01	0.016249	PTPRQ; LOC101928395	protein tyrosine phosphatase, receptor type, Q; uncharacterized LOC101928395
-8.05	0.001913	RAB3B	RAB3B, member RAS oncogene family
-8.38	0.0005	GALNT5	polypeptide N-acetylgalactosaminyltransferase 5; UDP-N-acetyl-alpha-D-galactosamine:polypeptide N-acetylgalactosaminyltransferase 5 (GalNAc-T5)
-8.43	0.000535	FRMPD4	FERM and PDZ domain containing 4
-8.44	0.003171	FGF9	fibroblast growth factor 9; fibroblast growth factor 9 (glia-activating factor)
-8.6	0.00114	MGARP; NDUFC1	mitochondria-localized glutamic acid-rich protein; NADH dehydrogenase (ubiquinone) 1, subcomplex unknown, 1, 6kDa
-8.7	3e-06	MYOZ2	myozenin 2
-8.88	0.02049	RIMS1	regulating synaptic membrane exocytosis 1
-9.14	0.000135	PDE1C	phosphodiesterase 1C, calmodulin-dependent 70kDa
-9.26	0.002495	PRR15	proline rich 15
-9.28	0.000297	NOV	nephroblastoma overexpressed; nephroblastoma overexpressed gene
-9.49	6.6e-05	OXTR	oxytocin receptor
-9.84	0.00104	BCHE	butyrylcholinesterase
-10.45	6.1e-05	TNXB; TNXA	tenascin XB; tenascin XA (pseudogene); tenascin XA pseudogene
-10.7	0.000225	FMN2	formin 2
-10.7	0.003664	RGS7BP	regulator of G-protein signaling 7 binding protein
-10.77	0.006065	SERPINB2	serpin peptidase inhibitor, clade B (ovalbumin), member 2
-11.41	0.001522	KRT34; LOC100653049; AC004231.7; RP1-18F17.1	keratin 34; keratin, type I cuticular Ha4-like; novel protein similar to keratin 34 KRT34
-11.57	0.008564	KRTAP1-5	keratin associated protein 1-5
-13.97	0.00014	PI16	peptidase inhibitor 16
-14.56	0.000106	KRTAP2-3; KRTAP2-4	keratin associated protein 2-3; keratin associated protein 2-4
-14.69	0.000296	LINC01111; RP11-706J10.1	long intergenic non-protein coding RNA 1111; novel transcript
-14.77	0.04311	MIR622; KRT18P27	microRNA 622; keratin 18 (KRT18) pseudogene
-15.56	0.008302	KCNK2	potassium channel, subfamily K, member 2
-15.86	0.031224	MOXD1	monooxygenase, DBH-like 1
-15.9	0.000109	TEK	TEK tyrosine kinase, endothelial
-16.16	0.014563	IGFBP5	insulin-like growth factor binding protein 5
-16.83	4.3e-05	TNXB	tenascin XB
-21.53	0.006112	RP11-553K8.5	novel transcript
-23.6	0.011211	TNFRSF11B	tumor necrosis factor receptor superfamily, member 11b
-26.14	0.000112	DSP	desmoplakin
-27.04	0.000557	HAPLN1	hyaluronan and proteoglycan link protein 1
-30.98	0.000785	KRT16P4; KRT16P5	keratin 16 pseudogene 4; keratin 16 pseudogene 5
-31.02	3.8e-05	SCN9A	sodium channel, voltage-gated, type IX, alpha subunit
-31.48	0.00083	DKK1	dickkopf WNT signaling pathway inhibitor 1; dickkopf homolog 1 (Xenopus laevis)
-34.78	3.8e-05	ANKRD1	ankyrin repeat domain 1 (cardiac muscle)
-36.7	0.048739	KRT18P10	keratin 18 pseudogene 10; keratin 18 (KRT18) pseudogene
-38.95	0.00154	NRK	Nik related kinase
