# Supplementary material for: The effect of medium supplementation and serial passaging on the transcriptome of human adipose-derived stromal cells expanded in vitro
Source: Stem Cell Res Ther. 2019 Aug 14;10:253. doi: 10.1186/s13287-019-1370-2 (PMC6694630; doi:10.1186/s13287-019-1370-2)
Supplement: Supplementary file 9 — Up- and downregulated gene list for ASCs expanded in pHPL between P0 and subsequent passages. Complete list of up- and downregulated genes for pHPL-ASCs between P0 and subsequent passages (P0 - P1, P0 - P2, P0 - P3, P0 - P4, P0 - P5). This data relates to Fig. 3b. (XLSX 206 kb) [file 13287_2019_1370_MOESM9_ESM.xlsx]

## Sheet: P0-P1
Fold Change (linear) (P0 vs. P1)	ANOVA p-value (P0 vs. P1)	Gene Symbol	Description
29.29	0.006167	MPEG1	macrophage expressed 1
22.16	0.003681	CYBB	cytochrome b-245, beta polypeptide
18.89	0.008418	FCER1G	Fc fragment of IgE, high affinity I, receptor for; gamma polypeptide
18.82	0.007107	LAPTM5	lysosomal protein transmembrane 5; lysosomal multispanning membrane protein 5
18.74	0.001458	TYROBP	TYRO protein tyrosine kinase binding protein
17.23	0.0481	SPP1	secreted phosphoprotein 1
17.09	0.002914	CXCL8	chemokine (C-X-C motif) ligand 8; interleukin 8
16.64	0.005065	PLA2G7	phospholipase A2, group VII (platelet-activating factor acetylhydrolase, plasma)
14.44	0.00686	FPR3	formyl peptide receptor 3
13.9	0.000528	MT1G	metallothionein 1G
13.59	0.029875	F13A1	coagulation factor XIII, A1 polypeptide
13.16	0.002657	MRC1	mannose receptor, C type 1
12.42	0.035929	PRG4	proteoglycan 4
12.17	0.009295	CD163	CD163 molecule
12.12	0.012713	RARRES1	retinoic acid receptor responder (tazarotene induced) 1
11.54	0.048242	PRELP	proline/arginine-rich end leucine-rich repeat protein
11.03	0.037978	A2M	alpha-2-macroglobulin; histone deacetylase 1
10.88	0.017483	CXCL14	chemokine (C-X-C motif) ligand 14
10.79	0.007268	HLA-DRA	major histocompatibility complex, class II, DR alpha; major histocompatibility complex, class II, DQ alpha 1
10.37	0.023897	CCL8	chemokine (C-C motif) ligand 8
9.78	0.011153	CD14	CD14 molecule
9.7	0.01063	AIF1	allograft inflammatory factor 1
9.49	0.002348	CTSS	cathepsin S
9.35	0.043818	CHI3L1	chitinase 3-like 1 (cartilage glycoprotein-39)
9.2	0.004373	HLA-DRA	major histocompatibility complex, class II, DR alpha
8.07	0.009915	CD28	CD28 molecule
7.61	0.026719	HSD11B1	hydroxysteroid (11-beta) dehydrogenase 1
7.6	0.002254	C1QC	complement component 1, q subcomponent, C chain
7.1	0.00398	LYZ	lysozyme
7.08	0.013509	COL15A1	collagen, type XV, alpha 1
7	0.007824	FABP4	fatty acid binding protein 4, adipocyte
6.99	0.028951	PPBP	pro-platelet basic protein (chemokine (C-X-C motif) ligand 7)
6.88	0.001361	RNASE6	ribonuclease, RNase A family, k6
6.73	0.047703	APOC1	apolipoprotein C-I
6.69	0.003861	GPR34	G protein-coupled receptor 34
6.09	0.004805	STC1	stanniocalcin 1
6.02	0.028917	LY86	lymphocyte antigen 86
5.98	0.001962	MT1F	metallothionein 1F
5.91	0.006089	VSIG4	V-set and immunoglobulin domain containing 4
5.75	0.003578	COL4A1	collagen, type IV, alpha 1; collagen type IV alpha 1
5.73	0.005652	AQP9	aquaporin 9
5.73	0.018513	IL1RL1	interleukin 1 receptor-like 1
5.37	0.007009	LYVE1	lymphatic vessel endothelial hyaluronan receptor 1
5.23	0.014119	PDK4	pyruvate dehydrogenase kinase, isozyme 4
5.17	0.026767	VCAM1	vascular cell adhesion molecule 1
5.07	0.028424	CCR1	chemokine (C-C motif) receptor 1
5.02	0.005898	RP1-66C13.3	lectin, galactoside-binding, soluble, 9 (LGALS9) pseudogene; lectin, galactoside-binding, soluble, 9
4.99	0.014308	FST	follistatin
4.92	0.014703	AP001434.2	putative novel transcript
4.9	0.003796	HLA-DRB3	major histocompatibility complex, class II, DR beta 3; major histocompatibility complex, class II, DR beta 1; HLA class II histocompatibility antigen, DRB1-10 beta chain-like; major histocompatibility complex, class II, DR beta 5; major histocompatibility complex, class II, DR beta 4
4.9	0.00468	SRGN	serglycin
4.85	0.005045	C5AR1	complement component 5a receptor 1
4.8	0.01555	IL33	interleukin 33
4.78	0.044297	TNFRSF11B	tumor necrosis factor receptor superfamily, member 11b
4.73	0.031377	CPA3	carboxypeptidase A3 (mast cell)
4.73	0.025655	MGP	matrix Gla protein
4.73	0.025012	PDE1B	phosphodiesterase 1B, calmodulin-dependent
4.7	0.002612	APLN	apelin
4.58	0.000514	GMFG	glia maturation factor, gamma
4.51	0.015406	PECAM1	platelet/endothelial cell adhesion molecule 1; platelet/endothelial cell adhesion molecule
4.43	0.00521	CXCL16	chemokine (C-X-C motif) ligand 16
4.42	0.004521	IL18R1	interleukin 18 receptor 1
4.38	0.010324	IGSF6	immunoglobulin superfamily, member 6
4.34	0.021275	KIT	v-kit Hardy-Zuckerman 4 feline sarcoma viral oncogene homolog
4.31	0.003695	HLA-DRB3	major histocompatibility complex, class II, DR beta 3
4.3	0.025327	IGF1	insulin-like growth factor 1 (somatomedin C)
4.3	0.004791	ITGAX	integrin, alpha X (complement component 3 receptor 4 subunit)
4.27	0.003359	CDH5	cadherin 5, type 2 (vascular endothelium)
4.27	0.001671	MERTK	MER proto-oncogene, tyrosine kinase; c-mer proto-oncogene tyrosine kinase
4.22	0.017256	CCL13	chemokine (C-C motif) ligand 13
4.22	0.00588	CXCL5	chemokine (C-X-C motif) ligand 5
4.2	0.015839	CADM3	cell adhesion molecule 3
4.19	0.030194	RASD1	RAS, dexamethasone-induced 1
4.18	0.006127	HLA-DRB1	major histocompatibility complex, class II, DR beta 1; HLA class II histocompatibility antigen, DRB1-10 beta chain-like; major histocompatibility complex, class II, DR beta 4; major histocompatibility complex, class II, DR beta 3; major histocompatibility complex, class II, DQ beta 1; HLA class II histocompatibility antigen, DQ beta 1 chain-like; major histocompatibility complex, class II, DR bet…
4.18	0.000881	ICAM1	intercellular adhesion molecule 1
4.15	0.005953	MYCT1	myc target 1
3.97	0.047368	CHL1	cell adhesion molecule L1-like; cell adhesion molecule with homology to L1CAM (close homolog of L1)
3.93	0.001922	LCP1	lymphocyte cytosolic protein 1 (L-plastin)
3.92	0.002101	CD93	CD93 molecule
3.9	0.001137	IQGAP2	IQ motif containing GTPase activating protein 2
3.88	0.00584	MAP3K5	mitogen-activated protein kinase kinase kinase 5
3.79	0.004802	GUCY1A3	guanylate cyclase 1, soluble, alpha 3
3.78	0.012325	TGM2	transglutaminase 2; transglutaminase 2 (C polypeptide, protein-glutamine-gamma-glutamyltransferase)
3.75	0.001758	RP11-1143G9.4	novel transcript antisense to LYZ
3.72	0.021721	CD74	CD74 molecule, major histocompatibility complex, class II invariant chain
3.7	0.004574	CLIC6	chloride intracellular channel 6
3.62	0.002289	NCF2	neutrophil cytosolic factor 2
3.61	0.002672	PLEK	pleckstrin
3.61	0.025717	PLVAP	plasmalemma vesicle associated protein
3.56	0.031799	CD53	CD53 molecule
3.55	0.010697	CCDC102B	coiled-coil domain containing 102B
3.54	0.025978	C1orf162	chromosome 1 open reading frame 162
3.53	0.002605	HLA-DRB4	major histocompatibility complex, class II, DR beta 4; major histocompatibility complex class II DR beta 4
3.52	0.000898	COL4A2	collagen, type IV, alpha 2
3.46	0.005542	KDR	kinase insert domain receptor (a type III receptor tyrosine kinase)
3.44	0.041079	MMD	monocyte to macrophage differentiation-associated
3.44	0.007515	ROR1-AS1	ROR1 antisense RNA 1; novel transcript
3.43	0.037218	C10orf10	chromosome 10 open reading frame 10
3.41	0.004444	CCL2	chemokine (C-C motif) ligand 2
3.36	0.000787	SPARCL1	SPARC-like 1 (hevin)
3.31	0.006651	CLEC7A	C-type lectin domain family 7, member A
3.29	0.004527	CD86	CD86 molecule
3.28	0.026012	MT1X	metallothionein 1X
3.28	4.4e-05	PCSK1	proprotein convertase subtilisin/kexin type 1
3.27	0.002506	CYGB	cytoglobin
3.27	0.000333	MGAT4A	mannosyl (alpha-1,3-)-glycoprotein beta-1,4-N-acetylglucosaminyltransferase, isozyme A
3.27	0.009796	SLAMF8	SLAM family member 8
3.17	0.049065	ENPEP	glutamyl aminopeptidase (aminopeptidase A)
3.16	0.010844	FYB	FYN binding protein; FYN binding protein (FYB-120/130)
3.16	0.002243	MS4A7	membrane-spanning 4-domains, subfamily A, member 7
3.15	0.005194	NOTCH3	notch 3
3.14	0.016621	EDNRB	endothelin receptor type B
3.1	0.001491	NAIP	NLR family, apoptosis inhibitory protein; NLR family, apoptosis inhibitory protein (NAIP) pseudogene
3.09	0.042104	CD34	CD34 molecule
3.09	0.003454	CD84	CD84 molecule
3.09	0.00576	NCKAP1L	NCK-associated protein 1-like
3.08	0.0092	ECSCR	endothelial cell surface expressed chemotaxis and apoptosis regulator; endothelial cell-specific chemotaxis regulator
3.02	0.025135	SMPDL3A	sphingomyelin phosphodiesterase, acid-like 3A
3.01	0.000912	NTRK2	neurotrophic tyrosine kinase, receptor, type 2
2.99	0.023226	CDKN3	cyclin-dependent kinase inhibitor 3
2.98	0.017936	AOX1	aldehyde oxidase 1
2.96	0.008912	NPL	N-acetylneuraminate pyruvate lyase (dihydrodipicolinate synthase)
2.95	9.7e-05	ALOX5AP	arachidonate 5-lipoxygenase-activating protein
2.95	0.017361	MMP9	matrix metallopeptidase 9 (gelatinase B, 92kDa gelatinase, 92kDa type IV collagenase)
2.95	0.010578	RNASE1	ribonuclease, RNase A family, 1 (pancreatic)
2.94	0.000877	CMKLR1	chemokine-like receptor 1
2.91	0.00311	FGF10	fibroblast growth factor 10
2.91	0.014771	SPRY1	sprouty homolog 1, antagonist of FGF signaling (Drosophila)
2.91	0.005385	STAB1	stabilin 1
2.88	0.046681	SNORD94	small nucleolar RNA, C/D box 94
2.87	0.000314	TM4SF18	transmembrane 4 L six family member 18
2.85	0.000202	JAG1	jagged 1; jagged 1 (Alagille syndrome)
2.8	0.015427	APCDD1	adenomatosis polyposis coli down-regulated 1
2.8	0.010343	LCP2	lymphocyte cytosolic protein 2 (SH2 domain containing leukocyte protein of 76kDa)
2.8	0.017079	TNFRSF1B	tumor necrosis factor receptor superfamily, member 1B
2.79	0.01445	TM4SF1	transmembrane 4 L six family member 1
2.74	0.015	S100A9	S100 calcium binding protein A9
2.73	0.006454	PLTP	phospholipid transfer protein
2.72	5.2e-05	CYP27A1	cytochrome P450, family 27, subfamily A, polypeptide 1
2.71	0.010099	LILRB3	leukocyte immunoglobulin-like receptor, subfamily B (with TM and ITIM domains), member 3; leukocyte immunoglobulin-like receptor pseudogene 1; leukocyte immunoglobulin-like receptor, subfamily A (with TM domain), member 6
2.7	0.006027	ITGAM	integrin, alpha M (complement component 3 receptor 3 subunit)
2.69	0.033749	ADAMTS1	ADAM metallopeptidase with thrombospondin type 1 motif, 1
2.68	0.032325	ABCA10	ATP-binding cassette, sub-family A (ABC1), member 10
2.68	0.001084	FGD5; FGD5P1	FYVE, RhoGEF and PH domain containing 5; FYVE, RhoGEF and PH domain containing 5 pseudogene 1
2.67	0.00081	C1QA	complement component 1, q subcomponent, A chain
2.67	0.043949	KYNU	kynureninase; kynureninase (L-kynurenine hydrolase)
2.65	0.000379	ATP6V0D2	ATPase, H+ transporting, lysosomal 38kDa, V0 subunit d2
2.64	0.032546	ANGPTL4	angiopoietin-like 4
2.63	0.041009	OLFM2	olfactomedin 2
2.63	0.027474	SFRP4	secreted frizzled-related protein 4
2.62	0.044506	HLA-DPA1	major histocompatibility complex, class II, DP alpha 1; major histocompatibility complex class II DP alpha 1
2.62	0.002939	TREM1	triggering receptor expressed on myeloid cells 1
2.61	0.000693	ELMO1	engulfment and cell motility 1
2.61	0.001474	F11R	F11 receptor; novel transcript, TSTD1 - F11R readthrough
2.61	0.0021	FOLR2	folate receptor 2 (fetal)
2.6	0.019823	DIRAS3	DIRAS family, GTP-binding RAS-like 3
2.6	0.002647	EVI2B	ecotropic viral integration site 2B; novel protein
2.59	0.02368	MT1M	metallothionein 1M
2.56	0.003268	CD163L1	CD163 molecule-like 1
2.56	0.041554	FMO1	flavin containing monooxygenase 1
2.56	0.004332	LINC01272	long intergenic non-protein coding RNA 1272; novel transcript
2.55	0.007591	HLA-DQA1	major histocompatibility complex, class II, DQ alpha 1; HLA class II histocompatibility antigen, DQ alpha 1 chain-like
2.55	0.001699	IL10RA	interleukin 10 receptor, alpha
2.55	0.032235	SUSD2	sushi domain containing 2
2.54	0.019828	MIR4783	microRNA 4783
2.53	0.011905	ADCYAP1R1	adenylate cyclase activating polypeptide 1 (pituitary) receptor type I
2.53	0.034254	CSF2RA	colony stimulating factor 2 receptor, alpha, low-affinity (granulocyte-macrophage)
2.53	0.011161	PIK3AP1	phosphoinositide-3-kinase adaptor protein 1
2.53	0.038712	TPRG1	tumor protein p63 regulated 1
2.53	0.011257	VWF	von Willebrand factor; von Willebrand factor pseudogene 1
2.52	0.043787	SNORD11	small nucleolar RNA, C/D box 11
2.52	0.005185	THBD	thrombomodulin
2.5	0.01163	CSF1R	colony stimulating factor 1 receptor
2.49	0.008828	ITGA6	integrin, alpha 6
2.49	0.006715	ST8SIA4	ST8 alpha-N-acetyl-neuraminide alpha-2,8-sialyltransferase 4
2.47	0.000733	SCG2	secretogranin II; secretogranin II (chromogranin C)
2.46	0.000881	BCL6B	B-cell CLL/lymphoma 6, member B
2.46	0.021409	BMP2	bone morphogenetic protein 2
2.46	0.019485	LRRC25	leucine rich repeat containing 25
2.45	0.043223	ACSS3	acyl-CoA synthetase short-chain family member 3
2.45	0.002921	CD37	CD37 molecule
2.45	0.020971	SLC16A10	solute carrier family 16 (aromatic amino acid transporter), member 10; solute carrier family 16, member 10 (aromatic amino acid transporter)
2.44	0.016452	MSR1	macrophage scavenger receptor 1
2.43	0.029794	CPM	carboxypeptidase M
2.42	0.002711	CXCR4	chemokine (C-X-C motif) receptor 4
2.42	0.019035	GPR116	G protein-coupled receptor 116
2.42	0.003341	PTPRC	protein tyrosine phosphatase, receptor type, C
2.42	0.008598	SLC7A8	solute carrier family 7 (amino acid transporter light chain, L system), member 8; solute carrier family 7 (cationic amino acid transporter, y+ system), member 8
2.42	0.00062	SYNGR2	synaptogyrin 2
2.41	0.004973	PLXNA4	plexin A4
2.4	0.000589	SIPA1L2	signal-induced proliferation-associated 1 like 2
2.39	0.035938	MS4A6A	membrane-spanning 4-domains, subfamily A, member 6A
2.39	0.043547	MYH11	myosin, heavy chain 11, smooth muscle
2.38	0.000773	HPGDS	hematopoietic prostaglandin D synthase
2.38	0.007201	LYN	LYN proto-oncogene, Src family tyrosine kinase; v-yes-1 Yamaguchi sarcoma viral related oncogene homolog
2.37	0.002214	BCL2A1	BCL2-related protein A1
2.37	0.006219	SVIL	supervillin
2.34	0.010251	FAIM3	Fas apoptotic inhibitory molecule 3
2.34	0.025117	GPNMB	glycoprotein (transmembrane) nmb
2.34	0.004028	HEYL	hes-related family bHLH transcription factor with YRPW motif-like; hairy/enhancer-of-split related with YRPW motif-like
2.34	0.046592	ISM1	isthmin 1, angiogenesis inhibitor; chromosome 20 open reading frame 82
2.34	0.033817	POM121L9P	POM121 transmembrane nucleoporin-like 9, pseudogene; POM121 membrane glycoprotein-like 9 (rat) pseudogene
2.34	0.010119	TMEM176B	transmembrane protein 176B
2.33	0.002313	EMCN	endomucin
2.32	0.028439	ABCA8	ATP-binding cassette, sub-family A (ABC1), member 8
2.32	0.040747	TNFAIP3	tumor necrosis factor, alpha-induced protein 3
2.31	0.001375	GPR4	G protein-coupled receptor 4
2.3	0.013892	HLA-DPB1	major histocompatibility complex, class II, DP beta 1
2.29	0.007347	MCAM	melanoma cell adhesion molecule; microRNA 6756
2.29	0.003279	PAG1	phosphoprotein membrane anchor with glycosphingolipid microdomains 1; phosphoprotein associated with glycosphingolipid microdomains 1
2.28	0.016534	LILRA6	leukocyte immunoglobulin-like receptor, subfamily A (with TM domain), member 6
2.28	0.003784	RAB39A	RAB39A, member RAS oncogene family
2.26	0.037353	FPR1	formyl peptide receptor 1
2.26	0.007963	LOC728084	uncharacterized LOC728084; novel transcript
2.26	0.00568	RP11-70J12.1	putative novel transcript
2.25	0.018858	IL18	interleukin 18; interleukin 18 (interferon-gamma-inducing factor)
2.25	0.002959	PFKFB3	6-phosphofructo-2-kinase/fructose-2,6-biphosphatase 3
2.24	0.047763	EDNRA	endothelin receptor type A
2.24	0.033586	HLA-DQA2	major histocompatibility complex, class II, DQ alpha 2; major histocompatibility complex, class II, DQ alpha 1; HLA class II histocompatibility antigen, DQ alpha 1 chain-like
2.24	0.036647	NCF4	neutrophil cytosolic factor 4, 40kDa
2.23	0.001473	PCDHB16	protocadherin beta 16
2.22	0.015729	ARRB2	arrestin, beta 2
2.21	0.017314	DOCK2	dedicator of cytokinesis 2
2.21	0.023392	GGT5	gamma-glutamyltransferase 5
2.21	0.047632	RAMP2	receptor (G protein-coupled) activity modifying protein 2
2.21	0.040951	TPSB2	tryptase beta 2 (gene/pseudogene); tryptase alpha/beta 1; tryptase beta 2
2.21	0.004538	ZNF385A	zinc finger protein 385A
2.19	0.005668	ZNF727P	zinc finger protein 727, pseudogene; C2H2 zinc finger protein pseudogene
2.17	0.028937	FLT1	fms-related tyrosine kinase 1; fms-related tyrosine kinase 1 (vascular endothelial growth factor/vascular permeability factor receptor)
2.17	0.007113	SLC37A2	solute carrier family 37 (glucose-6-phosphate transporter), member 2; solute carrier family 37 (glycerol-3-phosphate transporter), member 2
2.16	0.001054	TSPAN15	tetraspanin 15
2.15	0.006419	AC019117.2	novel transcript
2.15	0.00731	ACP5	acid phosphatase 5, tartrate resistant
2.15	0.028209	PILRA	paired immunoglobin-like type 2 receptor alpha
2.15	0.020231	RRAGD	Ras-related GTP binding D
2.13	0.030651	CD180	CD180 molecule
2.13	0.004878	SYK	spleen tyrosine kinase
2.12	0.008799	AOAH	acyloxyacyl hydrolase (neutrophil)
2.12	0.028661	BIRC3	baculoviral IAP repeat containing 3; baculoviral IAP repeat-containing 3
2.12	0.023485	CD209	CD209 molecule
2.12	9.5e-05	CXorf36	chromosome X open reading frame 36
2.12	0.045693	GALNT12	polypeptide N-acetylgalactosaminyltransferase 12; UDP-N-acetyl-alpha-D-galactosamine:polypeptide N-acetylgalactosaminyltransferase 12 (GalNAc-T12)
2.12	0.002683	MYCBP2	MYC binding protein 2, E3 ubiquitin protein ligase; MYC binding protein 2
2.12	0.000117	PREX2	phosphatidylinositol-3,4,5-trisphosphate-dependent Rac exchange factor 2
2.12	0.004801	RNU6-892P	RNA, U6 small nuclear 892, pseudogene
2.12	0.017605	TM4SF19	transmembrane 4 L six family member 19; Tctex1 domain containing 2; TM4SF19-TCTEX1D2 readthrough (NMD candidate); novel TM4SF19-TCTEX1D2 readthrough
2.11	0.003044	CD4	CD4 molecule
2.11	0.02519	CPXM2	carboxypeptidase X (M14 family), member 2
2.11	0.012751	FMOD	fibromodulin
2.11	0.00971	GIMAP7	GTPase, IMAP family member 7
2.1	0.007522	ABCA1	ATP-binding cassette, sub-family A (ABC1), member 1
2.1	0.007724	TLR1	toll-like receptor 1
2.09	0.011409	FAM65B	family with sequence similarity 65, member B
2.09	0.003658	FGD5	FYVE, RhoGEF and PH domain containing 5
2.09	0.018804	GPX3	glutathione peroxidase 3 (plasma)
2.09	0.005498	UCP2	uncoupling protein 2 (mitochondrial, proton carrier)
2.08	0.016456	MT1CP	metallothionein 1C, pseudogene
2.07	0.005692	COL14A1	collagen, type XIV, alpha 1
2.07	0.0074	ENTPD1	ectonucleoside triphosphate diphosphohydrolase 1
2.06	0.045324	CD200	CD200 molecule
2.05	0.015495	MIR548I2	microRNA 548i-2; microRNA 548i-1; microRNA 548i-3
2.05	0.044004	RGCC	regulator of cell cycle
2.05	0.033004	SLC11A1	solute carrier family 11 (proton-coupled divalent metal ion transporter), member 1; solute carrier family 11 (proton-coupled divalent metal ion transporters), member 1
2.04	0.028382	SOD2	superoxide dismutase 2, mitochondrial; uncharacterized LOC100129518
2.03	0.011133	GGTA1P	glycoprotein, alpha-galactosyltransferase 1 pseudogene; glycoprotein, alpha-galactosyltransferase 1
2.03	0.02734	GPR65	G protein-coupled receptor 65
2.03	0.016851	P2RX7	purinergic receptor P2X, ligand-gated ion channel, 7
2.02	0.000212	ABLIM1	actin binding LIM protein 1
2.02	0.028018	LGALS9B	lectin, galactoside-binding, soluble, 9B
2.02	0.018986	LOC101929723	uncharacterized LOC101929723; novel transcript
2.02	0.003182	TREM2	triggering receptor expressed on myeloid cells 2
2.01	0.017587	METTL24	methyltransferase like 24
-2.03	0.038378	PPP2R3A	protein phosphatase 2, regulatory subunit B, alpha; protein phosphatase 2 (formerly 2A), regulatory subunit B'', alpha
-2.07	0.038099	TENM3	teneurin transmembrane protein 3
-2.08	0.008792	CDK15	cyclin-dependent kinase 15
-2.09	0.012497	POLR3G	polymerase (RNA) III (DNA directed) polypeptide G (32kD); polymerase(RNA) III (DNA directed) polypeptide G (32kD)
-2.11	0.047414	NT5DC2	5-nucleotidase domain containing 2; 5'-nucleotidase domain containing 2
-2.18	0.015036	SNORD58C	small nucleolar RNA, C/D box 58C; ribosomal protein L17; small nucleolar RNA, C/D box 58B; small nucleolar RNA, C/D box 58A
-2.22	0.022441	LUC7L	LUC7-like (S. cerevisiae)
-2.26	0.010671	CHN1	chimerin 1; chimerin (chimaerin) 1
-2.26	0.030593	RNU6-294P	RNA, U6 small nuclear 294, pseudogene
-2.27	0.00957	ELOVL4	ELOVL fatty acid elongase 4; elongation of very long chain fatty acids (FEN1/Elo2, SUR4/Elo3, yeast)-like 4
-2.27	0.011469	MIR3193	microRNA 3193
-2.28	0.043716	CCDC144B	coiled-coil domain containing 144B (pseudogene); novel protein
-2.3	0.014195	SKP2	S-phase kinase-associated protein 2, E3 ubiquitin protein ligase; S-phase kinase-associated protein 2 (p45)
-2.34	0.000265	GALNT5	polypeptide N-acetylgalactosaminyltransferase 5; UDP-N-acetyl-alpha-D-galactosamine:polypeptide N-acetylgalactosaminyltransferase 5 (GalNAc-T5)
-2.34	0.01792	TOX	thymocyte selection-associated high mobility group box
-2.36	0.044266	CTHRC1	collagen triple helix repeat containing 1
-2.37	0.037154	LCE2C	late cornified envelope 2C
-2.52	0.01648	PALLD	palladin, cytoskeletal associated protein
-2.64	0.013317	IFNE	interferon, epsilon
-2.69	0.001493	LOC100287934	uncharacterized LOC100287934; uncharacterized LOC101930657; novel transcript; septin-7-like; uncharacterized LOC100287497
-2.71	0.030405	SLC6A15	solute carrier family 6 (neutral amino acid transporter), member 15
-2.75	0.000472	CTB-151G24.1	novel transcript
-2.75	0.044536	MIR199A2	microRNA 199a-2; microRNA 214; DNM3 opposite strand/antisense RNA; microRNA 3120; novel transcript
-2.81	0.018793	RP11-33B1.3	novel transcript
-2.92	0.002312	LOC100287497	uncharacterized LOC100287497; uncharacterized LOC100287934; uncharacterized LOC101930657; novel transcript
-2.96	0.0465	RNU6-1283P	RNA, U6 small nuclear 1283, pseudogene
-3.06	0.026221	LINC00607	long intergenic non-protein coding RNA 607; novel transcript
-3.08	0.00819	POPDC3	popeye domain containing 3
-3.16	0.016066	MIR31HG	MIR31 host gene (non-protein coding); novel transcript
-3.2	0.01047	EHD3	EH-domain containing 3
-3.32	0.008264	FGF5	fibroblast growth factor 5
-3.37	0.047783	SLC9A7	solute carrier family 9, subfamily A (NHE7, cation proton antiporter 7), member 7; solute carrier family 9 (sodium/hydrogen exchanger), member 7
-3.7	0.044804	MIR224	microRNA 224; gamma-aminobutyric acid (GABA) A receptor, epsilon; microRNA 452
-3.85	0.037983	MIR450A2	microRNA 450a-2
-4.12	0.046453	MBOAT2	membrane bound O-acyltransferase domain containing 2
-4.13	0.028541	RAB3B	RAB3B, member RAS oncogene family
-4.61	0.029491	RP11-308B5.2	novel transcript
-5.15	0.017802	MIR503HG	MIR503 host gene (non-protein coding); microRNA 424; novel transcript
-6.61	0.038406	F2RL2	coagulation factor II (thrombin) receptor-like 2
-8.19	0.020998	MIR503	microRNA 503

## Sheet: P0-P2
Fold Change (linear) (P0 vs. P2)	ANOVA p-value (P0 vs. P2)	Gene Symbol	Description
112.42	0.000938	STEAP4	STEAP family member 4
71.79	0.003924	PRG4	proteoglycan 4
60.86	1.3e-05	HLA-DRA	major histocompatibility complex, class II, DR alpha; major histocompatibility complex, class II, DQ alpha 1
46.15	4.7e-05	PLA2G7	phospholipase A2, group VII (platelet-activating factor acetylhydrolase, plasma)
45.3	0.00156	APOD	apolipoprotein D
43.63	0.000207	CHI3L1	chitinase 3-like 1 (cartilage glycoprotein-39)
42.86	0.008483	FGL2	fibrinogen-like 2
38.81	0.00029	A2M	alpha-2-macroglobulin; histone deacetylase 1
37.67	0.000804	MPEG1	macrophage expressed 1
37.08	0.00022	C3	complement component 3
36.69	0.000283	FPR3	formyl peptide receptor 3
36.62	0.000325	ANGPT2	angiopoietin 2
33.93	5.4e-05	LYZ	lysozyme
33.19	8.3e-05	GPC3	glypican 3
31.45	0.002537	CD163	CD163 molecule
30.95	2.8e-05	TYROBP	TYRO protein tyrosine kinase binding protein
28.51	5.7e-05	LAPTM5	lysosomal protein transmembrane 5; lysosomal multispanning membrane protein 5
27.36	2.5e-05	MRC1	mannose receptor, C type 1
26.54	0.000199	FCER1G	Fc fragment of IgE, high affinity I, receptor for; gamma polypeptide
25.88	0.00246	KIAA1324L	KIAA1324-like
25.78	0.000586	SOD3	superoxide dismutase 3, extracellular
25.42	0.002164	VCAM1	vascular cell adhesion molecule 1
23.4	0.000445	CYBB	cytochrome b-245, beta polypeptide
21.44	0.000414	EGFL6	EGF-like-domain, multiple 6
21.34	0.000592	XPNPEP2	X-prolyl aminopeptidase (aminopeptidase P) 2, membrane-bound
21.28	0.001772	ABCA6	ATP-binding cassette, sub-family A (ABC1), member 6
20.38	0.000619	AIF1	allograft inflammatory factor 1
20.21	0.004953	ITGA8	integrin, alpha 8
19.82	0.009579	F13A1	coagulation factor XIII, A1 polypeptide
19.51	0.00723	CFD	complement factor D (adipsin)
19.4	0.000802	TNFRSF11B	tumor necrosis factor receptor superfamily, member 11b
19.39	0.000543	ABCA9	ATP-binding cassette, sub-family A (ABC1), member 9
18.97	0.046344	AADAC	arylacetamide deacetylase; arylacetamide deacetylase (esterase)
18.94	0.001843	SPP1	secreted phosphoprotein 1
18.78	0.002282	CD14	CD14 molecule
18.25	0.006809	CPXM1	carboxypeptidase X (M14 family), member 1
17.49	0.000419	AP001434.2	putative novel transcript
17.33	0.001131	SPRY1	sprouty homolog 1, antagonist of FGF signaling (Drosophila)
17.03	0.002617	GPR133	G protein-coupled receptor 133
16.59	0.003348	ABCA8	ATP-binding cassette, sub-family A (ABC1), member 8
16.48	0.002564	CEMIP	cell migration inducing protein, hyaluronan binding; KIAA1199
16.43	0.003373	ADH1B	alcohol dehydrogenase 1B (class I), beta polypeptide
15.86	0.001117	SERPINB3	serpin peptidase inhibitor, clade B (ovalbumin), member 3
15.61	0.002197	RARRES1	retinoic acid receptor responder (tazarotene induced) 1
14.63	0.001829	COL15A1	collagen, type XV, alpha 1
14.54	0.006387	CXCL14	chemokine (C-X-C motif) ligand 14
14.36	6e-06	FMO1	flavin containing monooxygenase 1
14.24	9e-06	HLA-DRB3	major histocompatibility complex, class II, DR beta 3; major histocompatibility complex, class II, DR beta 1; HLA class II histocompatibility antigen, DRB1-10 beta chain-like; major histocompatibility complex, class II, DR beta 5; major histocompatibility complex, class II, DR beta 4
13.58	0.000438	PRELP	proline/arginine-rich end leucine-rich repeat protein
13.11	0.002788	FMOD	fibromodulin
13.1	0.000273	C1QC	complement component 1, q subcomponent, C chain
12.99	0.002063	FUCA1	fucosidase, alpha-L- 1, tissue
12.95	0.002245	CXCL12	chemokine (C-X-C motif) ligand 12; chemokine (C-X-C motif) ligand 12 (stromal cell-derived factor 1)
12.76	0.002866	PDK4	pyruvate dehydrogenase kinase, isozyme 4
12.28	0.004004	CCL8	chemokine (C-C motif) ligand 8
12.26	0.000892	SMOC2	SPARC related modular calcium binding 2
11.53	0.000543	SVEP1	sushi, von Willebrand factor type A, EGF and pentraxin domain containing 1
11.44	0.003341	MGP	matrix Gla protein
11.44	0.000217	MT1G	metallothionein 1G
11.24	0.004657	CD28	CD28 molecule
11.17	5.3e-05	CLIC6	chloride intracellular channel 6
11.05	0.011943	FNDC1	fibronectin type III domain containing 1
10.94	0.001115	FST	follistatin
10.89	0.032903	BMP4	bone morphogenetic protein 4
10.84	2e-06	POM121L9P	POM121 transmembrane nucleoporin-like 9, pseudogene; POM121 membrane glycoprotein-like 9 (rat) pseudogene
10.6	0.000594	CTSS	cathepsin S
10.5	0.005825	SERPINB9	serpin peptidase inhibitor, clade B (ovalbumin), member 9
10.19	0.000528	CXCL16	chemokine (C-X-C motif) ligand 16
10	0.003829	SNED1	sushi, nidogen and EGF-like domains 1
9.84	0.00221	LYVE1	lymphatic vessel endothelial hyaluronan receptor 1
9.82	0.006359	HSD11B1	hydroxysteroid (11-beta) dehydrogenase 1
9.74	0.008018	CXCL8	chemokine (C-X-C motif) ligand 8; interleukin 8
9.71	0.000115	EPAS1	endothelial PAS domain protein 1
9.49	0.000314	HLA-DRB1	major histocompatibility complex, class II, DR beta 1; HLA class II histocompatibility antigen, DRB1-10 beta chain-like; major histocompatibility complex, class II, DR beta 4; major histocompatibility complex, class II, DR beta 3; major histocompatibility complex, class II, DQ beta 1; HLA class II histocompatibility antigen, DQ beta 1 chain-like; major histocompatibility complex, class II, DR bet…
9.48	0.005366	OSR1	odd-skipped related transciption factor 1; odd-skipped related 1 (Drosophila)
9.34	0.006906	ALDH1A1	aldehyde dehydrogenase 1 family, member A1
9.26	0.017587	PLA2G2A	phospholipase A2, group IIA (platelets, synovial fluid)
9.15	0.001512	COL4A1	collagen, type IV, alpha 1; collagen type IV alpha 1
9.12	0.006288	LY86	lymphocyte antigen 86
9.03	0.011497	APOC1	apolipoprotein C-I
9	0.016614	ASPA	aspartoacylase
8.99	0.002939	C2	novel complement component 2 (C2) and complement factor B (CFB) protein; complement component 2; complement factor B
8.74	3.7e-05	EVI2B	ecotropic viral integration site 2B; novel protein
8.74	0.001003	SFRP4	secreted frizzled-related protein 4
8.68	0.001414	PPL	periplakin
8.55	5.9e-05	GMFG	glia maturation factor, gamma
8.31	0.006165	FABP4	fatty acid binding protein 4, adipocyte
8.31	0.000373	GPR34	G protein-coupled receptor 34
8.3	0.009034	CCR1	chemokine (C-C motif) receptor 1
8.02	0.015852	PTX3	pentraxin 3, long; pentraxin-related gene, rapidly induced by IL-1 beta
7.97	0.008279	ATP8B4	ATPase, class I, type 8B, member 4
7.97	0.002616	ITGAX	integrin, alpha X (complement component 3 receptor 4 subunit)
7.89	1.7e-05	KCND3	potassium voltage-gated channel, Shal-related subfamily, member 3
7.81	0.001485	PTGIS	prostaglandin I2 (prostacyclin) synthase
7.6	0.002422	MFI2	antigen p97 (melanoma associated) identified by monoclonal antibodies 133.2 and 96.5
7.47	0.012209	LINC01239	long intergenic non-protein coding RNA 1239; novel transcript
7.41	0.001874	SLC40A1	solute carrier family 40 (iron-regulated transporter), member 1
7.32	0.011646	OMG	uncharacterized LOC101927057; oligodendrocyte myelin glycoprotein
7.28	0.000352	SERPING1	serpin peptidase inhibitor, clade G (C1 inhibitor), member 1
7.23	0.002394	VSIG4	V-set and immunoglobulin domain containing 4
7.18	0.00161	IGF1	insulin-like growth factor 1 (somatomedin C)
7.16	0.00046	AQP9	aquaporin 9
7.13	0.000843	ECM2	extracellular matrix protein 2, female organ and adipocyte specific
7.08	0.000113	GPC4	glypican 4
7.08	0.009733	NPR3	natriuretic peptide receptor 3; natriuretic peptide receptor C/guanylate cyclase C (atrionatriuretic peptide receptor C)
6.85	0.00229	C5AR1	complement component 5a receptor 1
6.82	0.002899	MT1F	metallothionein 1F
6.81	0.003287	CFB	complement factor B; novel complement component 2 (C2) and complement factor B (CFB) protein
6.81	0.000586	RNASE6	ribonuclease, RNase A family, k6
6.77	0.016315	RSPO3	R-spondin 3; R-spondin 3 homolog (Xenopus laevis)
6.7	0.001	LGALS9	lectin, galactoside-binding, soluble, 9 (LGALS9) pseudogene; lectin, galactoside-binding, soluble, 9
6.69	0.008907	CD74	CD74 molecule, major histocompatibility complex, class II invariant chain
6.69	0.011459	PLXNC1	plexin C1
6.62	0.037914	LOC441081	POM121 membrane glycoprotein (rat) pseudogene; putative POM121-like protein 1-like; POM121 membrane glycoprotein-like (POM121L1) pseudogene; POM121 membrane glycoprotein-like 1 (POM121L1) pseudogene; POM121 membrane glycoprotein (POM121) pseudogene
6.54	0.002145	C7orf63	chromosome 7 open reading frame 63
6.53	0.001418	EPB41L4A	erythrocyte membrane protein band 4.1 like 4A
6.5	4e-05	JAG1	jagged 1; jagged 1 (Alagille syndrome)
6.38	7e-06	FRAS1	Fraser extracellular matrix complex subunit 1; Fraser syndrome 1
6.33	0.000184	CYGB	cytoglobin
6.31	0.001399	MEST	mesoderm specific transcript; mesoderm specific transcript homolog (mouse)
6.24	0.002188	ITIH5	inter-alpha-trypsin inhibitor heavy chain family, member 5; inter-alpha (globulin) inhibitor H5
6.2	0.000604	RP11-1143G9.4	novel transcript antisense to LYZ
6.18	0.005375	GUCY1A3	guanylate cyclase 1, soluble, alpha 3
6.17	0.011627	SFRP2	secreted frizzled-related protein 2
6.16	0.000661	MAP3K5	mitogen-activated protein kinase kinase kinase 5
6.12	0.000218	AOX1	aldehyde oxidase 1
6.08	0.020963	PPBP	pro-platelet basic protein (chemokine (C-X-C motif) ligand 7)
6.04	0.001015	ICAM1	intercellular adhesion molecule 1
5.98	0.007699	SPON1	spondin 1, extracellular matrix protein
5.96	0.000598	OLFM2	olfactomedin 2
5.92	0.012523	CCL13	chemokine (C-C motif) ligand 13
5.85	0.037426	TNFAIP6	tumor necrosis factor, alpha-induced protein 6
5.8	0.005902	ITGB8	integrin, beta 8
5.73	3.1e-05	IL1RL1	interleukin 1 receptor-like 1
5.68	0.000873	DAB1	Dab, reelin signal transducer, homolog 1 (Drosophila); disabled homolog 1 (Drosophila)
5.67	9.4e-05	IL18R1	interleukin 18 receptor 1
5.66	0.007018	SNAR-I	small ILF3/NF90-associated RNA I
5.64	0.002292	CCDC69	coiled-coil domain containing 69
5.61	0.00115	APLN	apelin
5.61	0.00296	CADM3	cell adhesion molecule 3
5.61	0.0069	PDE1B	phosphodiesterase 1B, calmodulin-dependent
5.55	0.025049	PDGFRL	platelet-derived growth factor receptor-like
5.54	0.009365	LMOD1	leiomodin 1 (smooth muscle)
5.53	0.021485	ELN	elastin
5.53	0.002148	SRGN	serglycin
5.52	0.008192	KIT	v-kit Hardy-Zuckerman 4 feline sarcoma viral oncogene homolog
5.49	0.031407	BST2	bone marrow stromal cell antigen 2
5.49	0.006733	RARRES3	retinoic acid receptor responder (tazarotene induced) 3
5.43	0.004049	IGSF6	immunoglobulin superfamily, member 6
5.42	0.000149	PCDHB4	protocadherin beta 4
5.4	0.000792	FAM65C	family with sequence similarity 65, member C
5.38	0.000158	GGT5	gamma-glutamyltransferase 5
5.38	0.00012	TMEM176B	transmembrane protein 176B
5.32	0.044382	FAM134B	family with sequence similarity 134, member B
5.32	0.001634	MAF	v-maf avian musculoaponeurotic fibrosarcoma oncogene homolog; v-maf musculoaponeurotic fibrosarcoma oncogene homolog (avian)
5.32	0.000968	PLTP	phospholipid transfer protein
5.25	0.001253	CYP7B1	cytochrome P450, family 7, subfamily B, polypeptide 1
5.22	0.000106	COL4A2	collagen, type IV, alpha 2
5.21	0.000606	LCP1	lymphocyte cytosolic protein 1 (L-plastin)
5.17	0.03072	SNORD8	small nucleolar RNA, C/D box 8
5.16	0.032261	DUSP6	dual specificity phosphatase 6
5.16	0.001108	TMEM150C	transmembrane protein 150C
5.14	0.004513	DIRC1	disrupted in renal carcinoma 1
5.13	0.007354	IL33	interleukin 33
5.11	0.005421	GPRC5B	G protein-coupled receptor, class C, group 5, member B; G protein-coupled receptor, family C, group 5, member B
5.08	0.000521	CABLES1	Cdk5 and Abl enzyme substrate 1
5.05	5.1e-05	ACKR4	atypical chemokine receptor 4; chemokine (C-C motif) receptor-like 1
5.03	0.006844	CPM	carboxypeptidase M
4.99	0.004354	ADAMTS5	ADAM metallopeptidase with thrombospondin type 1 motif, 5
4.99	0.001328	DAPK1	death-associated protein kinase 1
4.95	2.4e-05	CYP27A1	cytochrome P450, family 27, subfamily A, polypeptide 1
4.93	0.002332	CDH5	cadherin 5, type 2 (vascular endothelium)
4.92	7.3e-05	RNASE1	ribonuclease, RNase A family, 1 (pancreatic)
4.87	0.006012	DHRS3	dehydrogenase/reductase (SDR family) member 3
4.86	0.000349	EDNRB	endothelin receptor type B
4.85	0.000276	SUSD2	sushi domain containing 2
4.83	0.000213	PLEK	pleckstrin
4.83	0.000699	RASD1	RAS, dexamethasone-induced 1
4.77	0.001688	DCLK1	doublecortin-like kinase 1
4.74	0.026584	RP11-18B16.2	novel transcript
4.73	0.000297	KIAA0226L	KIAA0226-like
4.71	0.001567	SLC39A8	solute carrier family 39 (zinc transporter), member 8
4.69	0.003131	MIR548I2	microRNA 548i-2; microRNA 548i-1; microRNA 548i-3
4.68	0.03319	BMPER	BMP binding endothelial regulator
4.67	0.000627	HLA-DRB4	major histocompatibility complex, class II, DR beta 4; major histocompatibility complex class II DR beta 4
4.67	0.005844	SNX9	sorting nexin 9
4.64	0.005337	GCH1	GTP cyclohydrolase 1
4.63	0.005631	SYNPO2	synaptopodin 2
4.6	0.000238	LOC102724129	uncharacterized LOC102724129
4.59	0.025219	SNORD114-3	small nucleolar RNA, C/D box 114-3
4.58	0.002281	NCKAP1L	NCK-associated protein 1-like
4.56	0.036697	ADRA2A	adrenoceptor alpha 2A; adrenergic, alpha-2A-, receptor
4.55	0.001764	CD86	CD86 molecule
4.51	0.002793	TNFRSF1B	tumor necrosis factor receptor superfamily, member 1B
4.49	0.017998	CHRDL1	chordin-like 1
4.47	0.037152	SNORD114-12	small nucleolar RNA, C/D box 114-12
4.43	0.026712	GS1-600G8.5	novel transcript
4.43	0.010904	SULF2	sulfatase 2
4.43	0.011589	WISP2	WNT1 inducible signaling pathway protein 2
4.41	0.012082	EDIL3	EGF-like repeats and discoidin I-like domains 3
4.4	0.00505	ABCA10	ATP-binding cassette, sub-family A (ABC1), member 10
4.39	0.033658	ARHGEF28	Rho guanine nucleotide exchange factor (GEF) 28
4.37	0.000515	CD34	CD34 molecule
4.37	0.026575	LOC441081	POM121 membrane glycoprotein (rat) pseudogene; putative POM121-like protein 1-like; POM121 membrane glycoprotein-like (POM121L1) pseudogene; POM121 membrane glycoprotein-like 1 (POM121L1) pseudogene; POM121 membrane glycoprotein (POM121) pseudogene
4.35	0.027435	GPR183	G protein-coupled receptor 183
4.31	0.003697	CLEC7A	C-type lectin domain family 7, member A
4.31	0.001102	MERTK	MER proto-oncogene, tyrosine kinase; c-mer proto-oncogene tyrosine kinase
4.31	0.000258	NCF2	neutrophil cytosolic factor 2
4.31	0.004324	TMEM176A	transmembrane protein 176A
4.3	0.008316	ADAMTS1	ADAM metallopeptidase with thrombospondin type 1 motif, 1
4.3	0.037897	CPA3	carboxypeptidase A3 (mast cell)
4.29	0.001595	PODN	podocan
4.29	0.018328	RNU6-1039P	RNA, U6 small nuclear 1039, pseudogene
4.28	0.002483	PLEKHG1	pleckstrin homology domain containing, family G (with RhoGef domain) member 1
4.27	0.000684	DRAM1	DNA-damage regulated autophagy modulator 1
4.26	0.001129	GBP4	guanylate binding protein 4
4.25	0.001945	KGFLP2	keratinocyte growth factor-like protein 2; novel transcript; pseudogene similar to part of fibroblast growth factor 7 (keratinocyte growth factor) (FGF7); fibroblast growth factor 7; fibroblast growth factor 7 (keratinocyte growth factor)
4.25	0.000434	PLSCR4	phospholipid scramblase 4
4.21	0.001036	HLA-DPA1	major histocompatibility complex, class II, DP alpha 1; major histocompatibility complex class II DP alpha 1
4.2	0.006319	ANGPTL4	angiopoietin-like 4
4.19	0.012276	RDH10	retinol dehydrogenase 10 (all-trans)
4.16	0.011014	FMO4	flavin containing monooxygenase 4
4.16	0.015439	LOC101927668	uncharacterized LOC101927668; novel transcript, sense overlapping to MACC1
4.15	0.01171	IFI30	interferon, gamma-inducible protein 30; phosphoinositide-3-kinase, regulatory subunit 2 (beta); novel protein, readthrough between PIK3R2 and IFI30
4.15	0.007098	PRRX2	paired related homeobox 2
4.13	0.000798	IQGAP2	IQ motif containing GTPase activating protein 2
4.11	0.002593	EFEMP1	EGF containing fibulin-like extracellular matrix protein 1; EGF-containing fibulin-like extracellular matrix protein 1
4.11	5.7e-05	PCDHB16	protocadherin beta 16
4.09	0.010567	C1orf162	chromosome 1 open reading frame 162
4.09	0.000772	NOTCH3	notch 3
4.08	0.012467	GDF15	growth differentiation factor 15
4.08	0.042235	LOC541472	uncharacterized LOC541472; putative novel transcript
4.08	0.000303	NAIP	NLR family, apoptosis inhibitory protein; NLR family, apoptosis inhibitory protein (NAIP) pseudogene
4.07	0.005091	H19	H19, imprinted maternally expressed transcript (non-protein coding); microRNA 675; ribosomal protein S12
4.07	0.005838	PDGFD	platelet derived growth factor D
4.05	1.9e-05	ABLIM1	actin binding LIM protein 1
4.05	0.001286	CHL1	cell adhesion molecule L1-like; cell adhesion molecule with homology to L1CAM (close homolog of L1)
4.04	0.016802	SNORD116-5	small nucleolar RNA, C/D box 116-5; small nucleolar RNA, C/D box 116-7; small nucleolar RNA, C/D box 116-3; small nucleolar RNA, C/D box 116-8; small nucleolar RNA, C/D box 116-9
4.01	0.001231	C10orf10	chromosome 10 open reading frame 10
4.01	0.012567	SNORA54	small nucleolar RNA, H/ACA box 54
4	0.044686	SNORA47	small nucleolar RNA, H/ACA box 47
3.99	0.011546	PCED1A	PC-esterase domain containing 1A
3.98	0.000985	CFH	complement factor H
3.98	0.024422	STC1	stanniocalcin 1
3.96	0.002503	GPNMB	glycoprotein (transmembrane) nmb
3.96	0.000616	MS4A7	membrane-spanning 4-domains, subfamily A, member 7
3.96	6.5e-05	SIPA1L2	signal-induced proliferation-associated 1 like 2
3.95	0.023254	PLVAP	plasmalemma vesicle associated protein
3.93	0.006928	SNORD71	small nucleolar RNA, C/D box 71
3.92	0.005166	CD200	CD200 molecule
3.92	0.030732	SNORD116-3	small nucleolar RNA, C/D box 116-3; small nucleolar RNA, C/D box 116-8; small nucleolar RNA, C/D box 116-9; small nucleolar RNA, C/D box 116-5; small nucleolar RNA, C/D box 116-7
3.9	0.013953	LRRN4CL	LRRN4 C-terminal like
3.9	0.00493	PTGFR	prostaglandin F receptor (FP)
3.86	0.004521	ROR1-AS1	ROR1 antisense RNA 1; novel transcript
3.85	0.018073	IL6	interleukin 6; interleukin 6 (interferon, beta 2)
3.83	0.000685	CMKLR1	chemokine-like receptor 1
3.83	0.043671	SLC16A4	solute carrier family 16, member 4; solute carrier family 16, member 4 (monocarboxylic acid transporter 5)
3.81	0.000711	SEPP1	selenoprotein P, plasma, 1
3.81	0.007874	TGM2	transglutaminase 2; transglutaminase 2 (C polypeptide, protein-glutamine-gamma-glutamyltransferase)
3.8	0.047023	CILP	cartilage intermediate layer protein, nucleotide pyrophosphohydrolase
3.77	0.013052	CD53	CD53 molecule
3.76	0.006708	CD209	CD209 molecule
3.75	0.021943	EMILIN2	elastin microfibril interfacer 2
3.75	0.002436	LRRK2	leucine-rich repeat kinase 2
3.73	0.00215	STAB1	stabilin 1
3.72	0.005181	LOC101929761	uncharacterized LOC101929761; novel transcript; uncharacterized LOC730098
3.72	0.016789	PLBD1	phospholipase B domain containing 1; Putative phospholipase B-like 1
3.71	0.046226	ACSL5	acyl-CoA synthetase long-chain family member 5
3.71	0.001492	FGF10	fibroblast growth factor 10
3.7	0.007757	FYB	FYN binding protein; FYN binding protein (FYB-120/130)
3.7	0.000188	IGFBP4	insulin-like growth factor binding protein 4
3.69	0.022641	METTL7A	methyltransferase like 7A
3.68	0.011671	CD36	CD36 molecule (thrombospondin receptor)
3.66	8.2e-05	ATP9A	ATPase, class II, type 9A
3.66	6.9e-05	NTRK2	neurotrophic tyrosine kinase, receptor, type 2
3.65	0.032312	OGN	osteoglycin
3.64	0.007035	IFITM1	interferon induced transmembrane protein 1; interferon induced transmembrane protein 1 (9-27)
3.63	0.007911	ARHGAP26	Rho GTPase activating protein 26
3.63	4.5e-05	CELF2	CUGBP, Elav-like family member 2; CUG triplet repeat, RNA binding protein 2
3.63	5.6e-05	SPARCL1	SPARC-like 1 (hevin)
3.61	0.000133	ATP6V0D2	ATPase, H+ transporting, lysosomal 38kDa, V0 subunit d2
3.6	0.002603	CAPN6	calpain 6
3.59	0.001522	CCL2	chemokine (C-C motif) ligand 2
3.59	0.003584	CSF1R	colony stimulating factor 1 receptor
3.58	0.011913	RP11-70J12.1	putative novel transcript
3.57	0.000934	KCND2	potassium voltage-gated channel, Shal-related subfamily, member 2
3.56	0.002696	AC002064.5	novel transcript
3.56	0.004978	EPHX1	epoxide hydrolase 1, microsomal (xenobiotic)
3.56	0.000147	NID2	nidogen 2 (osteonidogen)
3.55	0.002571	FGD5	FYVE, RhoGEF and PH domain containing 5; FYVE, RhoGEF and PH domain containing 5 pseudogene 1
3.54	0.007156	HNMT	histamine N-methyltransferase
3.53	0.047409	SNORD116-15	small nucleolar RNA, C/D box 116-15
3.53	0.045888	SNORD116-2	small nucleolar RNA, C/D box 116-2; small nucleolar RNA, C/D box 116-6; small nucleolar RNA, C/D box 116-1; small nucleolar RNA, C/D box 116-4; imprinted in Prader-Willi syndrome (non-protein coding); small nucleolar RNA, C/D box 107; Prader Willi/Angelman region RNA, SNRPN neighbor; small nucleolar RNA, C/D box 116-22; small nucleolar RNA, C/D box 115-7; small nucleolar RNA, C/D box 115-13; smal…
3.52	0.026714	PECAM1	platelet/endothelial cell adhesion molecule 1; platelet/endothelial cell adhesion molecule
3.47	0.003578	CD93	CD93 molecule
3.47	0.008736	STEAP2	STEAP family member 2, metalloreductase; six transmembrane epithelial antigen of the prostate 2
3.46	0.012171	CCDC102B	coiled-coil domain containing 102B
3.46	0.001408	PON3	paraoxonase 3
3.46	0.023226	RP11-138I17.1	novel transcript
3.45	0.009096	IL18	interleukin 18; interleukin 18 (interferon-gamma-inducing factor)
3.45	0.012536	TM6SF1	transmembrane 6 superfamily member 1
3.45	0.016524	USP53	ubiquitin specific peptidase 53
3.43	0.007919	NSUN6	NOP2/Sun domain family, member 6; ARL5B antisense RNA 1; novel transcript
3.42	0.001754	RP11-439C8.2	novel transcript
3.41	0.00965	MYCT1	myc target 1
3.4	0.005154	FXYD1	FXYD domain containing ion transport regulator 1; novel transcript
3.4	0.002708	ITGAM	integrin, alpha M (complement component 3 receptor 3 subunit)
3.4	0.000947	SLC27A3	solute carrier family 27 (fatty acid transporter), member 3
3.38	0.00413	MARCH3	membrane-associated ring finger (C3HC4) 3, E3 ubiquitin protein ligase; membrane-associated ring finger (C3HC4) 3
3.37	0.002966	MGAT4A	mannosyl (alpha-1,3-)-glycoprotein beta-1,4-N-acetylglucosaminyltransferase, isozyme A
3.37	0.009703	NPL	N-acetylneuraminate pyruvate lyase (dihydrodipicolinate synthase)
3.34	0.001958	FGF7	fibroblast growth factor 7; fibroblast growth factor 7 (keratinocyte growth factor)
3.34	0.003751	STOM	stomatin
3.33	0.002533	CD68	CD68 molecule; small nucleolar RNA, H/ACA box 67; uncharacterized LOC101928634; novel transcript
3.33	0.00299	FGD5	FYVE, RhoGEF and PH domain containing 5
3.33	0.001876	TM4SF18	transmembrane 4 L six family member 18
3.32	0.011714	GLDN	gliomedin
3.32	0.007892	LINC01272	long intergenic non-protein coding RNA 1272; novel transcript
3.32	0.010623	RP11-499E18.1	novel transcript
3.32	0.036385	SCARA5	scavenger receptor class A, member 5 (putative)
3.3	0.005356	LYN	LYN proto-oncogene, Src family tyrosine kinase; v-yes-1 Yamaguchi sarcoma viral related oncogene homolog
3.29	1.3e-05	FAM65B	family with sequence similarity 65, member B
3.29	0.025351	RP11-243M5.1	novel transcript
3.29	0.01876	SOCS3	suppressor of cytokine signaling 3
3.26	0.008449	C1S	complement component 1, s subcomponent
3.26	6e-05	PCSK1	proprotein convertase subtilisin/kexin type 1
3.25	0.008432	EFNA5	ephrin-A5
3.24	0.003298	C1R	complement component 1, r subcomponent; complement component 1, r subcomponent-like; omplement component 1, r subcomponent-like
3.24	0.002075	NPC2	Niemann-Pick disease, type C2; microRNA 4709
3.23	0.034563	SERPINB2	serpin peptidase inhibitor, clade B (ovalbumin), member 2
3.23	0.020747	TNFSF10	tumor necrosis factor (ligand) superfamily, member 10
3.22	0.001209	BTG2	BTG family, member 2
3.22	0.002555	HLA-DQA1	major histocompatibility complex, class II, DQ alpha 1; HLA class II histocompatibility antigen, DQ alpha 1 chain-like
3.21	0.015028	LOC101929723	uncharacterized LOC101929723; novel transcript
3.21	0.022479	MYH11	myosin, heavy chain 11, smooth muscle
3.21	0.002085	SMPDL3A	sphingomyelin phosphodiesterase, acid-like 3A
3.2	0.007813	C1QTNF1	C1q and tumor necrosis factor related protein 1
3.2	0.000202	COL14A1	collagen, type XIV, alpha 1
3.2	5.7e-05	CPA4	carboxypeptidase A4
3.19	0.005182	THBD	thrombomodulin
3.18	0.036008	SNORD117	small nucleolar RNA, C/D box 117
3.17	0.000563	ELMO1	engulfment and cell motility 1
3.17	0.000388	TPCN1	two pore segment channel 1
3.16	0.009357	GPX3	glutathione peroxidase 3 (plasma)
3.15	0.007169	PILRA	paired immunoglobin-like type 2 receptor alpha
3.15	0.002283	SOS1	son of sevenless homolog 1 (Drosophila)
3.14	0.013111	PDE3A	phosphodiesterase 3A, cGMP-inhibited
3.13	0.007086	MAN1C1	mannosidase, alpha, class 1C, member 1
3.12	0.000221	C1QA	complement component 1, q subcomponent, A chain
3.12	0.005461	PLIN2	perilipin 2
3.11	0.001482	LY75	LY75-CD302 readthrough; lymphocyte antigen 75; CD302 molecule
3.11	0.005369	PIK3AP1	phosphoinositide-3-kinase adaptor protein 1
3.11	0.025655	ZFP36	ZFP36 ring finger protein; zinc finger protein 36, C3H type, homolog (mouse)
3.1	0.003883	CD84	CD84 molecule
3.09	0.008272	GPR116	G protein-coupled receptor 116
3.09	0.002771	PCDHB18	protocadherin beta 18 pseudogene
3.08	0.000325	TREM1	triggering receptor expressed on myeloid cells 1
3.07	0.000569	CMAHP	cytidine monophospho-N-acetylneuraminic acid hydroxylase, pseudogene
3.07	0.019791	NFIL3	nuclear factor, interleukin 3 regulated
3.05	0.001458	ITGA7	integrin, alpha 7
3.05	0.001969	MSR1	macrophage scavenger receptor 1
3.04	0.000269	ADARB1	adenosine deaminase, RNA-specific, B1; adenosine deaminase, RNA-specific, B1 (RED1 homolog rat)
3.04	0.007088	REPS2	RALBP1 associated Eps domain containing 2
3.04	0.024226	SNORD42A	small nucleolar RNA, C/D box 42A; ribosomal protein L23a
3.03	0.000852	ANTXR2	anthrax toxin receptor 2
3.02	0.00441	APCDD1	adenomatosis polyposis coli down-regulated 1
3.02	0.005961	APOE	apolipoprotein E
3.02	0.013508	IL6ST	interleukin 6 signal transducer; interleukin 6 signal transducer (gp130, oncostatin M receptor)
3.01	0.000628	ABCC3	ATP-binding cassette, sub-family C (CFTR/MRP), member 3
3.01	0.007199	CRYAB	crystallin, alpha B
3.01	0.000367	MTSS1L	metastasis suppressor 1-like
3	0.004343	ZNF385A	zinc finger protein 385A
2.99	0.003247	PROSP	protein S pseudogene (beta); protein S (alpha)
2.99	0.029088	TC2N	tandem C2 domains, nuclear
2.98	0.000348	CTSF	cathepsin F
2.98	0.020483	CYP1B1	cytochrome P450, family 1, subfamily B, polypeptide 1
2.98	0.00076	FAM20A	family with sequence similarity 20, member A
2.97	0.001204	ANGPTL2	angiopoietin-like 2
2.94	0.006072	LILRB3	leukocyte immunoglobulin-like receptor, subfamily B (with TM and ITIM domains), member 3; leukocyte immunoglobulin-like receptor pseudogene 1; leukocyte immunoglobulin-like receptor, subfamily A (with TM domain), member 6
2.94	0.003072	P2RX7	purinergic receptor P2X, ligand-gated ion channel, 7
2.93	0.004404	ADCY3	adenylate cyclase 3
2.93	0.003518	C1QB	complement component 1, q subcomponent, B chain
2.93	0.008903	KDR	kinase insert domain receptor (a type III receptor tyrosine kinase)
2.92	0.002078	SVIL	supervillin
2.92	0.001381	TLR4	toll-like receptor 4
2.91	0.004338	LOC101929756	uncharacterized LOC101929756
2.91	0.001994	PTGES	prostaglandin E synthase
2.9	0.034834	SNORD94	small nucleolar RNA, C/D box 94
2.89	0.005394	BCL2	B-cell CLL/lymphoma 2
2.88	0.010919	PGM5	phosphoglucomutase 5; phosphoglucomutase 5 pseudogene 2
2.88	0.006021	SCG5	secretogranin V (7B2 protein)
2.87	0.003567	GALNT12	polypeptide N-acetylgalactosaminyltransferase 12; UDP-N-acetyl-alpha-D-galactosamine:polypeptide N-acetylgalactosaminyltransferase 12 (GalNAc-T12)
2.87	0.034765	SNORA11	small nucleolar RNA, H/ACA box 11; melanoma antigen family D, 2
2.86	0.007158	ADCYAP1R1	adenylate cyclase activating polypeptide 1 (pituitary) receptor type I
2.86	0.00025	PLXNA4	plexin A4
2.86	0.007294	RAMP2	receptor (G protein-coupled) activity modifying protein 2
2.85	0.012438	HLA-DQA2	major histocompatibility complex, class II, DQ alpha 2; major histocompatibility complex, class II, DQ alpha 1; HLA class II histocompatibility antigen, DQ alpha 1 chain-like
2.85	0.006289	RNU6-124P	RNA, U6 small nuclear 124, pseudogene
2.85	0.046535	TGFBR3	transforming growth factor, beta receptor III
2.83	0.007557	LCP2	lymphocyte cytosolic protein 2 (SH2 domain containing leukocyte protein of 76kDa)
2.83	0.006327	OLFML2B	olfactomedin-like 2B
2.83	0.000318	PMP22	peripheral myelin protein 22
2.82	0.000547	F11R	F11 receptor; novel transcript, TSTD1 - F11R readthrough
2.82	0.010698	SLC7A8	solute carrier family 7 (amino acid transporter light chain, L system), member 8; solute carrier family 7 (cationic amino acid transporter, y+ system), member 8
2.82	0.04137	SNORD114-1	small nucleolar RNA, C/D box 114-1
2.82	0.02976	TPSB2	tryptase beta 2 (gene/pseudogene); tryptase alpha/beta 1; tryptase beta 2
2.81	0.001492	RP11-295G24.5	putative novel transcript
2.8	0.000341	TBC1D8	TBC1 domain family, member 8 (with GRAM domain)
2.79	0.006906	GEM	GTP binding protein overexpressed in skeletal muscle
2.78	0.003167	ACP5	acid phosphatase 5, tartrate resistant
2.78	0.029184	APBB1IP	amyloid beta (A4) precursor protein-binding, family B, member 1 interacting protein
2.78	0.006479	CES1	carboxylesterase 1; carboxylesterase 1 pseudogene 2; liver carboxylesterase 1-like; carboxylesterase 1 pseudogene 1
2.77	0.004242	AC226119.4	novel transcript; eva-1 homolog C (C. elegans); chromosome 21 open reading frame 63 (C21orf63) pseudogene
2.77	0.000573	CSF1	colony stimulating factor 1 (macrophage)
2.77	0.009772	ENPEP	glutamyl aminopeptidase (aminopeptidase A)
2.77	0.010404	LINC00965	long intergenic non-protein coding RNA 965
2.77	0.005268	LOC100507516	uncharacterized LOC100507516; novel transcript
2.77	0.002947	SNORD89	small nucleolar RNA, C/D box 89; ring finger protein 149
2.77	0.004596	SYNGR2	synaptogyrin 2
2.76	0.004664	ACE	angiotensin I converting enzyme; angiotensin I converting enzyme (peptidyl-dipeptidase A) 1; novel protein; angiotensin I converting enzyme (peptidyl-dipeptidase A) 3, pseudogene; angiotensin I converting enzyme (peptidyl-dipeptidase A) 1 (ACE) pseudogene
2.75	0.000518	KCNJ15	potassium inwardly-rectifying channel, subfamily J, member 15
2.75	0.001371	LOC100506119	uncharacterized LOC100506119; novel transcript
2.75	0.021256	SLC19A3	solute carrier family 19 (thiamine transporter), member 3; solute carrier family 19, member 3
2.75	0.004459	ZNF727P	zinc finger protein 727, pseudogene; C2H2 zinc finger protein pseudogene
2.74	0.003066	LBP	lipopolysaccharide binding protein
2.74	0.013004	LRRC25	leucine rich repeat containing 25
2.74	0.034806	SLC46A3	solute carrier family 46, member 3
2.73	0.002437	GCNT4	glucosaminyl (N-acetyl) transferase 4, core 2; glucosaminyl (N-acetyl) transferase 4, core 2 (beta-1,6-N-acetylglucosaminyltransferase)
2.73	0.000307	JAM2	junctional adhesion molecule 2
2.73	0.006124	MFGE8	milk fat globule-EGF factor 8 protein
2.73	0.043501	OTUD1	OTU deubiquitinase 1; OTU domain containing 1
2.72	0.027365	ACSS3	acyl-CoA synthetase short-chain family member 3
2.72	0.002902	COL21A1	collagen, type XXI, alpha 1
2.72	0.019961	PLA2G5	phospholipase A2, group V
2.72	0.019505	SLC11A1	solute carrier family 11 (proton-coupled divalent metal ion transporter), member 1; solute carrier family 11 (proton-coupled divalent metal ion transporters), member 1
2.71	0.012252	CSF2RA	colony stimulating factor 2 receptor, alpha, low-affinity (granulocyte-macrophage)
2.71	0.00216	CTSD	cathepsin D
2.71	0.005076	IFI6	interferon, alpha-inducible protein 6
2.71	0.003377	PCDHB15	protocadherin beta 15
2.7	0.028857	OLFML1	olfactomedin-like 1
2.69	0.023206	CTSO	cathepsin O
2.69	0.004875	PCDHB14	protocadherin beta 14
2.69	0.015131	SLAMF8	SLAM family member 8
2.69	0.003147	ZNF704	zinc finger protein 704
2.68	0.002938	CD163L1	CD163 molecule-like 1
2.68	0.00578	CPE	carboxypeptidase E
2.68	0.049732	CXCL9	chemokine (C-X-C motif) ligand 9
2.68	0.034256	LXN	latexin
2.68	0.023203	MS4A6A	membrane-spanning 4-domains, subfamily A, member 6A
2.68	0.000578	NTN4	netrin 4
2.68	0.003448	PCDH18	protocadherin 18
2.67	0.022666	FMO2	flavin containing monooxygenase 2 (non-functional)
2.67	0.003403	JUP	junction plakoglobin
2.65	0.002988	PCDHB3	protocadherin beta 3
2.64	0.004364	AOC3	amine oxidase, copper containing 3; amine oxidase, copper containing 3 (vascular adhesion protein 1)
2.63	0.001648	ABI3BP	ABI family, member 3 (NESH) binding protein
2.63	0.003126	PLA2R1	phospholipase A2 receptor 1, 180kDa
2.63	0.018908	SAMHD1	SAM domain and HD domain 1
2.63	0.003193	TRANK1	tetratricopeptide repeat and ankyrin repeat containing 1
2.61	0.016111	ADAMTS7	ADAM metallopeptidase with thrombospondin type 1 motif, 7
2.61	0.037429	C7	complement component 7
2.61	0.000431	EMX2OS	EMX2 opposite strand/antisense RNA; EMX2 opposite strand (non-protein coding)
2.61	0.006488	FAM174B	family with sequence similarity 174, member B
2.61	0.03938	FAM43A	family with sequence similarity 43, member A
2.61	0.014802	IGFBP6	insulin-like growth factor binding protein 6
2.61	0.004004	SLC43A3	solute carrier family 43, member 3
2.6	0.000762	FBLN1	fibulin 1
2.6	0.02133	SCARNA12	small Cajal body-specific RNA 12; prohibitin 2
2.59	0.026484	CPZ	carboxypeptidase Z; G protein-coupled receptor 78
2.59	0.004635	PTH1R	parathyroid hormone 1 receptor
2.57	0.014949	BMP2	bone morphogenetic protein 2
2.57	0.023175	MARC2	mitochondrial amidoxime reducing component 2
2.56	0.007221	FZD4	frizzled class receptor 4; frizzled homolog 4 (Drosophila)
2.56	0.008623	SLC16A10	solute carrier family 16 (aromatic amino acid transporter), member 10; solute carrier family 16, member 10 (aromatic amino acid transporter)
2.55	0.001786	ARNT2	aryl-hydrocarbon receptor nuclear translocator 2
2.55	0.00876	CACNB4	calcium channel, voltage-dependent, beta 4 subunit
2.55	0.001044	TMEM140	transmembrane protein 140
2.54	0.027722	FILIP1	filamin A interacting protein 1
2.54	0.017059	MYLIP	myosin regulatory light chain interacting protein
2.54	0.003337	VSTM4	V-set and transmembrane domain containing 4
2.53	0.001568	GAA	glucosidase, alpha; acid
2.53	0.000138	GRN	granulin
2.53	0.048722	KYNU	kynureninase; kynureninase (L-kynurenine hydrolase)
2.53	0.000185	PREX2	phosphatidylinositol-3,4,5-trisphosphate-dependent Rac exchange factor 2
2.53	0.009994	SLCO2B1	solute carrier organic anion transporter family, member 2B1
2.51	0.017654	CD180	CD180 molecule
2.51	0.003187	CXCR4	chemokine (C-X-C motif) receptor 4
2.51	0.017745	CYB5A	cytochrome b5 type A (microsomal)
2.51	0.009466	LGALS9B	lectin, galactoside-binding, soluble, 9B
2.51	0.031678	SERPINE2	serpin peptidase inhibitor, clade E (nexin, plasminogen activator inhibitor type 1), member 2
2.51	0.011139	SOCS2-AS1	SOCS2 antisense RNA 1; novel transcript, antisense to SOCS2
2.51	0.000989	SYNE2	spectrin repeat containing, nuclear envelope 2
2.5	0.012416	ARHGAP6	Rho GTPase activating protein 6
2.5	0.001714	CD37	CD37 molecule
2.5	0.021745	FAM49A	family with sequence similarity 49, member A
2.5	0.001172	KGFLP1	fibroblast growth factor 7 pseudogene
2.5	0.033998	LOC102467080	uncharacterized LOC102467080
2.5	0.046661	MMD	monocyte to macrophage differentiation-associated
2.5	0.0313	SRPX	sushi-repeat containing protein, X-linked; sushi-repeat-containing protein, X-linked
2.49	0.001702	PTPRC	protein tyrosine phosphatase, receptor type, C
2.49	0.00024	RXFP1	relaxin/insulin-like family peptide receptor 1
2.49	0.045437	SNORA37	small nucleolar RNA, H/ACA box 37
2.49	0.002785	TTYH2	tweety family member 2; tweety homolog 2 (Drosophila)
2.48	0.001042	EBF1	early B-cell factor 1
2.48	0.000185	GAB2	GRB2-associated binding protein 2
2.48	0.020983	MMP9	matrix metallopeptidase 9 (gelatinase B, 92kDa gelatinase, 92kDa type IV collagenase)
2.48	0.014482	OAS1	2-5-oligoadenylate synthetase 1, 40/46kDa; 2',5'-oligoadenylate synthetase 1, 40/46kDa
2.48	0.024942	P2RX4	purinergic receptor P2X, ligand-gated ion channel, 4
2.47	0.013495	ACVR2A	activin A receptor, type IIA
2.47	0.03524	SLC43A2	solute carrier family 43 (amino acid system L transporter), member 2; solute carrier family 43, member 2
2.46	0.017066	CLEC2B	C-type lectin domain family 2, member B; C-type lectin domain family 2 member B
2.46	0.026015	ECSCR	endothelial cell surface expressed chemotaxis and apoptosis regulator; endothelial cell-specific chemotaxis regulator
2.46	0.006331	FAXDC2	fatty acid hydroxylase domain containing 2
2.46	0.010252	MAP3K8	mitogen-activated protein kinase kinase kinase 8
2.46	0.013699	PDE10A	phosphodiesterase 10A
2.46	0.002955	PROS1	protein S (alpha); protein S pseudogene (beta)
2.46	0.002928	RIPK3	receptor-interacting serine-threonine kinase 3
2.45	0.000327	C1RL	complement component 1, r subcomponent-like; omplement component 1, r subcomponent-like
2.45	0.00658	ITGA6	integrin, alpha 6
2.45	0.033127	SNORD14C	small nucleolar RNA, C/D box 14C; heat shock 70kDa protein 8; small nucleolar RNA, C/D box 14D
2.44	0.000474	FCGRT	Fc fragment of IgG, receptor, transporter, alpha
2.44	0.011058	JUN	jun proto-oncogene; jun oncogene
2.44	0.006681	LOC101928173	uncharacterized LOC101928173
2.43	0.025808	LILRA6	leukocyte immunoglobulin-like receptor, subfamily A (with TM domain), member 6
2.43	0.034526	SNORD91B	small nucleolar RNA, C/D box 91B
2.42	0.000125	MAOB	monoamine oxidase B
2.42	0.014026	RNU6ATAC18P	RNA, U6atac small nuclear 18, pseudogene
2.42	0.008549	SLCO3A1	solute carrier organic anion transporter family, member 3A1
2.41	0.010652	ADAP2	ArfGAP with dual PH domains 2
2.41	0.022782	AF131217.1	novel transcript; uncharacterized LOC102724420; uncharacterized LOC101928011
2.41	0.037865	GATA6	GATA binding protein 6
2.41	0.000102	GLIS3	GLIS family zinc finger 3
2.41	0.008614	GUCY1B3	guanylate cyclase 1, soluble, beta 3
2.41	0.007067	TM6SF2	transmembrane 6 superfamily member 2; novel transcript, readthrough between TM6SF2 and HAPLN4
2.4	0.001021	EMCN	endomucin
2.4	0.006329	GSTM5	glutathione S-transferase mu 5
2.4	0.034306	MEDAG	mesenteric estrogen-dependent adipogenesis
2.39	0.048414	FAM66C	family with sequence similarity 66, member C; uncharacterized LOC101928910; family with sequence similarity 66, member D; uncharacterized LOC101930537; family with sequence similarity 66, member E; family with sequence similarity 66, member A; family with sequence similarity 66, member B; amily with sequence similarity 66, member A; novel transcript
2.39	0.000791	PALM	paralemmin
2.39	0.004474	ST8SIA4	ST8 alpha-N-acetyl-neuraminide alpha-2,8-sialyltransferase 4
2.39	0.008012	TFPI	tissue factor pathway inhibitor (lipoprotein-associated coagulation inhibitor)
2.38	0.004188	FOLR2	folate receptor 2 (fetal)
2.38	0.046839	GBP2	guanylate binding protein 2, interferon-inducible
2.37	0.022734	DAPK2	death-associated protein kinase 2
2.37	0.013326	IFIT3	interferon-induced protein with tetratricopeptide repeats 3
2.37	3e-06	N4BP2L1	NEDD4 binding protein 2-like 1
2.37	0.024405	NFKBIZ	nuclear factor of kappa light polypeptide gene enhancer in B-cells inhibitor, zeta
2.37	0.000173	PCDHB6	protocadherin beta 6
2.37	0.002005	PLD3	phospholipase D family, member 3
2.37	0.00692	PPAP2A	phosphatidic acid phosphatase type 2A
2.37	0.01521	VNN1	vanin 1
2.36	0.007511	CAMK1D	uncharacterized LOC283070; calcium/calmodulin-dependent protein kinase ID
2.36	0.002389	EEPD1	endonuclease/exonuclease/phosphatase family domain containing 1
2.36	0.043763	LOC101927740	uncharacterized LOC101927740; novel transcript
2.36	0.009593	TNXB	tenascin XB; tenascin XA (pseudogene); tenascin XA pseudogene
2.35	0.001214	PFKFB3	6-phosphofructo-2-kinase/fructose-2,6-biphosphatase 3
2.35	0.000868	SORT1	sortilin 1
2.34	0.02552	KLF11	Kruppel-like factor 11
2.34	0.003745	LOC728084	uncharacterized LOC728084; novel transcript
2.34	0.001119	MARK1	MAP/microtubule affinity-regulating kinase 1
2.33	0.026961	CTSL	cathepsin L; cathepsin L1
2.33	0.008124	MX2	myxovirus (influenza virus) resistance 2 (mouse)
2.33	0.002529	RASA4	RAS p21 protein activator 4; RAS p21 protein activator 4B; polymerase (RNA) II (DNA directed) polypeptide J4, pseudogene; RAS p21 protein activator 4 (RASA4) pseudogene; novel protein, UPK3BL-RASA4 readthrough; novel transcript, readthrough between POLR2J3-RASA4B; novel transcript, POLR2J4 pseudogene-UPLP pseudogene-RASA4 pseudogene readthrough; novel transcript, POLR2J4 pseudogene-RASA4 pseudoge…
2.33	0.002033	UCP2	uncoupling protein 2 (mitochondrial, proton carrier)
2.32	0.006595	CD4	CD4 molecule
2.32	0.018252	DIRAS3	DIRAS family, GTP-binding RAS-like 3
2.32	0.000204	LRP10	low density lipoprotein receptor-related protein 10
2.32	0.019491	POM121L8P	POM121 transmembrane nucleoporin-like 8 pseudogene; POM121 transmembrane nucleoporin-like 1, pseudogene; POM121 transmembrane nucleoporin-like 4 pseudogene; putative POM121-like protein 1-like; POM121 transmembrane nucleoporin-like 9, pseudogene; POM121 membrane glycoprotein-like 7 (rat)
2.32	0.000622	RP11-536O18.1	putative novel transcript
2.32	0.044663	TNFAIP2	tumor necrosis factor, alpha-induced protein 2
2.31	0.029289	ISM1	isthmin 1, angiogenesis inhibitor; chromosome 20 open reading frame 82
2.31	0.000397	RP11-439C8.1	novel transcript
2.31	0.03242	SNORA38B	small nucleolar RNA, H/ACA box 38B
2.3	0.000891	HLA-E	major histocompatibility complex, class I, E; major histocompatibility complex class I E
2.3	0.038243	PDPN	podoplanin
2.3	0.041427	SNX18	sorting nexin 18
2.29	0.004908	AOAH	acyloxyacyl hydrolase (neutrophil)
2.29	0.028844	CARD6	caspase recruitment domain family, member 6
2.29	0.012248	CNTN1	contactin 1
2.29	0.001305	GALNT13	polypeptide N-acetylgalactosaminyltransferase 13; UDP-N-acetyl-alpha-D-galactosamine:polypeptide N-acetylgalactosaminyltransferase 13 (GalNAc-T13)
2.28	0.000272	HPGDS	hematopoietic prostaglandin D synthase
2.28	0.040584	MMP19	matrix metallopeptidase 19
2.28	0.017988	MS4A4A	membrane-spanning 4-domains, subfamily A, member 4A; membrane-spanning 4-domains, subfamily A, member 4
2.28	0.008504	RARRES2	retinoic acid receptor responder (tazarotene induced) 2
2.28	0.007114	TMEM173	transmembrane protein 173
2.27	0.001241	GHR	growth hormone receptor
2.27	0.02146	LILRB5	leukocyte immunoglobulin-like receptor, subfamily B (with TM and ITIM domains), member 5
2.27	0.02031	PRUNE2	prune homolog 2 (Drosophila)
2.27	0.009952	SLITRK2	SLIT and NTRK-like family, member 2
2.26	0.003997	ANKRD29	ankyrin repeat domain 29
2.26	0.000196	CEBPA	CCAAT/enhancer binding protein (C/EBP), alpha
2.26	0.004639	GPR137B	G protein-coupled receptor 137B
2.26	0.004272	METTL24	methyltransferase like 24
2.25	0.018388	IFNGR1	interferon gamma receptor 1
2.25	0.028599	LOC154761	family with sequence similarity 115, member C pseudogene; family with sequence similarity 115, member C (FAM115C) pseudogene
2.25	0.002453	OSMR	oncostatin M receptor
2.25	0.000494	PLN	phospholamban
2.25	0.006585	TESK2	testis-specific kinase 2
2.24	0.001115	CXorf36	chromosome X open reading frame 36
2.24	0.012047	HLA-DPB1	major histocompatibility complex, class II, DP beta 1
2.24	0.004975	RAB39A	RAB39A, member RAS oncogene family
2.24	0.012395	SLC27A2	solute carrier family 27 (fatty acid transporter), member 2
2.24	0.022262	TSPAN18	tetraspanin 18
2.23	0.009179	AGTR1	angiotensin II receptor, type 1
2.23	0.003782	ANG	angiogenin, ribonuclease, RNase A family, 5; ribonuclease, RNase A family, 4
2.23	0.012939	CPXM2	carboxypeptidase X (M14 family), member 2
2.23	0.027306	PRKG2	protein kinase, cGMP-dependent, type II
2.23	0.001845	SUCNR1	succinate receptor 1
2.23	0.005756	TNFAIP3	tumor necrosis factor, alpha-induced protein 3
2.23	0.019289	ZMYM6NB	ZMYM6 neighbor; zinc finger, MYM-type 6; novel transcript, ZMYM6-ZMYM6NB readthrough
2.22	0.001846	ABCA1	ATP-binding cassette, sub-family A (ABC1), member 1
2.22	0.002184	EVA1C	eva-1 homolog C (C. elegans); novel transcript; chromosome 21 open reading frame 63 (C21orf63) pseudogene
2.22	0.024942	PRNP	prion protein
2.22	0.002003	SCG2	secretogranin II; secretogranin II (chromogranin C)
2.22	0.008342	SNORD95	small nucleolar RNA, C/D box 95; guanine nucleotide binding protein (G protein), beta polypeptide 2-like 1; small nucleolar RNA, C/D box 96A
2.21	0.024318	ARID5A	AT rich interactive domain 5A (MRF1-like)
2.21	0.011429	CREBRF	CREB3 regulatory factor
2.21	0.001495	MAN2B1	mannosidase, alpha, class 2B, member 1
2.21	0.003927	ROR1	receptor tyrosine kinase-like orphan receptor 1
2.21	0.00177	TREM2	triggering receptor expressed on myeloid cells 2
2.21	0.035578	YME1L1	YME1-like 1 ATPase; T cell receptor delta constant; T cell receptor delta variable 3
2.2	0.017904	DKFZP586I1420	uncharacterized protein DKFZp586I1420
2.2	0.045187	DKK2	dickkopf WNT signaling pathway inhibitor 2; dickkopf homolog 2 (Xenopus laevis)
2.2	0.00602	EPHB2	EPH receptor B2
2.2	0.008341	SOD2	superoxide dismutase 2, mitochondrial; uncharacterized LOC100129518
2.2	0.004653	TM4SF19	transmembrane 4 L six family member 19; Tctex1 domain containing 2; TM4SF19-TCTEX1D2 readthrough (NMD candidate); novel TM4SF19-TCTEX1D2 readthrough
2.2	0.021228	TMEM198B	transmembrane protein 198B, pseudogene; novel pseudogene
2.19	0.015296	CLU	clusterin
2.19	0.012946	FBP1	fructose-1,6-bisphosphatase 1
2.19	0.031003	FLT1	fms-related tyrosine kinase 1; fms-related tyrosine kinase 1 (vascular endothelial growth factor/vascular permeability factor receptor)
2.19	0.016305	FMN1	formin 1
2.19	0.005774	HCK	HCK proto-oncogene, Src family tyrosine kinase; hemopoietic cell kinase
2.19	0.006763	IGFBP7	insulin-like growth factor binding protein 7
2.19	0.006738	LIFR	leukemia inhibitory factor receptor alpha
2.19	0.002566	LOC101928650	uncharacterized LOC101928650; novel transcript
2.19	0.005638	S100A9	S100 calcium binding protein A9
2.18	0.044501	ACVRL1	activin A receptor type II-like 1
2.18	0.008318	ENTPD1	ectonucleoside triphosphate diphosphohydrolase 1
2.18	0.000316	INSR	insulin receptor
2.18	0.0015	LITAF	lipopolysaccharide-induced TNF factor
2.18	0.038328	SNORD13P3	small nucleolar RNA, C/D box 13 pseudogene 3
2.17	0.005017	BIRC3	baculoviral IAP repeat containing 3; baculoviral IAP repeat-containing 3
2.17	0.020098	BST1	bone marrow stromal cell antigen 1
2.17	0.022862	BTK	Bruton agammaglobulinemia tyrosine kinase
2.17	0.002207	CFLAR	CASP8 and FADD-like apoptosis regulator
2.17	0.001236	LINC00968	long intergenic non-protein coding RNA 968
2.17	0.000391	RASGRP3	RAS guanyl releasing protein 3 (calcium and DAG-regulated)
2.16	0.002892	BCL6B	B-cell CLL/lymphoma 6, member B
2.16	0.010904	LDLR	low density lipoprotein receptor
2.16	0.010762	LOC653513	phosphodiesterase 4D interacting protein pseudogene
2.16	0.011759	MDK	midkine (neurite growth-promoting factor 2)
2.15	0.020249	CSGALNACT1	chondroitin sulfate N-acetylgalactosaminyltransferase 1
2.15	0.001949	IL15RA	interleukin 15 receptor, alpha
2.15	0.029366	NCF4	neutrophil cytosolic factor 4, 40kDa
2.15	0.012627	NOTCH2NL	notch 2 N-terminal like; Notch homolog 2 (Drosophila) N-terminal like
2.15	0.027209	TPRG1	tumor protein p63 regulated 1
2.15	0.001866	TSPAN9	tetraspanin 9
2.15	0.003403	VWF	von Willebrand factor
2.14	0.008395	CALCOCO1	calcium binding and coiled-coil domain 1
2.14	0.007996	FAM20C	family with sequence similarity 20, member C
2.14	0.006592	IRF1	interferon regulatory factor 1
2.14	0.0173	RAB29	RAB29, member RAS oncogene family; RAB7, member RAS oncogene family-like 1
2.14	0.002784	RP11-672A2.4	novel transcript
2.14	0.002388	TNMD	tenomodulin
2.13	0.004222	HEYL	hes-related family bHLH transcription factor with YRPW motif-like; hairy/enhancer-of-split related with YRPW motif-like
2.13	0.001029	IL1R1	interleukin 1 receptor, type I
2.13	0.013016	KRTAP5-4	keratin associated protein 5-4
2.13	0.002913	MYCBP2	MYC binding protein 2, E3 ubiquitin protein ligase; MYC binding protein 2
2.13	0.011153	PTGER3	prostaglandin E receptor 3 (subtype EP3)
2.13	0.009659	VCAN-AS1	VCAN antisense RNA 1; novel transcript
2.12	0.002885	AUH	AU RNA binding protein/enoyl-CoA hydratase; AU RNA binding protein/enoyl-Coenzyme A hydratase
2.12	0.008104	HUNK	hormonally up-regulated Neu-associated kinase
2.12	0.004852	IFITM4P	interferon induced transmembrane protein 4 pseudogene
2.12	0.000269	IL2RG	interleukin 2 receptor, gamma; interleukin 2 receptor, gamma (severe combined immunodeficiency)
2.12	0.000376	PTPRE	protein tyrosine phosphatase, receptor type, E
2.11	0.031267	CCL3L3	chemokine (C-C motif) ligand 3-like 3; chemokine (C-C motif) ligand 3-like 1
2.11	0.020245	FAIM3	Fas apoptotic inhibitory molecule 3
2.11	0.013731	IER2	immediate early response 2
2.11	0.047427	IL6R	interleukin 6 receptor
2.11	0.00387	LAMB2	laminin, beta 2 (laminin S)
2.11	0.009469	REV3L	REV3-like, polymerase (DNA directed), zeta, catalytic subunit; REV3-like, catalytic subunit of DNA polymerase zeta (yeast)
2.11	0.028114	RP11-872D17.8	novel protein; proteoglycan 2, bone marrow (natural killer cell activator, eosinophil granule major basic protein)
2.11	0.048098	SNORA49	small nucleolar RNA, H/ACA box 49
2.11	0.001601	TNFSF13	tumor necrosis factor (ligand) superfamily, member 13; TNFSF12-TNFSF13 readthrough; tumor necrosis factor (ligand) superfamily, member 12
2.1	0.030063	AAED1	AhpC/TSA antioxidant enzyme domain containing 1
2.1	0.030433	AMOT	angiomotin
2.1	0.007108	CYBRD1	cytochrome b reductase 1
2.1	0.004208	HSD17B11	hydroxysteroid (17-beta) dehydrogenase 11
2.1	0.012875	NATD1	N-acetyltransferase domain containing 1; chromosome 17 open reading frame 103
2.1	0.001712	PAG1	phosphoprotein membrane anchor with glycosphingolipid microdomains 1; phosphoprotein associated with glycosphingolipid microdomains 1
2.1	0.001271	PIK3CG	phosphatidylinositol-4,5-bisphosphate 3-kinase, catalytic subunit gamma; phosphoinositide-3-kinase, catalytic, gamma polypeptide
2.1	0.003275	ZDHHC15	zinc finger, DHHC-type containing 15
2.09	0.031857	CNTFR	ciliary neurotrophic factor receptor
2.09	0.011881	IGSF10	immunoglobulin superfamily, member 10
2.09	0.002558	PLEKHO2	pleckstrin homology domain containing, family O member 2; novel pleckstrin homology domain containing, family O member 2 (PLEKHO2) and ankyrin repeat and death domain containing 1A (ANKDD1A) protein
2.09	0.00314	PRSS23	protease, serine, 23
2.09	0.021578	RCAN1	regulator of calcineurin 1
2.09	0.000494	RHOD	ras homolog family member D; ras homolog gene family, member D
2.09	0.024667	RRAGD	Ras-related GTP binding D
2.08	0.018705	CBLB	Cbl proto-oncogene B, E3 ubiquitin protein ligase; Cas-Br-M (murine) ecotropic retroviral transforming sequence b
2.08	0.009024	CCDC146	coiled-coil domain containing 146
2.08	3.8e-05	PDE4DIP	phosphodiesterase 4D interacting protein; phosphodiesterase 4D interacting protein-like; uncharacterized LOC100996761; uncharacterized LOC101929792; myomegalin-like; phosphodiesterase 4D interacting protein pseudogene; phosphodiesterase 4D interacting protein (myomegalin) (PDE4DIP) pseudogene; phosphodiesterase 4D interacting protein (PDE4DIP) pseudogene
2.07	0.021101	ALOX5AP	arachidonate 5-lipoxygenase-activating protein
2.07	0.006558	ARSA	arylsulfatase A
2.07	0.001278	LINC01220	long intergenic non-protein coding RNA 1220; novel transcript
2.07	0.021683	LOC389765	kinesin family member 27 pseudogene
2.07	0.005765	PDE5A	phosphodiesterase 5A, cGMP-specific
2.07	0.019777	TMEM86A	transmembrane protein 86A
2.07	0.009164	ZCCHC24	zinc finger, CCHC domain containing 24
2.06	0.000668	C11orf63	chromosome 11 open reading frame 63
2.06	0.021159	CPQ	carboxypeptidase Q
2.06	0.007894	DPYD	dihydropyrimidine dehydrogenase
2.06	0.000156	FRY	furry homolog (Drosophila)
2.06	0.01155	HAVCR2	hepatitis A virus cellular receptor 2
2.06	0.007297	RP11-774O3.3	novel transcript
2.06	0.011824	SYNE3	long intergenic non-protein coding RNA 341; spectrin repeat containing, nuclear envelope family member 3
2.06	0.000992	VANGL2	VANGL planar cell polarity protein 2; vang-like 2 (van gogh, Drosophila)
2.05	0.000857	CYP19A1	cytochrome P450, family 19, subfamily A, polypeptide 1
2.05	0.002299	MAOA	monoamine oxidase A
2.05	0.00276	NEDD4L	neural precursor cell expressed, developmentally down-regulated 4-like, E3 ubiquitin protein ligase
2.05	0.022553	NINJ1	ninjurin 1
2.05	0.030024	OLFML2A	olfactomedin-like 2A
2.05	0.001941	OSR2	odd-skipped related transciption factor 2; odd-skipped related 2 (Drosophila)
2.05	0.005632	PCSK5	proprotein convertase subtilisin/kexin type 5
2.05	0.003532	PDE4DIP	phosphodiesterase 4D interacting protein; phosphodiesterase 4D interacting protein-like; uncharacterized LOC102724645; uncharacterized LOC102725055; uncharacterized LOC100996761; uncharacterized LOC101929792; myomegalin-like; espin pseudogene
2.05	0.001897	SEMA6B	sema domain, transmembrane domain (TM), and cytoplasmic domain, (semaphorin) 6B
2.04	0.01779	C1orf198	chromosome 1 open reading frame 198
2.04	0.008709	CDO1	cysteine dioxygenase type 1; cysteine dioxygenase, type I
2.04	0.017888	DLX3	distal-less homeobox 3
2.04	0.006212	PSAP	prosaposin
2.04	0.000404	TCF7L1	transcription factor 7-like 1 (T-cell specific, HMG-box)
2.04	0.045009	TOP1P1	topoisomerase (DNA) I pseudogene 1
2.03	0.001395	IL10RA	interleukin 10 receptor, alpha
2.03	0.017602	KCNA1	potassium voltage-gated channel, shaker-related subfamily, member 1 (episodic ataxia with myokymia)
2.03	0.023471	LGI2	leucine-rich repeat LGI family, member 2
2.03	0.03765	LINC01094	long intergenic non-protein coding RNA 1094; novel transcript
2.03	0.00606	MIR1247	microRNA 1247; DIO3 opposite strand/antisense RNA (head to head); DIO3 opposite strand (non-protein coding)
2.03	0.002834	PDGFRA	platelet-derived growth factor receptor, alpha polypeptide; factor interacting with PAPOLA and CPSF1; FIP1 like 1 (S. cerevisiae)
2.03	0.01188	PTPRG	protein tyrosine phosphatase, receptor type, G
2.03	0.021095	RNA5SP93	RNA, 5S ribosomal pseudogene 93
2.02	0.015096	ADPGK-AS1	ADPGK antisense RNA 1; novel transcript, antisense to ADPGK
2.02	0.02067	AQPEP	laeverin
2.02	0.020458	SHC2	SHC (Src homology 2 domain containing) transforming protein 2
2.02	0.001048	SNX29	sorting nexin 29; uncharacterized LOC101929304; novel protein
2.02	0.002849	VCAN	versican
2.01	0.018287	ACKR1	atypical chemokine receptor 1 (Duffy blood group); Duffy blood group, chemokine receptor
2.01	0.016431	AQP1	aquaporin 1 (Colton blood group); novel FAM188B and AQP1 readthrough protein
2.01	0.049315	HRASLS5	HRAS-like suppressor family, member 5
2.01	0.001961	ICAM2	intercellular adhesion molecule 2
2.01	0.046521	INA	internexin neuronal intermediate filament protein, alpha
2.01	0.02783	LINC00869	long intergenic non-protein coding RNA 869; uncharacterized LOC100293748; phosphodiesterase 4D interacting protein pseudogene; long intergenic non-protein coding RNA 623; novel transcript
2.01	0.006306	SLC43A1	solute carrier family 43 (amino acid system L transporter), member 1; solute carrier family 43, member 1
2.01	0.012207	SLIT3	slit homolog 3 (Drosophila)
2.01	0.002655	ZNF280D	zinc finger protein 280D; uncharacterized LOC145783
-2.01	0.003381	AADAT	aminoadipate aminotransferase
-2.01	0.001883	ABHD10	abhydrolase domain containing 10
-2.01	6.6e-05	AIFM1	apoptosis-inducing factor, mitochondrion-associated, 1
-2.01	0.030125	C6orf62	chromosome 6 open reading frame 62
-2.01	0.008656	DDAH1	dimethylarginine dimethylaminohydrolase 1
-2.01	0.012408	DNMT1	DNA (cytosine-5-)-methyltransferase 1
-2.01	0.000117	IKBKAP	inhibitor of kappa light polypeptide gene enhancer in B-cells, kinase complex-associated protein
-2.01	0.002786	INSIG1	insulin induced gene 1
-2.01	0.001945	MRPL39	mitochondrial ribosomal protein L39
-2.01	0.001118	PCMT1	protein-L-isoaspartate (D-aspartate) O-methyltransferase
-2.01	0.022522	PRKAA2	protein kinase, AMP-activated, alpha 2 catalytic subunit
-2.01	0.028574	PSMC3IP	PSMC3 interacting protein
-2.01	0.000699	PSMD11	proteasome (prosome, macropain) 26S subunit, non-ATPase, 11
-2.01	0.000288	RCC1	regulator of chromosome condensation 1
-2.01	0.011672	SMC1A	structural maintenance of chromosomes 1A
-2.01	0.047838	STMN1	stathmin 1
-2.02	0.004397	CENPL	centromere protein L
-2.02	0.003977	CERS6	ceramide synthase 6
-2.02	0.04738	EVA1A	eva-1 homolog A (C. elegans)
-2.02	0.01087	HSPA14	heat shock 70kDa protein 14
-2.02	0.009584	RANGAP1	Ran GTPase activating protein 1
-2.02	4.8e-05	RUVBL2	RuvB-like AAA ATPase 2; RuvB-like 2 (E. coli)
-2.02	0.027592	SGCD	sarcoglycan, delta (35kDa dystrophin-associated glycoprotein)
-2.02	0.009621	TUBB4B	tubulin, beta 4B class IVb
-2.03	0.014347	DDIAS	DNA damage-induced apoptosis suppressor; chromosome 11 open reading frame 82
-2.03	0.010116	DHX9	DEAH (Asp-Glu-Ala-His) box helicase 9; DEAH (Asp-Glu-Ala-His) box polypeptide 9
-2.03	0.000389	FTSJ1	FtsJ RNA methyltransferase homolog 1 (E. coli); FtsJ homolog 1 (E. coli)
-2.03	0.002824	MSTO1	misato 1, mitochondrial distribution and morphology regulator; misato family member 2, pseudogene
-2.03	0.033529	NUP188	nucleoporin 188kDa
-2.03	0.007562	PAICS	phosphoribosylaminoimidazole carboxylase, phosphoribosylaminoimidazole succinocarboxamide synthetase
-2.04	0.031264	CAD	carbamoyl-phosphate synthetase 2, aspartate transcarbamylase, and dihydroorotase
-2.04	0.02918	CDH13	cadherin 13; cadherin 13, H-cadherin (heart)
-2.04	0.007668	CLDN11	claudin 11
-2.04	0.000894	DCUN1D5	DCN1, defective in cullin neddylation 1, domain containing 5; DCN1, defective in cullin neddylation 1, domain containing 5 (S. cerevisiae)
-2.04	0.004652	HIST1H2AK	histone cluster 1, H2ak
-2.04	0.019279	HIST1H2BN	histone cluster 1, H2bn; histone cluster 1, H2ak
-2.04	0.003959	HIST2H3PS2	histone cluster 2, H3, pseudogene 2; novel transcript
-2.04	0.000592	HNRNPA2B1	heterogeneous nuclear ribonucleoprotein A2/B1
-2.04	0.003086	ILF3	interleukin enhancer binding factor 3, 90kDa
-2.04	0.002356	NCBP1	nuclear cap binding protein subunit 1, 80kDa
-2.04	0.001076	PGM3	phosphoglucomutase 3
-2.04	0.020805	SNORA61	small nucleolar RNA, H/ACA box 61; small nucleolar RNA host gene 12 (non-protein coding); small nucleolar RNA, H/ACA box 44; small nucleolar RNA, H/ACA box 16A
-2.05	0.002488	ATP1B1	ATPase, Na+/K+ transporting, beta 1 polypeptide
-2.05	0.004298	CENPM	centromere protein M
-2.05	0.011618	CEP97	centrosomal protein 97kDa
-2.05	0.031864	DNA2	DNA replication helicase/nuclease 2; DNA replication helicase 2 homolog (yeast)
-2.05	6.8e-05	HOXB2	homeobox B2
-2.05	0.011855	LRRC40	leucine rich repeat containing 40
-2.05	0.006871	NFXL1	nuclear transcription factor, X-box binding-like 1; nuclear transcription factor, X-box binding-like 1 (NFXL1)
-2.05	0.018783	TIPIN	TIMELESS interacting protein
-2.05	0.009487	WNK4	WNK lysine deficient protein kinase 4
-2.05	0.000384	XPO4	exportin 4
-2.05	0.013941	XRCC2	X-ray repair complementing defective repair in Chinese hamster cells 2
-2.06	0.005046	EIF5AL1	eukaryotic translation initiation factor 5A-like 1
-2.06	0.03149	HIC1	hypermethylated in cancer 1
-2.06	0.001994	KDELR3	KDEL (Lys-Asp-Glu-Leu) endoplasmic reticulum protein retention receptor 3
-2.06	0.005838	RP11-110I1.12	novel transcript
-2.06	0.005159	RP11-385E5.5	putative novel transcript
-2.06	0.010582	TTF2	transcription termination factor, RNA polymerase II
-2.07	0.01499	CBWD1	COBW domain containing 1; COBW domain containing 2; COBW domain containing 5; COBW domain containing 3; COBW domain containing 7; putative COBW domain-containing protein 7-like; COBW domain containing 6
-2.07	0.012771	CDKN2AIPNL	CDKN2A interacting protein N-terminal like
-2.07	0.016847	GOPC	golgi-associated PDZ and coiled-coil motif containing; golgi associated PDZ and coiled-coil motif containing
-2.07	0.015112	INCENP	inner centromere protein antigens 135/155kDa
-2.07	0.006439	INPP4B	inositol polyphosphate-4-phosphatase, type II, 105kDa
-2.07	0.013867	L2HGDH	L-2-hydroxyglutarate dehydrogenase
-2.07	0.000216	MPHOSPH9	M-phase phosphoprotein 9
-2.07	0.00617	ORC3	origin recognition complex, subunit 3
-2.07	0.009377	RNU1-122P	RNA, U1 small nuclear 122, pseudogene
-2.07	0.004207	RP11-522M21.3	putative novel transcript
-2.07	0.002497	SNHG24	small nucleolar RNA host gene 24 (non-protein coding); novel transcript
-2.07	3.9e-05	SYNCRIP	synaptotagmin binding, cytoplasmic RNA interacting protein
-2.08	1e-05	CFL2	cofilin 2 (muscle)
-2.08	0.030839	CHAC2	ChaC, cation transport regulator homolog 2 (E. coli)
-2.08	0.035373	HIST1H3F	histone cluster 1, H3f
-2.08	0.003626	HSPH1	heat shock 105kDa/110kDa protein 1
-2.08	0.027076	LEPREL1	leprecan-like 1
-2.08	0.003488	LOC81691	exonuclease NEF-sp; novel exonuclease protein
-2.08	0.002923	PSMG1	proteasome (prosome, macropain) assembly chaperone 1
-2.09	0.041869	LOC389906	zinc finger protein 839 pseudogene; uncharacterized LOC441528; novel protein; novel transcript; zinc finger protein 839-like
-2.09	0.002464	MPHOSPH6	M-phase phosphoprotein 6
-2.09	0.004658	SEC61G	Sec61 gamma subunit
-2.1	0.013338	CDC45	cell division cycle 45; CDC45 cell division cycle 45-like (S. cerevisiae)
-2.1	0.002059	SRSF1	serine/arginine-rich splicing factor 1
-2.1	0.001683	UBA6	ubiquitin-like modifier activating enzyme 6
-2.11	0.002691	BAALC	brain and acute leukemia, cytoplasmic
-2.11	0.005752	EPRS	glutamyl-prolyl-tRNA synthetase
-2.11	0.000954	GTF3C6	general transcription factor IIIC, polypeptide 6, alpha 35kDa
-2.11	0.013178	HIST2H2AB	histone cluster 2, H2ab
-2.11	0.001763	HNRNPM	heterogeneous nuclear ribonucleoprotein M
-2.11	0.001343	LRRC59	leucine rich repeat containing 59
-2.11	0.001409	PDSS2	prenyl (decaprenyl) diphosphate synthase, subunit 2
-2.11	0.011901	PSME4	proteasome (prosome, macropain) activator subunit 4
-2.11	0.00099	RECQL	RecQ helicase-like; RecQ protein-like (DNA helicase Q1-like)
-2.11	0.00528	RPA3	replication protein A3, 14kDa
-2.12	0.012979	CNTNAP1	contactin associated protein 1
-2.12	0.005061	COX7B	cytochrome c oxidase subunit VIIb
-2.12	0.006007	MIS18BP1	MIS18 binding protein 1
-2.12	0.00212	PRDM1	PR domain containing 1, with ZNF domain
-2.12	0.001182	TIMM50	translocase of inner mitochondrial membrane 50 homolog (S. cerevisiae)
-2.12	0.017249	UBASH3B	ubiquitin associated and SH3 domain containing B
-2.13	0.007988	C1orf112	chromosome 1 open reading frame 112
-2.13	0.000538	FAM102A	family with sequence similarity 102, member A
-2.13	0.000782	IPO11	importin 11
-2.13	0.004108	MCTS2P	malignant T cell amplified sequence 2, pseudogene
-2.13	0.000425	STRAP	serine/threonine kinase receptor associated protein
-2.14	0.011775	GLRB	glycine receptor, beta
-2.14	0.003806	MAP1B	microtubule-associated protein 1B
-2.14	0.002878	MNAT1	MNAT CDK-activating kinase assembly factor 1; menage a trois homolog 1, cyclin H assembly factor (Xenopus laevis)
-2.14	0.020047	PPP1R3C	protein phosphatase 1, regulatory subunit 3C; protein phosphatase 1, regulatory (inhibitor) subunit 3C
-2.14	0.041147	RASGRP1	RAS guanyl releasing protein 1 (calcium and DAG-regulated)
-2.14	3.2e-05	RSPRY1	ring finger and SPRY domain containing 1
-2.14	0.02204	SLC25A10	solute carrier family 25 (mitochondrial carrier; dicarboxylate transporter), member 10; novel protein
-2.14	9.6e-05	TRAP1	TNF receptor-associated protein 1
-2.14	0.013196	VRK1	vaccinia related kinase 1
-2.15	0.016084	CRYZ	crystallin, zeta (quinone reductase)
-2.15	0.005744	DZIP3	DAZ interacting zinc finger protein 3; DAZ interacting protein 3, zinc finger
-2.15	0.047791	INHBA	inhibin, beta A
-2.15	0.000623	NAP1L3	nucleosome assembly protein 1-like 3
-2.15	0.01609	SKIL	SKI-like proto-oncogene; SKI-like oncogene
-2.15	0.00892	SLC18B1	solute carrier family 18, subfamily B, member 1
-2.15	0.027876	SLC38A4	solute carrier family 38, member 4
-2.16	0.001174	PPAT	phosphoribosyl pyrophosphate amidotransferase
-2.16	0.000271	PSMA3	proteasome (prosome, macropain) subunit, alpha type, 3
-2.16	0.038745	TES	testis derived transcript (3 LIM domains)
-2.16	0.002743	TIMM21	translocase of inner mitochondrial membrane 21 homolog (yeast)
-2.17	0.028477	DSCC1	DNA replication and sister chromatid cohesion 1; defective in sister chromatid cohesion 1 homolog (S. cerevisiae)
-2.17	0.007188	PARP1	poly (ADP-ribose) polymerase 1
-2.17	0.001327	PTPLB	protein tyrosine phosphatase-like (proline instead of catalytic arginine), member b
-2.17	0.018833	RFC5	replication factor C (activator 1) 5, 36.5kDa
-2.17	0.003848	SNRPD1	small nuclear ribonucleoprotein D1 polypeptide 16kDa
-2.17	0.00361	TANGO6	transport and golgi organization 6 homolog (Drosophila)
-2.18	0.000234	ASUN	asunder spermatogenesis regulator; asunder, spermatogenesis regulator homolog (Drosphila)
-2.18	0.001609	GTF3A	general transcription factor IIIA
-2.18	0.000853	HIST1H3I	histone cluster 1, H3i
-2.18	0.000563	HNRNPA3P12	heterogeneous nuclear ribonucleoprotein A3 pseudogene 12; heterogeneous nuclear ribonucleoprotein A3 (HNRPA3) pseudogene
-2.18	0.003276	RTN4IP1	reticulon 4 interacting protein 1
-2.18	0.005562	SEC16B	SEC16 homolog B (S. cerevisiae); novel transcript
-2.18	0.001985	SNHG3	small nucleolar RNA host gene 3 (non-protein coding); small nucleolar RNA, H/ACA box 73A
-2.18	0.006158	SRBD1	S1 RNA binding domain 1
-2.19	0.017862	GXYLT2	glucoside xylosyltransferase 2
-2.19	0.010424	KIAA0586	KIAA0586
-2.19	0.031948	LOC101929177	uncharacterized LOC101929177; CENPBD1 pseudogene 1; ribosomal protein L23a pseudogene 79; ribosomal protein L23a pseudogene 7; uncharacterized LOC101927407; ribosomal protein L23a pseudogene 82; 60S ribosomal protein L23a (RPL23A) pseudogene; uncharacterized LOC101928072; family with sequence similarity 41, member C; family with sequence similarity 41, member C (FAM41C) pseudogene; novel transcri…
-2.19	0.01131	NCR3LG1	natural killer cell cytotoxicity receptor 3 ligand 1
-2.19	0.001323	OSBPL3	oxysterol binding protein-like 3
-2.19	0.024249	PPIP5K1	diphosphoinositol pentakisphosphate kinase 1; inositol hexakisphosphate and diphosphoinositol-pentakisphosphate kinase 1-like; histidine acid phosphatase domain containing 2A (HISPPD2A) pseudogene
-2.19	0.009811	RAP1GDS1	RAP1, GTP-GDP dissociation stimulator 1
-2.19	0.000316	SCN8A	sodium channel, voltage gated, type VIII, alpha subunit
-2.2	0.025519	GLYATL2	glycine-N-acyltransferase-like 2
-2.2	6.5e-05	GNPNAT1	glucosamine-phosphate N-acetyltransferase 1
-2.2	0.045524	TOPBP1	topoisomerase (DNA) II binding protein 1
-2.2	0.024706	YEATS4	YEATS domain containing 4
-2.21	5.5e-05	ATIC	5-aminoimidazole-4-carboxamide ribonucleotide formyltransferase/IMP cyclohydrolase
-2.21	0.016871	COL10A1	collagen, type X, alpha 1
-2.21	0.001583	IBTK	inhibitor of Bruton agammaglobulinemia tyrosine kinase
-2.21	0.00074	SDF2L1	stromal cell-derived factor 2-like 1
-2.22	0.002316	ASF1A	anti-silencing function 1A histone chaperone; ASF1 anti-silencing function 1 homolog A (S. cerevisiae)
-2.22	0.001875	CSTF3	cleavage stimulation factor, 3 pre-RNA, subunit 3, 77kDa; cleavage stimulation factor, 3' pre-RNA, subunit 3, 77kDa
-2.22	0.004726	MSL3P1	male-specific lethal 3 homolog (Drosophila) pseudogene 1; lethal 3-like 1 (Drosophila) (MSL3L1) pseudogene
-2.22	0.004725	NUP155	nucleoporin 155kDa
-2.22	0.019733	PTPN14	protein tyrosine phosphatase, non-receptor type 14
-2.22	0.015247	RPP40	ribonuclease P/MRP 40kDa subunit
-2.22	0.016862	SNAR-F	small ILF3/NF90-associated RNA F
-2.23	0.009314	GLI1	GLI family zinc finger 1
-2.23	0.00066	HMGB3	high mobility group box 3; high-mobility group box 3
-2.23	0.003351	UCK2	uridine-cytidine kinase 2; microRNA 3658
-2.24	0.014801	DOCK5	dedicator of cytokinesis 5
-2.24	0.039586	HIST1H2BI	histone cluster 1, H2bi
-2.24	0.041375	MSH5	mutS homolog 5; MSH5-SAPCD1 readthrough (NMD candidate); suppressor APC domain containing 1; mutS homolog 5 (E. coli); MSH5-SAPCD1 readthrough (non-protein coding)
-2.24	0.04167	NES	nestin
-2.24	0.000523	PSMD14	proteasome (prosome, macropain) 26S subunit, non-ATPase, 14
-2.24	0.029357	RP11-56B16.4	novel transcript, antisense to TMOD3
-2.24	0.037511	SNX7	sorting nexin 7; sorting nexin 7 (SNX7) pseudogene
-2.25	0.000548	CLOCK	clock circadian regulator; clock homolog (mouse)
-2.25	0.005755	PARP2	poly (ADP-ribose) polymerase 2
-2.26	0.020153	HAS2	hyaluronan synthase 2
-2.26	0.007367	KIAA1841	KIAA1841
-2.26	0.001355	R3HDM1	R3H domain containing 1
-2.27	0.001642	MT1A	metallothionein 1A
-2.27	0.009682	NCAM2	neural cell adhesion molecule 2
-2.27	0.049503	STC2	stanniocalcin 2
-2.27	0.002677	TOMM34	translocase of outer mitochondrial membrane 34
-2.28	0.000858	CAMK4	calcium/calmodulin-dependent protein kinase IV
-2.28	0.004124	F2RL1	coagulation factor II (thrombin) receptor-like 1
-2.28	0.002074	MRPL35	mitochondrial ribosomal protein L35
-2.28	0.02148	NASP	nuclear autoantigenic sperm protein (histone-binding)
-2.28	0.004565	SLIT2	slit homolog 2 (Drosophila)
-2.28	0.003819	TSEN15	TSEN15 tRNA splicing endonuclease subunit; tRNA splicing endonuclease 15 homolog (S. cerevisiae)
-2.28	0.031391	ZNF608	zinc finger protein 608
-2.29	0.003611	ACAT2	acetyl-CoA acetyltransferase 2; acetyl-Coenzyme A acetyltransferase 2
-2.29	0.014177	GLMN	glomulin, FKBP associated protein
-2.29	0.00445	KIFC1	kinesin family member C1
-2.29	0.00027	SSR3	signal sequence receptor, gamma (translocon-associated protein gamma)
-2.3	0.001376	BEND6	BEN domain containing 6
-2.3	0.017181	DCLRE1A	DNA cross-link repair 1A; DNA cross-link repair 1A (PSO2 homolog, S. cerevisiae)
-2.3	0.001054	HMGN2P15	high mobility group nucleosomal binding domain 2 pseudogene 15
-2.31	0.039527	DCBLD2	discoidin, CUB and LCCL domain containing 2
-2.31	0.002619	INTS7	integrator complex subunit 7
-2.31	0.026655	MID1	midline 1; midline 1 (Opitz/BBB syndrome)
-2.31	0.008811	OSGEPL1	O-sialoglycoprotein endopeptidase-like 1
-2.31	0.001192	SLC35F2	solute carrier family 35, member F2
-2.31	0.019522	SLC8A1	solute carrier family 8 (sodium/calcium exchanger), member 1
-2.32	0.0021	ALKBH8	alkB, alkylation repair homolog 8 (E. coli)
-2.32	0.011875	BNC1	basonuclin 1
-2.32	0.000779	CENPA	centromere protein A; solute carrier family 35, member F6
-2.32	0.000549	DCPS	decapping enzyme, scavenger
-2.32	0.001093	GNG11	guanine nucleotide binding protein (G protein), gamma 11
-2.32	6.8e-05	PALLD	palladin, cytoskeletal associated protein
-2.32	0.005811	PFKP	phosphofructokinase, platelet
-2.33	0.00129	EZR	ezrin; ROS proto-oncogene 1 , receptor tyrosine kinase
-2.33	0.049955	FEN1	flap structure-specific endonuclease 1
-2.33	0.035539	MTBP	MDM2 binding protein; Mdm2, transformed 3T3 cell double minute 2, p53 binding protein (mouse) binding protein, 104kDa
-2.33	0.030644	SNORA4	small nucleolar RNA, H/ACA box 4; eukaryotic translation initiation factor 4A2; small nucleolar RNA, H/ACA box 63; small nucleolar RNA, C/D box 2; small nucleolar RNA, H/ACA box 81; microRNA 1248; eukaryotic translation initiation factor 4A, isoform 2
-2.33	0.006829	TNIP3	TNFAIP3 interacting protein 3
-2.33	0.000247	UBL3	ubiquitin-like 3
-2.34	0.023174	DSN1	DSN1, MIS12 kinetochore complex component; DSN1, MIND kinetochore complex component, homolog (S. cerevisiae)
-2.34	0.025095	FAM225A	family with sequence similarity 225, member A (non-protein coding); family with sequence similarity 225, member B (non-protein coding); long intergenic non-protein coding RNA 256A
-2.34	0.017855	GNB4	guanine nucleotide binding protein (G protein), beta polypeptide 4
-2.34	0.001224	LIG1	ligase I, DNA, ATP-dependent
-2.34	0.028261	RPL22L1	ribosomal protein L22-like 1
-2.35	0.018147	ASF1B	anti-silencing function 1B histone chaperone; ASF1 anti-silencing function 1 homolog B (S. cerevisiae)
-2.35	0.006921	CRABP2	cellular retinoic acid binding protein 2
-2.35	0.003626	EPT1	ethanolaminephosphotransferase 1 (CDP-ethanolamine-specific)
-2.35	0.006289	HMGA2	high mobility group AT-hook 2
-2.36	0.000515	ALYREF	Aly/REF export factor
-2.36	0.027429	LOC101927746	uncharacterized LOC101927746; putative novel transcript
-2.36	0.000126	PDIA4	protein disulfide isomerase family A, member 4
-2.36	0.00225	PFN2	profilin 2
-2.37	0.000187	CHEK1	checkpoint kinase 1; CHK1 checkpoint homolog (S. pombe)
-2.37	0.0002	HERC3	HECT and RLD domain containing E3 ubiquitin protein ligase 3; uncharacterized LOC101929134; hect domain and RLD 3
-2.37	0.037164	MMP1	matrix metallopeptidase 1 (interstitial collagenase)
-2.37	0.001835	PUS7L	pseudouridylate synthase 7 homolog (S. cerevisiae)-like
-2.37	0.024933	RP11-79P5.2	novel transcript
-2.37	0.023363	SMYD3	SET and MYND domain containing 3
-2.38	0.000871	C1QBP	complement component 1, q subcomponent binding protein
-2.38	0.013763	MIR222	microRNA 222
-2.38	0.015592	NLN	neurolysin (metallopeptidase M3 family)
-2.38	0.00537	TRIM6	tripartite motif containing 6; TRIM6-TRIM34 readthrough; tripartite motif containing 34; tripartite motif-containing 34; TRIM6-TRIM34 readthrough transcript; tripartite motif-containing 6
-2.38	0.00153	UCHL3	ubiquitin carboxyl-terminal esterase L3 (ubiquitin thiolesterase); novel transcript
-2.39	0.000402	G2E3	G2/M-phase specific E3 ubiquitin protein ligase; G2/M-phase specific E3 ubiquitin ligase
-2.39	4.4e-05	LSM4	LSM4 homolog, U6 small nuclear RNA associated (S. cerevisiae)
-2.4	0.001618	CYCS	cytochrome c, somatic
-2.4	0.036649	FANCA	Fanconi anemia, complementation group A
-2.4	0.002428	MIPEP	mitochondrial intermediate peptidase
-2.4	0.00686	PSPH	phosphoserine phosphatase
-2.4	0.026283	SFXN2	sideroflexin 2
-2.4	0.001703	USP1	ubiquitin specific peptidase 1
-2.41	0.022106	ZNF215	zinc finger protein 215
-2.42	0.022667	TGFBI	transforming growth factor, beta-induced, 68kDa
-2.43	0.018636	ESPL1	extra spindle pole bodies homolog 1 (S. cerevisiae)
-2.43	0.042595	HIST1H2AB	histone cluster 1, H2ab
-2.43	0.022093	LINC00607	long intergenic non-protein coding RNA 607; novel transcript
-2.43	0.030158	MIR503HG	MIR503 host gene (non-protein coding); microRNA 424; novel transcript
-2.43	0.002224	NDUFB6	NADH dehydrogenase (ubiquinone) 1 beta subcomplex, 6, 17kDa
-2.43	0.006587	SNORD29	small nucleolar RNA, C/D box 29; small nucleolar RNA, C/D box 31; small nucleolar RNA, C/D box 30; small nucleolar RNA, C/D box 28; small nucleolar RNA, C/D box 27; small nucleolar RNA, C/D box 26; small nucleolar RNA, C/D box 25; small nucleolar RNA, C/D box 22; small nucleolar RNA host gene 1 (non-protein coding)
-2.44	0.013937	HOMER1	homer homolog 1 (Drosophila)
-2.44	0.030267	SNORA81	small nucleolar RNA, H/ACA box 81; eukaryotic translation initiation factor 4A2; small nucleolar RNA, H/ACA box 63; small nucleolar RNA, C/D box 2; small nucleolar RNA, H/ACA box 4; microRNA 1248; eukaryotic translation initiation factor 4A, isoform 2
-2.45	0.00563	ACN9	ACN9 homolog (S. cerevisiae)
-2.45	0.016533	CENPJ	centromere protein J
-2.45	0.000852	CTPS1	CTP synthase 1
-2.45	0.000337	MTCH2	mitochondrial carrier 2; mitochondrial carrier homolog 2
-2.45	0.004438	NUP205	nucleoporin 205kDa
-2.45	0.010343	PLOD2	procollagen-lysine, 2-oxoglutarate 5-dioxygenase 2
-2.45	0.013085	TCF19	transcription factor 19
-2.46	0.00089	KIF22	kinesin family member 22
-2.46	0.02122	PRIM2	primase, DNA, polypeptide 2 (58kDa); primase, DNA, polypeptide 2 (58kDa) pseudogene; DNA primase large subunit-like
-2.46	0.033623	TANC2	tetratricopeptide repeat, ankyrin repeat and coiled-coil containing 2
-2.48	0.012533	F2R	coagulation factor II (thrombin) receptor
-2.48	0.002606	NUP107	nucleoporin 107kDa
-2.49	0.003846	CENPV	centromere protein V
-2.49	0.008433	PTPLA	protein tyrosine phosphatase-like (proline instead of catalytic arginine), member A
-2.5	0.021985	MCM7	minichromosome maintenance complex component 7
-2.5	0.001508	TACC3	transforming, acidic coiled-coil containing protein 3
-2.51	0.014074	PRPS1	phosphoribosyl pyrophosphate synthetase 1
-2.51	0.02469	SLC38A5	solute carrier family 38, member 5
-2.51	0.008847	STARD4	StAR-related lipid transfer (START) domain containing 4
-2.52	0.00364	KDELC1	KDEL (Lys-Asp-Glu-Leu) containing 1
-2.53	0.00505	LMNB2	lamin B2
-2.53	5e-06	SEC11C	SEC11 homolog C (S. cerevisiae)
-2.53	0.04642	TENM4	teneurin transmembrane protein 4; odz, odd Oz/ten-m homolog 4 (Drosophila)
-2.53	0.006279	ULBP3	UL16 binding protein 3
-2.54	0.005844	EME1	essential meiotic structure-specific endonuclease 1; essential meiotic endonuclease 1 homolog 1 (S. pombe)
-2.54	0.000213	FKBP14	FK506 binding protein 14, 22 kDa
-2.55	0.001952	FARSB	phenylalanyl-tRNA synthetase, beta subunit
-2.55	0.021287	MCM2	minichromosome maintenance complex component 2
-2.55	0.038625	SGOL2	shugoshin-like 2 (S. pombe)
-2.55	0.010302	TFB1M	transcription factor B1, mitochondrial
-2.56	0.014719	CEP78	centrosomal protein 78kDa
-2.56	0.002416	NT5DC2	5-nucleotidase domain containing 2; 5'-nucleotidase domain containing 2
-2.56	0.023582	RANBP6	RAN binding protein 6
-2.56	0.045274	SEPT7P2	septin 7 pseudogene 2; septin 13
-2.56	0.008849	SKP2	S-phase kinase-associated protein 2, E3 ubiquitin protein ligase; S-phase kinase-associated protein 2 (p45)
-2.56	0.019608	SNORD6	small nucleolar RNA, C/D box 6; TATA box binding protein (TBP)-associated factor, RNA polymerase I, D, 41kDa; small nucleolar RNA, H/ACA box 8
-2.57	0.046491	CHAF1A	chromatin assembly factor 1, subunit A (p150)
-2.57	0.030831	MYBL1	v-myb avian myeloblastosis viral oncogene homolog-like 1; v-myb myeloblastosis viral oncogene homolog (avian)-like 1
-2.58	0.006031	KIAA0101	KIAA0101
-2.58	0.018	SLC25A15P5	solute carrier family 25 (mitochondrial carrier; ornithine transporter) member 15 pseudogene 5; solute carrier family 25 (mitochondrial carrier; ornithine transporter) member 15 (SLC25A15) pseudogene; solute carrier family 25 (mitochondrial carrier; ornithine transporter) member 15; solute carrier family 25 (mitochondrial carrier; ornithine transporter) member 15 pseudogene 1; solute carrier fami…
-2.59	6.7e-05	FUS	FUS RNA binding protein; fusion (involved in t(12;16) in malignant liposarcoma)
-2.59	0.000118	SACS	sacsin molecular chaperone; spastic ataxia of Charlevoix-Saguenay (sacsin)
-2.6	0.013092	P4HA3	prolyl 4-hydroxylase, alpha polypeptide III
-2.61	0.004035	MIR891A	microRNA 891a
-2.62	0.001178	DONSON	downstream neighbor of SON
-2.62	0.01762	GFRA1	GDNF family receptor alpha 1
-2.62	0.005683	USP13	ubiquitin specific peptidase 13 (isopeptidase T-3)
-2.63	0.008749	CTHRC1	collagen triple helix repeat containing 1
-2.63	0.002414	KNSTRN	kinetochore-localized astrin/SPAG5 binding protein
-2.63	0.003802	NUP93	nucleoporin 93kDa
-2.64	0.009837	MIS18A	MIS18 kinetochore protein A; MIS18 kinetochore protein homolog A (S. pombe)
-2.65	0.001497	EPG5	ectopic P-granules autophagy protein 5 homolog (C. elegans)
-2.65	0.025514	FGF2	fibroblast growth factor 2 (basic)
-2.65	0.007332	RCAN3	RCAN family member 3
-2.66	0.000909	APOO	apolipoprotein O
-2.66	0.015055	BMPR1B	bone morphogenetic protein receptor, type IB
-2.66	0.003003	GLIPR2	GLI pathogenesis-related 2
-2.66	0.016544	UHRF1	ubiquitin-like with PHD and ring finger domains 1
-2.67	0.003025	MCM6	minichromosome maintenance complex component 6
-2.68	0.008611	DKK1	dickkopf WNT signaling pathway inhibitor 1; dickkopf homolog 1 (Xenopus laevis)
-2.68	0.010763	FANCM	Fanconi anemia, complementation group M
-2.68	0.030669	MIR3198-1	microRNA 3198-1
-2.68	8.3e-05	RP11-589M4.1	novel transcript antisense to GNPNAT1
-2.68	0.004938	RPS2	ribosomal protein S2; small nucleolar RNA, H/ACA box 64; ribosomal protein L26 (RPL26) pseudogene
-2.69	0.029886	ATAD2	ATPase family, AAA domain containing 2
-2.69	2.1e-05	FAM98A	family with sequence similarity 98, member A
-2.69	0.015482	FIGNL1	fidgetin-like 1
-2.69	0.002575	MATN3	matrilin 3
-2.7	0.009542	RP11-308B5.2	novel transcript
-2.7	0.003398	SDC1	syndecan 1
-2.71	0.02408	CXorf57	chromosome X open reading frame 57
-2.71	0.02277	MGME1	mitochondrial genome maintenance exonuclease 1
-2.73	0.001938	MMS22L	MMS22-like, DNA repair protein
-2.75	0.010254	DSG2	desmoglein 2
-2.75	0.009982	KIF24	kinesin family member 24
-2.75	0.017734	RBL1	retinoblastoma-like 1; retinoblastoma-like 1 (p107)
-2.75	0.030333	RP11-350F4.2	novel transcript
-2.75	0.011124	SEMA7A	semaphorin 7A, GPI membrane anchor (John Milton Hagen blood group); Semaphorin-7A
-2.75	0.006606	SNORD58C	small nucleolar RNA, C/D box 58C; ribosomal protein L17; small nucleolar RNA, C/D box 58B; small nucleolar RNA, C/D box 58A
-2.75	0.028508	SV2A	synaptic vesicle glycoprotein 2A
-2.76	0.006353	CDCA7L	cell division cycle associated 7-like
-2.76	0.000995	PMAIP1	phorbol-12-myristate-13-acetate-induced protein 1
-2.76	0.006298	TRAPPC3L	trafficking protein particle complex 3-like; BET3 like (S. cerevisiae)
-2.77	0.010024	LRRC17	leucine rich repeat containing 17
-2.77	0.002139	WHSC1	Wolf-Hirschhorn syndrome candidate 1
-2.78	0.002511	GPR180	G protein-coupled receptor 180
-2.78	0.011056	HJURP	Holliday junction recognition protein
-2.78	0.048584	SNORD19B	small nucleolar RNA, C/D box 19B; guanine nucleotide binding protein-like 3 (nucleolar)
-2.78	0.021516	ZFP69B	ZFP69 zinc finger protein B
-2.79	0.005374	ERCC6L	excision repair cross-complementation group 6-like; excision repair cross-complementing rodent repair deficiency, complementation group 6-like
-2.79	0.002054	HMGB1	high mobility group box 1; high mobility group box 1 pseudogene 5; high mobility group box 1 pseudogene 1; CCCTC-binding factor (zinc finger protein)-like; high-mobility group box 1; high-mobility group box 1-like 1 pseudogene; high-mobility group box 1 (HMGB1) pseudogene; high mobility group box 1 pseudogene 4; high mobility group box 1 pseudogene 9; high-mobility group box 1-like 9
-2.8	0.017643	CEP128	centrosomal protein 128kDa; chromosome 14 open reading frame 145
-2.8	0.02335	CHAF1B	chromatin assembly factor 1, subunit B (p60)
-2.8	0.000592	CSE1L	CSE1 chromosome segregation 1-like (yeast)
-2.8	0.001309	EXOSC8	exosome component 8
-2.8	0.006435	PAMR1	peptidase domain containing associated with muscle regeneration 1
-2.8	0.00149	PLEK2	pleckstrin 2
-2.82	0.016538	GINS1	GINS complex subunit 1 (Psf1 homolog)
-2.82	0.017027	MT-TR	mitochondrially encoded tRNA arginine
-2.82	5.5e-05	SKA2	spindle and kinetochore associated complex subunit 2
-2.83	0.005772	CMC2	C-x(9)-C motif containing 2; COX assembly mitochondrial protein 2 homolog (S. cerevisiae)
-2.83	0.042304	CTH	cystathionine gamma-lyase; cystathionase (cystathionine gamma-lyase)
-2.83	0.019685	DDX39A	DEAD (Asp-Glu-Ala-Asp) box polypeptide 39A
-2.83	0.043393	LOC102725257	uncharacterized LOC102725257; novel transcript
-2.83	0.00211	UBE2C	ubiquitin-conjugating enzyme E2C
-2.84	0.000382	RP11-669B18.1	RAN binding protein 1 (RANBP1) pseudogene
-2.85	0.00193	HPRT1	hypoxanthine phosphoribosyltransferase 1
-2.85	0.002824	LOXL3	lysyl oxidase-like 3
-2.85	0.015435	MCM3	minichromosome maintenance complex component 3
-2.86	8.3e-05	DARS2	aspartyl-tRNA synthetase 2, mitochondrial
-2.86	0.012607	GAS2L3	growth arrest-specific 2 like 3
-2.87	0.006155	DCBLD1	discoidin, CUB and LCCL domain containing 1
-2.87	0.005646	GGH	gamma-glutamyl hydrolase (conjugase, folylpolygammaglutamyl hydrolase)
-2.88	0.001119	CDCA7	cell division cycle associated 7
-2.88	0.036381	HIST1H2AD	histone cluster 1, H2ad
-2.88	0.002892	MIR199A2	microRNA 199a-2; microRNA 214; DNM3 opposite strand/antisense RNA; microRNA 3120; novel transcript
-2.89	0.02122	ELOVL4	ELOVL fatty acid elongase 4; elongation of very long chain fatty acids (FEN1/Elo2, SUR4/Elo3, yeast)-like 4
-2.89	0.007662	SLC4A4	solute carrier family 4 (sodium bicarbonate cotransporter), member 4; solute carrier family 4, sodium bicarbonate cotransporter, member 4
-2.89	0.003964	TOX	thymocyte selection-associated high mobility group box
-2.9	0.003935	BOLA3	bolA family member 3; bolA homolog 3 (E. coli)
-2.9	0.014397	NCAPD3	non-SMC condensin II complex, subunit D3
-2.9	0.006278	PRKCA	protein kinase C, alpha
-2.9	0.003683	ZWINT	ZW10 interacting kinetochore protein; ZW10 interactor
-2.91	0.033304	ANKRD32	ankyrin repeat domain 32
-2.91	0.022982	FAM72D	family with sequence similarity 72, member D; family with sequence similarity 72, member C; putative novel transcript; family with sequence similarity 72, member B; family with sequence similarity 72, member A
-2.93	0.003098	BUB1B	BUB1 mitotic checkpoint serine/threonine kinase B; budding uninhibited by benzimidazoles 1 homolog beta (yeast); p21 protein (Cdc42/Rac)-activated kinase 6; novel protein
-2.93	0.000594	RFC4	replication factor C (activator 1) 4, 37kDa
-2.97	0.008553	MICAL2	microtubule associated monooxygenase, calponin and LIM domain containing 2; microtubule associated monoxygenase, calponin and LIM domain containing 2
-2.98	0.045303	TFPI2	tissue factor pathway inhibitor 2
-2.99	0.000532	PSMD2	proteasome (prosome, macropain) 26S subunit, non-ATPase, 2
-3	0.009493	GPAM	glycerol-3-phosphate acyltransferase, mitochondrial
-3	1.9e-05	OXCT1	3-oxoacid CoA transferase 1
-3	0.009423	TENM3	teneurin transmembrane protein 3
-3.01	0.000401	HS3ST3A1	heparan sulfate (glucosamine) 3-O-sulfotransferase 3A1
-3.01	0.001501	MLLT11	myeloid/lymphoid or mixed-lineage leukemia (trithorax homolog, Drosophila); translocated to, 11
-3.01	0.001223	RAB39B	RAB39B, member RAS oncogene family
-3.02	0.001648	CPED1	cadherin-like and PC-esterase domain containing 1
-3.02	0.000152	RNASEH2A	ribonuclease H2, subunit A
-3.02	0.049405	SCARA3	scavenger receptor class A, member 3
-3.04	0.001835	PCNA	proliferating cell nuclear antigen
-3.05	0.00682	FZD2	frizzled class receptor 2; frizzled family receptor 2
-3.05	0.024841	LOC728554	THO complex 3 pseudogene; THO complex 3 (THOC3) pseudogene
-3.05	0.012576	RAD54B	RAD54 homolog B (S. cerevisiae); fibrinogen silencer binding protein
-3.06	0.038023	AP000695.6	putative novel transcript
-3.06	3.87e-07	SPIN4	spindlin family, member 4
-3.07	0.000523	APCDD1L-AS1	APCDD1L antisense RNA 1 (head to head); novel transcript
-3.08	0.006892	BRCA2	breast cancer 2, early onset
-3.08	0.036954	CDA	cytidine deaminase
-3.08	0.012935	NDNF	neuron-derived neurotrophic factor
-3.08	0.004668	RP11-1E6.1	novel transcript
-3.09	0.002015	COQ3	coenzyme Q3 methyltransferase; coenzyme Q3 homolog, methyltransferase (S. cerevisiae)
-3.11	0.012207	ATP10A	ATPase, class V, type 10A
-3.11	0.009444	UBR7	ubiquitin protein ligase E3 component n-recognin 7 (putative)
-3.12	0.011493	CCNF	cyclin F
-3.12	0.035185	HIST1H2BB	histone cluster 1, H2bb
-3.13	0.008403	GEMIN2	gem (nuclear organelle) associated protein 2; gem (nuclear organelle) associated protein 2 pseudogene 2; survival of motor neuron protein interacting protein 1 (SIP1) pseudogene
-3.14	0.04641	C5orf34	chromosome 5 open reading frame 34
-3.14	0.007067	NUDT15	nudix (nucleoside diphosphate linked moiety X)-type motif 15
-3.15	0.040151	F3	coagulation factor III (thromboplastin, tissue factor)
-3.15	0.040807	STEAP3	STEAP family member 3, metalloreductase; STEAP family member 3
-3.16	0.006945	CENPH	centromere protein H
-3.17	0.005498	AURKB	aurora kinase B
-3.17	0.006159	NCAPD2	non-SMC condensin I complex, subunit D2
-3.19	0.000467	KIF4A	kinesin family member 4A
-3.19	0.000317	NET1	neuroepithelial cell transforming 1
-3.19	0.017324	RNU6-853P	RNA, U6 small nuclear 853, pseudogene
-3.21	0.01239	POLA1	polymerase (DNA directed), alpha 1, catalytic subunit
-3.21	0.007706	SEMA3D	sema domain, immunoglobulin domain (Ig), short basic domain, secreted, (semaphorin) 3D
-3.22	0.009176	POLA2	polymerase (DNA directed), alpha 2, accessory subunit; polymerase (DNA directed), alpha 2 (70kD subunit)
-3.23	0.000626	HN1	hematological and neurological expressed 1
-3.23	0.000884	SMS	spermine synthase
-3.24	0.003952	DTYMK	deoxythymidylate kinase (thymidylate kinase)
-3.26	0.005705	CIT	citron rho-interacting serine/threonine kinase; microRNA 1178; citron (rho-interacting, serine/threonine kinase 21)
-3.26	0.003068	KLHL4	kelch-like family member 4; kelch-like 4 (Drosophila)
-3.27	0.00027	GALNT5	polypeptide N-acetylgalactosaminyltransferase 5; UDP-N-acetyl-alpha-D-galactosamine:polypeptide N-acetylgalactosaminyltransferase 5 (GalNAc-T5)
-3.28	0.003995	EZH2	enhancer of zeste 2 polycomb repressive complex 2 subunit; enhancer of zeste homolog 2 (Drosophila)
-3.29	0.034757	AP000695.4	putative novel transcript
-3.29	0.008903	RNA5SP385	RNA, 5S ribosomal pseudogene 385
-3.3	0.021641	FHOD3	formin homology 2 domain containing 3
-3.3	0.0109	HIST2H3A	histone cluster 2, H3a; histone cluster 2, H3c; histone cluster 2, H3d
-3.31	8.4e-05	RP11-312J18.5	spermine synthase (SMS) pseudogene; spermine synthase
-3.31	0.01111	SIX4	SIX homeobox 4
-3.33	0.04134	SASS6	spindle assembly 6 homolog (C. elegans)
-3.34	0.000631	IQGAP3	IQ motif containing GTPase activating protein 3
-3.35	0.001214	ARNTL2	aryl hydrocarbon receptor nuclear translocator-like 2
-3.36	0.016668	CENPU	centromere protein U; MLF1 interacting protein
-3.36	0.015074	HIST1H2AE	histone cluster 1, H2ae
-3.36	0.001794	SNORD18B	small nucleolar RNA, C/D box 18B; ribosomal protein L4; small nucleolar RNA, C/D box 16; small nucleolar RNA, C/D box 18A; small nucleolar RNA, C/D box 18C
-3.39	0.029415	HIST1H2BE	histone cluster 1, H2be
-3.39	0.000538	PLCB4	phospholipase C, beta 4
-3.41	0.017693	HIST1H1A	histone cluster 1, H1a
-3.42	0.044178	FANCB	Fanconi anemia, complementation group B
-3.42	0.014721	RNVU1-4	RNA, variant U1 small nuclear 4
-3.44	0.001436	BORA	bora, aurora kinase A activator
-3.45	0.044847	KCNK2	potassium channel, subfamily K, member 2
-3.46	0.008705	RP11-33B1.3	novel transcript
-3.47	0.004409	CDCA8	cell division cycle associated 8
-3.48	0.02229	PRIM1	primase, DNA, polypeptide 1 (49kDa)
-3.48	0.001777	RP11-180C1.1	novel protein
-3.5	0.01392	RP5-1172A22.1	putative novel transcript
-3.51	0.014009	PARPBP	PARP1 binding protein; chromosome 12 open reading frame 4chromosome 12 open reading frame 48
-3.51	0.006604	RFC3	replication factor C (activator 1) 3, 38kDa
-3.52	0.027357	MIR503	microRNA 503
-3.53	0.007101	PEG10	paternally expressed 10
-3.54	0.018661	LOC101929530	Fanconi anemia group D2 protein-like; Fanconi anemia, complementation group D2 pseudogene 2; Fanconi anemia, complementation group D2 (FANCD2) pseudogene; Fanconi anemia, complementation group D2
-3.56	0.003656	NUCKS1	nuclear casein kinase and cyclin-dependent kinase substrate 1
-3.57	0.006731	APOLD1	apolipoprotein L domain containing 1
-3.57	0.013095	MT-TL2	mitochondrially encoded tRNA leucine 2 (CUN)
-3.58	0.021983	FAM196B	family with sequence similarity 196, member B
-3.58	0.00058	GDF5	growth differentiation factor 5
-3.58	0.007507	SNORD81	small nucleolar RNA, C/D box 81; small nucleolar RNA, C/D box 79; small nucleolar RNA, C/D box 80; small nucleolar RNA, C/D box 47; small nucleolar RNA, C/D box 44; growth arrest-specific 5 (non-protein coding); small nucleolar RNA, C/D box 74; small nucleolar RNA, C/D box 76; small nucleolar RNA, C/D box 77
-3.58	0.030636	SPC25	SPC25, NDC80 kinetochore complex component; SPC25, NDC80 kinetochore complex component, homolog (S. cerevisiae)
-3.59	0.001762	TK1	thymidine kinase 1, soluble
-3.61	0.003504	TMPO	thymopoietin
-3.67	0.000378	SMS	spermine synthase; spermine synthase (SMS) pseudogene
-3.71	5.6e-05	FRMPD4	FERM and PDZ domain containing 4
-3.71	0.000537	LPXN	leupaxin
-3.74	0.008929	NETO1	neuropilin (NRP) and tolloid (TLL)-like 1
-3.79	0.00158	CENPW	centromere protein W
-3.8	0.003586	CENPO	centromere protein O
-3.83	0.005936	CDK15	cyclin-dependent kinase 15
-3.85	0.002911	GTSE1	G-2 and S-phase expressed 1
-3.87	0.005616	NCAPG2	non-SMC condensin II complex, subunit G2
-3.88	0.0108	WDR76	WD repeat domain 76
-3.89	0.006382	HIST1H4L	histone cluster 1, H4l
-3.9	0.001991	RRM2	ribonucleotide reductase M2; ribonucleotide reductase M2 polypeptide
-3.96	0.000589	PPP2R3A	protein phosphatase 2, regulatory subunit B, alpha; protein phosphatase 2 (formerly 2A), regulatory subunit B'', alpha
-3.97	0.00163	DEPDC1B	DEP domain containing 1B
-3.98	0.000717	GPR126	G protein-coupled receptor 126
-4.02	0.002124	FOXD1	forkhead box D1
-4.03	0.000329	H2AFZ	H2A histone family, member Z
-4.07	0.007435	CDC25C	cell division cycle 25C; cell division cycle 25 homolog C (S. pombe)
-4.07	0.004451	TNFRSF9	tumor necrosis factor receptor superfamily, member 9
-4.09	0.0328	RNU2-63P	RNA, U2 small nuclear 63, pseudogene
-4.1	0.003708	DBF4	DBF4 zinc finger; DBF4 homolog (S. cerevisiae)
-4.14	0.002126	MTHFD1	methylenetetrahydrofolate dehydrogenase (NADP+ dependent) 1, methenyltetrahydrofolate cyclohydrolase, formyltetrahydrofolate synthetase
-4.15	0.005172	RRM1	ribonucleotide reductase M1
-4.17	0.004466	FAM72C	family with sequence similarity 72, member C; family with sequence similarity 72, member D
-4.18	0.023252	TAF1D	TATA box binding protein (TBP)-associated factor, RNA polymerase I, D, 41kDa; small nucleolar RNA, H/ACA box 8; small nucleolar RNA, H/ACA box 1; small nucleolar RNA, H/ACA box 18; small nucleolar RNA, H/ACA box 40; small nucleolar RNA, H/ACA box 32; small nucleolar RNA, C/D box 5; microRNA 1304
-4.2	0.000309	MT-TG	mitochondrially encoded tRNA glycine
-4.21	0.028233	MET	MET proto-oncogene, receptor tyrosine kinase; met proto-oncogene (hepatocyte growth factor receptor)
-4.25	0.004258	MMP16	matrix metallopeptidase 16 (membrane-inserted)
-4.25	0.008342	SNORD75	small nucleolar RNA, C/D box 75
-4.27	0.019723	CENPP	centromere protein P
-4.27	0.028762	RNU6-301P	RNA, U6 small nuclear 301, pseudogene
-4.32	0.015098	GSG2	germ cell associated 2 (haspin)
-4.33	0.001801	KPNA2	karyopherin alpha 2 (RAG cohort 1, importin alpha 1)
-4.33	0.041748	RP11-244F12.2	novel transcript, antisense to TPM1
-4.39	0.029992	POLE2	polymerase (DNA directed), epsilon 2, accessory subunit; polymerase (DNA directed), epsilon 2 (p59 subunit)
-4.4	0.002826	GINS4	GINS complex subunit 4 (Sld5 homolog)
-4.4	0.01406	POLR3G	polymerase (RNA) III (DNA directed) polypeptide G (32kD); polymerase(RNA) III (DNA directed) polypeptide G (32kD)
-4.42	0.003958	SNORD114-10	small nucleolar RNA, C/D box 114-10
-4.43	0.023051	CDC7	cell division cycle 7; cell division cycle 7 homolog (S. cerevisiae)
-4.44	0.006663	TIMELESS	timeless circadian clock; timeless homolog (Drosophila)
-4.45	0.00226	GMNN	geminin, DNA replication inhibitor
-4.48	0.003215	OSBPL6	oxysterol binding protein-like 6
-4.5	0.005118	POLQ	polymerase (DNA directed), theta
-4.51	0.000608	SSX2IP	synovial sarcoma, X breakpoint 2 interacting protein
-4.52	0.001531	MYBL2	v-myb avian myeloblastosis viral oncogene homolog-like 2; v-myb myeloblastosis viral oncogene homolog (avian)-like 2
-4.55	0.001185	CKAP2	cytoskeleton associated protein 2
-4.57	0.013071	SLC9A7	solute carrier family 9, subfamily A (NHE7, cation proton antiporter 7), member 7
-4.58	0.000417	GPSM2	G-protein signaling modulator 2; G-protein signaling modulator 2 (AGS3-like, C. elegans)
-4.59	0.00807	NETO2	neuropilin (NRP) and tolloid (TLL)-like 2
-4.6	0.002196	MBOAT2	membrane bound O-acyltransferase domain containing 2
-4.68	0.006403	TPM1	tropomyosin 1 (alpha)
-4.71	0.002106	SLC9A7	solute carrier family 9, subfamily A (NHE7, cation proton antiporter 7), member 7; solute carrier family 9 (sodium/hydrogen exchanger), member 7
-4.73	0.015094	WDHD1	WD repeat and HMG-box DNA binding protein 1
-4.76	0.001895	DBF4	DBF4 zinc finger; DBF4 homolog pseudogene 1; activator of S phase kinase (DBF4) (ASK) pseudogene; DBF4 homolog (S. cerevisiae)
-4.78	0.011816	SMC2	structural maintenance of chromosomes 2
-4.8	0.007036	MCM10	minichromosome maintenance complex component 10
-4.84	0.002404	NDC1	NDC1 transmembrane nucleoporin; transmembrane protein 48
-4.86	0.010213	NEIL3	nei endonuclease VIII-like 3 (E. coli)
-4.89	0.001415	TSPAN13	tetraspanin 13
-4.9	0.005654	GEN1	GEN1 Holliday junction 5 flap endonuclease; Gen homolog 1, endonuclease (Drosophila)
-4.9	0.00116	SMC4	structural maintenance of chromosomes 4
-4.91	0.013209	HELLS	helicase, lymphoid-specific
-4.92	0.00997	HIST1H2AM	histone cluster 1, H2am
-4.93	0.004418	KNTC1	kinetochore associated 1
-4.98	0.002867	ANP32E	acidic (leucine-rich) nuclear phosphoprotein 32 family, member E
-4.98	0.001159	SLC6A15	solute carrier family 6 (neutral amino acid transporter), member 15
-5	0.000185	FERMT1	fermitin family member 1; fermitin family homolog 1 (Drosophila)
-5	0.004625	RP11-318M2.3	novel transcript
-5.05	0.00068	RAD51	RAD51 recombinase; RAD51 homolog (RecA homolog, E. coli) (S. cerevisiae)
-5.05	0.016283	SMYD3-IT1	SMYD3 intronic transcript 1 (non-protein coding); putative novel transcript
-5.08	0.003902	MCM4	minichromosome maintenance complex component 4
-5.08	0.017301	RP11-118A3.1	novel transcript
-5.09	0.000117	BIRC5	baculoviral IAP repeat containing 5
-5.12	0.006213	APCDD1L	adenomatosis polyposis coli down-regulated 1-like
-5.23	0.000726	DOCK10	dedicator of cytokinesis 10
-5.25	0.017104	BLM	Bloom syndrome, RecQ helicase-like
-5.29	0.018946	ENPP1	ectonucleotide pyrophosphatase/phosphodiesterase 1
-5.33	0.002648	SPDL1	spindle apparatus coiled-coil protein 1
-5.35	0.001506	POPDC3	popeye domain containing 3
-5.38	0.003694	RP11-265D17.2	novel transcript
-5.39	0.001824	ARHGAP11A	Rho GTPase activating protein 11A
-5.42	0.002732	NEK2	NIMA-related kinase 2; NIMA (never in mitosis gene a)-related kinase 2
-5.47	0.014417	EXO1	exonuclease 1
-5.47	0.020022	PRR11	proline rich 11
-5.52	0.001218	RNU5D-1	RNA, U5D small nuclear 1
-5.54	0.023544	RAD51AP1	RAD51 associated protein 1; RAD51-associated protein 1
-5.61	0.00495	RAB3B	RAB3B, member RAS oncogene family
-5.63	0.006526	CH25H	cholesterol 25-hydroxylase
-5.63	0.00029	NRG1	neuregulin 1
-5.7	0.00132	RNVU1-3	RNA, variant U1 small nuclear 3
-5.74	0.007446	NUF2	NUF2, NDC80 kinetochore complex component; NUF2, NDC80 kinetochore complex component, homolog (S. cerevisiae)
-5.75	0.006231	E2F7	E2F transcription factor 7
-5.76	0.002737	MCM5	minichromosome maintenance complex component 5
-5.77	0.010729	FOXM1	forkhead box M1
-5.95	0.000164	PDGFC	platelet derived growth factor C
-5.97	0.002855	MCM8	minichromosome maintenance complex component 8
-5.98	0.003944	PRC1	protein regulator of cytokinesis 1
-5.99	0.000411	CENPN	centromere protein N
-6.03	0.008671	WISP1	WNT1 inducible signaling pathway protein 1
-6.04	0.031582	ORC6	origin recognition complex, subunit 6
-6.07	0.007339	FANCD2	Fanconi anemia, complementation group D2
-6.09	0.001438	TYMS	thymidylate synthetase
-6.11	0.001263	CENPK	centromere protein K
-6.11	0.002218	KIF2C	kinesin family member 2C
-6.12	0.026553	CLSPN	claspin; claspin homolog (Xenopus laevis)
-6.16	0.005675	AURKA	aurora kinase A
-6.19	0.002106	EHD3	EH-domain containing 3
-6.22	0.016384	FANCI	Fanconi anemia, complementation group I
-6.22	0.005458	LGR4	leucine-rich repeat containing G protein-coupled receptor 4; leucine-rich repeat-containing G protein-coupled receptor 4
-6.25	0.001002	ECT2	epithelial cell transforming 2; epithelial cell transforming sequence 2 oncogene
-6.26	0.004866	NCAPH	non-SMC condensin I complex, subunit H
-6.26	0.044698	RNU5A-8P	RNA, U5A small nuclear 8, pseudogene
-6.27	0.006213	CENPI	centromere protein I
-6.31	0.013374	RP13-463N16.6	putative novel transcript
-6.45	0.009262	ARHGAP11B	Rho GTPase activating protein 11B; OTU deubiquitinase 7A pseudogene
-6.45	0.010578	OIP5	Opa interacting protein 5
-6.52	0.005307	GINS2	GINS complex subunit 2 (Psf2 homolog)
-6.64	0.000118	HIST1H2AJ	histone cluster 1, H2aj
-6.73	0.00727	CDC6	cell division cycle 6; cell division cycle 6 homolog (S. cerevisiae)
-6.76	0.00064	UBE2T	ubiquitin-conjugating enzyme E2T (putative)
-6.81	0.008443	CCDC34	coiled-coil domain containing 34
-6.83	0.005579	SKA3	spindle and kinetochore associated complex subunit 3
-6.84	0.0011	FGF5	fibroblast growth factor 5
-6.86	0.00077	SPC24	SPC24, NDC80 kinetochore complex component; SPC24, NDC80 kinetochore complex component, homolog (S. cerevisiae)
-6.87	0.002999	FAM83D	family with sequence similarity 83, member D
-6.89	0.03235	DTL	denticleless E3 ubiquitin protein ligase homolog (Drosophila); denticleless homolog (Drosophila)
-6.91	0.004865	TICRR	TOPBP1-interacting checkpoint and replication regulator; Treslin
-6.94	0.004586	MAD2L1	MAD2 mitotic arrest deficient-like 1 (yeast)
-6.95	0.001056	TRIP13	thyroid hormone receptor interactor 13
-6.99	0.006966	C18orf54	chromosome 18 open reading frame 54
-6.99	0.003832	LMNB1	lamin B1
-7.05	0.013327	KIAA1524	KIAA1524
-7.08	0.002108	CCNB1	cyclin B1
-7.2	0.001056	ZWILCH	zwilch kinetochore protein; Zwilch, kinetochore associated, homolog (Drosophila)
-7.26	0.000123	CCNB2	cyclin B2
-7.36	0.000316	BRIP1	BRCA1 interacting protein C-terminal helicase 1
-7.55	0.002286	HIST1H3B	histone cluster 1, H3b
-7.67	4e-06	CKS2	CDC28 protein kinase regulatory subunit 2
-7.75	0.014939	KIF15	kinesin family member 15
-7.96	0.044621	DACT1	dishevelled-binding antagonist of beta-catenin 1; dapper, antagonist of beta-catenin, homolog 1 (Xenopus laevis)
-7.97	0.000235	WNT5A	wingless-type MMTV integration site family, member 5A
-8.01	0.00197	CEP55	centrosomal protein 55kDa
-8.1	0.029312	MMP3	matrix metallopeptidase 3 (stromelysin 1, progelatinase)
-8.1	0.00369	SPAG5	sperm associated antigen 5
-8.62	0.001407	CDC20	cell division cycle 20; cell division cycle 20 homolog (S. cerevisiae)
-8.68	0.002209	CKAP2L	cytoskeleton associated protein 2-like
-8.74	0.005684	MKI67	marker of proliferation Ki-67; antigen identified by monoclonal antibody Ki-67
-9.09	0.010743	PLK4	polo-like kinase 4; polo-like kinase 4 (Drosophila)
-9.37	0.001891	NUSAP1	nucleolar and spindle associated protein 1
-9.46	0.002659	STIL	SCL/TAL1 interrupting locus
-9.49	0.009876	RP11-123O22.1	novel transcript.
-9.69	0.002616	CDK1	cyclin-dependent kinase 1
-9.83	0.001923	PCDH9	protocadherin 9
-10.15	0.002853	KIF23	kinesin family member 23
-10.16	0.004069	PLK1	polo-like kinase 1; polo-like kinase 1 (Drosophila)
-10.28	0.005215	KIF20B	kinesin family member 20B
-10.86	0.000977	MELK	maternal embryonic leucine zipper kinase
-10.86	0.002113	SKA1	spindle and kinetochore associated complex subunit 1
-11.06	0.015366	ESCO2	establishment of sister chromatid cohesion N-acetyltransferase 2; establishment of cohesion 1 homolog 2 (S. cerevisiae)
-11.08	0.000706	HIST1H1B	histone cluster 1, H1b
-11.65	0.004382	KIF18A	kinesin family member 18A
-11.69	0.001405	KIF20A	kinesin family member 20A
-12.02	0.003667	TOP2A	topoisomerase (DNA) II alpha 170kDa
-12.11	0.028671	LRRC15	leucine rich repeat containing 15
-12.22	0.006872	CDCA2	cell division cycle associated 2
-12.22	0.004827	HIST1H2BM	histone cluster 1, H2bm
-12.55	0.002453	DIAPH3	diaphanous-related formin 3; diaphanous homolog 3 (Drosophila)
-13.03	0.000876	PBK	PDZ binding kinase
-13.05	0.003312	CASC5	cancer susceptibility candidate 5
-13.23	0.002289	DSP	desmoplakin
-13.43	0.001306	TPX2	TPX2, microtubule-associated; TPX2, microtubule-associated, homolog (Xenopus laevis)
-13.52	0.008263	HMMR	hyaluronan-mediated motility receptor (RHAMM)
-13.61	0.005359	SGOL1	shugoshin-like 1 (S. pombe)
-13.82	0.002994	KIF14	kinesin family member 14
-13.88	0.004696	ASPM	asp (abnormal spindle) homolog, microcephaly associated (Drosophila)
-14.09	0.009422	HIST1H2AI	histone cluster 1, H2ai; histone cluster 1, H2ak; histone cluster 1, H2al; histone cluster 1, H2am; histone cluster 1, H2ag; histone cluster 1, H2ah
-14.15	0.005194	ANLN	anillin, actin binding protein
-14.47	0.001398	BUB1	BUB1 mitotic checkpoint serine/threonine kinase; budding uninhibited by benzimidazoles 1 homolog (yeast)
-14.7	0.002972	CENPF	centromere protein F, 350/400kDa; centromere protein F, 350/400ka (mitosin)
-15.06	0.002833	KIF11	kinesin family member 11
-15.17	0.00268	DLGAP5	discs, large (Drosophila) homolog-associated protein 5
-16.07	0.00275	SHCBP1	SHC SH2-domain binding protein 1
-16.33	0.004137	CENPE	centromere protein E, 312kDa
-16.53	0.001784	DEPDC1	DEP domain containing 1
-16.88	0.007025	TTK	TTK protein kinase
-16.92	0.001597	CCNA2	cyclin A2
-17.14	0.001161	HIST1H3G	histone cluster 1, H3g
-17.33	0.00719	NCAPG	non-SMC condensin I complex, subunit G
-18.16	0.005404	NDC80	NDC80 kinetochore complex component; NDC80 homolog, kinetochore complex component (S. cerevisiae)
-26.74	0.003549	F2RL2	coagulation factor II (thrombin) receptor-like 2
-33.19	3e-05	CDH2	cadherin 2, type 1, N-cadherin (neuronal)

## Sheet: P0-P3
Fold Change (linear) (P0 vs. P3)	ANOVA p-value (P0 vs. P3)	Gene Symbol	Description
122.46	0.001366	STEAP4	STEAP family member 4
87.35	0.001913	PRG4	proteoglycan 4
80.35	1.5e-05	HLA-DRA	major histocompatibility complex, class II, DR alpha; major histocompatibility complex, class II, DQ alpha 1
54.01	5.6e-05	CHI3L1	chitinase 3-like 1 (cartilage glycoprotein-39)
52.54	9.2e-05	ANGPT2	angiopoietin 2
50.05	0.006591	FGL2	fibrinogen-like 2
49.12	0.000244	GPC3	glypican 3
43.94	0.001596	APOD	apolipoprotein D
43.79	7.1e-05	LYZ	lysozyme
43.79	0.000862	MPEG1	macrophage expressed 1
43.26	9e-05	A2M	alpha-2-macroglobulin; histone deacetylase 1
37.48	0.000101	TYROBP	TYRO protein tyrosine kinase binding protein
35.88	0.0001	PLA2G7	phospholipase A2, group VII (platelet-activating factor acetylhydrolase, plasma)
33.2	6.3e-05	LAPTM5	lysosomal protein transmembrane 5; lysosomal multispanning membrane protein 5
29.84	0.002143	CD163	CD163 molecule
29.62	0.000651	FPR3	formyl peptide receptor 3
28.13	0.006769	F13A1	coagulation factor XIII, A1 polypeptide
27.75	8e-06	MRC1	mannose receptor, C type 1
27.25	0.018016	RP11-392O17.1	novel transcript
26.09	0.00303	CPXM1	carboxypeptidase X (M14 family), member 1
25.65	0.000647	EGFL6	EGF-like-domain, multiple 6
24.82	0.000174	CYBB	cytochrome b-245, beta polypeptide
24.54	0.002875	ABCA6	ATP-binding cassette, sub-family A (ABC1), member 6
24.13	0.00233	KIAA1324L	KIAA1324-like
23.59	2.3e-05	CLIC6	chloride intracellular channel 6
22.77	0.000288	FCER1G	Fc fragment of IgE, high affinity I, receptor for; gamma polypeptide
22.62	0.005267	ITGA8	integrin, alpha 8
22.34	0.003034	CXCL14	chemokine (C-X-C motif) ligand 14
20.25	0.04096	AADAC	arylacetamide deacetylase; arylacetamide deacetylase (esterase)
19.53	0.001045	AIF1	allograft inflammatory factor 1
19.29	0.000765	C3	complement component 3
19.28	0.002784	XPNPEP2	X-prolyl aminopeptidase (aminopeptidase P) 2, membrane-bound
19.19	0.00264	SPP1	secreted phosphoprotein 1
19.05	0.000639	ABCA9	ATP-binding cassette, sub-family A (ABC1), member 9
19	0.001747	VCAM1	vascular cell adhesion molecule 1
18.64	0.001207	SOD3	superoxide dismutase 3, extracellular
18.02	0.002357	TNFRSF11B	tumor necrosis factor receptor superfamily, member 11b
17.97	0.001183	FUCA1	fucosidase, alpha-L- 1, tissue
17.95	0.002772	CD14	CD14 molecule
17.71	0.002039	RARRES1	retinoic acid receptor responder (tazarotene induced) 1
17.33	6.3e-05	MT1G	metallothionein 1G
16.58	0.004799	OSR1	odd-skipped related transciption factor 1; odd-skipped related 1 (Drosophila)
16.27	0.011773	CXCL8	chemokine (C-X-C motif) ligand 8; interleukin 8
15.3	0.001268	SERPINB3	serpin peptidase inhibitor, clade B (ovalbumin), member 3
14.89	0.028036	ABCA8	ATP-binding cassette, sub-family A (ABC1), member 8
14.83	0.00021	AP001434.2	putative novel transcript
14.45	1.4e-05	HLA-DRB3	major histocompatibility complex, class II, DR beta 3; major histocompatibility complex, class II, DR beta 1; HLA class II histocompatibility antigen, DRB1-10 beta chain-like; major histocompatibility complex, class II, DR beta 5; major histocompatibility complex, class II, DR beta 4
14.44	0.000618	PRELP	proline/arginine-rich end leucine-rich repeat protein
14.32	0.005883	CXCL12	chemokine (C-X-C motif) ligand 12; chemokine (C-X-C motif) ligand 12 (stromal cell-derived factor 1)
14.31	0.000313	C1QC	complement component 1, q subcomponent, C chain
14.04	0.002723	ALDH1A1	aldehyde dehydrogenase 1 family, member A1
13.65	0.020003	ASPA	aspartoacylase
13.44	0.002899	SNED1	sushi, nidogen and EGF-like domains 1
13.27	0.002423	PDK4	pyruvate dehydrogenase kinase, isozyme 4
12.95	0.004274	CCL8	chemokine (C-C motif) ligand 8
12.86	0.00347	CTSS	cathepsin S
12.15	0.001951	SMOC2	SPARC related modular calcium binding 2
12.11	0.002905	FMO1	flavin containing monooxygenase 1
11.94	0.005698	CFD	complement factor D (adipsin)
11.48	0.002587	COL15A1	collagen, type XV, alpha 1
11.36	0.000761	FST	follistatin
11.26	0.005404	CEMIP	cell migration inducing protein, hyaluronan binding; KIAA1199
11.15	0.007001	LINC01239	long intergenic non-protein coding RNA 1239; novel transcript
11.14	0.005918	SPRY1	sprouty homolog 1, antagonist of FGF signaling (Drosophila)
10.78	0.005632	GPR133	G protein-coupled receptor 133
10.57	0.034474	ADH1B	alcohol dehydrogenase 1B (class I), beta polypeptide
10.46	0.008677	CHRDL1	chordin-like 1
10.36	0.000577	HLA-DRB1	major histocompatibility complex, class II, DR beta 1; HLA class II histocompatibility antigen, DRB1-10 beta chain-like; major histocompatibility complex, class II, DR beta 4; major histocompatibility complex, class II, DR beta 3; major histocompatibility complex, class II, DQ beta 1; HLA class II histocompatibility antigen, DQ beta 1 chain-like; major histocompatibility complex, class II, DR bet…
10.25	0.032267	BMP4	bone morphogenetic protein 4
9.98	0.007244	CPM	carboxypeptidase M
9.97	0.005272	LY86	lymphocyte antigen 86
9.67	0.025403	NPR3	natriuretic peptide receptor 3; natriuretic peptide receptor C/guanylate cyclase C (atrionatriuretic peptide receptor C)
9.58	0.008241	CCR1	chemokine (C-C motif) receptor 1
9.46	0.007191	HSD11B1	hydroxysteroid (11-beta) dehydrogenase 1
9.19	0.010335	FMOD	fibromodulin
9.13	0.000239	EVI2B	ecotropic viral integration site 2B; novel protein
9.12	0.009566	PLXNC1	plexin C1
9.02	0.007457	ATP8B4	ATPase, class I, type 8B, member 4
9	0.003589	MGP	matrix Gla protein
8.88	0.017217	APOC1	apolipoprotein C-I
8.76	0.000329	GPR34	G protein-coupled receptor 34
8.68	0.038849	IL13RA2	interleukin 13 receptor, alpha 2
8.45	0.001321	GUCY1A3	guanylate cyclase 1, soluble, alpha 3
8.33	0.000211	LGALS9	lectin, galactoside-binding, soluble, 9 (LGALS9) pseudogene; lectin, galactoside-binding, soluble, 9
8.18	0.002929	CCDC69	coiled-coil domain containing 69
8.11	0.003905	SFRP4	secreted frizzled-related protein 4
8.11	0.010564	SVEP1	sushi, von Willebrand factor type A, EGF and pentraxin domain containing 1
8.1	0.002652	C5AR1	complement component 5a receptor 1
8.06	0.000387	RNASE6	ribonuclease, RNase A family, k6
7.95	0.013316	CD28	CD28 molecule
7.86	0.008876	SERPINB9	serpin peptidase inhibitor, clade B (ovalbumin), member 9
7.83	0.016887	ELN	elastin
7.7	0.012242	RSPO3	R-spondin 3; R-spondin 3 homolog (Xenopus laevis)
7.64	0.011674	PTGIS	prostaglandin I2 (prostacyclin) synthase
7.62	1.8e-05	FRAS1	Fraser extracellular matrix complex subunit 1; Fraser syndrome 1
7.6	0.007336	CFB	complement factor B; novel complement component 2 (C2) and complement factor B (CFB) protein
7.59	0.002659	VSIG4	V-set and immunoglobulin domain containing 4
7.58	0.004266	CD36	CD36 molecule (thrombospondin receptor)
7.57	0.003549	ADAMTS5	ADAM metallopeptidase with thrombospondin type 1 motif, 5
7.49	0.002003	PPL	periplakin
7.43	0.000515	RP11-1143G9.4	novel transcript antisense to LYZ
7.25	0.004704	PDE1B	phosphodiesterase 1B, calmodulin-dependent
7.2	0.002193	DCLK1	doublecortin-like kinase 1
7.2	0.003776	EPAS1	endothelial PAS domain protein 1
7.09	0.00316	LYVE1	lymphatic vessel endothelial hyaluronan receptor 1
7.07	0.001284	MT1F	metallothionein 1F
7.03	0.035649	FNDC1	fibronectin type III domain containing 1
7.03	0.026407	LOC441081	POM121 membrane glycoprotein (rat) pseudogene; putative POM121-like protein 1-like; POM121 membrane glycoprotein-like (POM121L1) pseudogene; POM121 membrane glycoprotein-like 1 (POM121L1) pseudogene; POM121 membrane glycoprotein (POM121) pseudogene
6.99	0.010345	METTL7A	methyltransferase like 7A
6.95	0.004743	FABP4	fatty acid binding protein 4, adipocyte
6.94	0.002231	ITGAX	integrin, alpha X (complement component 3 receptor 4 subunit)
6.86	0.039063	DIRC1	disrupted in renal carcinoma 1
6.81	0.001081	CXCL16	chemokine (C-X-C motif) ligand 16
6.8	0.001456	TMEM150C	transmembrane protein 150C
6.77	0.00284	CYP7B1	cytochrome P450, family 7, subfamily B, polypeptide 1
6.77	0.017106	RP11-138I17.1	novel transcript
6.75	0.009574	CD74	CD74 molecule, major histocompatibility complex, class II invariant chain
6.74	0.009318	GUCY1B3	guanylate cyclase 1, soluble, beta 3
6.67	0.030663	PDGFRL	platelet-derived growth factor receptor-like
6.59	0.004316	DAPK1	death-associated protein kinase 1
6.59	7e-05	EPB41L4A	erythrocyte membrane protein band 4.1 like 4A
6.55	0.003666	CADM3	cell adhesion molecule 3
6.49	0.001978	SOCS3	suppressor of cytokine signaling 3
6.48	0.00476	SLC40A1	solute carrier family 40 (iron-regulated transporter), member 1
6.41	0.00177	EMILIN2	elastin microfibril interfacer 2
6.37	6.9e-05	GMFG	glia maturation factor, gamma
6.35	0.011415	GPR183	G protein-coupled receptor 183
6.3	0.002255	KGFLP2	keratinocyte growth factor-like protein 2; novel transcript; pseudogene similar to part of fibroblast growth factor 7 (keratinocyte growth factor) (FGF7); fibroblast growth factor 7; fibroblast growth factor 7 (keratinocyte growth factor)
6.27	0.00227	COL4A1	collagen, type IV, alpha 1; collagen type IV alpha 1
6.27	0.004089	IGSF6	immunoglobulin superfamily, member 6
6.27	0.000538	MAP3K5	mitogen-activated protein kinase kinase kinase 5
6.22	0.004276	GPC4	glypican 4
6.2	0.001532	FAM65C	family with sequence similarity 65, member C
6.13	0.00119	ACKR4	atypical chemokine receptor 4; chemokine (C-C motif) receptor-like 1
6.13	4e-06	OLFML2B	olfactomedin-like 2B
6.11	0.03713	OMG	uncharacterized LOC101927057; oligodendrocyte myelin glycoprotein
6.06	0.00014	AOX1	aldehyde oxidase 1
6.03	0.00096	AQP9	aquaporin 9
6.03	0.007018	PECAM1	platelet/endothelial cell adhesion molecule 1; platelet/endothelial cell adhesion molecule
6	0.005767	IL33	interleukin 33
5.98	0.01219	C2	complement component 2; complement factor B; novel complement component 2 (C2) and complement factor B (CFB) protein
5.98	0.023223	MEDAG	mesenteric estrogen-dependent adipogenesis
5.81	0.001476	C10orf10	chromosome 10 open reading frame 10
5.75	0.000237	PTGFR	prostaglandin F receptor (FP)
5.73	6.3e-05	IL1RL1	interleukin 1 receptor-like 1
5.69	0.008902	ITIH5	inter-alpha-trypsin inhibitor heavy chain family, member 5; inter-alpha (globulin) inhibitor H5
5.68	0.04265	TNFAIP6	tumor necrosis factor, alpha-induced protein 6
5.66	0.048382	AVPR1A	arginine vasopressin receptor 1A
5.56	0.0015	CYGB	cytoglobin
5.56	0.00103	MERTK	MER proto-oncogene, tyrosine kinase; c-mer proto-oncogene tyrosine kinase
5.54	0.033842	FAM134B	family with sequence similarity 134, member B
5.53	0.044708	ICAM1	intercellular adhesion molecule 1
5.49	0.002823	TNFRSF1B	tumor necrosis factor receptor superfamily, member 1B
5.44	0.023996	RP11-18B16.2	novel transcript
5.42	0.005413	GCH1	GTP cyclohydrolase 1
5.4	0.001497	MEST	mesoderm specific transcript; mesoderm specific transcript homolog (mouse)
5.38	0.002221	MFI2	antigen p97 (melanoma associated) identified by monoclonal antibodies 133.2 and 96.5
5.35	0.002098	EDNRB	endothelin receptor type B
5.34	0.020165	SNAR-I	small ILF3/NF90-associated RNA I
5.31	0.002524	C7orf63	chromosome 7 open reading frame 63
5.31	0.000177	IL18R1	interleukin 18 receptor 1
5.31	9e-05	RNASE1	ribonuclease, RNase A family, 1 (pancreatic)
5.3	0.003909	FYB	FYN binding protein; FYN binding protein (FYB-120/130)
5.27	0.007885	C1orf162	chromosome 1 open reading frame 162
5.26	0.000862	APLN	apelin
5.24	0.007268	CLIC2	chloride intracellular channel 2
5.23	0.000177	TMEM176B	transmembrane protein 176B
5.21	0.007652	RNU6-737P	RNA, U6 small nuclear 737, pseudogene
5.19	0.005672	MAF	v-maf avian musculoaponeurotic fibrosarcoma oncogene homolog; v-maf musculoaponeurotic fibrosarcoma oncogene homolog (avian)
5.17	0.002657	AC002064.5	novel transcript
5.17	0.002657	GPNMB	glycoprotein (transmembrane) nmb
5.17	0.014572	PPBP	pro-platelet basic protein (chemokine (C-X-C motif) ligand 7)
5.14	0.010178	RARRES3	retinoic acid receptor responder (tazarotene induced) 3
5.13	0.008151	CD86	CD86 molecule
5.13	0.010972	IFI30	interferon, gamma-inducible protein 30; phosphoinositide-3-kinase, regulatory subunit 2 (beta); novel protein, readthrough between PIK3R2 and IFI30
5.13	0.00274	SLC39A8	solute carrier family 39 (zinc transporter), member 8
5.13	0.008405	TGFBR3	transforming growth factor, beta receptor III
5.13	0.00255	VIT	vitrin
5.11	0.015749	PTX3	pentraxin 3, long; pentraxin-related gene, rapidly induced by IL-1 beta
5.1	0.007847	ITGB8	integrin, beta 8
5.05	0.000163	FGD5	FYVE, RhoGEF and PH domain containing 5; FYVE, RhoGEF and PH domain containing 5 pseudogene 1
5.02	0.016955	LOC286058	uncharacterized LOC286058; novel transcript, overlapping to EGR3
4.97	0.000239	MGAT4A	mannosyl (alpha-1,3-)-glycoprotein beta-1,4-N-acetylglucosaminyltransferase, isozyme A
4.93	0.000736	RASD1	RAS, dexamethasone-induced 1
4.92	0.045641	SPON1	spondin 1, extracellular matrix protein
4.89	0.015813	PLA2G2A	phospholipase A2, group IIA (platelets, synovial fluid)
4.87	0.00039	PCDHB4	protocadherin beta 4
4.86	0.038906	MMD	monocyte to macrophage differentiation-associated
4.85	0.010111	CYP27A1	cytochrome P450, family 27, subfamily A, polypeptide 1
4.79	0.001473	NCKAP1L	NCK-associated protein 1-like
4.77	0.002388	CDH5	cadherin 5, type 2 (vascular endothelium)
4.77	0.00358	JAG1	jagged 1; jagged 1 (Alagille syndrome)
4.76	0.000909	LCP1	lymphocyte cytosolic protein 1 (L-plastin)
4.75	0.000298	NCF2	neutrophil cytosolic factor 2
4.74	0.000513	CHL1	cell adhesion molecule L1-like; cell adhesion molecule with homology to L1CAM (close homolog of L1)
4.73	0.003762	POM121L9P	POM121 transmembrane nucleoporin-like 9, pseudogene; POM121 membrane glycoprotein-like 9 (rat) pseudogene
4.71	0.014752	KIT	v-kit Hardy-Zuckerman 4 feline sarcoma viral oncogene homolog
4.69	0.024975	BMPER	BMP binding endothelial regulator
4.68	0.02011	FMO4	flavin containing monooxygenase 4
4.61	0.006678	NAIP	NLR family, apoptosis inhibitory protein; NLR family, apoptosis inhibitory protein (NAIP) pseudogene
4.61	0.000368	SPARCL1	SPARC-like 1 (hevin)
4.59	0.005156	SLC7A8	solute carrier family 7 (amino acid transporter light chain, L system), member 8; solute carrier family 7 (cationic amino acid transporter, y+ system), member 8
4.58	0.001309	RP11-439C8.2	novel transcript
4.56	0.008016	MIR548I2	microRNA 548i-2; microRNA 548i-1; microRNA 548i-3
4.56	0.004743	PLTP	phospholipid transfer protein
4.55	0.004406	SLCO2B1	solute carrier organic anion transporter family, member 2B1
4.44	0.033114	ACSL5	acyl-CoA synthetase long-chain family member 5
4.44	0.000167	COL4A2	collagen, type IV, alpha 2
4.43	0.018535	CCL13	chemokine (C-C motif) ligand 13
4.43	0.008997	GPRC5B	G protein-coupled receptor, class C, group 5, member B; G protein-coupled receptor, family C, group 5, member B
4.43	0.004314	PLBD1	phospholipase B domain containing 1; Putative phospholipase B-like 1
4.41	0.014677	NSUN6	NOP2/Sun domain family, member 6; ARL5B antisense RNA 1; novel transcript
4.4	0.030829	CPA3	carboxypeptidase A3 (mast cell)
4.39	0.00411	RAMP2	receptor (G protein-coupled) activity modifying protein 2
4.38	0.00088	CAPN6	calpain 6
4.38	0.000854	HLA-DRB4	major histocompatibility complex, class II, DR beta 4; major histocompatibility complex class II DR beta 4
4.35	0.001798	SNX9	sorting nexin 9
4.34	0.003694	ADAMTS1	ADAM metallopeptidase with thrombospondin type 1 motif, 1
4.34	0.000201	PCDHB16	protocadherin beta 16
4.33	0.010091	NR4A3	nuclear receptor subfamily 4, group A, member 3
4.32	0.001565	CD34	CD34 molecule
4.3	0.024862	ATP2B4	ATPase, Ca++ transporting, plasma membrane 4
4.28	0.012881	GLDN	gliomedin
4.26	6e-06	NID2	nidogen 2 (osteonidogen)
4.23	0.004742	LRRK2	leucine-rich repeat kinase 2
4.23	0.019913	SECTM1	secreted and transmembrane 1
4.19	0.003459	ROR1-AS1	ROR1 antisense RNA 1; novel transcript
4.18	0.003283	FGF7	fibroblast growth factor 7; fibroblast growth factor 7 (keratinocyte growth factor)
4.16	0.000715	PLEK	pleckstrin
4.15	0.006816	PDE3A	phosphodiesterase 3A, cGMP-inhibited
4.15	0.000268	ZFP36	ZFP36 ring finger protein; zinc finger protein 36, C3H type, homolog (mouse)
4.1	0.006244	ABCA10	ATP-binding cassette, sub-family A (ABC1), member 10
4.1	0.000884	IQGAP2	IQ motif containing GTPase activating protein 2
4.09	0.005683	CFH	complement factor H
4.09	0.005397	ZNF727P	zinc finger protein 727, pseudogene; C2H2 zinc finger protein pseudogene
4.07	0.004881	CLEC7A	C-type lectin domain family 7, member A
4.06	0.000381	MS4A7	membrane-spanning 4-domains, subfamily A, member 7
4.05	0.001037	FGF10	fibroblast growth factor 10
4.05	0.039176	SNORD8	small nucleolar RNA, C/D box 8
4.04	0.031022	BST2	bone marrow stromal cell antigen 2
4.04	0.001155	CD84	CD84 molecule
4.04	0.032371	LOC101929465	uncharacterized LOC101929465; putative novel transcript
4.04	0.033887	SERPING1	serpin peptidase inhibitor, clade G (C1 inhibitor), member 1
4.03	0.005449	FXYD1	FXYD domain containing ion transport regulator 1; novel transcript
4.02	0.002635	IL1R1	interleukin 1 receptor, type I
3.99	0.000325	PTGES	prostaglandin E synthase
3.94	0.010021	HLA-DPA1	major histocompatibility complex, class II, DP alpha 1; major histocompatibility complex class II DP alpha 1
3.91	0.016516	GGT5	gamma-glutamyltransferase 5
3.91	0.040413	PLVAP	plasmalemma vesicle associated protein
3.9	0.010398	ENPEP	glutamyl aminopeptidase (aminopeptidase A)
3.85	0.004996	OLFM2	olfactomedin 2
3.84	0.001864	IGFBP4	insulin-like growth factor binding protein 4
3.84	0.006232	RNU6-1039P	RNA, U6 small nuclear 1039, pseudogene
3.83	0.000171	NFIL3	nuclear factor, interleukin 3 regulated
3.82	0.003964	ACE	angiotensin I converting enzyme; angiotensin I converting enzyme (peptidyl-dipeptidase A) 1; novel protein; angiotensin I converting enzyme (peptidyl-dipeptidase A) 3, pseudogene; angiotensin I converting enzyme (peptidyl-dipeptidase A) 1 (ACE) pseudogene
3.82	0.022629	CES1	carboxylesterase 1; carboxylesterase 1 pseudogene 2; liver carboxylesterase 1-like; carboxylesterase 1 pseudogene 1
3.82	0.000354	MTSS1L	metastasis suppressor 1-like
3.82	0.016733	PCED1A	PC-esterase domain containing 1A
3.81	0.021017	LGI2	leucine-rich repeat LGI family, member 2
3.81	0.005591	SAMHD1	SAM domain and HD domain 1
3.81	0.000429	SEPP1	selenoprotein P, plasma, 1
3.8	0.007577	LOC102724129	uncharacterized LOC102724129
3.77	0.00708	EPHX1	epoxide hydrolase 1, microsomal (xenobiotic)
3.75	0.01136	CD53	CD53 molecule
3.75	0.036441	CDON	cell adhesion associated, oncogene regulated; Cdon homolog (mouse)
3.75	0.000575	KIAA0226L	KIAA0226-like
3.75	0.013084	MYH11	myosin, heavy chain 11, smooth muscle
3.74	0.005087	CD68	CD68 molecule; small nucleolar RNA, H/ACA box 67; uncharacterized LOC101928634; novel transcript
3.73	0.004088	CD209	CD209 molecule
3.73	0.00149	SOS1	son of sevenless homolog 1 (Drosophila)
3.73	0.014662	USP53	ubiquitin specific peptidase 53
3.72	0.023694	KCND2	potassium voltage-gated channel, Shal-related subfamily, member 2
3.72	0.033264	WNT2	wingless-type MMTV integration site family member 2
3.71	0.001398	NOTCH3	notch 3
3.69	0.001977	FAM20A	family with sequence similarity 20, member A
3.63	0.00319	PILRA	paired immunoglobin-like type 2 receptor alpha
3.62	0.017416	CD200	CD200 molecule
3.6	0.006001	SMPDL3A	sphingomyelin phosphodiesterase, acid-like 3A
3.59	0.039303	MARCH3	membrane-associated ring finger (C3HC4) 3, E3 ubiquitin protein ligase; membrane-associated ring finger (C3HC4) 3
3.57	0.000335	CAMK1D	uncharacterized LOC283070; calcium/calmodulin-dependent protein kinase ID
3.57	0.001717	LY75	LY75-CD302 readthrough; lymphocyte antigen 75; CD302 molecule
3.57	0.001169	PTGS2	prostaglandin-endoperoxide synthase 2 (prostaglandin G/H synthase and cyclooxygenase)
3.56	0.023431	PLXDC1	plexin domain containing 1
3.56	0.002409	STAB1	stabilin 1
3.54	0.026879	SLC9A9	solute carrier family 9, subfamily A (NHE9, cation proton antiporter 9), member 9; solute carrier family 9 (sodium/hydrogen exchanger), member 9
3.52	0.001446	PCSK1	proprotein convertase subtilisin/kexin type 1
3.51	0.006151	THBD	thrombomodulin
3.51	0.029833	WISP2	WNT1 inducible signaling pathway protein 2
3.5	0.004017	ABI3BP	ABI family, member 3 (NESH) binding protein
3.5	0.045259	KCND3	potassium voltage-gated channel, Shal-related subfamily, member 3
3.49	0.003499	LCP2	lymphocyte cytosolic protein 2 (SH2 domain containing leukocyte protein of 76kDa)
3.49	0.035279	PDGFD	platelet derived growth factor D
3.49	0.000313	TBC1D8	TBC1 domain family, member 8 (with GRAM domain)
3.48	0.000141	ELMO1	engulfment and cell motility 1
3.48	0.005392	LYN	LYN proto-oncogene, Src family tyrosine kinase; v-yes-1 Yamaguchi sarcoma viral related oncogene homolog
3.47	0.001312	ABLIM1	actin binding LIM protein 1
3.47	0.031797	GPR116	G protein-coupled receptor 116
3.46	0.000344	ATP6V0D2	ATPase, H+ transporting, lysosomal 38kDa, V0 subunit d2
3.43	0.019443	REPS2	RALBP1 associated Eps domain containing 2
3.42	0.008468	IL6ST	interleukin 6 signal transducer; interleukin 6 signal transducer (gp130, oncostatin M receptor)
3.4	0.003171	ANGPTL2	angiopoietin-like 2
3.4	0.0451	MME-AS1	MME antisense RNA 1; novel transcript
3.4	0.005428	PRRX2	paired related homeobox 2
3.39	0.002429	MYLIP	myosin regulatory light chain interacting protein
3.38	0.005094	PLEKHG1	pleckstrin homology domain containing, family G (with RhoGef domain) member 1
3.38	0.014849	SPRY2	sprouty homolog 2 (Drosophila)
3.38	0.023765	TC2N	tandem C2 domains, nuclear
3.36	0.003416	EBF1	early B-cell factor 1
3.36	0.001323	GEM	GTP binding protein overexpressed in skeletal muscle
3.36	0.002527	HLA-DQA1	major histocompatibility complex, class II, DQ alpha 1; HLA class II histocompatibility antigen, DQ alpha 1 chain-like
3.35	0.016006	LRRN4CL	LRRN4 C-terminal like
3.35	0.002219	SVIL	supervillin
3.34	0.00311	BTG2	BTG family, member 2
3.33	0.011615	IGF1	insulin-like growth factor 1 (somatomedin C)
3.33	0.001833	NTN4	netrin 4
3.31	0.000459	SIPA1L2	signal-induced proliferation-associated 1 like 2
3.31	0.004698	VSTM4	V-set and transmembrane domain containing 4
3.3	0.00555	CD93	CD93 molecule
3.3	0.005146	SLC19A3	solute carrier family 19 (thiamine transporter), member 3; solute carrier family 19, member 3
3.29	0.002461	ITGAM	integrin, alpha M (complement component 3 receptor 3 subunit)
3.27	0.02815	PAG1	phosphoprotein membrane anchor with glycosphingolipid microdomains 1; phosphoprotein associated with glycosphingolipid microdomains 1
3.26	0.00139	FAM20C	family with sequence similarity 20, member C
3.25	0.015044	ADM	adrenomedullin
3.25	0.020383	SLC11A1	solute carrier family 11 (proton-coupled divalent metal ion transporter), member 1; solute carrier family 11 (proton-coupled divalent metal ion transporters), member 1
3.23	0.012041	APCDD1	adenomatosis polyposis coli down-regulated 1
3.22	0.034254	RNU6ATAC18P	RNA, U6atac small nuclear 18, pseudogene
3.22	0.006063	TMEM176A	transmembrane protein 176A
3.21	0.03795	CABLES1	Cdk5 and Abl enzyme substrate 1
3.21	2.6e-05	DTNA	dystrobrevin, alpha
3.21	0.007245	KDR	kinase insert domain receptor (a type III receptor tyrosine kinase)
3.21	0.006797	STOM	stomatin
3.2	0.011574	PPAP2B	phosphatidic acid phosphatase type 2B
3.18	0.012927	PLK2	polo-like kinase 2; polo-like kinase 2 (Drosophila)
3.17	0.000836	ATP9A	ATPase, class II, type 9A
3.17	0.016313	MYCT1	myc target 1
3.17	0.000694	ZNF385A	zinc finger protein 385A
3.16	0.038741	IFITM1	interferon induced transmembrane protein 1; interferon induced transmembrane protein 1 (9-27)
3.16	0.007487	TNFAIP2	tumor necrosis factor, alpha-induced protein 2
3.14	0.027008	SNORA54	small nucleolar RNA, H/ACA box 54
3.12	0.01196	CCDC102B	coiled-coil domain containing 102B
3.11	0.008269	CLEC2B	C-type lectin domain family 2, member B; C-type lectin domain family 2 member B
3.11	0.023225	LOC101927668	uncharacterized LOC101927668; novel transcript, sense overlapping to MACC1
3.11	0.001133	RP11-70J12.1	putative novel transcript
3.1	0.0058	CSF1R	colony stimulating factor 1 receptor
3.1	0.010155	LRRC25	leucine rich repeat containing 25
3.09	0.005385	C1QB	complement component 1, q subcomponent, B chain
3.09	0.007093	PLXNA4	plexin A4
3.09	0.002073	SOD2	superoxide dismutase 2, mitochondrial; uncharacterized LOC100129518
3.09	0.01113	SYNPO2	synaptopodin 2
3.08	0.000725	CMKLR1	chemokine-like receptor 1
3.08	0.005638	OAS1	2-5-oligoadenylate synthetase 1, 40/46kDa; 2',5'-oligoadenylate synthetase 1, 40/46kDa
3.08	0.003705	PON3	paraoxonase 3
3.07	0.002525	REV3L	REV3-like, polymerase (DNA directed), zeta, catalytic subunit; REV3-like, catalytic subunit of DNA polymerase zeta (yeast)
3.06	0.001523	ITGA7	integrin, alpha 7
3.06	0.002966	LINC01272	long intergenic non-protein coding RNA 1272; novel transcript
3.06	0.014646	MAN1C1	mannosidase, alpha, class 1C, member 1
3.05	0.005518	AC226119.4	novel transcript; eva-1 homolog C (C. elegans); chromosome 21 open reading frame 63 (C21orf63) pseudogene
3.05	0.005137	CD180	CD180 molecule
3.05	9e-06	FAM65B	family with sequence similarity 65, member B
3.05	0.014573	SRGN	serglycin
3.04	0.00447	MSR1	macrophage scavenger receptor 1
3.03	0.011491	NPC2	Niemann-Pick disease, type C2; microRNA 4709
3.03	0.026919	TRANK1	tetratricopeptide repeat and ankyrin repeat containing 1
3.02	0.004443	PRG2	novel protein; proteoglycan 2, bone marrow (natural killer cell activator, eosinophil granule major basic protein)
3.02	0.003208	STEAP2	STEAP family member 2, metalloreductase; six transmembrane epithelial antigen of the prostate 2
3	0.016204	EFNA5	ephrin-A5
3	0.001522	FOLR2	folate receptor 2 (fetal)
2.99	0.033337	RN7SKP168	RNA, 7SK small nuclear pseudogene 168
2.98	0.021825	SUSD2	sushi domain containing 2
2.97	0.027445	FOSB	FBJ murine osteosarcoma viral oncogene homolog B
2.97	0.038574	KCNQ3	potassium voltage-gated channel, KQT-like subfamily, member 3
2.96	0.006435	LIFR	leukemia inhibitory factor receptor alpha
2.94	0.00763	CELF2	CUGBP, Elav-like family member 2; CUG triplet repeat, RNA binding protein 2
2.93	0.02001	APBB1IP	amyloid beta (A4) precursor protein-binding, family B, member 1 interacting protein
2.93	0.006613	CNTN1	contactin 1
2.93	0.010575	KCNJ15	potassium inwardly-rectifying channel, subfamily J, member 15
2.93	0.010738	LOC101927740	uncharacterized LOC101927740; novel transcript
2.92	0.044908	CXCL9	chemokine (C-X-C motif) ligand 9
2.91	0.002801	PLIN2	perilipin 2
2.89	0.003454	COL21A1	collagen, type XXI, alpha 1
2.89	0.022039	TMEM173	transmembrane protein 173
2.88	0.003444	ST8SIA4	ST8 alpha-N-acetyl-neuraminide alpha-2,8-sialyltransferase 4
2.88	0.021267	TM4SF1	transmembrane 4 L six family member 1
2.87	0.023399	CYB5A	cytochrome b5 type A (microsomal)
2.87	0.03493	IGFBP6	insulin-like growth factor binding protein 6
2.87	0.001217	PTH1R	parathyroid hormone 1 receptor
2.86	0.004706	CD37	CD37 molecule
2.86	0.004328	EMCN	endomucin
2.86	0.004805	SLC16A10	solute carrier family 16 (aromatic amino acid transporter), member 10; solute carrier family 16, member 10 (aromatic amino acid transporter)
2.86	0.003126	TMEM133	transmembrane protein 133
2.86	0.002768	TREM1	triggering receptor expressed on myeloid cells 1
2.85	0.010453	ANKRD29	ankyrin repeat domain 29
2.85	0.008277	HLA-DQA2	major histocompatibility complex, class II, DQ alpha 2; major histocompatibility complex, class II, DQ alpha 1; HLA class II histocompatibility antigen, DQ alpha 1 chain-like
2.85	0.009299	TMTC1	transmembrane and tetratricopeptide repeat containing 1
2.84	0.017269	HS2ST1	heparan sulfate 2-O-sulfotransferase 1; novel protein
2.84	0.006695	KCNA1	potassium voltage-gated channel, shaker-related subfamily, member 1 (episodic ataxia with myokymia)
2.84	0.002135	MAP3K8	mitogen-activated protein kinase kinase kinase 8
2.84	6.2e-05	RXFP1	relaxin/insulin-like family peptide receptor 1
2.83	0.00139	C1QA	complement component 1, q subcomponent, A chain
2.83	0.011273	CSF2RA	colony stimulating factor 2 receptor, alpha, low-affinity (granulocyte-macrophage)
2.83	0.003218	GALNT12	polypeptide N-acetylgalactosaminyltransferase 12; UDP-N-acetyl-alpha-D-galactosamine:polypeptide N-acetylgalactosaminyltransferase 12 (GalNAc-T12)
2.83	0.0223	GBP4	guanylate binding protein 4
2.83	0.002074	IFIH1	interferon induced with helicase C domain 1
2.83	0.006972	PLA2G5	phospholipase A2, group V
2.82	0.043904	ADAMTS15	ADAM metallopeptidase with thrombospondin type 1 motif, 15
2.81	0.003295	TM4SF18	transmembrane 4 L six family member 18
2.79	0.007163	CREG1	cellular repressor of E1A-stimulated genes 1
2.79	0.029038	FMO2	flavin containing monooxygenase 2 (non-functional)
2.79	0.000354	IL15RA	interleukin 15 receptor, alpha
2.79	0.001778	JUN	jun proto-oncogene; jun oncogene
2.79	0.019686	LOC101929723	uncharacterized LOC101929723; novel transcript
2.79	0.001255	NTRK2	neurotrophic tyrosine kinase, receptor, type 2
2.79	0.028871	SNORD11	small nucleolar RNA, C/D box 11
2.78	0.005869	APOE	apolipoprotein E
2.78	0.013891	CCL2	chemokine (C-C motif) ligand 2
2.77	0.004636	LACC1	laccase (multicopper oxidoreductase) domain containing 1
2.77	0.015071	SNORA38B	small nucleolar RNA, H/ACA box 38B
2.76	0.003096	FZD1	frizzled class receptor 1; frizzled homolog 1 (Drosophila)
2.76	0.028516	LOC101929761	uncharacterized LOC101929761; novel transcript; uncharacterized LOC730098
2.76	0.041206	SNORA11	small nucleolar RNA, H/ACA box 11; melanoma antigen family D, 2
2.76	0.004971	ZNF704	zinc finger protein 704
2.75	0.018798	BCL2	B-cell CLL/lymphoma 2
2.75	0.001598	LBP	lipopolysaccharide binding protein
2.74	0.015275	ANG	angiogenin, ribonuclease, RNase A family, 5; ribonuclease, RNase A family, 4
2.74	0.004328	LILRA6	leukocyte immunoglobulin-like receptor, subfamily A (with TM domain), member 6
2.73	0.007285	ARHGAP6	Rho GTPase activating protein 6
2.73	0.002475	MX2	myxovirus (influenza virus) resistance 2 (mouse)
2.72	0.003131	PCDHB15	protocadherin beta 15
2.72	0.024828	PM20D2	peptidase M20 domain containing 2; novel protein similar to putative aminohydrolase
2.71	0.008513	C1QTNF1	C1q and tumor necrosis factor related protein 1
2.71	0.032121	SLC43A2	solute carrier family 43 (amino acid system L transporter), member 2; solute carrier family 43, member 2
2.7	0.017645	PRUNE2	prune homolog 2 (Drosophila)
2.7	0.030512	RP11-499E18.1	novel transcript
2.7	0.013419	TFPI	tissue factor pathway inhibitor (lipoprotein-associated coagulation inhibitor)
2.69	0.015894	FLT1	fms-related tyrosine kinase 1; fms-related tyrosine kinase 1 (vascular endothelial growth factor/vascular permeability factor receptor)
2.69	0.034109	KYNU	kynureninase; kynureninase (L-kynurenine hydrolase)
2.69	0.005855	MARK1	MAP/microtubule affinity-regulating kinase 1
2.69	0.007103	PCDH18	protocadherin 18
2.69	0.013131	PPARG	peroxisome proliferator-activated receptor gamma
2.68	0.008589	TLR3	toll-like receptor 3
2.67	0.003304	ECSCR	endothelial cell surface expressed chemotaxis and apoptosis regulator; endothelial cell-specific chemotaxis regulator
2.67	0.003888	TPCN1	two pore segment channel 1
2.66	0.00025	IL6	interleukin 6; interleukin 6 (interferon, beta 2)
2.65	0.016025	AAED1	AhpC/TSA antioxidant enzyme domain containing 1
2.64	0.035441	BCL2A1	BCL2-related protein A1
2.64	0.011308	BMP2	bone morphogenetic protein 2
2.64	0.041408	CLCA2	chloride channel accessory 2
2.64	0.006443	CRYAB	crystallin, alpha B
2.64	0.006224	IFIT3	interferon-induced protein with tetratricopeptide repeats 3
2.64	0.023819	PLSCR4	phospholipid scramblase 4
2.63	0.007623	ADCYAP1R1	adenylate cyclase activating polypeptide 1 (pituitary) receptor type I
2.63	0.015135	NPL	N-acetylneuraminate pyruvate lyase (dihydrodipicolinate synthase)
2.62	0.000163	ARHGAP42	Rho GTPase activating protein 42
2.62	0.010899	LINC01094	long intergenic non-protein coding RNA 1094; novel transcript
2.62	0.003061	TRAF3IP2	TRAF3 interacting protein 2
2.61	0.002251	EEPD1	endonuclease/exonuclease/phosphatase family domain containing 1
2.6	0.009528	PIK3AP1	phosphoinositide-3-kinase adaptor protein 1
2.6	0.025908	PROS1	protein S (alpha)
2.59	0.004065	CACNB4	calcium channel, voltage-dependent, beta 4 subunit
2.59	0.003971	CXCR4	chemokine (C-X-C motif) receptor 4
2.59	0.021418	LOC154761	family with sequence similarity 115, member C pseudogene; family with sequence similarity 115, member C (FAM115C) pseudogene
2.59	0.008699	PMP22	peripheral myelin protein 22
2.58	0.007285	MYCBP2	MYC binding protein 2, E3 ubiquitin protein ligase; MYC binding protein 2
2.58	0.001882	PDE4DIP	phosphodiesterase 4D interacting protein; phosphodiesterase 4D interacting protein-like; uncharacterized LOC102724645; uncharacterized LOC102725055; uncharacterized LOC100996761; uncharacterized LOC101929792; myomegalin-like; espin pseudogene
2.58	0.006537	SLC27A3	solute carrier family 27 (fatty acid transporter), member 3
2.57	0.016649	IL18	interleukin 18; interleukin 18 (interferon-gamma-inducing factor)
2.57	0.012013	TMEM140	transmembrane protein 140
2.56	0.001635	ADCY3	adenylate cyclase 3
2.56	0.019223	DAB1	Dab, reelin signal transducer, homolog 1 (Drosophila); disabled homolog 1 (Drosophila)
2.56	0.004297	GPX3	glutathione peroxidase 3 (plasma)
2.56	0.000837	RP11-439C8.1	novel transcript
2.56	0.010466	SLCO3A1	solute carrier organic anion transporter family, member 3A1
2.55	0.035427	ABCC2	ATP-binding cassette, sub-family C (CFTR/MRP), member 2
2.55	0.000532	AUH	AU RNA binding protein/enoyl-CoA hydratase; AU RNA binding protein/enoyl-Coenzyme A hydratase
2.55	0.000859	BCL6B	B-cell CLL/lymphoma 6, member B
2.55	0.028057	BTK	Bruton agammaglobulinemia tyrosine kinase
2.55	0.004155	KGFLP1	fibroblast growth factor 7 pseudogene
2.55	0.006032	MME	membrane metallo-endopeptidase
2.55	0.005986	PCDHB3	protocadherin beta 3
2.55	0.006719	SMPD1	sphingomyelin phosphodiesterase 1, acid lysosomal
2.55	0.007209	TMEM37	transmembrane protein 37
2.55	0.0068	TNXB	tenascin XB
2.54	0.007876	NFKBIA	nuclear factor of kappa light polypeptide gene enhancer in B-cells inhibitor, alpha
2.54	0.02425	PDCD4	programmed cell death 4 (neoplastic transformation inhibitor); microRNA 4680
2.53	0.002721	TREM2	triggering receptor expressed on myeloid cells 2
2.51	0.01074	GAB2	GRB2-associated binding protein 2
2.51	0.005056	HUNK	hormonally up-regulated Neu-associated kinase
2.51	0.007187	LOC101929756	uncharacterized LOC101929756
2.51	0.011401	RP11-94A24.1	novel transcript
2.51	0.021492	SNORA2A	small nucleolar RNA, H/ACA box 2A
2.51	0.001802	ZDHHC15	zinc finger, DHHC-type containing 15
2.51	0.028755	ZMYM6NB	ZMYM6 neighbor; zinc finger, MYM-type 6; novel transcript, ZMYM6-ZMYM6NB readthrough
2.5	0.016081	BIN2	bridging integrator 2
2.5	0.022038	NOV	nephroblastoma overexpressed; nephroblastoma overexpressed gene
2.48	0.0067	ACP5	acid phosphatase 5, tartrate resistant
2.48	0.00274	ENPP2	ectonucleotide pyrophosphatase/phosphodiesterase 2
2.47	0.006608	CARD6	caspase recruitment domain family, member 6
2.47	0.015788	PGM5	phosphoglucomutase 5; phosphoglucomutase 5 pseudogene 2
2.47	0.003811	RNU1-38P	RNA, U1 small nuclear 38, pseudogene
2.46	0.001382	EMX2OS	EMX2 opposite strand/antisense RNA; EMX2 opposite strand (non-protein coding)
2.46	0.012093	LILRB3	leukocyte immunoglobulin-like receptor, subfamily B (with TM and ITIM domains), member 3; leukocyte immunoglobulin-like receptor pseudogene 1; leukocyte immunoglobulin-like receptor, subfamily A (with TM domain), member 6
2.46	0.023844	PCOLCE2	procollagen C-endopeptidase enhancer 2
2.46	0.013087	SRPX	sushi-repeat containing protein, X-linked; sushi-repeat-containing protein, X-linked
2.46	0.003349	SYNE2	spectrin repeat containing, nuclear envelope 2
2.45	0.005193	DRAM1	DNA-damage regulated autophagy modulator 1
2.45	0.021286	SCARNA12	small Cajal body-specific RNA 12; prohibitin 2
2.45	0.021029	SMA4	glucuronidase, beta pseudogene; NLR family, apoptosis inhibitory protein; NLR family, apoptosis inhibitory protein (NAIP) pseudogene
2.45	0.03542	TNFAIP3	tumor necrosis factor, alpha-induced protein 3
2.45	0.00024	TSPAN15	tetraspanin 15
2.44	0.007085	HEYL	hes-related family bHLH transcription factor with YRPW motif-like; hairy/enhancer-of-split related with YRPW motif-like
2.44	0.014908	PROS1	protein S (alpha); protein S pseudogene (beta)
2.44	0.014358	TCF7L1	transcription factor 7-like 1 (T-cell specific, HMG-box)
2.43	0.017142	AOAH	acyloxyacyl hydrolase (neutrophil)
2.43	0.040776	FAXDC2	fatty acid hydroxylase domain containing 2
2.43	0.007689	PER1	period circadian clock 1; microRNA 6883; period homolog 1 (Drosophila)
2.43	0.002254	PTPRC	protein tyrosine phosphatase, receptor type, C
2.42	0.030426	GAB1	GRB2-associated binding protein 1
2.42	0.044762	RNA5SP482	RNA, 5S ribosomal pseudogene 482
2.42	0.032068	SBF2-AS1	SBF2 antisense RNA 1; novel transcript, antisense to SBF2
2.42	0.006712	SNORA14A	small nucleolar RNA, H/ACA box 14A
2.42	0.001363	TTYH2	tweety family member 2; tweety homolog 2 (Drosophila)
2.41	0.003111	ARNT2	aryl-hydrocarbon receptor nuclear translocator 2
2.41	0.003804	CD163L1	CD163 molecule-like 1
2.41	0.005108	LINC00341	long intergenic non-protein coding RNA 341; spectrin repeat containing, nuclear envelope family member 3
2.4	0.006225	AMOT	angiomotin
2.4	0.047421	C1R	complement component 1, r subcomponent; complement component 1, r subcomponent-like; omplement component 1, r subcomponent-like
2.4	0.028551	MS4A6A	membrane-spanning 4-domains, subfamily A, member 6A
2.4	0.005935	PCSK5	proprotein convertase subtilisin/kexin type 5
2.4	0.000363	SSH3	slingshot protein phosphatase 3; slingshot homolog 3 (Drosophila)
2.4	0.013379	STS	steroid sulfatase (microsomal), isozyme S
2.4	0.00017	SYNGR2	synaptogyrin 2
2.39	0.002672	IGF2R	insulin-like growth factor 2 receptor
2.39	0.000424	LINC01220	long intergenic non-protein coding RNA 1220; novel transcript
2.39	0.00081	SLAMF7	SLAM family member 7
2.39	0.000104	SVILP1	supervillin pseudogene 1; supervillin; supervillin (SVIL) pseudogene
2.38	0.026498	CTSL	cathepsin L; cathepsin L1
2.38	2.7e-05	GLIS3	GLIS family zinc finger 3
2.38	0.000379	HPGDS	hematopoietic prostaglandin D synthase
2.38	0.001419	OSMR	oncostatin M receptor
2.38	0.03205	TOP1P1	topoisomerase (DNA) I pseudogene 1
2.37	0.001186	KDSR	3-ketodihydrosphingosine reductase
2.37	0.010021	P2RX7	purinergic receptor P2X, ligand-gated ion channel, 7
2.37	0.003467	PAM	peptidylglycine alpha-amidating monooxygenase
2.37	0.004526	SCG2	secretogranin II; secretogranin II (chromogranin C)
2.36	0.013103	IGKV1-16	immunoglobulin kappa variable 1-16; immunoglobulin kappa constant
2.36	0.006611	PDGFRA	platelet-derived growth factor receptor, alpha polypeptide; factor interacting with PAPOLA and CPSF1; FIP1 like 1 (S. cerevisiae)
2.36	0.011066	PPAP2A	phosphatidic acid phosphatase type 2A
2.36	0.001574	RP11-295G24.5	putative novel transcript
2.35	0.007167	C11orf63	chromosome 11 open reading frame 63
2.35	0.017317	IFI6	interferon, alpha-inducible protein 6
2.35	0.002119	LOC101927533	uncharacterized LOC101927533; FLJ16124 protein; novel transcript
2.35	0.037173	OAS2	2-5-oligoadenylate synthetase 2, 69/71kDa; 2'-5'-oligoadenylate synthetase 2, 69/71kDa
2.35	0.029807	RNU6-714P	RNA, U6 small nuclear 714, pseudogene
2.35	0.014101	TNFSF13	tumor necrosis factor (ligand) superfamily, member 13; TNFSF12-TNFSF13 readthrough; tumor necrosis factor (ligand) superfamily, member 12
2.34	0.000138	CPA4	carboxypeptidase A4
2.34	0.005543	SUCNR1	succinate receptor 1
2.33	0.001507	ABCC3	ATP-binding cassette, sub-family C (CFTR/MRP), member 3
2.33	0.004418	LOC728084	uncharacterized LOC728084; novel transcript
2.33	0.010681	OSR2	odd-skipped related transciption factor 2; odd-skipped related 2 (Drosophila)
2.33	0.002487	TM4SF19	transmembrane 4 L six family member 19; Tctex1 domain containing 2; TM4SF19-TCTEX1D2 readthrough (NMD candidate); novel TM4SF19-TCTEX1D2 readthrough
2.32	0.02443	ADAMTS7	ADAM metallopeptidase with thrombospondin type 1 motif, 7
2.32	0.011299	GM2A	GM2 ganglioside activator
2.32	0.002033	LITAF	lipopolysaccharide-induced TNF factor
2.32	0.036928	PCDHB14	protocadherin beta 14
2.32	0.049288	SNORD71	small nucleolar RNA, C/D box 71
2.31	0.012425	ACSL1	acyl-CoA synthetase long-chain family member 1
2.31	0.006315	ANTXR2	anthrax toxin receptor 2
2.31	0.006695	ARRB2	arrestin, beta 2
2.31	0.036322	IGSF10	immunoglobulin superfamily, member 10
2.31	0.008812	JUP	junction plakoglobin
2.31	0.016534	KLF9	Kruppel-like factor 9
2.31	0.0192	LILRB5	leukocyte immunoglobulin-like receptor, subfamily B (with TM and ITIM domains), member 5
2.31	0.009369	MITF	microphthalmia-associated transcription factor
2.31	0.04264	PDE10A	phosphodiesterase 10A
2.31	0.010378	SNORD95	small nucleolar RNA, C/D box 95; guanine nucleotide binding protein (G protein), beta polypeptide 2-like 1; small nucleolar RNA, C/D box 96A
2.3	0.017885	C1orf21	chromosome 1 open reading frame 21
2.3	0.014539	LOC100506990	uncharacterized LOC100506990
2.3	0.000602	SNORD13P3	small nucleolar RNA, C/D box 13 pseudogene 3
2.29	0.001943	ABCA1	ATP-binding cassette, sub-family A (ABC1), member 1
2.29	0.044449	CRAT	carnitine O-acetyltransferase; carnitine acetyltransferase
2.29	0.003244	F11R	F11 receptor; novel transcript, TSTD1 - F11R readthrough
2.29	0.03195	NRN1	neuritin 1
2.29	0.047276	TPSB2	tryptase beta 2 (gene/pseudogene); tryptase alpha/beta 1; tryptase beta 2
2.28	0.003024	CD4	CD4 molecule
2.28	0.01614	FAM49A	family with sequence similarity 49, member A
2.28	0.00272	LGALSL	lectin, galactoside-binding-like
2.28	0.023977	POM121L8P	POM121 transmembrane nucleoporin-like 8 pseudogene; POM121 transmembrane nucleoporin-like 1, pseudogene; POM121 transmembrane nucleoporin-like 4 pseudogene; putative POM121-like protein 1-like; POM121 transmembrane nucleoporin-like 9, pseudogene; POM121 membrane glycoprotein-like 7 (rat)
2.28	0.015783	SEMA4A	sema domain, immunoglobulin domain (Ig), transmembrane domain (TM) and short cytoplasmic domain, (semaphorin) 4A
2.28	0.008941	TMEM45A	transmembrane protein 45A
2.28	0.020668	YME1L1	YME1-like 1 ATPase; T cell receptor delta constant; T cell receptor delta variable 3
2.27	0.007907	CBLB	Cbl proto-oncogene B, E3 ubiquitin protein ligase; Cas-Br-M (murine) ecotropic retroviral transforming sequence b
2.26	0.040306	CLMN	calmin (calponin-like, transmembrane)
2.26	0.034926	ENG	endoglin
2.26	0.005664	ENPP4	ectonucleotide pyrophosphatase/phosphodiesterase 4 (putative); ectonucleotide pyrophosphatase/phosphodiesterase 4 (putative function)
2.26	0.009495	GATA6	GATA binding protein 6
2.26	0.041212	TPRG1	tumor protein p63 regulated 1
2.25	0.001562	CYP19A1	cytochrome P450, family 19, subfamily A, polypeptide 1
2.25	0.009832	DUSP1	dual specificity phosphatase 1
2.25	0.048218	HEY1	hes-related family bHLH transcription factor with YRPW motif 1; hairy/enhancer-of-split related with YRPW motif 1
2.25	0.036274	NAMPT	nicotinamide phosphoribosyltransferase; nicotinamide phosphoribosyltransferase-like
2.25	0.004397	VWF	von Willebrand factor
2.24	0.028611	TESK2	testis-specific kinase 2
2.23	0.020366	C1RL	complement component 1, r subcomponent-like; omplement component 1, r subcomponent-like
2.23	0.029299	CSGALNACT1	chondroitin sulfate N-acetylgalactosaminyltransferase 1
2.23	0.042179	HPSE	heparanase
2.23	0.019923	LOC653513	phosphodiesterase 4D interacting protein pseudogene
2.23	0.017997	LPCAT3	lysophosphatidylcholine acyltransferase 3
2.23	0.005201	PALM	paralemmin
2.23	0.003741	ZFP36L2	ZFP36 ring finger protein-like 2; zinc finger protein 36, C3H type-like 2
2.22	0.009517	ST6GALNAC2	ST6 (alpha-N-acetyl-neuraminyl-2,3-beta-galactosyl-1,3)-N-acetylgalactosaminide alpha-2,6-sialyltransferase 2
2.21	0.043699	AF131217.1	novel transcript; uncharacterized LOC102724420; uncharacterized LOC101928011
2.21	6.7e-05	CXorf36	chromosome X open reading frame 36
2.21	0.044879	FILIP1	filamin A interacting protein 1
2.21	0.013188	OR2L1P	olfactory receptor, family 2, subfamily L, member 1 pseudogene
2.21	0.000174	PREX2	phosphatidylinositol-3,4,5-trisphosphate-dependent Rac exchange factor 2
2.2	0.00091	FAM174B	family with sequence similarity 174, member B
2.2	0.004628	HPD	4-hydroxyphenylpyruvate dioxygenase
2.2	0.042466	LAMA4	laminin, alpha 4
2.19	0.020658	ADPGK-AS1	ADPGK antisense RNA 1; novel transcript, antisense to ADPGK
2.19	0.021308	ARHGAP20	Rho GTPase activating protein 20
2.19	0.003115	DLL4	delta-like 4 (Drosophila)
2.19	0.033117	GALNT16	polypeptide N-acetylgalactosaminyltransferase 16; UDP-N-acetyl-alpha-D-galactosamine:polypeptide N-acetylgalactosaminyltransferase-like 1
2.19	0.015863	GHR	growth hormone receptor
2.19	0.029517	HLA-DPB1	major histocompatibility complex, class II, DP beta 1
2.19	0.012373	NID1	nidogen 1
2.18	0.026167	MIR1205	microRNA 1205
2.18	0.033645	NCF4	neutrophil cytosolic factor 4, 40kDa
2.17	0.00788	CLU	clusterin
2.17	0.004464	FBLN1	fibulin 1
2.17	0.021567	IRF2	interferon regulatory factor 2
2.17	0.000569	NEDD4L	neural precursor cell expressed, developmentally down-regulated 4-like, E3 ubiquitin protein ligase
2.17	0.035669	RNU6-226P	RNA, U6 small nuclear 226, pseudogene
2.17	0.036986	RNU6-876P	RNA, U6 small nuclear 876, pseudogene
2.16	0.004834	AQPEP	laeverin
2.16	0.021972	KREMEN1	kringle containing transmembrane protein 1
2.16	0.026004	LGALS9B	lectin, galactoside-binding, soluble, 9B
2.16	0.005418	LRRC32	leucine rich repeat containing 32
2.16	0.008738	SORT1	sortilin 1
2.15	0.033305	EVI2A	ecotropic viral integration site 2A
2.15	0.008814	PRKXP1	protein kinase, X-linked, pseudogene 1
2.15	0.042252	SNORD91B	small nucleolar RNA, C/D box 91B
2.14	0.03777	B3GNT2	UDP-GlcNAc:betaGal beta-1,3-N-acetylglucosaminyltransferase 2
2.14	0.033004	CCND2	cyclin D2; G1/S-specific cyclin-D2
2.14	0.021829	FAIM3	Fas apoptotic inhibitory molecule 3
2.14	0.035629	HSD17B11	hydroxysteroid (17-beta) dehydrogenase 11
2.14	0.000266	RAI2	retinoic acid induced 2
2.14	0.022521	RP11-305L7.6	novel transcript
2.13	0.010463	ADAP2	ArfGAP with dual PH domains 2
2.13	0.041622	CPZ	carboxypeptidase Z; G protein-coupled receptor 78
2.13	0.033653	ISM1	isthmin 1, angiogenesis inhibitor; chromosome 20 open reading frame 82
2.13	0.01613	MIR499A	microRNA 499a; microRNA 499b
2.13	0.005645	TLR1	toll-like receptor 1
2.13	0.017882	TNMD	tenomodulin
2.12	0.033507	AC090617.1	novel transcript, antisense to SMG6
2.12	0.002664	EVA1C	eva-1 homolog C (C. elegans); novel transcript; chromosome 21 open reading frame 63 (C21orf63) pseudogene
2.12	0.017927	IL10	interleukin 10
2.12	0.023191	IL13RA1	interleukin 13 receptor, alpha 1
2.12	0.027877	LOC100505534	uncharacterized LOC100505534; novel transcript
2.12	0.002899	MIR1247	microRNA 1247; DIO3 opposite strand/antisense RNA (head to head); DIO3 opposite strand (non-protein coding)
2.12	0.010747	NBPF25P	neuroblastoma breakpoint family, member 25, pseudogene; notch 2 N-terminal like; neurogenic locus notch homolog protein 2-like; Notch homolog 2 (Drosophila) N-terminal like
2.12	0.003593	PRNP	prion protein
2.12	3.4e-05	PTGER3	prostaglandin E receptor 3 (subtype EP3)
2.12	0.01506	SNX29	sorting nexin 29; uncharacterized LOC101929304; novel protein
2.12	0.038125	TAPBPL	TAP binding protein-like
2.11	0.003938	CSF1	colony stimulating factor 1 (macrophage)
2.11	0.012347	FCGR2A	Fc fragment of IgG, low affinity IIa, receptor (CD32)
2.11	0.0279	IL10RB	interleukin 10 receptor, beta; novel protein
2.11	0.023184	MEF2C	myocyte enhancer factor 2C
2.11	0.017437	TMEM86A	transmembrane protein 86A
2.1	7.7e-05	FGD4	FYVE, RhoGEF and PH domain containing 4
2.1	0.026969	LPPR4	lipid phosphate phosphatase-related protein type 4; plasticity related gene 1 (PRG1)
2.1	0.041021	RP1-142L7.5	novel transcript
2.1	0.000348	SDK1	sidekick cell adhesion molecule 1; sidekick homolog 1, cell adhesion molecule (chicken)
2.1	0.007388	SLC12A7	solute carrier family 12 (potassium/chloride transporter), member 7; solute carrier family 12 (potassium/chloride transporters), member 7
2.1	0.037755	SLC37A2	solute carrier family 37 (glucose-6-phosphate transporter), member 2; solute carrier family 37 (glycerol-3-phosphate transporter), member 2
2.1	0.01804	SNX10	sorting nexin 10
2.09	0.014251	EPSTI1	epithelial stromal interaction 1 (breast)
2.09	0.005087	FZD4	frizzled class receptor 4; frizzled homolog 4 (Drosophila)
2.09	0.011472	MAOB	monoamine oxidase B
2.09	0.029665	NOTCH2NL	notch 2 N-terminal like; Notch homolog 2 (Drosophila) N-terminal like
2.09	0.013166	SHC2	SHC (Src homology 2 domain containing) transforming protein 2
2.09	0.010007	SLC27A2	solute carrier family 27 (fatty acid transporter), member 2
2.09	0.021735	STON2	stonin 2
2.09	0.003456	SYK	spleen tyrosine kinase
2.08	0.007259	AC019117.2	novel transcript
2.08	0.040903	DHRS7B	dehydrogenase/reductase (SDR family) member 7B; dehydrogenase/reductase (SDR family) member 7
2.08	0.007843	INSR	insulin receptor
2.08	0.039973	RNU12	RNA, U12 small nuclear
2.07	0.031499	ARID5A	AT rich interactive domain 5A (MRF1-like)
2.07	0.001071	BCL3	B-cell CLL/lymphoma 3; microRNA 8085
2.07	0.029072	OTUD1	OTU deubiquitinase 1; OTU domain containing 1
2.07	0.004772	SLAMF6	SLAM family member 6
2.07	0.020044	SOCS2-AS1	SOCS2 antisense RNA 1; novel transcript, antisense to SOCS2
2.07	0.004633	TMEM30B	transmembrane protein 30B
2.06	0.008508	KCNA6	potassium voltage-gated channel, shaker-related subfamily, member 6; polypeptide N-acetylgalactosaminyltransferase 8; UDP-N-acetyl-alpha-D-galactosamine:polypeptide N-acetylgalactosaminyltransferase 8
2.06	0.01215	LINC00428	long intergenic non-protein coding RNA 428; putative novel transcript
2.06	0.011206	MED13L	mediator complex subunit 13-like
2.06	0.049756	MMP19	matrix metallopeptidase 19
2.06	0.015834	SCG5	secretogranin V (7B2 protein)
2.06	0.001181	TSPAN11	tetraspanin 11
2.06	0.00073	ZNF423	zinc finger protein 423
2.05	0.003888	CAPN3	calpain 3, (p94); novel transcript
2.05	0.006828	CPD	carboxypeptidase D
2.05	0.015524	DSC2	desmocollin 2
2.05	0.034381	GDF15	growth differentiation factor 15
2.05	0.009651	ICAM2	intercellular adhesion molecule 2
2.05	0.035748	IL34	interleukin 34
2.05	0.017574	MANSC1	MANSC domain containing 1
2.05	0.000357	NPC1	Niemann-Pick disease, type C1
2.05	0.029765	RNU6ATAC27P	RNA, U6atac small nuclear 27, pseudogene
2.04	0.0181	AC130689.5	putative novel transcript, sense intronic to SMG6
2.04	0.01526	ARHGAP17	Rho GTPase activating protein 17
2.04	0.00072	INPP5D	inositol polyphosphate-5-phosphatase, 145kDa
2.04	0.049676	LMO3	LIM domain only 3 (rhombotin-like 2)
2.04	0.001565	MAOA	monoamine oxidase A
2.04	0.011335	MT1M	metallothionein 1M
2.04	0.033703	NMI	N-myc (and STAT) interactor
2.04	0.00659	PKIG	protein kinase (cAMP-dependent, catalytic) inhibitor gamma
2.04	0.008613	PLN	phospholamban
2.04	0.047884	RNU11	RNA, U11 small nuclear
2.03	0.024713	CA11	carbonic anhydrase XI
2.03	0.008158	HLA-E	major histocompatibility complex, class I, E; major histocompatibility complex class I E
2.03	0.023052	IFIT2	interferon-induced protein with tetratricopeptide repeats 2
2.03	0.021568	IFNGR1	interferon gamma receptor 1
2.03	0.014507	LOC101927420	uncharacterized LOC101927420; novel transcript, antisense to DMTF1
2.03	0.021727	MBNL3	muscleblind-like splicing regulator 3; muscleblind-like 3 (Drosophila)
2.03	0.03433	PLD1	phospholipase D1, phosphatidylcholine-specific
2.03	0.001622	PTPRG	protein tyrosine phosphatase, receptor type, G
2.03	0.005904	SORBS1	sorbin and SH3 domain containing 1
2.03	0.008363	ZCCHC24	zinc finger, CCHC domain containing 24
2.02	0.014221	HCK	HCK proto-oncogene, Src family tyrosine kinase; hemopoietic cell kinase
2.02	0.006133	LOC644794	uncharacterized LOC644794; novel transcript
2.02	0.014014	PFKFB3	6-phosphofructo-2-kinase/fructose-2,6-biphosphatase 3
2.02	0.012935	SNORD89	small nucleolar RNA, C/D box 89; ring finger protein 149
2.02	0.002891	ZCCHC2	zinc finger, CCHC domain containing 2
2.01	0.000128	CEBPA	CCAAT/enhancer binding protein (C/EBP), alpha
2.01	0.026781	GAS1	growth arrest-specific 1
2.01	0.044813	GIMAP7	GTPase, IMAP family member 7
2.01	0.000959	PCDHB6	protocadherin beta 6
2.01	0.024575	RNU6-981P	RNA, U6 small nuclear 981, pseudogene
2.01	0.004578	SNX18	sorting nexin 18
-2.01	0.036343	AADAT	aminoadipate aminotransferase
-2.01	0.004614	CFL2	cofilin 2 (muscle)
-2.01	0.021179	MNAT1	MNAT CDK-activating kinase assembly factor 1; menage a trois homolog 1, cyclin H assembly factor (Xenopus laevis)
-2.02	0.003239	PALLD	palladin, cytoskeletal associated protein
-2.03	0.0213	ANKLE2	ankyrin repeat and LEM domain containing 2
-2.03	0.046906	ATP1B1	ATPase, Na+/K+ transporting, beta 1 polypeptide
-2.04	0.001268	LANCL2	LanC lantibiotic synthetase component C-like 2 (bacterial)
-2.04	0.030984	PFDN2	prefoldin subunit 2
-2.04	0.020136	TSEN15	TSEN15 tRNA splicing endonuclease subunit; tRNA splicing endonuclease 15 homolog (S. cerevisiae)
-2.05	0.001934	SEC61G	Sec61 gamma subunit
-2.07	0.007696	CCZ1	CCZ1 vacuolar protein trafficking and biogenesis associated homolog (S. cerevisiae); CCZ1 vacuolar protein trafficking and biogenesis associated homolog B (S. cerevisiae); novel pseudogene; chromosome 7 open reading frame 28A; CCZ1 vacuolar protein trafficking and biogenesis associated homolog (S. cerevisiae) family pseudogene
-2.07	0.039963	CRIM1	cysteine rich transmembrane BMP regulator 1 (chordin-like); uncharacterized LOC101929500
-2.07	0.029134	PHTF2	putative homeodomain transcription factor 2
-2.07	0.006928	RAB39B	RAB39B, member RAS oncogene family
-2.07	0.021126	SLC2A1	solute carrier family 2 (facilitated glucose transporter), member 1
-2.08	0.001842	GLI1	GLI family zinc finger 1
-2.08	0.022136	INTS7	integrator complex subunit 7
-2.08	0.009182	MED8	mediator complex subunit 8
-2.08	0.041345	MRPL24	mitochondrial ribosomal protein L24
-2.08	0.024524	SNORD123	small nucleolar RNA, C/D box 123
-2.09	0.006203	GPR180	G protein-coupled receptor 180
-2.1	0.016278	CLTCL1	clathrin, heavy chain-like 1
-2.1	0.049604	SNORD6	small nucleolar RNA, C/D box 6; TATA box binding protein (TBP)-associated factor, RNA polymerase I, D, 41kDa; small nucleolar RNA, H/ACA box 8
-2.1	0.003739	ZNF229	zinc finger protein 229; novel transcript; ZFP28 zinc finger protein
-2.11	0.018183	FTSJ1	FtsJ RNA methyltransferase homolog 1 (E. coli); FtsJ homolog 1 (E. coli)
-2.11	0.001709	LOC100287497	uncharacterized LOC100287497; uncharacterized LOC100287934; uncharacterized LOC101930657; novel transcript
-2.11	0.016376	PPIAL4B	peptidylprolyl isomerase A (cyclophilin A)-like 4B
-2.11	0.025237	SNORD58C	small nucleolar RNA, C/D box 58C; ribosomal protein L17; small nucleolar RNA, C/D box 58B; small nucleolar RNA, C/D box 58A
-2.11	0.032911	WWC2	WW and C2 domain containing 2; claudin 22
-2.12	0.028363	ARMCX4	armadillo repeat containing, X-linked 4
-2.12	0.004487	MIR10A	microRNA 10a; novel transcript, sense intronic to HOXB3
-2.12	0.002514	STARD13	StAR-related lipid transfer (START) domain containing 13
-2.12	0.049627	TENM4	teneurin transmembrane protein 4; odz, odd Oz/ten-m homolog 4 (Drosophila)
-2.13	0.017594	DCLK2	doublecortin-like kinase 2
-2.13	0.036036	MURC	muscle-related coiled-coil protein
-2.14	0.021247	CHN1	chimerin 1; chimerin (chimaerin) 1
-2.14	0.025484	THAP3	THAP domain containing, apoptosis associated protein 3
-2.15	0.017484	MAP1B	microtubule-associated protein 1B
-2.15	0.021693	PPP2R3A	protein phosphatase 2, regulatory subunit B, alpha; protein phosphatase 2 (formerly 2A), regulatory subunit B'', alpha
-2.15	0.004352	TANGO6	transport and golgi organization 6 homolog (Drosophila)
-2.16	0.043366	PFKP	phosphofructokinase, platelet
-2.16	0.000272	TRIM59	tripartite motif containing 59; tripartite motif-containing 59
-2.17	0.041272	AVEN	apoptosis, caspase activation inhibitor
-2.17	0.038543	NAV3	neuron navigator 3
-2.18	0.032073	GNB4	guanine nucleotide binding protein (G protein), beta polypeptide 4
-2.19	0.031578	SKIL	SKI-like proto-oncogene; SKI-like oncogene
-2.2	0.035013	ZNF671	zinc finger protein 671
-2.21	0.008122	DRP2	dystrophin related protein 2
-2.23	0.014389	GALNT10	polypeptide N-acetylgalactosaminyltransferase 10; UDP-N-acetyl-alpha-D-galactosamine:polypeptide N-acetylgalactosaminyltransferase 10 (GalNAc-T10)
-2.23	0.041774	PSMD2	proteasome (prosome, macropain) 26S subunit, non-ATPase, 2
-2.24	0.000962	KCNMA1	potassium large conductance calcium-activated channel, subfamily M, alpha member 1
-2.26	0.049984	MRPL22	mitochondrial ribosomal protein L22
-2.26	0.0142	PLOD2	procollagen-lysine, 2-oxoglutarate 5-dioxygenase 2
-2.26	0.022466	USP32P2	ubiquitin specific peptidase 32 pseudogene 2; novel transcript
-2.27	0.010551	FAM98A	family with sequence similarity 98, member A
-2.27	0.036967	NEK7	NIMA-related kinase 7; NIMA (never in mitosis gene a)-related kinase 7
-2.27	0.006506	OPCML	opioid binding protein/cell adhesion molecule-like
-2.27	0.037653	OR10J5	olfactory receptor, family 10, subfamily J, member 5
-2.28	0.042863	CSRP2	cysteine and glycine-rich protein 2
-2.28	0.001845	GLIPR2	GLI pathogenesis-related 2
-2.28	0.003498	HSPA13	heat shock protein 70kDa family, member 13
-2.28	0.034117	RNU5E-7P	RNA, U5E small nuclear 7, pseudogene
-2.29	0.034931	TRAPPC3L	trafficking protein particle complex 3-like; BET3 like (S. cerevisiae)
-2.3	0.014137	MAMLD1	mastermind-like domain containing 1
-2.32	0.013253	PSPH	phosphoserine phosphatase
-2.32	0.034659	SNORD18C	small nucleolar RNA, C/D box 18C; ribosomal protein L4; small nucleolar RNA, C/D box 16; small nucleolar RNA, C/D box 18A; small nucleolar RNA, C/D box 18B
-2.33	0.00272	SCN8A	sodium channel, voltage gated, type VIII, alpha subunit
-2.36	0.0002	RNU6-1283P	RNA, U6 small nuclear 1283, pseudogene
-2.37	0.034191	ADAMTS6	ADAM metallopeptidase with thrombospondin type 1 motif, 6
-2.37	0.003882	IGF2BP1	insulin-like growth factor 2 mRNA binding protein 1
-2.37	0.040169	RNA5SP70	RNA, 5S ribosomal pseudogene 70
-2.37	0.007062	STARD5	StAR-related lipid transfer (START) domain containing 5
-2.38	0.01035	PRKCA	protein kinase C, alpha
-2.38	0.024278	SCUBE3	signal peptide, CUB domain, EGF-like 3; novel EGF-like and CUB domain protein similar to mouse signal peptide, CUB domain, EGF-like 1 (Scube1) and mouse and human CEGP1
-2.39	0.006894	PPME1	protein phosphatase methylesterase 1
-2.39	0.005232	TRIM6	tripartite motif containing 6; TRIM6-TRIM34 readthrough; tripartite motif containing 34; tripartite motif-containing 34; TRIM6-TRIM34 readthrough transcript; tripartite motif-containing 6
-2.39	0.016672	UCK2	uridine-cytidine kinase 2; microRNA 3658
-2.4	0.004567	HOXB2	homeobox B2
-2.4	0.013913	WNK4	WNK lysine deficient protein kinase 4
-2.41	0.002344	MT-TL2	mitochondrially encoded tRNA leucine 2 (CUN)
-2.41	0.008987	PDLIM7	PDZ and LIM domain 7 (enigma)
-2.41	0.010827	SGCD	sarcoglycan, delta (35kDa dystrophin-associated glycoprotein)
-2.41	0.025927	TMPO	thymopoietin
-2.43	0.036589	C18orf54	chromosome 18 open reading frame 54
-2.43	0.000967	DGKI	diacylglycerol kinase, iota
-2.43	0.008181	RAP1GDS1	RAP1, GTP-GDP dissociation stimulator 1
-2.43	0.002447	RP6-99M1.2	novel transcript
-2.45	0.026215	DTD1	D-tyrosyl-tRNA deacylase 1; D-tyrosyl-tRNA deacylase 1 homolog (S. cerevisiae)
-2.45	0.023019	MIR181B1	microRNA 181b-1
-2.46	0.049917	SEMA7A	semaphorin 7A, GPI membrane anchor (John Milton Hagen blood group); Semaphorin-7A
-2.47	0.021953	PTPN14	protein tyrosine phosphatase, non-receptor type 14
-2.47	0.001453	SPIN4	spindlin family, member 4
-2.49	0.000937	GLRB	glycine receptor, beta
-2.5	0.013241	ALDH1B1	aldehyde dehydrogenase 1 family, member B1
-2.5	0.02267	FAM25A	family with sequence similarity 25, member A; family with sequence similarity 25, member C; family with sequence similarity 25, member G; novel transcript
-2.5	0.023088	LINC00862	long intergenic non-protein coding RNA 862; small integral membrane protein 16
-2.51	0.008136	NT5DC2	5-nucleotidase domain containing 2; 5'-nucleotidase domain containing 2
-2.52	0.021601	LOXL2	lysyl oxidase-like 2
-2.53	0.002663	EPG5	ectopic P-granules autophagy protein 5 homolog (C. elegans)
-2.54	0.000294	UBL3	ubiquitin-like 3
-2.56	0.01742	F2R	coagulation factor II (thrombin) receptor
-2.57	0.038385	CENPN	centromere protein N
-2.57	0.009561	INPP4B	inositol polyphosphate-4-phosphatase, type II, 105kDa
-2.57	0.018851	SIX4	SIX homeobox 4
-2.59	0.012937	EZR	ezrin; ROS proto-oncogene 1 , receptor tyrosine kinase
-2.59	0.04007	HOMER1	homer homolog 1 (Drosophila)
-2.6	0.030958	KDELR3	KDEL (Lys-Asp-Glu-Leu) endoplasmic reticulum protein retention receptor 3
-2.6	0.022495	MIAT	myocardial infarction associated transcript (non-protein coding)
-2.61	0.00218	UCHL1	ubiquitin carboxyl-terminal esterase L1 (ubiquitin thiolesterase)
-2.62	0.028696	SLC38A1	solute carrier family 38, member 1
-2.64	0.017454	PPP1R3C	protein phosphatase 1, regulatory subunit 3C; protein phosphatase 1, regulatory (inhibitor) subunit 3C
-2.64	0.002361	SIPA1L1	signal-induced proliferation-associated 1 like 1; Signal-induced proliferation-associated 1-like protein 1
-2.65	0.034103	AC007879.7	putative novel transcript
-2.65	0.038302	LOC389906	zinc finger protein 839 pseudogene; uncharacterized LOC441528; novel protein; novel transcript; zinc finger protein 839-like
-2.65	0.006317	PLEKHA2	pleckstrin homology domain containing, family A (phosphoinositide binding specific) member 2
-2.65	0.014537	SLC4A4	solute carrier family 4 (sodium bicarbonate cotransporter), member 4; solute carrier family 4, sodium bicarbonate cotransporter, member 4
-2.66	0.034717	FAM196B	family with sequence similarity 196, member B
-2.67	0.019028	CTHRC1	collagen triple helix repeat containing 1
-2.7	0.000306	GDF5	growth differentiation factor 5
-2.71	0.001055	BMPR1B	bone morphogenetic protein receptor, type IB
-2.73	0.040642	F3	coagulation factor III (thromboplastin, tissue factor)
-2.74	0.010637	NTM	neurotrimin; neurotrimin-like
-2.75	0.027108	GNG11	guanine nucleotide binding protein (G protein), gamma 11
-2.77	0.018513	ATP10A	ATPase, class V, type 10A
-2.77	0.000135	SSX2IP	synovial sarcoma, X breakpoint 2 interacting protein
-2.81	0.001742	DDAH1	dimethylarginine dimethylaminohydrolase 1
-2.82	0.037885	MIR23A	microRNA 23a; uncharacterized LOC284454; microRNA 24-2; novel transcript
-2.82	0.003325	RP11-79P5.2	novel transcript
-2.83	0.02941	ZFP69B	ZFP69 zinc finger protein B
-2.85	0.007	CMC2	C-x(9)-C motif containing 2; COX assembly mitochondrial protein 2 homolog (S. cerevisiae)
-2.85	0.031459	DOCK10	dedicator of cytokinesis 10
-2.87	0.000472	BNC1	basonuclin 1
-2.87	0.002503	PMAIP1	phorbol-12-myristate-13-acetate-induced protein 1
-2.88	0.011214	RNU6-853P	RNA, U6 small nuclear 853, pseudogene
-2.89	0.007252	CDH13	cadherin 13; cadherin 13, H-cadherin (heart)
-2.89	0.002813	SDC1	syndecan 1
-2.9	0.023013	RP11-11N9.4	novel transcript
-2.9	0.00184	TMEM171	transmembrane protein 171
-2.92	0.00525	DCBLD1	discoidin, CUB and LCCL domain containing 1
-2.92	0.002155	MATN3	matrilin 3
-2.94	0.009238	MMP16	matrix metallopeptidase 16 (membrane-inserted)
-2.94	0.028655	RP11-180C1.1	novel protein
-2.99	0.023878	BRIP1	BRCA1 interacting protein C-terminal helicase 1
-3	0.022021	MIR494	microRNA 494
-3	0.014812	TGFBI	transforming growth factor, beta-induced, 68kDa
-3.01	0.013999	CAP2	CAP, adenylate cyclase-associated protein, 2 (yeast)
-3.02	0.002784	STARD4	StAR-related lipid transfer (START) domain containing 4
-3.06	0.009695	FGF2	fibroblast growth factor 2 (basic)
-3.06	0.005416	MIR31HG	MIR31 host gene (non-protein coding); novel transcript
-3.06	0.002218	TEK	TEK tyrosine kinase, endothelial
-3.07	0.008806	SNORD114-2	small nucleolar RNA, C/D box 114-2
-3.13	0.032388	LOXL3	lysyl oxidase-like 3
-3.13	0.045065	MIR221	microRNA 221
-3.14	0.004784	MLLT11	myeloid/lymphoid or mixed-lineage leukemia (trithorax homolog, Drosophila); translocated to, 11
-3.18	0.003115	CENPV	centromere protein V
-3.2	0.012474	SNORD114-10	small nucleolar RNA, C/D box 114-10
-3.2	0.012055	TENM3	teneurin transmembrane protein 3
-3.22	0.025094	COL8A1	collagen, type VIII, alpha 1
-3.23	0.005606	RASGRP1	RAS guanyl releasing protein 1 (calcium and DAG-regulated)
-3.26	0.00408	LRRC17	leucine rich repeat containing 17
-3.28	0.00537	P4HA3	prolyl 4-hydroxylase, alpha polypeptide III
-3.28	0.003432	TOX	thymocyte selection-associated high mobility group box
-3.3	0.018681	GLYATL2	glycine-N-acyltransferase-like 2
-3.3	0.005054	HS3ST3A1	heparan sulfate (glucosamine) 3-O-sulfotransferase 3A1
-3.31	0.006314	TNFRSF9	tumor necrosis factor receptor superfamily, member 9
-3.32	0.01079	RCAN3	RCAN family member 3
-3.33	0.011444	MIR196B	microRNA 196b; homeobox A9
-3.33	0.007854	PRPS1	phosphoribosyl pyrophosphate synthetase 1
-3.35	0.022361	NET1	neuroepithelial cell transforming 1
-3.36	0.018859	SLC9A7	solute carrier family 9, subfamily A (NHE7, cation proton antiporter 7), member 7
-3.38	0.029542	INHBA	inhibin, beta A
-3.38	0.027774	NUAK1	NUAK family, SNF1-like kinase, 1
-3.39	0.017938	OSBPL6	oxysterol binding protein-like 6
-3.45	0.0093	GDF6	growth differentiation factor 6
-3.45	0.013577	RNA5SP385	RNA, 5S ribosomal pseudogene 385
-3.5	0.002699	MT-TG	mitochondrially encoded tRNA glycine
-3.54	0.013904	MT-TR	mitochondrially encoded tRNA arginine
-3.55	0.03599	AK5	adenylate kinase 5
-3.58	0.02186	CASS4	Cas scaffolding protein family member 4
-3.59	0.011278	LINC00607	long intergenic non-protein coding RNA 607; novel transcript
-3.6	0.012531	STC2	stanniocalcin 2
-3.71	0.002008	APCDD1L-AS1	APCDD1L antisense RNA 1 (head to head); novel transcript
-3.74	0.006263	PLCB4	phospholipase C, beta 4
-3.82	0.000993	PPAPDC1A	phosphatidic acid phosphatase type 2 domain containing 1A
-3.82	0.002782	SLC9A7	solute carrier family 9, subfamily A (NHE7, cation proton antiporter 7), member 7; solute carrier family 9 (sodium/hydrogen exchanger), member 7
-3.93	0.037152	MIR199A2	microRNA 199a-2; microRNA 214; DNM3 opposite strand/antisense RNA; microRNA 3120; novel transcript
-3.95	0.01804	FHOD3	formin homology 2 domain containing 3
-4.02	0.039132	MN1	meningioma (disrupted in balanced translocation) 1
-4.04	0.007119	APCDD1L	adenomatosis polyposis coli down-regulated 1-like
-4.12	0.008492	SGCG	sarcoglycan, gamma (35kDa dystrophin-associated glycoprotein)
-4.15	0.000766	RP11-308B5.2	novel transcript
-4.2	0.027597	AP000695.6	putative novel transcript
-4.29	0.046812	KCNK2	potassium channel, subfamily K, member 2
-4.43	0.046586	LGR4	leucine-rich repeat containing G protein-coupled receptor 4; leucine-rich repeat-containing G protein-coupled receptor 4
-4.44	0.015799	EHD3	EH-domain containing 3
-4.44	0.020671	GALNT5	polypeptide N-acetylgalactosaminyltransferase 5; UDP-N-acetyl-alpha-D-galactosamine:polypeptide N-acetylgalactosaminyltransferase 5 (GalNAc-T5)
-4.45	0.005269	MICAL2	microtubule associated monooxygenase, calponin and LIM domain containing 2; microtubule associated monoxygenase, calponin and LIM domain containing 2
-4.54	0.004611	PAMR1	peptidase domain containing associated with muscle regeneration 1
-4.65	0.03825	AP000695.4	putative novel transcript
-4.7	0.028425	KCNH1	potassium voltage-gated channel, subfamily H (eag-related), member 1
-4.83	0.009913	FZD2	frizzled class receptor 2; frizzled family receptor 2
-4.85	0.023438	CDK15	cyclin-dependent kinase 15
-4.85	0.003209	SMYD3	SET and MYND domain containing 3
-4.89	0.002871	SKP2	S-phase kinase-associated protein 2, E3 ubiquitin protein ligase; S-phase kinase-associated protein 2 (p45)
-4.9	0.014856	GFRA1	GDNF family receptor alpha 1
-4.94	0.049149	CTD-2207P18.2	novel transcript
-4.94	1.4e-05	FRMPD4	FERM and PDZ domain containing 4
-4.94	0.040353	MIR450A1	microRNA 450a-1
-5.07	0.009238	NETO1	neuropilin (NRP) and tolloid (TLL)-like 1
-5.09	0.010421	SMYD3-IT1	SMYD3 intronic transcript 1 (non-protein coding); putative novel transcript
-5.17	0.001212	GPR126	G protein-coupled receptor 126
-5.32	0.005048	POPDC3	popeye domain containing 3
-5.62	0.00353	RP11-265D17.2	novel transcript
-5.71	0.00109	FOXD1	forkhead box D1
-5.89	0.023309	MIR1245A	microRNA 1245a; microRNA 1245b; collagen, type III, alpha 1
-5.92	0.033111	FGF5	fibroblast growth factor 5
-6.14	0.005305	COL10A1	collagen, type X, alpha 1
-6.23	0.010703	WISP1	WNT1 inducible signaling pathway protein 1
-6.32	8.4e-05	PDGFC	platelet derived growth factor C
-6.37	0.049205	SLC38A4	solute carrier family 38, member 4
-6.45	0.010494	DIAPH3	diaphanous-related formin 3; diaphanous homolog 3 (Drosophila)
-6.63	0.002674	LOC101927885	uncharacterized LOC101927885; novel transcript
-6.7	0.002179	GPAM	glycerol-3-phosphate acyltransferase, mitochondrial
-7.08	0.013091	MIR503HG	MIR503 host gene (non-protein coding); microRNA 424; novel transcript
-7.32	0.013861	RP5-1172A22.1	putative novel transcript
-7.39	0.024466	SERTAD4	SERTA domain containing 4
-7.71	0.003875	RAB3B	RAB3B, member RAS oncogene family
-7.79	0.000174	NRG1	neuregulin 1
-7.85	0.002548	MBOAT2	membrane bound O-acyltransferase domain containing 2
-8.17	0.039575	MIR542	microRNA 542
-9.06	0.001873	RP11-123O22.1	novel transcript.
-9.78	0.001604	TPM1	tropomyosin 1 (alpha)
-11.13	0.045446	B3GALT2	UDP-Gal:betaGlcNAc beta 1,3-galactosyltransferase, polypeptide 2
-11.8	0.018351	DACT1	dishevelled-binding antagonist of beta-catenin 1; dapper, antagonist of beta-catenin, homolog 1 (Xenopus laevis)
-11.98	0.01748	TENM2	teneurin transmembrane protein 2
-11.98	0.000177	WNT5A	wingless-type MMTV integration site family, member 5A
-14.72	0.018636	RP11-244F12.2	novel transcript, antisense to TPM1
-16.72	0.000615	PCDH9	protocadherin 9
-16.81	0.026542	MIR503	microRNA 503
-27.35	0.000848	F2RL2	coagulation factor II (thrombin) receptor-like 2
-42.27	0.000425	DSP	desmoplakin
-53.27	3.8e-05	CDH2	cadherin 2, type 1, N-cadherin (neuronal)

## Sheet: P0-P4
Fold Change (linear) (P0 vs. P4)	ANOVA p-value (P0 vs. P4)	Gene Symbol	Description
129.56	0.001057	STEAP4	STEAP family member 4
98.11	0.001649	PRG4	proteoglycan 4
83.94	6e-06	HLA-DRA	major histocompatibility complex, class II, DR alpha; major histocompatibility complex, class II, DQ alpha 1
74.38	1.1e-05	CHI3L1	chitinase 3-like 1 (cartilage glycoprotein-39)
54.59	0.000167	A2M	alpha-2-macroglobulin; histone deacetylase 1
51.12	4e-05	LYZ	lysozyme
49.83	0.000219	GPC3	glypican 3
47.16	0.001375	APOD	apolipoprotein D
44.31	0.001033	MPEG1	macrophage expressed 1
42.17	0.000732	C3	complement component 3
39.82	0.000173	ANGPT2	angiopoietin 2
39.25	0.00781	FGL2	fibrinogen-like 2
38.84	4e-05	TYROBP	TYRO protein tyrosine kinase binding protein
37	0.001049	ABCA6	ATP-binding cassette, sub-family A (ABC1), member 6
36.98	5.8e-05	PLA2G7	phospholipase A2, group VII (platelet-activating factor acetylhydrolase, plasma)
35.84	8e-05	LAPTM5	lysosomal protein transmembrane 5; lysosomal multispanning membrane protein 5
27.36	0.000407	SOD3	superoxide dismutase 3, extracellular
26.97	0.019019	RP11-392O17.1	novel transcript
26.88	0.000704	CLIC6	chloride intracellular channel 6
26.39	0.000159	FCER1G	Fc fragment of IgE, high affinity I, receptor for; gamma polypeptide
25.79	0.004814	ITGA8	integrin, alpha 8
25.76	0.002606	CD163	CD163 molecule
25.7	0.000391	FPR3	formyl peptide receptor 3
25.45	2.1e-05	MRC1	mannose receptor, C type 1
25.19	0.000215	CYBB	cytochrome b-245, beta polypeptide
25.09	0.002737	CXCL14	chemokine (C-X-C motif) ligand 14
24.83	0.000787	ABCA9	ATP-binding cassette, sub-family A (ABC1), member 9
24.16	0.000658	XPNPEP2	X-prolyl aminopeptidase (aminopeptidase P) 2, membrane-bound
23.01	0.007296	F13A1	coagulation factor XIII, A1 polypeptide
22.37	0.000546	GPR133	G protein-coupled receptor 133
22.1	0.002296	KIAA1324L	KIAA1324-like
20.96	0.002215	CD14	CD14 molecule
20.6	0.002078	CXCL12	chemokine (C-X-C motif) ligand 12; chemokine (C-X-C motif) ligand 12 (stromal cell-derived factor 1)
19.6	0.000316	AP001434.2	putative novel transcript
19.34	0.000583	EGFL6	EGF-like-domain, multiple 6
19.28	0.003282	CFD	complement factor D (adipsin)
19.16	0.000762	FMO1	flavin containing monooxygenase 1
18.78	0.00308	SPP1	secreted phosphoprotein 1
18.39	0.002433	RARRES1	retinoic acid receptor responder (tazarotene induced) 1
17.91	0.001279	VCAM1	vascular cell adhesion molecule 1
17.66	0.006459	ADH1B	alcohol dehydrogenase 1B (class I), beta polypeptide
17.32	0.005596	CPXM1	carboxypeptidase X (M14 family), member 1
16.91	0.003118	FMOD	fibromodulin
16.88	0.000974	AIF1	allograft inflammatory factor 1
15.87	0.004749	OSR1	odd-skipped related transciption factor 1; odd-skipped related 1 (Drosophila)
15.54	0.000325	PRELP	proline/arginine-rich end leucine-rich repeat protein
15.23	0.001042	SERPINB3	serpin peptidase inhibitor, clade B (ovalbumin), member 3
15	1.3e-05	HLA-DRB3	major histocompatibility complex, class II, DR beta 3; major histocompatibility complex, class II, DR beta 1; HLA class II histocompatibility antigen, DRB1-10 beta chain-like; major histocompatibility complex, class II, DR beta 5; major histocompatibility complex, class II, DR beta 4
14.97	0.001538	FUCA1	fucosidase, alpha-L- 1, tissue
14.81	6.2e-05	MT1G	metallothionein 1G
13.8	0.004	SNED1	sushi, nidogen and EGF-like domains 1
13.65	0.002465	PDK4	pyruvate dehydrogenase kinase, isozyme 4
13.46	0.007039	POM121L9P	POM121 transmembrane nucleoporin-like 9, pseudogene; POM121 membrane glycoprotein-like 9 (rat) pseudogene
13.31	0.003768	COL15A1	collagen, type XV, alpha 1
13.31	0.048786	SFRP2	secreted frizzled-related protein 2
12.91	0.003225	ALDH1A1	aldehyde dehydrogenase 1 family, member A1
12.82	0.023262	ASPA	aspartoacylase
12.49	0.007049	CD28	CD28 molecule
12.39	0.000332	C1QC	complement component 1, q subcomponent, C chain
11.9	0.003957	CCL8	chemokine (C-C motif) ligand 8
11.74	0.048024	STMN2	stathmin 2; stathmin-like 2
11.47	0.004149	SERPINB9	serpin peptidase inhibitor, clade B (ovalbumin), member 9
11.45	0.001085	SVEP1	sushi, von Willebrand factor type A, EGF and pentraxin domain containing 1
11.06	0.027482	BMP4	bone morphogenetic protein 4
10.9	0.000634	SPRY1	sprouty homolog 1, antagonist of FGF signaling (Drosophila)
10.68	0.001408	TMEM150C	transmembrane protein 150C
10.43	0.013291	PDGFRL	platelet-derived growth factor receptor-like
9.91	0.006908	CCR1	chemokine (C-C motif) receptor 1
9.86	0.005597	HSD11B1	hydroxysteroid (11-beta) dehydrogenase 1
9.83	0.000412	EVI2B	ecotropic viral integration site 2B; novel protein
9.78	0.00624	PTGIS	prostaglandin I2 (prostacyclin) synthase
9.73	0.009938	ABCA8	ATP-binding cassette, sub-family A (ABC1), member 8
9.67	0.0008	HLA-DRB1	major histocompatibility complex, class II, DR beta 1; HLA class II histocompatibility antigen, DRB1-10 beta chain-like; major histocompatibility complex, class II, DR beta 4; major histocompatibility complex, class II, DR beta 3; major histocompatibility complex, class II, DQ beta 1; HLA class II histocompatibility antigen, DQ beta 1 chain-like; major histocompatibility complex, class II, DR bet…
9.59	0.000387	GPR34	G protein-coupled receptor 34
9.44	0.01022	RSPO3	R-spondin 3; R-spondin 3 homolog (Xenopus laevis)
9.29	0.001514	PPL	periplakin
9.23	0.002758	GPC4	glypican 4
9.11	0.000585	CXCL16	chemokine (C-X-C motif) ligand 16
9.08	0.000981	SMOC2	SPARC related modular calcium binding 2
9.04	0.00738	ATP8B4	ATPase, class I, type 8B, member 4
8.76	0.003232	CTSS	cathepsin S
8.69	0.006674	LY86	lymphocyte antigen 86
8.67	0.001089	FST	follistatin
8.66	0.002033	ADAMTS5	ADAM metallopeptidase with thrombospondin type 1 motif, 5
8.57	0.002035	VSIG4	V-set and immunoglobulin domain containing 4
8.54	0.002602	MT1F	metallothionein 1F
8.47	0.000211	LGALS9	lectin, galactoside-binding, soluble, 9 (LGALS9) pseudogene; lectin, galactoside-binding, soluble, 9
8.3	8e-06	FRAS1	Fraser extracellular matrix complex subunit 1; Fraser syndrome 1
8.28	0.003651	FABP4	fatty acid binding protein 4, adipocyte
8.13	0.000726	EPB41L4A	erythrocyte membrane protein band 4.1 like 4A
8.12	0.003144	TNFRSF11B	tumor necrosis factor receptor superfamily, member 11b
8.04	0.000473	RNASE6	ribonuclease, RNase A family, k6
8.03	0.012067	LINC01239	long intergenic non-protein coding RNA 1239; novel transcript
7.94	0.003673	MGP	matrix Gla protein
7.94	0.012423	NPR3	natriuretic peptide receptor 3; natriuretic peptide receptor C/guanylate cyclase C (atrionatriuretic peptide receptor C)
7.86	0.004522	CFB	complement factor B; novel complement component 2 (C2) and complement factor B (CFB) protein
7.84	0.016142	APOC1	apolipoprotein C-I
7.81	0.00395	C2	complement component 2; complement factor B; novel complement component 2 (C2) and complement factor B (CFB) protein
7.68	0.003508	COL4A1	collagen, type IV, alpha 1; collagen type IV alpha 1
7.66	0.024709	FNDC1	fibronectin type III domain containing 1
7.66	0.015571	OMG	uncharacterized LOC101927057; oligodendrocyte myelin glycoprotein
7.65	0.001928	SLC40A1	solute carrier family 40 (iron-regulated transporter), member 1
7.52	0.001452	EDNRB	endothelin receptor type B
7.46	0.002833	C5AR1	complement component 5a receptor 1
7.44	0.001652	SFRP4	secreted frizzled-related protein 4
7.41	0.00277	CADM3	cell adhesion molecule 3
7.33	0.001937	ITIH5	inter-alpha-trypsin inhibitor heavy chain family, member 5; inter-alpha (globulin) inhibitor H5
7.29	0.009507	GUCY1A3	guanylate cyclase 1, soluble, alpha 3
7.29	0.00189	IGF1	insulin-like growth factor 1 (somatomedin C)
7.28	0.003378	C10orf10	chromosome 10 open reading frame 10
7.28	0.00318	PDE1B	phosphodiesterase 1B, calmodulin-dependent
7.2	0.008253	TGFBR3	transforming growth factor, beta receptor III
7.08	0.009481	PLA2G2A	phospholipase A2, group IIA (platelets, synovial fluid)
7.01	0.012557	PLXNC1	plexin C1
6.99	0.00332	LYVE1	lymphatic vessel endothelial hyaluronan receptor 1
6.94	0.020158	CHRDL1	chordin-like 1
6.9	6e-05	PTGFR	prostaglandin F receptor (FP)
6.81	0.001637	CD36	CD36 molecule (thrombospondin receptor)
6.8	0.008027	IL33	interleukin 33
6.68	0.000461	APLN	apelin
6.66	6.2e-05	GMFG	glia maturation factor, gamma
6.58	0.032084	SOCS3	suppressor of cytokine signaling 3
6.55	0.007668	CD74	CD74 molecule, major histocompatibility complex, class II invariant chain
6.51	0.040881	CXCL8	chemokine (C-X-C motif) ligand 8; interleukin 8
6.5	0.002285	MFI2	antigen p97 (melanoma associated) identified by monoclonal antibodies 133.2 and 96.5
6.47	0.00779	EMILIN2	elastin microfibril interfacer 2
6.47	0.015579	PDGFD	platelet derived growth factor D
6.38	0.000484	FAM65C	family with sequence similarity 65, member C
6.31	0.017444	TNFAIP6	tumor necrosis factor, alpha-induced protein 6
6.3	0.003796	WISP2	WNT1 inducible signaling pathway protein 2
6.29	0.004786	ACKR4	atypical chemokine receptor 4; chemokine (C-C motif) receptor-like 1
6.26	0.007485	CYP7B1	cytochrome P450, family 7, subfamily B, polypeptide 1
6.25	0.022696	ELN	elastin
6.25	0.000157	PCDHB4	protocadherin beta 4
6.24	0.000541	DCLK1	doublecortin-like kinase 1
6.16	0.000112	IL18R1	interleukin 18 receptor 1
6.15	0.003038	C7orf63	chromosome 7 open reading frame 63
6.13	0.000534	RP11-1143G9.4	novel transcript antisense to LYZ
6.08	0.013916	GPR183	G protein-coupled receptor 183
6.03	0.001045	AQP9	aquaporin 9
6.03	0.006566	CEMIP	cell migration inducing protein, hyaluronan binding; KIAA1199
6.03	0.003172	IFI30	interferon, gamma-inducible protein 30; phosphoinositide-3-kinase, regulatory subunit 2 (beta); novel protein, readthrough between PIK3R2 and IFI30
6.01	0.004794	EPAS1	endothelial PAS domain protein 1
6	0.003519	TNFRSF1B	tumor necrosis factor receptor superfamily, member 1B
5.95	0.001963	CCDC69	coiled-coil domain containing 69
5.91	0.004825	IGSF6	immunoglobulin superfamily, member 6
5.86	0.006246	RARRES3	retinoic acid receptor responder (tazarotene induced) 3
5.85	0.000739	DAPK1	death-associated protein kinase 1
5.84	3.2e-05	OLFML2B	olfactomedin-like 2B
5.83	0.016585	CPM	carboxypeptidase M
5.8	0.002675	SLC39A8	solute carrier family 39 (zinc transporter), member 8
5.77	0.007479	ECM2	extracellular matrix protein 2, female organ and adipocyte specific
5.74	6.8e-05	RNASE1	ribonuclease, RNase A family, 1 (pancreatic)
5.68	6.1e-05	IL1RL1	interleukin 1 receptor-like 1
5.64	0.010853	WNT2	wingless-type MMTV integration site family member 2
5.63	0.002662	PLBD1	phospholipase B domain containing 1; Putative phospholipase B-like 1
5.62	0.020513	DIRC1	disrupted in renal carcinoma 1
5.6	0.011886	SERPING1	serpin peptidase inhibitor, clade G (C1 inhibitor), member 1
5.51	0.003732	ITGAX	integrin, alpha X (complement component 3 receptor 4 subunit)
5.49	0.000716	MERTK	MER proto-oncogene, tyrosine kinase; c-mer proto-oncogene tyrosine kinase
5.44	0.0075	METTL7A	methyltransferase like 7A
5.43	0.041716	SPON1	spondin 1, extracellular matrix protein
5.4	0.002693	LCP1	lymphocyte cytosolic protein 1 (L-plastin)
5.38	0.000763	CYGB	cytoglobin
5.38	0.01141	PLXDC1	plexin domain containing 1
5.37	0.001321	MEST	mesoderm specific transcript; mesoderm specific transcript homolog (mouse)
5.35	0.030421	LOC441081	POM121 membrane glycoprotein (rat) pseudogene; putative POM121-like protein 1-like; POM121 membrane glycoprotein-like (POM121L1) pseudogene; POM121 membrane glycoprotein-like 1 (POM121L1) pseudogene; POM121 membrane glycoprotein (POM121) pseudogene
5.33	0.007806	PECAM1	platelet/endothelial cell adhesion molecule 1; platelet/endothelial cell adhesion molecule
5.33	0.000141	TMEM176B	transmembrane protein 176B
5.27	0.001316	MAP3K5	mitogen-activated protein kinase kinase kinase 5
5.26	0.004187	KGFLP2	keratinocyte growth factor-like protein 2; novel transcript; pseudogene similar to part of fibroblast growth factor 7 (keratinocyte growth factor) (FGF7); fibroblast growth factor 7; fibroblast growth factor 7 (keratinocyte growth factor)
5.26	0.00029	MS4A7	membrane-spanning 4-domains, subfamily A, member 7
5.22	0.003221	FYB	FYN binding protein; FYN binding protein (FYB-120/130)
5.22	0.010512	GGT5	gamma-glutamyltransferase 5
5.21	0.000242	AOX1	aldehyde oxidase 1
5.18	0.043192	AVPR1A	arginine vasopressin receptor 1A
5.13	0.015836	GUCY1B3	guanylate cyclase 1, soluble, beta 3
4.99	0.024018	CDON	cell adhesion associated, oncogene regulated; Cdon homolog (mouse)
4.99	0.025482	SNORD8	small nucleolar RNA, C/D box 8
4.97	0.001401	AC002064.5	novel transcript
4.97	0.008199	JAG1	jagged 1; jagged 1 (Alagille syndrome)
4.94	0.003347	PLTP	phospholipid transfer protein
4.9	0.004821	MAF	v-maf avian musculoaponeurotic fibrosarcoma oncogene homolog; v-maf musculoaponeurotic fibrosarcoma oncogene homolog (avian)
4.88	0.00026	CD34	CD34 molecule
4.85	0.00222	CDH5	cadherin 5, type 2 (vascular endothelium)
4.85	0.000694	CHL1	cell adhesion molecule L1-like; cell adhesion molecule with homology to L1CAM (close homolog of L1)
4.84	0.016211	SECTM1	secreted and transmembrane 1
4.78	0.021416	H19	H19, imprinted maternally expressed transcript (non-protein coding); microRNA 675; ribosomal protein S12
4.78	0.006037	MIR548I2	microRNA 548i-2; microRNA 548i-1; microRNA 548i-3
4.78	0.000315	NCF2	neutrophil cytosolic factor 2
4.76	0.002953	CSF1R	colony stimulating factor 1 receptor
4.7	0.008113	CYP27A1	cytochrome P450, family 27, subfamily A, polypeptide 1
4.67	0.00113	PLEKHG1	pleckstrin homology domain containing, family G (with RhoGef domain) member 1
4.66	0.010233	C1orf162	chromosome 1 open reading frame 162
4.66	0.001566	GBP4	guanylate binding protein 4
4.61	7e-05	MGAT4A	mannosyl (alpha-1,3-)-glycoprotein beta-1,4-N-acetylglucosaminyltransferase, isozyme A
4.59	0.022934	PPBP	pro-platelet basic protein (chemokine (C-X-C motif) ligand 7)
4.58	0.002436	KCND3	potassium voltage-gated channel, Shal-related subfamily, member 3
4.56	0.008864	CD86	CD86 molecule
4.54	0.000886	NAIP	NLR family, apoptosis inhibitory protein; NLR family, apoptosis inhibitory protein (NAIP) pseudogene
4.51	2.6e-05	PCDHB16	protocadherin beta 16
4.47	0.004349	CREG1	cellular repressor of E1A-stimulated genes 1
4.46	0.015318	KIT	v-kit Hardy-Zuckerman 4 feline sarcoma viral oncogene homolog
4.45	7.6e-05	FGD5	FYVE, RhoGEF and PH domain containing 5; FYVE, RhoGEF and PH domain containing 5 pseudogene 1
4.45	0.004513	SLCO2B1	solute carrier organic anion transporter family, member 2B1
4.44	0.048779	FAM134B	family with sequence similarity 134, member B
4.39	0.001275	CD84	CD84 molecule
4.37	0.003927	CFH	complement factor H
4.34	0.030082	BMPER	BMP binding endothelial regulator
4.32	0.013991	CD200	CD200 molecule
4.29	0.015568	ITGB8	integrin, beta 8
4.29	0.000619	SEPP1	selenoprotein P, plasma, 1
4.28	0.003243	ROR1-AS1	ROR1 antisense RNA 1; novel transcript
4.25	0.00046	PLEK	pleckstrin
4.24	0.003328	MSR1	macrophage scavenger receptor 1
4.21	0.018003	BST2	bone marrow stromal cell antigen 2
4.21	0.000601	HLA-DRB4	major histocompatibility complex, class II, DR beta 4; major histocompatibility complex class II DR beta 4
4.21	0.002852	TREM1	triggering receptor expressed on myeloid cells 1
4.19	0.007176	CCDC102B	coiled-coil domain containing 102B
4.19	0.005568	CLIC2	chloride intracellular channel 2
4.18	0.001528	IGFBP4	insulin-like growth factor binding protein 4
4.18	0.000278	KIAA0226L	KIAA0226-like
4.17	0.029822	RP11-18B16.2	novel transcript
4.16	0.042164	CPA3	carboxypeptidase A3 (mast cell)
4.14	0.003726	ABCA10	ATP-binding cassette, sub-family A (ABC1), member 10
4.14	0.006539	SNORA54	small nucleolar RNA, H/ACA box 54
4.14	0.003648	SNX9	sorting nexin 9
4.11	0.004678	FXYD1	FXYD domain containing ion transport regulator 1; novel transcript
4.11	0.002619	RASD1	RAS, dexamethasone-induced 1
4.11	0.007488	SUSD2	sushi domain containing 2
4.1	0.029967	IL13RA2	interleukin 13 receptor, alpha 2
4.1	0.000132	NID2	nidogen 2 (osteonidogen)
4.09	0.015761	CCL13	chemokine (C-C motif) ligand 13
4.09	0.010654	EPHX1	epoxide hydrolase 1, microsomal (xenobiotic)
4.08	0.000175	MTSS1L	metastasis suppressor 1-like
4.07	0.025156	SNORA47	small nucleolar RNA, H/ACA box 47
4.06	0.036928	RP11-138I17.1	novel transcript
4.04	0.015178	MMD	monocyte to macrophage differentiation-associated
4.01	0.007419	GPRC5B	G protein-coupled receptor, class C, group 5, member B; G protein-coupled receptor, family C, group 5, member B
4	0.030558	CYP1B1	cytochrome P450, family 1, subfamily B, polypeptide 1
3.99	0.00182	CD93	CD93 molecule
3.99	0.005078	CLEC7A	C-type lectin domain family 7, member A
3.98	0.018315	SLC43A3	solute carrier family 43, member 3
3.97	0.022649	OLFML1	olfactomedin-like 1
3.97	0.001971	STAB1	stabilin 1
3.96	0.001037	LYN	LYN proto-oncogene, Src family tyrosine kinase; v-yes-1 Yamaguchi sarcoma viral related oncogene homolog
3.95	0.004165	HLA-DPA1	major histocompatibility complex, class II, DP alpha 1; major histocompatibility complex class II DP alpha 1
3.95	0.010386	PTX3	pentraxin 3, long; pentraxin-related gene, rapidly induced by IL-1 beta
3.94	0.020984	SNORA11	small nucleolar RNA, H/ACA box 11; melanoma antigen family D, 2
3.93	0.000197	COL4A2	collagen, type IV, alpha 2
3.92	0.000199	MARK1	MAP/microtubule affinity-regulating kinase 1
3.91	0.000101	ELMO1	engulfment and cell motility 1
3.91	0.000868	IQGAP2	IQ motif containing GTPase activating protein 2
3.9	0.001428	FGF10	fibroblast growth factor 10
3.9	0.000951	SPARCL1	SPARC-like 1 (hevin)
3.89	0.040806	SYNPO2	synaptopodin 2
3.88	0.006842	LCP2	lymphocyte cytosolic protein 2 (SH2 domain containing leukocyte protein of 76kDa)
3.88	0.007624	SAMHD1	SAM domain and HD domain 1
3.88	0.001833	SOS1	son of sevenless homolog 1 (Drosophila)
3.87	0.003479	NCKAP1L	NCK-associated protein 1-like
3.86	0.00517	LOC102724129	uncharacterized LOC102724129
3.84	0.023459	LMOD1	leiomodin 1 (smooth muscle)
3.84	0.010281	REPS2	RALBP1 associated Eps domain containing 2
3.82	0.006561	LOC101927740	uncharacterized LOC101927740; novel transcript
3.8	0.001685	CAMK1D	uncharacterized LOC283070; calcium/calmodulin-dependent protein kinase ID
3.8	0.047303	SNORD114-12	small nucleolar RNA, C/D box 114-12
3.79	0.001307	HLA-DQA1	major histocompatibility complex, class II, DQ alpha 1; HLA class II histocompatibility antigen, DQ alpha 1 chain-like
3.79	0.005249	IL6ST	interleukin 6 signal transducer; interleukin 6 signal transducer (gp130, oncostatin M receptor)
3.79	0.008735	PRRX2	paired related homeobox 2
3.79	0.004181	RP11-439C8.2	novel transcript
3.78	0.002469	ATP2B4	ATPase, Ca++ transporting, plasma membrane 4
3.77	0.002247	LY75	LY75-CD302 readthrough; lymphocyte antigen 75; CD302 molecule
3.76	0.025005	ICAM1	intercellular adhesion molecule 1
3.74	0.009211	FGF7	fibroblast growth factor 7; fibroblast growth factor 7 (keratinocyte growth factor)
3.74	0.004412	VIT	vitrin
3.73	0.000204	ABLIM1	actin binding LIM protein 1
3.72	0.00453	GPX3	glutathione peroxidase 3 (plasma)
3.7	0.011276	GCH1	GTP cyclohydrolase 1
3.68	0.002487	OLFM2	olfactomedin 2
3.68	0.001545	SIPA1L2	signal-induced proliferation-associated 1 like 2
3.67	0.001098	NTN4	netrin 4
3.66	0.018083	LOC101927668	uncharacterized LOC101927668; novel transcript, sense overlapping to MACC1
3.66	0.002976	STOM	stomatin
3.65	0.003478	IL1R1	interleukin 1 receptor, type I
3.65	0.006677	PLSCR4	phospholipid scramblase 4
3.64	0.045626	SNORA38B	small nucleolar RNA, H/ACA box 38B
3.64	0.014434	USP53	ubiquitin specific peptidase 53
3.63	0.001589	CAPN6	calpain 6
3.62	0.001144	FOLR2	folate receptor 2 (fetal)
3.61	0.009628	MYCT1	myc target 1
3.61	0.00355	SLC7A8	solute carrier family 7 (amino acid transporter light chain, L system), member 8; solute carrier family 7 (cationic amino acid transporter, y+ system), member 8
3.59	0.019873	IFITM1	interferon induced transmembrane protein 1; interferon induced transmembrane protein 1 (9-27)
3.59	0.001171	NOTCH3	notch 3
3.59	0.016892	TMTC1	transmembrane and tetratricopeptide repeat containing 1
3.58	0.004262	SLC19A3	solute carrier family 19 (thiamine transporter), member 3; solute carrier family 19, member 3
3.57	0.015974	ENPEP	glutamyl aminopeptidase (aminopeptidase A)
3.56	0.006652	CD68	CD68 molecule; small nucleolar RNA, H/ACA box 67; uncharacterized LOC101928634; novel transcript
3.56	0.003496	SNAR-I	small ILF3/NF90-associated RNA I
3.55	0.013366	RP11-243M5.1	novel transcript
3.55	0.036348	SNORD114-3	small nucleolar RNA, C/D box 114-3
3.54	0.000711	LRRK2	leucine-rich repeat kinase 2
3.52	0.008626	LGI2	leucine-rich repeat LGI family, member 2
3.51	0.002874	ZDHHC15	zinc finger, DHHC-type containing 15
3.49	0.003883	GPNMB	glycoprotein (transmembrane) nmb
3.49	0.025918	LOC101929465	uncharacterized LOC101929465; putative novel transcript
3.49	0.004809	PMP22	peripheral myelin protein 22
3.49	0.006145	RAMP2	receptor (G protein-coupled) activity modifying protein 2
3.48	0.048178	TC2N	tandem C2 domains, nuclear
3.47	0.011667	DAB1	Dab, reelin signal transducer, homolog 1 (Drosophila); disabled homolog 1 (Drosophila)
3.47	0.018715	PCED1A	PC-esterase domain containing 1A
3.46	0.013584	CD53	CD53 molecule
3.46	0.000428	PCSK1	proprotein convertase subtilisin/kexin type 1
3.46	0.00353	SMPDL3A	sphingomyelin phosphodiesterase, acid-like 3A
3.46	0.001618	TM4SF18	transmembrane 4 L six family member 18
3.45	0.000396	PON3	paraoxonase 3
3.45	0.011378	VSTM4	V-set and transmembrane domain containing 4
3.44	0.009805	GLDN	gliomedin
3.43	0.007173	NPL	N-acetylneuraminate pyruvate lyase (dihydrodipicolinate synthase)
3.43	0.005744	TMEM176A	transmembrane protein 176A
3.39	0.004241	SNORA14A	small nucleolar RNA, H/ACA box 14A
3.36	0.030968	SCARA5	scavenger receptor class A, member 5 (putative)
3.36	0.01788	TMEM30B	transmembrane protein 30B
3.36	0.004731	ZNF385A	zinc finger protein 385A
3.35	0.005162	REV3L	REV3-like, polymerase (DNA directed), zeta, catalytic subunit; REV3-like, catalytic subunit of DNA polymerase zeta (yeast)
3.34	0.013505	EFNA5	ephrin-A5
3.33	0.006441	APCDD1	adenomatosis polyposis coli down-regulated 1
3.31	0.000286	PCDHB3	protocadherin beta 3
3.31	0.011092	PDE3A	phosphodiesterase 3A, cGMP-inhibited
3.3	0.009841	KDR	kinase insert domain receptor (a type III receptor tyrosine kinase)
3.3	0.008371	PIK3AP1	phosphoinositide-3-kinase adaptor protein 1
3.29	0.00496	ACE	angiotensin I converting enzyme; angiotensin I converting enzyme (peptidyl-dipeptidase A) 1; novel protein; angiotensin I converting enzyme (peptidyl-dipeptidase A) 3, pseudogene; angiotensin I converting enzyme (peptidyl-dipeptidase A) 1 (ACE) pseudogene
3.29	0.003454	LINC01272	long intergenic non-protein coding RNA 1272; novel transcript
3.28	0.047302	PLVAP	plasmalemma vesicle associated protein
3.28	0.002947	RP11-70J12.1	putative novel transcript
3.27	0.011176	HLA-DQA2	major histocompatibility complex, class II, DQ alpha 2; major histocompatibility complex, class II, DQ alpha 1; HLA class II histocompatibility antigen, DQ alpha 1 chain-like
3.27	0.016928	LRRN4CL	LRRN4 C-terminal like
3.27	0.006893	PCDH18	protocadherin 18
3.27	0.004581	PILRA	paired immunoglobin-like type 2 receptor alpha
3.27	0.000441	PLXNA4	plexin A4
3.26	0.004964	CACNB4	calcium channel, voltage-dependent, beta 4 subunit
3.25	0.008549	ADAMTS1	ADAM metallopeptidase with thrombospondin type 1 motif, 1
3.25	0.003101	ITGAM	integrin, alpha M (complement component 3 receptor 3 subunit)
3.24	0.046464	SLC2A5	solute carrier family 2 (facilitated glucose/fructose transporter), member 5
3.22	0.001613	BTG2	BTG family, member 2
3.22	0.020923	EFEMP1	EGF containing fibulin-like extracellular matrix protein 1; EGF-containing fibulin-like extracellular matrix protein 1
3.22	0.000395	KCNJ15	potassium inwardly-rectifying channel, subfamily J, member 15
3.22	0.006108	TLR3	toll-like receptor 3
3.21	0.006113	FAM20A	family with sequence similarity 20, member A
3.21	0.011411	FAM65B	family with sequence similarity 65, member B
3.21	0.035308	TNFSF10	tumor necrosis factor (ligand) superfamily, member 10
3.19	0.003227	LACC1	laccase (multicopper oxidoreductase) domain containing 1
3.19	0.023955	LOC101929723	uncharacterized LOC101929723; novel transcript
3.18	0.007899	MYLIP	myosin regulatory light chain interacting protein
3.17	0.000211	DTNA	dystrobrevin, alpha
3.17	0.020512	MYH11	myosin, heavy chain 11, smooth muscle
3.17	0.001999	SLC27A3	solute carrier family 27 (fatty acid transporter), member 3
3.15	0.032356	C1S	complement component 1, s subcomponent
3.15	0.002614	F11R	F11 receptor; novel transcript, TSTD1 - F11R readthrough
3.15	0.002288	ZNF704	zinc finger protein 704
3.14	0.009089	CD180	CD180 molecule
3.14	0.003915	NPC2	Niemann-Pick disease, type C2; microRNA 4709
3.13	0.0083	APOE	apolipoprotein E
3.13	0.001478	C1QA	complement component 1, q subcomponent, A chain
3.13	0.008817	TNXB	tenascin XB
3.11	0.001659	ABCC3	ATP-binding cassette, sub-family C (CFTR/MRP), member 3
3.11	0.004626	COL21A1	collagen, type XXI, alpha 1
3.11	0.023913	MARCH3	membrane-associated ring finger (C3HC4) 3, E3 ubiquitin protein ligase; membrane-associated ring finger (C3HC4) 3
3.11	0.018586	SNORD71	small nucleolar RNA, C/D box 71
3.11	0.001565	TREM2	triggering receptor expressed on myeloid cells 2
3.1	0.003508	RNU6-1039P	RNA, U6 small nuclear 1039, pseudogene
3.09	0.004228	CXCR4	chemokine (C-X-C motif) receptor 4
3.07	0.008525	CELF2	CUGBP, Elav-like family member 2; CUG triplet repeat, RNA binding protein 2
3.06	0.000684	ATP6V0D2	ATPase, H+ transporting, lysosomal 38kDa, V0 subunit d2
3.06	0.001738	ITGA7	integrin, alpha 7
3.06	0.014972	SLC11A1	solute carrier family 11 (proton-coupled divalent metal ion transporter), member 1; solute carrier family 11 (proton-coupled divalent metal ion transporters), member 1
3.06	0.015503	TNFAIP2	tumor necrosis factor, alpha-induced protein 2
3.05	0.006404	RNU4ATAC10P	RNA, U4atac small nuclear 10, pseudogene
3.05	0.029287	SNORD100	small nucleolar RNA, C/D box 100; small nucleolar RNA, H/ACA box 33
3.04	0.003621	PRKXP1	protein kinase, X-linked, pseudogene 1
3.03	0.044367	SNORD114-1	small nucleolar RNA, C/D box 114-1
3.02	0.025769	SNORA37	small nucleolar RNA, H/ACA box 37
3.01	0.015	AAED1	AhpC/TSA antioxidant enzyme domain containing 1
3.01	0.020875	PCDHB14	protocadherin beta 14
3	0.005522	ADCYAP1R1	adenylate cyclase activating polypeptide 1 (pituitary) receptor type I
3	0.010812	S100A9	S100 calcium binding protein A9
3	0.003147	STEAP2	STEAP family member 2, metalloreductase; six transmembrane epithelial antigen of the prostate 2
3	0.010227	TMEM173	transmembrane protein 173
2.99	0.006021	ABCA1	ATP-binding cassette, sub-family A (ABC1), member 1
2.99	0.033975	CXCL9	chemokine (C-X-C motif) ligand 9
2.99	0.016744	LOC101929756	uncharacterized LOC101929756
2.98	0.011293	LRRC25	leucine rich repeat containing 25
2.97	0.009016	CSF2RA	colony stimulating factor 2 receptor, alpha, low-affinity (granulocyte-macrophage)
2.97	0.000222	GHR	growth hormone receptor
2.97	0.020214	HNMT	histamine N-methyltransferase
2.96	0.023728	C1R	complement component 1, r subcomponent; complement component 1, r subcomponent-like; omplement component 1, r subcomponent-like
2.96	0.000559	TBC1D8	TBC1 domain family, member 8 (with GRAM domain)
2.94	0.003138	MYCBP2	MYC binding protein 2, E3 ubiquitin protein ligase; MYC binding protein 2
2.94	0.007339	OAS1	2-5-oligoadenylate synthetase 1, 40/46kDa; 2',5'-oligoadenylate synthetase 1, 40/46kDa
2.93	0.007899	ATP9A	ATPase, class II, type 9A
2.93	0.022103	SLC43A2	solute carrier family 43 (amino acid system L transporter), member 2; solute carrier family 43, member 2
2.92	0.006539	RNU1-32P	RNA, U1 small nuclear 32, pseudogene
2.91	0.015553	BCL2	B-cell CLL/lymphoma 2
2.9	0.007712	CD209	CD209 molecule
2.9	0.006307	EBF1	early B-cell factor 1
2.89	0.007627	C1QTNF1	C1q and tumor necrosis factor related protein 1
2.89	0.006888	SLCO3A1	solute carrier organic anion transporter family, member 3A1
2.89	0.048192	SNORD117	small nucleolar RNA, C/D box 117
2.88	0.040363	PPARG	peroxisome proliferator-activated receptor gamma
2.87	0.001873	EEPD1	endonuclease/exonuclease/phosphatase family domain containing 1
2.87	0.003884	TPCN1	two pore segment channel 1
2.86	0.005879	ARHGAP6	Rho GTPase activating protein 6
2.86	0.001136	PDE4DIP	phosphodiesterase 4D interacting protein; phosphodiesterase 4D interacting protein-like; uncharacterized LOC102724645; uncharacterized LOC102725055; uncharacterized LOC100996761; uncharacterized LOC101929792; myomegalin-like; espin pseudogene
2.85	0.008788	ANGPTL2	angiopoietin-like 2
2.85	0.000777	CMKLR1	chemokine-like receptor 1
2.85	0.000584	EMCN	endomucin
2.84	0.006966	CRYAB	crystallin, alpha B
2.84	0.000554	PCDHB6	protocadherin beta 6
2.84	0.008559	PRUNE2	prune homolog 2 (Drosophila)
2.84	0.036787	RP11-115N4.1	putative novel transcript
2.83	0.004754	DRAM1	DNA-damage regulated autophagy modulator 1
2.83	0.005449	KCNA1	potassium voltage-gated channel, shaker-related subfamily, member 1 (episodic ataxia with myokymia)
2.83	0.016418	LINC00965	long intergenic non-protein coding RNA 965
2.83	0.013875	PPAP2B	phosphatidic acid phosphatase type 2B
2.82	0.001127	ADCY3	adenylate cyclase 3
2.82	0.008107	IL18	interleukin 18; interleukin 18 (interferon-gamma-inducing factor)
2.82	0.011615	POM121L8P	POM121 transmembrane nucleoporin-like 8 pseudogene; POM121 transmembrane nucleoporin-like 1, pseudogene; POM121 transmembrane nucleoporin-like 4 pseudogene; putative POM121-like protein 1-like; POM121 transmembrane nucleoporin-like 9, pseudogene; POM121 membrane glycoprotein-like 7 (rat)
2.82	0.007705	TFPI	tissue factor pathway inhibitor (lipoprotein-associated coagulation inhibitor)
2.81	0.002939	FAM20C	family with sequence similarity 20, member C
2.81	0.026404	SCARNA12	small Cajal body-specific RNA 12; prohibitin 2
2.81	0.023584	TOP1P1	topoisomerase (DNA) I pseudogene 1
2.8	0.004439	LOC728084	uncharacterized LOC728084; novel transcript
2.8	0.002764	PCDHB15	protocadherin beta 15
2.79	0.028967	APBB1IP	amyloid beta (A4) precursor protein-binding, family B, member 1 interacting protein
2.79	0.006101	EVI2A	ecotropic viral integration site 2A
2.79	0.01771	PCOLCE2	procollagen C-endopeptidase enhancer 2
2.79	0.048216	RNU6-1013P	RNA, U6 small nuclear 1013, pseudogene
2.78	0.001975	CD37	CD37 molecule
2.78	0.005224	TRAF3IP2	TRAF3 interacting protein 2
2.75	0.020386	NCF4	neutrophil cytosolic factor 4, 40kDa
2.74	0.021288	LOC154761	family with sequence similarity 115, member C pseudogene; family with sequence similarity 115, member C (FAM115C) pseudogene
2.74	0.018508	PODN	podocan
2.74	0.005392	PPAP2A	phosphatidic acid phosphatase type 2A
2.74	0.00832	PROSP	protein S pseudogene (beta); protein S (alpha)
2.74	0.010776	SOD2	superoxide dismutase 2, mitochondrial; uncharacterized LOC100129518
2.74	0.012154	SRPX	sushi-repeat containing protein, X-linked; sushi-repeat-containing protein, X-linked
2.73	0.000816	BCL6B	B-cell CLL/lymphoma 6, member B
2.73	0.011091	HS2ST1	heparan sulfate 2-O-sulfotransferase 1; novel protein
2.73	0.0025	ST8SIA4	ST8 alpha-N-acetyl-neuraminide alpha-2,8-sialyltransferase 4
2.72	0.003642	SORBS1	sorbin and SH3 domain containing 1
2.71	0.009586	CTSF	cathepsin F
2.71	0.016059	CYB5A	cytochrome b5 type A (microsomal)
2.71	0.007976	GALNT12	polypeptide N-acetylgalactosaminyltransferase 12; UDP-N-acetyl-alpha-D-galactosamine:polypeptide N-acetylgalactosaminyltransferase 12 (GalNAc-T12)
2.71	0.0312	KYNU	kynureninase; kynureninase (L-kynurenine hydrolase)
2.71	0.001698	NTRK2	neurotrophic tyrosine kinase, receptor, type 2
2.71	0.003147	PCDHB18	protocadherin beta 18 pseudogene
2.71	0.000816	SNORD95	small nucleolar RNA, C/D box 95; guanine nucleotide binding protein (G protein), beta polypeptide 2-like 1; small nucleolar RNA, C/D box 96A
2.7	0.005043	PM20D2	peptidase M20 domain containing 2; novel protein similar to putative aminohydrolase
2.7	0.015106	RNU1-38P	RNA, U1 small nuclear 38, pseudogene
2.7	0.003335	SLC27A2	solute carrier family 27 (fatty acid transporter), member 2
2.7	0.001655	ZNF727P	zinc finger protein 727, pseudogene; C2H2 zinc finger protein pseudogene
2.69	0.029114	CES1	carboxylesterase 1; carboxylesterase 1 pseudogene 2; liver carboxylesterase 1-like; carboxylesterase 1 pseudogene 1
2.69	0.000941	EMX2OS	EMX2 opposite strand/antisense RNA; EMX2 opposite strand (non-protein coding)
2.69	0.002441	SCG5	secretogranin V (7B2 protein)
2.69	0.038881	SNORA49	small nucleolar RNA, H/ACA box 49
2.68	0.023903	ANKRD29	ankyrin repeat domain 29
2.68	0.033358	SNORD48	small nucleolar RNA, C/D box 48
2.68	0.00138	TMEM140	transmembrane protein 140
2.66	0.012627	CSGALNACT1	chondroitin sulfate N-acetylgalactosaminyltransferase 1
2.66	0.049219	MIR4324	microRNA 4324
2.66	0.036857	OAS2	2-5-oligoadenylate synthetase 2, 69/71kDa; 2'-5'-oligoadenylate synthetase 2, 69/71kDa
2.65	0.016123	ADM	adrenomedullin
2.65	0.011274	CDO1	cysteine dioxygenase type 1; cysteine dioxygenase, type I
2.65	0.001788	FBLN1	fibulin 1
2.65	0.006868	LBP	lipopolysaccharide binding protein
2.65	0.038482	PLIN2	perilipin 2
2.65	0.00097	SYNE2	spectrin repeat containing, nuclear envelope 2
2.65	0.028834	TPSB2	tryptase beta 2 (gene/pseudogene); tryptase alpha/beta 1; tryptase beta 2
2.64	0.002109	HPGDS	hematopoietic prostaglandin D synthase
2.64	0.003785	ZFP36L2	ZFP36 ring finger protein-like 2; zinc finger protein 36, C3H type-like 2
2.63	0.003094	ARHGAP42	Rho GTPase activating protein 42
2.62	0.008346	CPVL	carboxypeptidase, vitellogenic-like
2.62	0.007944	MAN1C1	mannosidase, alpha, class 1C, member 1
2.62	0.003999	SVIL	supervillin
2.62	0.005347	TMEM37	transmembrane protein 37
2.62	0.001208	TTYH2	tweety family member 2; tweety homolog 2 (Drosophila)
2.6	0.002346	CD163L1	CD163 molecule-like 1
2.6	0.007169	ECSCR	endothelial cell surface expressed chemotaxis and apoptosis regulator; endothelial cell-specific chemotaxis regulator
2.6	0.00673	SLC16A10	solute carrier family 16 (aromatic amino acid transporter), member 10; solute carrier family 16, member 10 (aromatic amino acid transporter)
2.6	0.003772	TSPAN15	tetraspanin 15
2.59	0.043365	CD200R1	CD200 receptor 1
2.59	0.039353	COL14A1	collagen, type XIV, alpha 1
2.59	0.001704	CSF1	colony stimulating factor 1 (macrophage)
2.59	0.00573	OSR2	odd-skipped related transciption factor 2; odd-skipped related 2 (Drosophila)
2.58	0.007956	BTK	Bruton agammaglobulinemia tyrosine kinase
2.58	8.5e-05	CPA4	carboxypeptidase A4
2.58	0.041471	CYTL1	cytokine-like 1
2.58	0.03613	FMO2	flavin containing monooxygenase 2 (non-functional)
2.58	0.00151	LITAF	lipopolysaccharide-induced TNF factor
2.58	0.000736	PALM	paralemmin
2.58	0.003925	PRG2	novel protein; proteoglycan 2, bone marrow (natural killer cell activator, eosinophil granule major basic protein)
2.58	0.003492	TMEM133	transmembrane protein 133
2.57	0.012968	BMP2	bone morphogenetic protein 2
2.57	0.005327	CD4	CD4 molecule
2.56	0.009905	BCL2A1	BCL2-related protein A1
2.56	0.027107	CTSL	cathepsin L; cathepsin L1
2.56	0.010054	KREMEN1	kringle containing transmembrane protein 1
2.56	0.006463	LOC101929761	uncharacterized LOC101929761; novel transcript; uncharacterized LOC730098
2.56	0.000667	RP11-439C8.1	novel transcript
2.55	0.013404	NOV	nephroblastoma overexpressed; nephroblastoma overexpressed gene
2.55	0.00097	SLAMF7	SLAM family member 7
2.55	0.003129	SYNGR2	synaptogyrin 2
2.54	0.010016	CCND2	cyclin D2; G1/S-specific cyclin-D2
2.54	0.035462	IGHG3	immunoglobulin heavy constant gamma 3 (G3m marker); immunoglobulin heavy constant mu; immunoglobulin heavy constant gamma 1 (G1m marker)
2.54	0.04771	SLIT3	slit homolog 3 (Drosophila)
2.53	0.01068	MX2	myxovirus (influenza virus) resistance 2 (mouse)
2.52	0.014313	AMOT	angiomotin
2.52	0.001321	AOC3	amine oxidase, copper containing 3; amine oxidase, copper containing 3 (vascular adhesion protein 1)
2.52	0.046724	CLYBL	citrate lyase beta like
2.52	0.032423	GPR116	G protein-coupled receptor 116
2.52	0.047413	IFIT2	interferon-induced protein with tetratricopeptide repeats 2
2.52	0.0226	ISM1	isthmin 1, angiogenesis inhibitor; chromosome 20 open reading frame 82
2.52	0.008778	MDK	midkine (neurite growth-promoting factor 2)
2.52	0.034706	MIR634	microRNA 634
2.52	0.021199	TPTEP1	transmembrane phosphatase with tensin homology pseudogene 1; novel transcript; LOC400927-CSNK1E readthrough; TPTE and PTEN homologous inositol lipid phosphatase pseudogene; casein kinase 1, epsilon; transmembrane phosphatase with tensin homology (TPTE) pseudogene
2.51	0.013435	ABI3BP	ABI family, member 3 (NESH) binding protein
2.51	0.006772	IL10RA	interleukin 10 receptor, alpha
2.5	0.002422	ACP5	acid phosphatase 5, tartrate resistant
2.5	0.027025	IFIT3	interferon-induced protein with tetratricopeptide repeats 3
2.49	0.012506	ADPGK-AS1	ADPGK antisense RNA 1; novel transcript, antisense to ADPGK
2.49	0.001018	ENPP4	ectonucleotide pyrophosphatase/phosphodiesterase 4 (putative); ectonucleotide pyrophosphatase/phosphodiesterase 4 (putative function)
2.49	0.002114	FZD1	frizzled class receptor 1; frizzled homolog 1 (Drosophila)
2.49	0.021668	LILRA6	leukocyte immunoglobulin-like receptor, subfamily A (with TM domain), member 6
2.49	0.0004	PTH1R	parathyroid hormone 1 receptor
2.49	0.022191	TRANK1	tetratricopeptide repeat and ankyrin repeat containing 1
2.48	0.016349	ARID5A	AT rich interactive domain 5A (MRF1-like)
2.48	0.017095	CPZ	carboxypeptidase Z; G protein-coupled receptor 78
2.48	0.0002	FAM174B	family with sequence similarity 174, member B
2.48	0.036237	RNU6-885P	RNA, U6 small nuclear 885, pseudogene
2.48	0.001183	SCG2	secretogranin II; secretogranin II (chromogranin C)
2.48	0.020234	TPRG1	tumor protein p63 regulated 1
2.47	0.006263	AOAH	acyloxyacyl hydrolase (neutrophil)
2.47	0.003927	HPD	4-hydroxyphenylpyruvate dioxygenase
2.47	0.010344	LILRB3	leukocyte immunoglobulin-like receptor, subfamily B (with TM and ITIM domains), member 3; leukocyte immunoglobulin-like receptor pseudogene 1; leukocyte immunoglobulin-like receptor, subfamily A (with TM domain), member 6
2.47	0.004287	THBD	thrombomodulin
2.46	0.005549	C1QB	complement component 1, q subcomponent, B chain
2.46	0.012053	LINC01094	long intergenic non-protein coding RNA 1094; novel transcript
2.46	0.002703	TMEM86A	transmembrane protein 86A
2.45	0.017639	BIN2	bridging integrator 2
2.45	0.031569	C1orf21	chromosome 1 open reading frame 21
2.45	0.041343	RNA5SP322	RNA, 5S ribosomal pseudogene 322
2.45	0.014503	YPEL2	yippee-like 2 (Drosophila)
2.44	0.010415	ACKR1	atypical chemokine receptor 1 (Duffy blood group); Duffy blood group, chemokine receptor
2.44	0.000643	ANTXR2	anthrax toxin receptor 2
2.44	0.003212	GDF15	growth differentiation factor 15
2.44	0.000394	IL15RA	interleukin 15 receptor, alpha
2.43	0.002619	PTPRC	protein tyrosine phosphatase, receptor type, C
2.43	0.015377	SLC37A2	solute carrier family 37 (glucose-6-phosphate transporter), member 2; solute carrier family 37 (glycerol-3-phosphate transporter), member 2
2.42	0.00581	C11orf63	chromosome 11 open reading frame 63
2.42	0.025999	HUNK	hormonally up-regulated Neu-associated kinase
2.42	0.014398	PDE10A	phosphodiesterase 10A
2.42	0.003349	SNX18	sorting nexin 18
2.41	0.015844	FAXDC2	fatty acid hydroxylase domain containing 2
2.4	0.005783	IFI6	interferon, alpha-inducible protein 6
2.4	0.000382	IGF2R	insulin-like growth factor 2 receptor
2.4	0.016827	LGALS9B	lectin, galactoside-binding, soluble, 9B
2.4	0.033333	PLA2G16	phospholipase A2, group XVI
2.4	0.010982	RNU6-124P	RNA, U6 small nuclear 124, pseudogene
2.4	0.000458	RXFP1	relaxin/insulin-like family peptide receptor 1
2.39	0.017014	LINC01106	long intergenic non-protein coding RNA 1106; long intergenic non-protein coding RNA 1123
2.39	0.037903	MXRA5	matrix-remodelling associated 5
2.39	0.030968	SRGN	serglycin
2.38	0.035263	HCK	HCK proto-oncogene, Src family tyrosine kinase; hemopoietic cell kinase
2.38	0.005595	LOC653513	phosphodiesterase 4D interacting protein pseudogene
2.38	0.018816	PAM	peptidylglycine alpha-amidating monooxygenase
2.38	0.004693	PCSK5	proprotein convertase subtilisin/kexin type 5
2.37	0.043904	CABLES1	Cdk5 and Abl enzyme substrate 1
2.37	0.005596	CARD6	caspase recruitment domain family, member 6
2.37	0.024207	PDCD4	programmed cell death 4 (neoplastic transformation inhibitor); microRNA 4680
2.37	0.021381	PRKG2	protein kinase, cGMP-dependent, type II
2.37	0.036566	VWF	von Willebrand factor; von Willebrand factor pseudogene 1
2.36	0.009922	P2RX7	purinergic receptor P2X, ligand-gated ion channel, 7
2.36	0.018351	PLA2G5	phospholipase A2, group V
2.36	0.006948	TCF7L1	transcription factor 7-like 1 (T-cell specific, HMG-box)
2.35	0.005935	DOCK2	dedicator of cytokinesis 2
2.35	0.029007	FZD4	frizzled class receptor 4; frizzled homolog 4 (Drosophila)
2.35	0.006125	LOC100506119	uncharacterized LOC100506119; novel transcript
2.35	0.003731	RP11-295G24.5	putative novel transcript
2.35	0.003921	RP11-536O18.1	putative novel transcript
2.34	0.004379	ENPP2	ectonucleotide pyrophosphatase/phosphodiesterase 2
2.34	0.012774	GIMAP7	GTPase, IMAP family member 7
2.34	0.04286	HTRA3	HtrA serine peptidase 3
2.34	0.028785	METTL24	methyltransferase like 24
2.34	0.003076	RAB39A	RAB39A, member RAS oncogene family
2.32	0.001413	MAOA	monoamine oxidase A
2.32	0.000479	NEDD4L	neural precursor cell expressed, developmentally down-regulated 4-like, E3 ubiquitin protein ligase
2.31	0.015455	EYA1	EYA transcriptional coactivator and phosphatase 1; eyes absent homolog 1 (Drosophila)
2.31	0.002261	FCGR2A	Fc fragment of IgG, low affinity IIa, receptor (CD32)
2.31	0.009437	MME	membrane metallo-endopeptidase
2.31	0.001989	ZCCHC24	zinc finger, CCHC domain containing 24
2.3	0.018381	AC226119.4	novel transcript; eva-1 homolog C (C. elegans); chromosome 21 open reading frame 63 (C21orf63) pseudogene
2.3	0.001855	CBLB	Cbl proto-oncogene B, E3 ubiquitin protein ligase; Cas-Br-M (murine) ecotropic retroviral transforming sequence b
2.3	0.002631	CLEC2B	C-type lectin domain family 2, member B; C-type lectin domain family 2 member B
2.3	0.003709	CTSD	cathepsin D
2.3	0.025087	FILIP1	filamin A interacting protein 1
2.3	0.002032	JUP	junction plakoglobin
2.29	0.006325	DLX3	distal-less homeobox 3
2.29	0.006506	IFITM4P	interferon induced transmembrane protein 4 pseudogene
2.29	0.009545	NMI	N-myc (and STAT) interactor
2.29	0.024598	TM4SF1	transmembrane 4 L six family member 1
2.28	0.020682	ACSL1	acyl-CoA synthetase long-chain family member 1
2.28	0.000412	ITGB3	integrin, beta 3 (platelet glycoprotein IIIa, antigen CD61); integrin, beta 3 (platelet glycoprotein IIIa, antigen CD61; novel protein
2.28	0.000768	RNA5SP92	RNA, 5S ribosomal pseudogene 92
2.27	0.009916	ZNF320	zinc finger protein 320
2.26	0.031324	ARHGAP26	Rho GTPase activating protein 26
2.26	0.002872	AUH	AU RNA binding protein/enoyl-CoA hydratase; AU RNA binding protein/enoyl-Coenzyme A hydratase
2.26	0.047414	CMA1	chymase 1, mast cell
2.26	0.005561	ESAM	endothelial cell adhesion molecule
2.26	0.024448	RP11-661A12.5	novel transcript
2.26	0.000505	SNTA1	syntrophin, alpha 1; syntrophin, alpha 1 (dystrophin-associated protein A1, 59kDa, acidic component)
2.26	0.015346	ZCCHC2	zinc finger, CCHC domain containing 2
2.25	0.01125	EPSTI1	epithelial stromal interaction 1 (breast)
2.25	0.006875	GLIS3	GLIS family zinc finger 3
2.25	0.009758	GLIS3-AS1	GLIS3 antisense RNA 1; chromosome 9 open reading frame 70
2.25	0.002613	LIFR	leukemia inhibitory factor receptor alpha
2.25	0.009471	PDGFRA	platelet-derived growth factor receptor, alpha polypeptide; factor interacting with PAPOLA and CPSF1; FIP1 like 1 (S. cerevisiae)
2.25	0.01286	RP11-763B22.6	novel transcript
2.25	0.035364	SNORA71A	small nucleolar RNA, H/ACA box 71A
2.24	0.006748	ADAP2	ArfGAP with dual PH domains 2
2.24	0.001593	EPHB2	EPH receptor B2
2.24	0.007103	LGALSL	lectin, galactoside-binding-like
2.24	0.020803	LPCAT3	lysophosphatidylcholine acyltransferase 3
2.24	0.00482	SNORD13P3	small nucleolar RNA, C/D box 13 pseudogene 3
2.23	0.036424	CCL2	chemokine (C-C motif) ligand 2
2.23	0.015071	GAB2	GRB2-associated binding protein 2
2.23	0.022654	NEO1	neogenin 1; neogenin homolog 1 (chicken)
2.23	0.005936	SNORD89	small nucleolar RNA, C/D box 89; ring finger protein 149
2.22	0.001627	GALNT13	polypeptide N-acetylgalactosaminyltransferase 13; UDP-N-acetyl-alpha-D-galactosamine:polypeptide N-acetylgalactosaminyltransferase 13 (GalNAc-T13)
2.22	0.018712	MS4A4A	membrane-spanning 4-domains, subfamily A, member 4A; membrane-spanning 4-domains, subfamily A, member 4
2.22	0.034653	MYO1F	myosin IF
2.22	0.000217	PTPRG	protein tyrosine phosphatase, receptor type, G
2.22	0.000998	SBF2-AS1	SBF2 antisense RNA 1; novel transcript, antisense to SBF2
2.21	0.004455	ENG	endoglin
2.21	0.021594	SNORD42A	small nucleolar RNA, C/D box 42A; ribosomal protein L23a
2.2	0.043856	IGSF10	immunoglobulin superfamily, member 10
2.2	0.028285	LINC01000	long intergenic non-protein coding RNA 1000; long intergenic non-protein coding RNA 1061; putative uncharacterized protein FLJ46235-like
2.19	0.006822	GRN	granulin
2.19	0.0051	HSD17B11	hydroxysteroid (17-beta) dehydrogenase 11
2.19	0.030299	IRF8	interferon regulatory factor 8
2.19	0.004497	KDSR	3-ketodihydrosphingosine reductase
2.19	0.026286	LINC00341	long intergenic non-protein coding RNA 341; spectrin repeat containing, nuclear envelope family member 3
2.19	0.034252	RNU1-136P	RNA, U1 small nuclear 136, pseudogene
2.19	0.028267	TGFBR2	transforming growth factor, beta receptor II (70/80kDa)
2.18	0.004405	ANG	angiogenin, ribonuclease, RNase A family, 5; ribonuclease, RNase A family, 4
2.18	0.003199	AQPEP	laeverin
2.18	0.041239	ARHGAP20	Rho GTPase activating protein 20
2.18	0.041472	ARHGAP28	Rho GTPase activating protein 28
2.18	0.024323	FAM49A	family with sequence similarity 49, member A
2.18	0.004324	ITGA9	integrin, alpha 9
2.17	0.004867	ARRB2	arrestin, beta 2
2.17	0.043926	EPDR1	ependymin related 1; ependymin related protein 1 (zebrafish)
2.17	0.02813	EPHB6	EPH receptor B6
2.17	0.007385	FLJ42200	FLJ42200 protein; novel transcript
2.17	0.002696	LOC101928650	uncharacterized LOC101928650; novel transcript
2.17	0.015741	MT1X	metallothionein 1X
2.16	0.028308	LILRB5	leukocyte immunoglobulin-like receptor, subfamily B (with TM and ITIM domains), member 5
2.16	0.003557	RNU6-68P	RNA, U6 small nuclear 68, pseudogene
2.16	0.029537	ST6GALNAC2	ST6 (alpha-N-acetyl-neuraminyl-2,3-beta-galactosyl-1,3)-N-acetylgalactosaminide alpha-2,6-sialyltransferase 2
2.16	0.003757	TLR1	toll-like receptor 1
2.15	0.00562	C1RL	complement component 1, r subcomponent-like; omplement component 1, r subcomponent-like
2.15	0.022755	LOC648570	uncharacterized LOC648570
2.15	0.002939	RNF130	ring finger protein 130
2.15	0.036846	RNU6ATAC18P	RNA, U6atac small nuclear 18, pseudogene
2.14	0.033436	FLT1	fms-related tyrosine kinase 1; fms-related tyrosine kinase 1 (vascular endothelial growth factor/vascular permeability factor receptor)
2.14	0.014689	IFNGR1	interferon gamma receptor 1
2.14	0.009923	LINC00428	long intergenic non-protein coding RNA 428; putative novel transcript
2.14	0.005701	OSMR	oncostatin M receptor
2.14	0.002403	TSPAN11	tetraspanin 11
2.13	0.020106	CMAHP	cytidine monophospho-N-acetylneuraminic acid hydroxylase, pseudogene
2.13	0.046225	IGFBP6	insulin-like growth factor binding protein 6
2.13	0.013246	NRN1	neuritin 1
2.13	0.000168	PREX2	phosphatidylinositol-3,4,5-trisphosphate-dependent Rac exchange factor 2
2.13	0.015849	PTGES	prostaglandin E synthase
2.13	0.025566	RALGDS	ral guanine nucleotide dissociation stimulator
2.13	0.000386	TMEM45A	transmembrane protein 45A
2.12	0.030215	ADAMTS7	ADAM metallopeptidase with thrombospondin type 1 motif, 7
2.12	0.041279	FBLN2	fibulin 2
2.12	0.009161	IFIH1	interferon induced with helicase C domain 1
2.12	0.00763	ITGB2	integrin, beta 2 (complement component 3 receptor 3 and 4 subunit)
2.12	0.003518	LOC644794	uncharacterized LOC644794; novel transcript
2.12	0.014581	MITF	microphthalmia-associated transcription factor
2.12	0.025982	MT1M	metallothionein 1M
2.12	0.034371	PTGER3	prostaglandin E receptor 3 (subtype EP3)
2.12	0.041554	RIPK3	receptor-interacting serine-threonine kinase 3
2.12	0.013485	ZMYM6NB	ZMYM6 neighbor; zinc finger, MYM-type 6; novel transcript, ZMYM6-ZMYM6NB readthrough
2.11	0.013422	ARHGEF3	Rho guanine nucleotide exchange factor (GEF) 3
2.11	0.003654	C1orf115	chromosome 1 open reading frame 115
2.11	0.008605	CLU	clusterin
2.11	0.002679	LINC01220	long intergenic non-protein coding RNA 1220; novel transcript
2.11	0.031417	MIR3147	microRNA 3147
2.11	0.020607	PKIG	protein kinase (cAMP-dependent, catalytic) inhibitor gamma
2.1	0.009775	CRIP1	cysteine-rich protein 1 (intestinal); novel transcript
2.1	0.00135	KGFLP1	fibroblast growth factor 7 pseudogene
2.1	0.008274	LDLR	low density lipoprotein receptor
2.1	0.026581	LOC100506990	uncharacterized LOC100506990
2.1	0.045584	MIR1205	microRNA 1205
2.1	0.000594	PIK3CG	phosphatidylinositol-4,5-bisphosphate 3-kinase, catalytic subunit gamma; phosphoinositide-3-kinase, catalytic, gamma polypeptide
2.1	0.015527	SLC35F6	solute carrier family 35, member F6
2.1	0.000644	SVILP1	supervillin pseudogene 1; supervillin; supervillin (SVIL) pseudogene
2.1	0.001952	TLR8	toll-like receptor 8
2.09	0.032604	AQP1	aquaporin 1 (Colton blood group); novel FAM188B and AQP1 readthrough protein
2.09	0.001245	CYP19A1	cytochrome P450, family 19, subfamily A, polypeptide 1
2.09	0.017613	LINC00869	long intergenic non-protein coding RNA 869; uncharacterized LOC100293748; phosphodiesterase 4D interacting protein pseudogene; long intergenic non-protein coding RNA 623; novel transcript
2.09	0.001932	LOC100507516	uncharacterized LOC100507516; novel transcript
2.09	0.007521	LONRF3	LON peptidase N-terminal domain and ring finger 3
2.09	0.004337	MAOB	monoamine oxidase B
2.09	0.009943	PNPLA2	patatin-like phospholipase domain containing 2
2.09	0.000705	RNF13	ring finger protein 13
2.09	0.000381	SDK1	sidekick cell adhesion molecule 1; sidekick homolog 1, cell adhesion molecule (chicken)
2.09	0.032979	TINAGL1	tubulointerstitial nephritis antigen-like 1
2.08	0.004176	ALOX5AP	arachidonate 5-lipoxygenase-activating protein
2.08	0.00116	DYSF	dysferlin; dysferlin, limb girdle muscular dystrophy 2B (autosomal recessive)
2.08	0.025495	IRF2	interferon regulatory factor 2
2.08	0.022856	LPPR4	lipid phosphate phosphatase-related protein type 4; plasticity related gene 1 (PRG1)
2.07	0.044113	MGST2	microsomal glutathione S-transferase 2
2.07	0.01326	SOCS2-AS1	SOCS2 antisense RNA 1; novel transcript, antisense to SOCS2
2.07	0.000973	ZNF423	zinc finger protein 423
2.06	0.026606	GAS1	growth arrest-specific 1
2.06	0.04607	LOC101929633	uncharacterized LOC101929633; putative novel transcript
2.06	0.039002	RP1-142L7.5	novel transcript
2.06	0.027969	SDCBPP1	syndecan binding protein (syntenin) pseudogene 1; syndecan binding protein (syntenin) pseudogene
2.06	0.044161	SLC4A7	solute carrier family 4, sodium bicarbonate cotransporter, member 7
2.06	0.020216	TNFSF13	tumor necrosis factor (ligand) superfamily, member 13; TNFSF12-TNFSF13 readthrough; tumor necrosis factor (ligand) superfamily, member 12
2.06	0.005719	ZNF280D	zinc finger protein 280D; uncharacterized LOC145783
2.05	0.022614	LINC00936	long intergenic non-protein coding RNA 936; novel transcript
2.05	0.005439	PTGER4	prostaglandin E receptor 4 (subtype EP4)
2.05	0.025667	SNX10	sorting nexin 10
2.05	0.024433	STON2	stonin 2
2.05	0.028835	TNFRSF14	tumor necrosis factor receptor superfamily, member 14; tumor necrosis factor receptor superfamily, member 14 (herpesvirus entry mediator)
2.04	0.042935	GALNT16	polypeptide N-acetylgalactosaminyltransferase 16; UDP-N-acetyl-alpha-D-galactosamine:polypeptide N-acetylgalactosaminyltransferase-like 1
2.04	0.010255	GPRIN3	GPRIN family member 3
2.04	0.026058	LOC100293044	uncharacterized LOC100293044
2.04	0.037648	MIR4297	microRNA 4297
2.04	0.015937	PLN	phospholamban
2.04	0.013595	SEMA4A	sema domain, immunoglobulin domain (Ig), transmembrane domain (TM) and short cytoplasmic domain, (semaphorin) 4A
2.03	0.026425	ABCC2	ATP-binding cassette, sub-family C (CFTR/MRP), member 2
2.03	0.00521	CAPN3	calpain 3, (p94); novel transcript
2.03	0.000686	CEBPA	CCAAT/enhancer binding protein (C/EBP), alpha
2.03	0.029656	GAA	glucosidase, alpha; acid
2.03	0.014879	KAL1	Kallmann syndrome 1 sequence
2.03	0.002023	LPHN1	latrophilin 1
2.03	0.032369	PGM5	phosphoglucomutase 5; phosphoglucomutase 5 pseudogene 2
2.03	0.020002	PLD3	phospholipase D family, member 3
2.03	0.040972	RN7SKP257	RNA, 7SK small nuclear pseudogene 257
2.03	0.009842	RP11-133N21.10	novel transcript, antisense to PRPF40B
2.03	0.014385	SHC2	SHC (Src homology 2 domain containing) transforming protein 2
2.03	0.002871	SLC12A7	solute carrier family 12 (potassium/chloride transporter), member 7; solute carrier family 12 (potassium/chloride transporters), member 7
2.03	0.014501	SPATA25	spermatogenesis associated 25
2.03	0.04938	TCEA3	transcription elongation factor A (SII), 3
2.02	0.022263	MIR4704	microRNA 4704
2.02	0.044957	MS4A6A	membrane-spanning 4-domains, subfamily A, member 6A
2.02	0.024296	PCBP3	poly(rC) binding protein 3
2.02	0.000288	PTPN6	protein tyrosine phosphatase, non-receptor type 6
2.02	0.004174	UCP2	uncoupling protein 2 (mitochondrial, proton carrier)
2.01	0.000418	CXorf36	chromosome X open reading frame 36
2.01	0.044793	DAPK2	death-associated protein kinase 2
2.01	0.023032	FAIM3	Fas apoptotic inhibitory molecule 3
2.01	0.001255	MTURN	maturin, neural progenitor differentiation regulator homolog (Xenopus); chromosome 7 open reading frame 41
2.01	0.033322	PAG1	phosphoprotein membrane anchor with glycosphingolipid microdomains 1; phosphoprotein associated with glycosphingolipid microdomains 1
2.01	0.009678	RFX2	regulatory factor X, 2 (influences HLA class II expression)
2.01	0.003804	SEMA6B	sema domain, transmembrane domain (TM), and cytoplasmic domain, (semaphorin) 6B
2.01	0.000234	SIRPB1	signal-regulatory protein beta 1
2.01	0.014763	SLC30A1	solute carrier family 30 (zinc transporter), member 1
-2.01	0.001919	APAF1	apoptotic peptidase activating factor 1
-2.01	0.004057	ASUN	asunder spermatogenesis regulator; asunder, spermatogenesis regulator homolog (Drosphila)
-2.01	0.006525	DZIP3	DAZ interacting zinc finger protein 3; DAZ interacting protein 3, zinc finger
-2.01	0.010985	MSL3P1	male-specific lethal 3 homolog (Drosophila) pseudogene 1; lethal 3-like 1 (Drosophila) (MSL3L1) pseudogene
-2.01	0.008424	PHTF2	putative homeodomain transcription factor 2
-2.01	0.001054	PKIA	protein kinase (cAMP-dependent, catalytic) inhibitor alpha
-2.01	0.045225	RPLP0P2	ribosomal protein, large, P0 pseudogene 2
-2.01	0.030638	SKIL	SKI-like proto-oncogene; SKI-like oncogene
-2.01	0.000115	SNRPA	small nuclear ribonucleoprotein polypeptide A
-2.02	0.001925	ARMCX4	armadillo repeat containing, X-linked 4
-2.02	0.035585	BCAT1	branched chain amino-acid transaminase 1, cytosolic
-2.02	0.013193	CDK5	cyclin-dependent kinase 5
-2.02	0.004138	CSRP2	cysteine and glycine-rich protein 2
-2.02	0.011237	EXOSC8	exosome component 8
-2.02	0.039449	OR7C1	olfactory receptor, family 7, subfamily C, member 1
-2.02	0.002539	STX1B	syntaxin 1B
-2.03	0.011182	ANO4	anoctamin 4
-2.03	0.041104	BNC1	basonuclin 1
-2.03	0.007793	ELTD1	EGF, latrophilin and seven transmembrane domain containing 1
-2.03	0.025061	LINC00862	long intergenic non-protein coding RNA 862; small integral membrane protein 16
-2.03	0.036587	LOXL4	lysyl oxidase-like 4
-2.03	0.005391	NFXL1	nuclear transcription factor, X-box binding-like 1; nuclear transcription factor, X-box binding-like 1 (NFXL1)
-2.04	0.024336	ANKRD32	ankyrin repeat domain 32
-2.04	0.043167	ELOVL4	ELOVL fatty acid elongase 4; elongation of very long chain fatty acids (FEN1/Elo2, SUR4/Elo3, yeast)-like 4
-2.04	0.009897	FAM98A	family with sequence similarity 98, member A
-2.04	0.011949	GLI1	GLI family zinc finger 1
-2.04	0.037377	SSR3	signal sequence receptor, gamma (translocon-associated protein gamma)
-2.04	0.006716	TARBP1	TAR (HIV-1) RNA binding protein 1
-2.05	0.019519	DOCK5	dedicator of cytokinesis 5
-2.06	0.014858	ALDH1B1	aldehyde dehydrogenase 1 family, member B1
-2.06	0.01241	BAIAP2L1	BAI1-associated protein 2-like 1
-2.06	0.03664	CRNDE	colorectal neoplasia differentially expressed (non-protein coding)
-2.06	4.1e-05	GDF5	growth differentiation factor 5
-2.06	0.008286	MAP1B	microtubule-associated protein 1B
-2.06	0.015124	NCAM2	neural cell adhesion molecule 2
-2.06	0.010088	OCLM	oculomedin
-2.06	0.011555	SNORD18C	small nucleolar RNA, C/D box 18C; ribosomal protein L4; small nucleolar RNA, C/D box 16; small nucleolar RNA, C/D box 18A; small nucleolar RNA, C/D box 18B
-2.07	0.045848	RNU6-60P	RNA, U6 small nuclear 60, pseudogene
-2.07	0.042549	WWC2	WW and C2 domain containing 2; claudin 22
-2.08	0.024036	BORA	bora, aurora kinase A activator
-2.08	0.032991	KPNA2	karyopherin alpha 2 (RAG cohort 1, importin alpha 1)
-2.08	0.002357	ZNF280B	zinc finger protein 280B
-2.09	0.016004	MCTS2P	malignant T cell amplified sequence 2, pseudogene
-2.09	0.044599	RNU6-328P	RNA, U6 small nuclear 328, pseudogene
-2.1	0.044358	PRR11	proline rich 11
-2.11	0.005282	CTPS1	CTP synthase 1
-2.11	0.044919	G2E3	G2/M-phase specific E3 ubiquitin protein ligase; G2/M-phase specific E3 ubiquitin ligase
-2.12	0.030951	GLI2	GLI family zinc finger 2
-2.12	0.034112	LOC101929177	uncharacterized LOC101929177; CENPBD1 pseudogene 1; ribosomal protein L23a pseudogene 79; ribosomal protein L23a pseudogene 7; uncharacterized LOC101927407; ribosomal protein L23a pseudogene 82; 60S ribosomal protein L23a (RPL23A) pseudogene; uncharacterized LOC101928072; family with sequence similarity 41, member C; family with sequence similarity 41, member C (FAM41C) pseudogene; novel transcri…
-2.12	0.00207	LPCAT2	lysophosphatidylcholine acyltransferase 2
-2.12	0.0407	RRM1	ribonucleotide reductase M1
-2.13	0.004881	DTD1	D-tyrosyl-tRNA deacylase 1; D-tyrosyl-tRNA deacylase 1 homolog (S. cerevisiae)
-2.13	0.016015	MYBL2	v-myb avian myeloblastosis viral oncogene homolog-like 2; v-myb myeloblastosis viral oncogene homolog (avian)-like 2
-2.13	0.01948	RASGRP1	RAS guanyl releasing protein 1 (calcium and DAG-regulated)
-2.14	0.001053	CFL2	cofilin 2 (muscle)
-2.14	0.006806	PDIA4	protein disulfide isomerase family A, member 4
-2.14	0.047331	RP11-706O15.1	novel protein
-2.14	0.016469	TSC22D2	TSC22 domain family, member 2
-2.15	0.012738	KIAA1841	KIAA1841
-2.15	0.001434	TANGO6	transport and golgi organization 6 homolog (Drosophila)
-2.15	0.003255	TSEN15	TSEN15 tRNA splicing endonuclease subunit; tRNA splicing endonuclease 15 homolog (S. cerevisiae)
-2.16	0.003438	GTF2E1	general transcription factor IIE, polypeptide 1, alpha 56kDa
-2.16	0.00568	OSBPL3	oxysterol binding protein-like 3
-2.16	0.045069	SEMA3C	sema domain, immunoglobulin domain (Ig), short basic domain, secreted, (semaphorin) 3C
-2.17	0.036265	AADAT	aminoadipate aminotransferase
-2.17	0.017721	CAMK4	calcium/calmodulin-dependent protein kinase IV
-2.17	0.021018	IGHV2-26	immunoglobulin heavy variable 2-26
-2.17	0.006283	MIR4275	microRNA 4275
-2.17	0.029783	POLR3G	polymerase (RNA) III (DNA directed) polypeptide G (32kD); polymerase(RNA) III (DNA directed) polypeptide G (32kD)
-2.17	0.006977	RP11-350F4.2	novel transcript
-2.18	0.042949	ARNTL2	aryl hydrocarbon receptor nuclear translocator-like 2
-2.18	0.000284	HOXB5	homeobox B5
-2.18	0.043508	LINC00607	long intergenic non-protein coding RNA 607; novel transcript
-2.18	0.019053	ZNF671	zinc finger protein 671
-2.19	0.008337	H2AFZ	H2A histone family, member Z
-2.19	0.034221	LRRN3	leucine rich repeat neuronal 3
-2.19	0.040526	SKA2	spindle and kinetochore associated complex subunit 2
-2.19	0.003013	SNORD19	small nucleolar RNA, C/D box 19
-2.2	0.000413	RP11-522M21.3	putative novel transcript
-2.21	0.043485	ALPK2	alpha-kinase 2
-2.21	0.003441	DGKI	diacylglycerol kinase, iota
-2.21	0.012192	NEK7	NIMA-related kinase 7; NIMA (never in mitosis gene a)-related kinase 7
-2.21	0.008422	SV2A	synaptic vesicle glycoprotein 2A
-2.22	0.005684	RP11-312J18.5	spermine synthase (SMS) pseudogene; spermine synthase
-2.22	0.004096	UCK2	uridine-cytidine kinase 2; microRNA 3658
-2.22	0.033057	ZNF215	zinc finger protein 215
-2.23	0.001504	DARS2	aspartyl-tRNA synthetase 2, mitochondrial
-2.24	0.011042	BEND6	BEN domain containing 6
-2.24	0.006643	FTSJ1	FtsJ RNA methyltransferase homolog 1 (E. coli); FtsJ homolog 1 (E. coli)
-2.24	0.01411	PSPH	phosphoserine phosphatase
-2.25	0.017265	CTGF	connective tissue growth factor
-2.25	0.015611	FAM83G	family with sequence similarity 83, member G
-2.25	0.002683	PUS7L	pseudouridylate synthase 7 homolog (S. cerevisiae)-like
-2.25	0.001507	SEPT7P2	septin 7 pseudogene 2; septin 13
-2.25	0.044955	SPAG11B	sperm associated antigen 11B; sperm associated antigen 11A
-2.25	0.024836	TRPC4	transient receptor potential cation channel, subfamily C, member 4
-2.26	0.004577	FRMD6	FERM domain containing 6
-2.26	0.021528	HMGA2	high mobility group AT-hook 2
-2.26	0.040891	HN1	hematological and neurological expressed 1
-2.26	0.007399	LAYN	layilin
-2.26	0.023401	PTPN14	protein tyrosine phosphatase, non-receptor type 14
-2.26	0.002911	RP13-631K18.5	novel transcript
-2.26	0.019033	RPL23AP60	ribosomal protein L23a pseudogene 60; ribosomal protein L23a (RPL23A) pseudogene; ribosomal protein L23a (RPL23A) pseudogene
-2.26	0.037369	TANC2	tetratricopeptide repeat, ankyrin repeat and coiled-coil containing 2
-2.28	0.009526	MRPL35	mitochondrial ribosomal protein L35
-2.28	0.00826	SNORD58C	small nucleolar RNA, C/D box 58C; ribosomal protein L17; small nucleolar RNA, C/D box 58B; small nucleolar RNA, C/D box 58A
-2.29	0.000278	GLIPR2	GLI pathogenesis-related 2
-2.29	0.01517	KDELC1	KDEL (Lys-Asp-Glu-Leu) containing 1
-2.29	0.010087	RAP1GDS1	RAP1, GTP-GDP dissociation stimulator 1
-2.29	0.020745	SLC35F2	solute carrier family 35, member F2
-2.29	0.000436	TRIM6	tripartite motif containing 6; TRIM6-TRIM34 readthrough; tripartite motif containing 34; tripartite motif-containing 34; TRIM6-TRIM34 readthrough transcript; tripartite motif-containing 6
-2.29	0.018226	ULBP3	UL16 binding protein 3
-2.3	0.005374	DCUN1D5	DCN1, defective in cullin neddylation 1, domain containing 5; DCN1, defective in cullin neddylation 1, domain containing 5 (S. cerevisiae)
-2.31	0.026162	TMPO	thymopoietin
-2.31	0.039005	TP53I3	tumor protein p53 inducible protein 3
-2.32	0.015635	SULF1	sulfatase 1
-2.33	0.009845	CEP170P1	centrosomal protein 170kDa pseudogene 1
-2.33	0.019844	SMC4	structural maintenance of chromosomes 4
-2.34	0.032003	GNB4	guanine nucleotide binding protein (G protein), beta polypeptide 4
-2.34	0.005876	HOXB2	homeobox B2
-2.34	0.025209	RP11-589M4.1	novel transcript antisense to GNPNAT1
-2.35	0.040717	ANKRD36BP1	ankyrin repeat domain 36B pseudogene 1
-2.35	0.000482	HERC3	HECT and RLD domain containing E3 ubiquitin protein ligase 3; uncharacterized LOC101929134; hect domain and RLD 3
-2.35	0.025514	HOMER1	homer homolog 1 (Drosophila)
-2.35	0.00826	NT5DC2	5-nucleotidase domain containing 2; 5'-nucleotidase domain containing 2
-2.36	0.006017	RP11-56B16.4	novel transcript, antisense to TMOD3
-2.36	0.02533	TRAM1	translocation associated membrane protein 1
-2.36	0.008872	WNK4	WNK lysine deficient protein kinase 4
-2.37	0.016742	LOC100287497	uncharacterized LOC100287497; uncharacterized LOC100287934; uncharacterized LOC101930657; novel transcript
-2.37	0.001879	PPME1	protein phosphatase methylesterase 1
-2.37	0.003612	SMS	spermine synthase
-2.38	0.00639	INPP4B	inositol polyphosphate-4-phosphatase, type II, 105kDa
-2.41	0.006008	FMN2	formin 2
-2.41	0.026814	LOXL2	lysyl oxidase-like 2
-2.41	0.006436	NUCKS1	nuclear casein kinase and cyclin-dependent kinase substrate 1
-2.42	0.01786	EMB	embigin; embigin homolog (mouse)
-2.42	0.013234	LINC01204	long intergenic non-protein coding RNA 1204; novel transcript
-2.42	0.004876	MIR31HG	MIR31 host gene (non-protein coding); novel transcript
-2.43	0.043781	FOXM1	forkhead box M1
-2.43	0.004071	HSPA13	heat shock protein 70kDa family, member 13
-2.43	0.00514	SEC61G	Sec61 gamma subunit
-2.44	0.000288	ATP1B1	ATPase, Na+/K+ transporting, beta 1 polypeptide
-2.44	0.00675	ETV1	ets variant 1
-2.44	0.036631	SNORD12C	small nucleolar RNA, C/D box 12C
-2.45	0.002371	IGF2BP3	insulin-like growth factor 2 mRNA binding protein 3
-2.45	0.001962	PALLD	palladin, cytoskeletal associated protein
-2.45	0.000515	ZNF154	zinc finger protein 154
-2.46	0.027149	LOC100132167	uncharacterized LOC100132167; pseudogene similar to part of ribosomal protein L7a (RPL7A); ribosomal protein L7a (RPL7A) pseudogene
-2.46	0.007176	LOC100287934	uncharacterized LOC100287934; uncharacterized LOC101930657; novel transcript; septin-7-like; uncharacterized LOC100287497
-2.47	0.000551	DRP2	dystrophin related protein 2
-2.48	0.034971	MIR10A	microRNA 10a; novel transcript, sense intronic to HOXB3
-2.48	0.003776	PLEKHA2	pleckstrin homology domain containing, family A (phosphoinositide binding specific) member 2
-2.48	0.012943	PLOD2	procollagen-lysine, 2-oxoglutarate 5-dioxygenase 2
-2.49	0.003821	GPR180	G protein-coupled receptor 180
-2.5	0.027196	RP11-33B1.3	novel transcript
-2.51	0.017258	EZH2	enhancer of zeste 2 polycomb repressive complex 2 subunit; enhancer of zeste homolog 2 (Drosophila)
-2.52	0.002483	ZNF229	zinc finger protein 229; novel transcript; ZFP28 zinc finger protein
-2.53	0.000409	GLRB	glycine receptor, beta
-2.54	0.017547	LOC100507165	uncharacterized LOC100507165; mir-100-let-7a-2 cluster host gene (non-protein coding); novel transcript
-2.56	0.001791	LOC101928076	uncharacterized LOC101928076; novel transcript, antisense to DSP
-2.56	0.007407	MIR542	microRNA 542
-2.56	0.012771	TENM4	teneurin transmembrane protein 4; odz, odd Oz/ten-m homolog 4 (Drosophila)
-2.57	0.016109	MT-TG	mitochondrially encoded tRNA glycine
-2.57	0.000294	SCN8A	sodium channel, voltage gated, type VIII, alpha subunit
-2.58	0.006491	PRKCA	protein kinase C, alpha
-2.58	0.002965	PSMD2	proteasome (prosome, macropain) 26S subunit, non-ATPase, 2
-2.58	0.001278	UCHL1	ubiquitin carboxyl-terminal esterase L1 (ubiquitin thiolesterase)
-2.59	0.015623	F2R	coagulation factor II (thrombin) receptor
-2.59	0.001689	PFN2	profilin 2
-2.6	0.017195	ACTBL2	actin, beta-like 2
-2.61	0.012917	BIRC5	baculoviral IAP repeat containing 5
-2.61	0.001299	DDAH1	dimethylarginine dimethylaminohydrolase 1
-2.61	0.003143	PPP2R3A	protein phosphatase 2, regulatory subunit B, alpha; protein phosphatase 2 (formerly 2A), regulatory subunit B'', alpha
-2.62	0.010377	SIX4	SIX homeobox 4
-2.64	0.017742	LOC101927184	uncharacterized LOC101927184; novel transcript
-2.64	0.039835	NETO2	neuropilin (NRP) and tolloid (TLL)-like 2
-2.64	0.029678	SPDL1	spindle apparatus coiled-coil protein 1
-2.65	0.013027	PFKP	phosphofructokinase, platelet
-2.65	0.017711	SGCD	sarcoglycan, delta (35kDa dystrophin-associated glycoprotein)
-2.66	0.015339	HIF1A-AS2	HIF1A antisense RNA 2
-2.67	0.035091	AC007879.7	putative novel transcript
-2.67	0.001521	SGCG	sarcoglycan, gamma (35kDa dystrophin-associated glycoprotein)
-2.67	0.047751	SNORD114-10	small nucleolar RNA, C/D box 114-10
-2.68	0.034157	DCLK2	doublecortin-like kinase 2
-2.68	0.019791	LTBP1	latent transforming growth factor beta binding protein 1
-2.68	0.00093	UBL3	ubiquitin-like 3
-2.69	0.00988	TEK	TEK tyrosine kinase, endothelial
-2.7	0.022309	HIST1H2AJ	histone cluster 1, H2aj
-2.71	0.039764	SNORD6	small nucleolar RNA, C/D box 6; TATA box binding protein (TBP)-associated factor, RNA polymerase I, D, 41kDa; small nucleolar RNA, H/ACA box 8
-2.72	0.001931	BMPR1B	bone morphogenetic protein receptor, type IB
-2.72	0.003415	DCBLD1	discoidin, CUB and LCCL domain containing 1
-2.72	0.004663	RAB39B	RAB39B, member RAS oncogene family
-2.73	0.024986	FOXL1	forkhead box L1
-2.73	0.037791	GMNN	geminin, DNA replication inhibitor
-2.73	0.004701	NTM	neurotrimin; neurotrimin-like
-2.74	0.024596	CRIM1	cysteine rich transmembrane BMP regulator 1 (chordin-like); uncharacterized LOC101929500
-2.74	0.037969	POSTN	periostin, osteoblast specific factor
-2.74	0.001027	RP6-99M1.2	novel transcript
-2.74	0.003704	SLIT2	slit homolog 2 (Drosophila)
-2.75	0.04092	PRSS12	protease, serine, 12 (neurotrypsin, motopsin)
-2.75	0.003115	PTPLA	protein tyrosine phosphatase-like (proline instead of catalytic arginine), member A
-2.75	0.006356	SDC1	syndecan 1
-2.75	0.016623	SNORD114-2	small nucleolar RNA, C/D box 114-2
-2.76	0.034488	RNASEH2A	ribonuclease H2, subunit A
-2.76	0.036653	SNORD18B	small nucleolar RNA, C/D box 18B; ribosomal protein L4; small nucleolar RNA, C/D box 16; small nucleolar RNA, C/D box 18A; small nucleolar RNA, C/D box 18C
-2.78	0.00855	PMAIP1	phorbol-12-myristate-13-acetate-induced protein 1
-2.79	0.018987	CPED1	cadherin-like and PC-esterase domain containing 1
-2.79	0.029612	GPSM2	G-protein signaling modulator 2; G-protein signaling modulator 2 (AGS3-like, C. elegans)
-2.79	0.008325	RNU7-103P	RNA, U7 small nuclear 103 pseudogene
-2.79	0.00167	SSX2IP	synovial sarcoma, X breakpoint 2 interacting protein
-2.8	0.011051	HNRNPA3P12	heterogeneous nuclear ribonucleoprotein A3 pseudogene 12; heterogeneous nuclear ribonucleoprotein A3 (HNRPA3) pseudogene
-2.81	0.019899	SLC2A1	solute carrier family 2 (facilitated glucose transporter), member 1
-2.83	0.002969	CASS4	Cas scaffolding protein family member 4
-2.83	0.007475	KDELR3	KDEL (Lys-Asp-Glu-Leu) endoplasmic reticulum protein retention receptor 3
-2.83	0.029247	MIR196B	microRNA 196b; homeobox A9
-2.83	0.009767	RNU6-540P	RNA, U6 small nuclear 540, pseudogene
-2.84	0.000817	EZR	ezrin; ROS proto-oncogene 1 , receptor tyrosine kinase
-2.84	0.001277	HS3ST3A1	heparan sulfate (glucosamine) 3-O-sulfotransferase 3A1
-2.84	0.038163	KIF18A	kinesin family member 18A
-2.86	0.013868	MIR199A2	microRNA 199a-2; microRNA 214; DNM3 opposite strand/antisense RNA; microRNA 3120; novel transcript
-2.86	0.000836	SPIN4	spindlin family, member 4
-2.88	0.014059	P4HA3	prolyl 4-hydroxylase, alpha polypeptide III
-2.89	0.016779	KLHL4	kelch-like family member 4; kelch-like 4 (Drosophila)
-2.89	0.006772	PRPS1	phosphoribosyl pyrophosphate synthetase 1
-2.9	0.03925	MIR4684	microRNA 4684
-2.92	0.001963	SMYD3	SET and MYND domain containing 3
-2.94	0.025484	CDCA7L	cell division cycle associated 7-like
-2.96	0.010488	PLCB4	phospholipase C, beta 4
-2.98	0.026871	FAM196B	family with sequence similarity 196, member B
-2.98	0.022682	PRC1	protein regulator of cytokinesis 1
-2.99	0.001925	LOXL3	lysyl oxidase-like 3
-3	0.048718	RP11-11N9.4	novel transcript
-3.01	0.014859	MET	MET proto-oncogene, receptor tyrosine kinase; met proto-oncogene (hepatocyte growth factor receptor)
-3.01	0.030018	ZFP69B	ZFP69 zinc finger protein B
-3.04	0.00085	GNG11	guanine nucleotide binding protein (G protein), gamma 11
-3.05	0.00074	SIPA1L1	signal-induced proliferation-associated 1 like 1; Signal-induced proliferation-associated 1-like protein 1
-3.08	0.014532	HAS2	hyaluronan synthase 2
-3.08	0.012702	PPP1R3C	protein phosphatase 1, regulatory subunit 3C; protein phosphatase 1, regulatory (inhibitor) subunit 3C
-3.08	0.015607	RNVU1-3	RNA, variant U1 small nuclear 3
-3.09	0.012342	PLEK2	pleckstrin 2
-3.1	0.006073	FGF2	fibroblast growth factor 2 (basic)
-3.1	0.02047	MIR548H3	microRNA 548h-3
-3.19	0.012224	CAP2	CAP, adenylate cyclase-associated protein, 2 (yeast)
-3.2	0.020679	TGFBI	transforming growth factor, beta-induced, 68kDa
-3.23	0.000496	IGF2BP1	insulin-like growth factor 2 mRNA binding protein 1
-3.23	0.004527	RCAN3	RCAN family member 3
-3.23	0.029528	ULBP1	UL16 binding protein 1
-3.24	0.020484	F3	coagulation factor III (thromboplastin, tissue factor)
-3.24	0.048462	FBN2	fibrillin 2
-3.24	0.019909	STC2	stanniocalcin 2
-3.25	0.006648	MTPN	myotrophin
-3.26	0.007393	CMC2	C-x(9)-C motif containing 2; COX assembly mitochondrial protein 2 homolog (S. cerevisiae)
-3.27	0.037954	SNORD75	small nucleolar RNA, C/D box 75
-3.28	0.00881	TENM3	teneurin transmembrane protein 3
-3.3	0.000817	MLLT11	myeloid/lymphoid or mixed-lineage leukemia (trithorax homolog, Drosophila); translocated to, 11
-3.32	0.001133	SKP2	S-phase kinase-associated protein 2, E3 ubiquitin protein ligase; S-phase kinase-associated protein 2 (p45)
-3.34	0.001644	CENPV	centromere protein V
-3.35	0.030273	AP000695.6	putative novel transcript
-3.35	0.021323	NUAK1	NUAK family, SNF1-like kinase, 1
-3.35	0.020502	STIL	SCL/TAL1 interrupting locus
-3.36	0.028163	SPAG5	sperm associated antigen 5
-3.39	0.012224	ATP10A	ATPase, class V, type 10A
-3.39	0.017052	ECT2	epithelial cell transforming 2; epithelial cell transforming sequence 2 oncogene
-3.39	0.002265	MMP16	matrix metallopeptidase 16 (membrane-inserted)
-3.41	0.004181	APCDD1L-AS1	APCDD1L antisense RNA 1 (head to head); novel transcript
-3.42	0.002258	SCUBE3	signal peptide, CUB domain, EGF-like 3; novel EGF-like and CUB domain protein similar to mouse signal peptide, CUB domain, EGF-like 1 (Scube1) and mouse and human CEGP1
-3.44	0.002945	EPG5	ectopic P-granules autophagy protein 5 homolog (C. elegans)
-3.45	0.028573	MT1L	metallothionein 1L (gene/pseudogene); nuclear transport factor 2; metallothionein 1L; metallothionein 1M
-3.48	0.012914	IGFBP3	insulin-like growth factor binding protein 3
-3.5	0.004752	RP11-308B5.2	novel transcript
-3.51	0.021338	FHOD3	formin homology 2 domain containing 3
-3.51	0.019547	SEMA7A	semaphorin 7A, GPI membrane anchor (John Milton Hagen blood group); Semaphorin-7A
-3.52	0.000764	STARD4	StAR-related lipid transfer (START) domain containing 4
-3.55	0.00991	NDNF	neuron-derived neurotrophic factor
-3.56	1.4e-05	PPAPDC1A	phosphatidic acid phosphatase type 2 domain containing 1A
-3.57	0.005741	AC003092.1	putative novel transcript
-3.57	0.028654	ASPM	asp (abnormal spindle) homolog, microcephaly associated (Drosophila)
-3.57	0.028008	RNU6-853P	RNA, U6 small nuclear 853, pseudogene
-3.58	0.000274	TMEM171	transmembrane protein 171
-3.59	0.033552	TOP2A	topoisomerase (DNA) II alpha 170kDa
-3.63	0.000605	NET1	neuroepithelial cell transforming 1
-3.64	0.017072	MN1	meningioma (disrupted in balanced translocation) 1
-3.67	0.002269	CDH13	cadherin 13; cadherin 13, H-cadherin (heart)
-3.67	0.007137	GFRA1	GDNF family receptor alpha 1
-3.69	0.007914	CTHRC1	collagen triple helix repeat containing 1
-3.7	0.015221	KCNH1	potassium voltage-gated channel, subfamily H (eag-related), member 1
-3.72	0.016279	CCDC34	coiled-coil domain containing 34
-3.73	0.00725	COL8A1	collagen, type VIII, alpha 1
-3.76	0.013699	CCNB2	cyclin B2
-3.76	0.039431	NUSAP1	nucleolar and spindle associated protein 1
-3.77	0.024491	EHD3	EH-domain containing 3
-3.79	0.003094	MATN3	matrilin 3
-3.82	0.026322	BUB1	BUB1 mitotic checkpoint serine/threonine kinase; budding uninhibited by benzimidazoles 1 homolog (yeast)
-3.82	0.042601	KCNK2	potassium channel, subfamily K, member 2
-3.85	0.016794	CHN1	chimerin 1; chimerin (chimaerin) 1
-3.85	0.021636	KIF23	kinesin family member 23
-3.86	0.01262	ANP32E	acidic (leucine-rich) nuclear phosphoprotein 32 family, member E
-3.86	0.032721	SLC6A15	solute carrier family 6 (neutral amino acid transporter), member 15
-3.88	0.005565	RP11-79P5.2	novel transcript
-3.89	0.017809	MIR503HG	MIR503 host gene (non-protein coding); microRNA 424; novel transcript
-3.89	0.009095	SERTAD4	SERTA domain containing 4
-3.9	0.007106	OSBPL6	oxysterol binding protein-like 6
-3.94	0.006489	TSPAN13	tetraspanin 13
-3.95	0.038563	RP11-318M2.3	novel transcript
-3.96	0.000467	TOX	thymocyte selection-associated high mobility group box
-4.02	0.001506	DOCK10	dedicator of cytokinesis 10
-4.04	0.030113	AP000695.4	putative novel transcript
-4.06	0.007924	MICAL2	microtubule associated monooxygenase, calponin and LIM domain containing 2; microtubule associated monoxygenase, calponin and LIM domain containing 2
-4.09	0.040817	KIF20B	kinesin family member 20B
-4.09	0.001044	SLC4A4	solute carrier family 4 (sodium bicarbonate cotransporter), member 4; solute carrier family 4, sodium bicarbonate cotransporter, member 4
-4.1	0.003707	FZD2	frizzled class receptor 2; frizzled family receptor 2
-4.1	0.012124	MELK	maternal embryonic leucine zipper kinase
-4.13	0.017146	C18orf54	chromosome 18 open reading frame 54
-4.18	0.001288	TNFRSF9	tumor necrosis factor receptor superfamily, member 9
-4.19	0.000759	GDF6	growth differentiation factor 6
-4.28	0.003812	CENPN	centromere protein N
-4.33	0.001066	DSG2	desmoglein 2
-4.33	0.002141	LRRC17	leucine rich repeat containing 17
-4.37	0.004221	PAMR1	peptidase domain containing associated with muscle regeneration 1
-4.46	0.004945	GLYATL2	glycine-N-acyltransferase-like 2
-4.48	0.001732	SLC9A7	solute carrier family 9, subfamily A (NHE7, cation proton antiporter 7), member 7; solute carrier family 9 (sodium/hydrogen exchanger), member 7
-4.55	0.015225	CENPF	centromere protein F, 350/400kDa; centromere protein F, 350/400ka (mitosin)
-4.61	0.026941	KIF20A	kinesin family member 20A
-4.61	0.00743	LPXN	leupaxin
-4.81	0.006236	CKS2	CDC28 protein kinase regulatory subunit 2
-4.82	0.024502	COL11A1	collagen, type XI, alpha 1
-4.89	0.016704	MIR503	microRNA 503
-4.94	0.016827	CASC5	cancer susceptibility candidate 5
-4.98	0.025252	CENPE	centromere protein E, 312kDa
-5.03	0.032366	SMYD3-IT1	SMYD3 intronic transcript 1 (non-protein coding); putative novel transcript
-5.05	0.005476	CDK15	cyclin-dependent kinase 15
-5.16	0.030169	ITGBL1	integrin, beta-like 1 (with EGF-like repeat domains)
-5.18	0.028602	UBE2T	ubiquitin-conjugating enzyme E2T (putative)
-5.19	0.043882	ANLN	anillin, actin binding protein
-5.19	0.046713	NDC80	NDC80 kinetochore complex component; NDC80 homolog, kinetochore complex component (S. cerevisiae)
-5.33	0.006533	ENPP1	ectonucleotide pyrophosphatase/phosphodiesterase 1
-5.37	0.004184	FERMT1	fermitin family member 1; fermitin family homolog 1 (Drosophila)
-5.44	0.00183	APCDD1L	adenomatosis polyposis coli down-regulated 1-like
-5.47	0.014732	CCNA2	cyclin A2
-5.5	0.032385	CTD-2207P18.2	novel transcript
-5.54	0.02686	KIF11	kinesin family member 11
-5.57	0.002403	POPDC3	popeye domain containing 3
-5.69	0.037168	TRAPPC3L	trafficking protein particle complex 3-like; BET3 like (S. cerevisiae)
-5.78	0.004896	COL10A1	collagen, type X, alpha 1
-5.78	0.002952	RP11-265D17.2	novel transcript
-5.79	5.5e-05	FRMPD4	FERM and PDZ domain containing 4
-5.89	0.020567	RNA5SP385	RNA, 5S ribosomal pseudogene 385
-5.94	0.008188	NETO1	neuropilin (NRP) and tolloid (TLL)-like 1
-5.95	0.000782	GPAM	glycerol-3-phosphate acyltransferase, mitochondrial
-6.07	0.005409	AK5	adenylate kinase 5
-6.14	0.023587	TPX2	TPX2, microtubule-associated; TPX2, microtubule-associated, homolog (Xenopus laevis)
-6.18	0.02165	DLGAP5	discs, large (Drosophila) homolog-associated protein 5
-6.2	0.044938	CH25H	cholesterol 25-hydroxylase
-6.2	0.003667	RP5-1172A22.1	putative novel transcript
-6.23	0.001244	GPR126	G protein-coupled receptor 126
-6.26	0.000432	NRG1	neuregulin 1
-6.33	0.000848	BRIP1	BRCA1 interacting protein C-terminal helicase 1
-6.34	0.022642	RP13-463N16.6	putative novel transcript
-6.46	0.000408	FOXD1	forkhead box D1
-6.46	0.003464	GALNT5	polypeptide N-acetylgalactosaminyltransferase 5; UDP-N-acetyl-alpha-D-galactosamine:polypeptide N-acetylgalactosaminyltransferase 5 (GalNAc-T5)
-6.5	0.001201	MBOAT2	membrane bound O-acyltransferase domain containing 2
-6.97	0.006931	WISP1	WNT1 inducible signaling pathway protein 1
-7.16	0.045073	HIST1H3G	histone cluster 1, H3g
-7.35	0.013979	FGF5	fibroblast growth factor 5
-7.7	0.037789	LRRC15	leucine rich repeat containing 15
-7.7	0.000128	PDGFC	platelet derived growth factor C
-7.81	0.002969	RAB3B	RAB3B, member RAS oncogene family
-8.17	0.003299	LOC101927885	uncharacterized LOC101927885; novel transcript
-8.27	0.003049	DIAPH3	diaphanous-related formin 3; diaphanous homolog 3 (Drosophila)
-8.28	0.003779	INHBA	inhibin, beta A
-8.33	0.000961	TPM1	tropomyosin 1 (alpha)
-8.72	0.034132	DACT1	dishevelled-binding antagonist of beta-catenin 1; dapper, antagonist of beta-catenin, homolog 1 (Xenopus laevis)
-8.89	0.001553	B3GALT2	UDP-Gal:betaGlcNAc beta 1,3-galactosyltransferase, polypeptide 2
-9.39	0.002563	RP11-244F12.2	novel transcript, antisense to TPM1
-10.64	0.013339	RP11-123O22.1	novel transcript.
-10.72	0.006106	SLC38A4	solute carrier family 38, member 4
-12.91	0.000125	WNT5A	wingless-type MMTV integration site family, member 5A
-13.85	0.013119	TENM2	teneurin transmembrane protein 2
-19.77	0.001771	PCDH9	protocadherin 9
-30.57	0.001022	F2RL2	coagulation factor II (thrombin) receptor-like 2
-54.55	1.8e-05	CDH2	cadherin 2, type 1, N-cadherin (neuronal)
-59.51	6.6e-05	DSP	desmoplakin

## Sheet: P0-P5
Fold Change (linear) (P0 vs. P5)	ANOVA p-value (P0 vs. P5)	Gene Symbol	Description
113.44	0.000846	STEAP4	STEAP family member 4
83.19	0.002012	PRG4	proteoglycan 4
81.36	8e-06	HLA-DRA	major histocompatibility complex, class II, DR alpha; major histocompatibility complex, class II, DQ alpha 1
72.62	3e-06	CHI3L1	chitinase 3-like 1 (cartilage glycoprotein-39)
54.78	0.00012	GPC3	glypican 3
46.02	0.009999	SFRP2	secreted frizzled-related protein 2
43.25	2.6e-05	PLA2G7	phospholipase A2, group VII (platelet-activating factor acetylhydrolase, plasma)
42.49	4.9e-05	LYZ	lysozyme
41.78	0.000204	FCER1G	Fc fragment of IgE, high affinity I, receptor for; gamma polypeptide
41.61	0.000122	A2M	alpha-2-macroglobulin; histone deacetylase 1
36.74	0.000115	ANGPT2	angiopoietin 2
36.59	0.000797	MPEG1	macrophage expressed 1
35.55	0.000912	APOD	apolipoprotein D
34.9	3.5e-05	TYROBP	TYRO protein tyrosine kinase binding protein
33.78	0.000115	LAPTM5	lysosomal protein transmembrane 5; lysosomal multispanning membrane protein 5
32.87	0.009364	FGL2	fibrinogen-like 2
31.78	0.000506	ABCA6	ATP-binding cassette, sub-family A (ABC1), member 6
29.4	0.000351	C3	complement component 3
29.34	0.001653	KIAA1324L	KIAA1324-like
28.3	0.003474	ITGA8	integrin, alpha 8
26.67	4.6e-05	MRC1	mannose receptor, C type 1
26.23	0.020608	RP11-392O17.1	novel transcript
25.87	0.000913	CXCL12	chemokine (C-X-C motif) ligand 12; chemokine (C-X-C motif) ligand 12 (stromal cell-derived factor 1)
25.53	0.000245	XPNPEP2	X-prolyl aminopeptidase (aminopeptidase P) 2, membrane-bound
25.4	0.00049	FPR3	formyl peptide receptor 3
25.11	0.000168	CYBB	cytochrome b-245, beta polypeptide
24.27	0.000266	PTGIS	prostaglandin I2 (prostacyclin) synthase
23.45	0.000107	FMO1	flavin containing monooxygenase 1
22.91	0.003161	CD163	CD163 molecule
21.98	0.002046	CPXM1	carboxypeptidase X (M14 family), member 1
21.5	0.001751	GPR133	G protein-coupled receptor 133
21.19	0.000537	SOD3	superoxide dismutase 3, extracellular
21.05	0.00042	EGFL6	EGF-like-domain, multiple 6
20.43	0.003043	PDGFRL	platelet-derived growth factor receptor-like
19.62	0.008921	F13A1	coagulation factor XIII, A1 polypeptide
18.66	0.001942	SPP1	secreted phosphoprotein 1
17.98	0.003161	CD14	CD14 molecule
17.82	0.00019	CLIC6	chloride intracellular channel 6
17.44	0.004142	CFD	complement factor D (adipsin)
17.23	0.002725	VCAM1	vascular cell adhesion molecule 1
17.22	0.004349	CXCL14	chemokine (C-X-C motif) ligand 14
17.12	0.001861	FMOD	fibromodulin
16.92	0.003156	PRELP	proline/arginine-rich end leucine-rich repeat protein
16.78	0.00055	AP001434.2	putative novel transcript
16.35	0.003059	ADH1B	alcohol dehydrogenase 1B (class I), beta polypeptide
15.69	0.000404	ABCA9	ATP-binding cassette, sub-family A (ABC1), member 9
15.61	0.002533	FUCA1	fucosidase, alpha-L- 1, tissue
15.28	0.000869	AIF1	allograft inflammatory factor 1
15.01	0.002943	PDGFD	platelet derived growth factor D
14.69	0.001254	COL15A1	collagen, type XV, alpha 1
14.69	0.001126	SERPINB3	serpin peptidase inhibitor, clade B (ovalbumin), member 3
14.51	0.008997	CHRDL1	chordin-like 1
14.23	0.003023	RARRES1	retinoic acid receptor responder (tazarotene induced) 1
14	0.007644	CXCL8	chemokine (C-X-C motif) ligand 8; interleukin 8
13.76	1.6e-05	HLA-DRB3	major histocompatibility complex, class II, DR beta 3; major histocompatibility complex, class II, DR beta 1; HLA class II histocompatibility antigen, DRB1-10 beta chain-like; major histocompatibility complex, class II, DR beta 5; major histocompatibility complex, class II, DR beta 4
13.58	6.8e-05	SVEP1	sushi, von Willebrand factor type A, EGF and pentraxin domain containing 1
12.82	0.003475	CCL8	chemokine (C-C motif) ligand 8
12.81	6.4e-05	MT1G	metallothionein 1G
12.76	0.003143	SNED1	sushi, nidogen and EGF-like domains 1
12.68	0.000621	SMOC2	SPARC related modular calcium binding 2
12.32	0.004026	ALDH1A1	aldehyde dehydrogenase 1 family, member A1
12.16	0.00043	DCLK1	doublecortin-like kinase 1
12.01	0.000334	C1QC	complement component 1, q subcomponent, C chain
11.96	5.9e-05	EVI2B	ecotropic viral integration site 2B; novel protein
11.46	0.004249	PDK4	pyruvate dehydrogenase kinase, isozyme 4
11.35	0.000268	SPRY1	sprouty homolog 1, antagonist of FGF signaling (Drosophila)
11.11	0.00424	OSR1	odd-skipped related transciption factor 1; odd-skipped related 1 (Drosophila)
11.06	0.005575	CCR1	chemokine (C-C motif) receptor 1
10.81	0.000786	CTSS	cathepsin S
10.77	0.000647	ABCA8	ATP-binding cassette, sub-family A (ABC1), member 8
10.71	0.000181	EPB41L4A	erythrocyte membrane protein band 4.1 like 4A
10.6	0.005418	LY86	lymphocyte antigen 86
10.4	0.030801	BMP4	bone morphogenetic protein 4
10.2	0.014052	OGN	osteoglycin
10.03	0.000938	MEST	mesoderm specific transcript; mesoderm specific transcript homolog (mouse)
10.02	0.000512	RNASE6	ribonuclease, RNase A family, k6
9.88	0.005168	HSD11B1	hydroxysteroid (11-beta) dehydrogenase 1
9.68	0.000585	HLA-DRB1	major histocompatibility complex, class II, DR beta 1; HLA class II histocompatibility antigen, DRB1-10 beta chain-like; major histocompatibility complex, class II, DR beta 4; major histocompatibility complex, class II, DR beta 3; major histocompatibility complex, class II, DQ beta 1; HLA class II histocompatibility antigen, DQ beta 1 chain-like; major histocompatibility complex, class II, DR bet…
9.58	0.017048	ASPA	aspartoacylase
9.41	0.005873	MT1F	metallothionein 1F
9.4	0.003506	MGP	matrix Gla protein
9.39	0.0074	CD28	CD28 molecule
9.34	0.004633	ECM2	extracellular matrix protein 2, female organ and adipocyte specific
9.31	8.6e-05	GPC4	glypican 4
9.24	0.024306	FNDC1	fibronectin type III domain containing 1
9.21	0.0001	JAG1	jagged 1; jagged 1 (Alagille syndrome)
9.19	0.010931	PLA2G2A	phospholipase A2, group IIA (platelets, synovial fluid)
9.16	0.000842	CXCL16	chemokine (C-X-C motif) ligand 16
9.1	0.008754	EMILIN2	elastin microfibril interfacer 2
9.06	0.00013	LGALS9	lectin, galactoside-binding, soluble, 9 (LGALS9) pseudogene; lectin, galactoside-binding, soluble, 9
9.03	0.000768	SFRP4	secreted frizzled-related protein 4
8.87	0.001471	C2	complement component 2; novel complement component 2 (C2) and complement factor B (CFB) protein
8.7	0.00367	TGFBR3	transforming growth factor, beta receptor III
8.6	5e-06	FRAS1	Fraser extracellular matrix complex subunit 1; Fraser syndrome 1
8.6	0.000798	WISP2	WNT1 inducible signaling pathway protein 2
8.52	0.000454	GPR34	G protein-coupled receptor 34
8.26	0.012204	CDON	cell adhesion associated, oncogene regulated; Cdon homolog (mouse)
8.24	0.011555	APOC1	apolipoprotein C-I
8.12	0.001262	ADAMTS5	ADAM metallopeptidase with thrombospondin type 1 motif, 5
8.12	0.001059	IFI30	interferon, gamma-inducible protein 30; phosphoinositide-3-kinase, regulatory subunit 2 (beta); novel protein, readthrough between PIK3R2 and IFI30
8.1	0.022991	TNFAIP6	tumor necrosis factor, alpha-induced protein 6
8.08	0.008631	TNFRSF11B	tumor necrosis factor receptor superfamily, member 11b
8.04	0.002007	SLC40A1	solute carrier family 40 (iron-regulated transporter), member 1
7.96	0.00162	FST	follistatin
7.89	9.4e-05	SERPING1	serpin peptidase inhibitor, clade G (C1 inhibitor), member 1
7.85	0.001451	CCDC69	coiled-coil domain containing 69
7.84	7.9e-05	PTGFR	prostaglandin F receptor (FP)
7.83	0.009301	H19	H19, imprinted maternally expressed transcript (non-protein coding); microRNA 675; ribosomal protein S12
7.83	0.017868	SPON1	spondin 1, extracellular matrix protein
7.71	0.004359	METTL7A	methyltransferase like 7A
7.65	0.003176	VSIG4	V-set and immunoglobulin domain containing 4
7.64	0.00402	CLIC2	chloride intracellular channel 2
7.54	0.002539	LYVE1	lymphatic vessel endothelial hyaluronan receptor 1
7.5	0.009852	KGFLP2	keratinocyte growth factor-like protein 2; novel transcript; pseudogene similar to part of fibroblast growth factor 7 (keratinocyte growth factor) (FGF7); fibroblast growth factor 7; fibroblast growth factor 7 (keratinocyte growth factor)
7.49	0.015478	RSPO3	R-spondin 3; R-spondin 3 homolog (Xenopus laevis)
7.33	0.008698	ATP8B4	ATPase, class I, type 8B, member 4
7.31	0.003463	PDE1B	phosphodiesterase 1B, calmodulin-dependent
7.26	0.013969	LINC01239	long intergenic non-protein coding RNA 1239; novel transcript
7.21	0.010249	BST2	bone marrow stromal cell antigen 2
7.08	0.004964	POM121L9P	POM121 transmembrane nucleoporin-like 9, pseudogene; POM121 membrane glycoprotein-like 9 (rat) pseudogene
7.05	0.000189	OLFML2B	olfactomedin-like 2B
7.04	0.000584	EPAS1	endothelial PAS domain protein 1
6.98	8e-06	PCDHB4	protocadherin beta 4
6.92	0.002253	PPL	periplakin
6.9	0.001385	ITIH5	inter-alpha-trypsin inhibitor heavy chain family, member 5; inter-alpha (globulin) inhibitor H5
6.87	0.011341	OMG	uncharacterized LOC101927057; oligodendrocyte myelin glycoprotein
6.83	0.002224	TMEM150C	transmembrane protein 150C
6.8	0.017869	SERPINB9	serpin peptidase inhibitor, clade B (ovalbumin), member 9
6.79	0.004888	FABP4	fatty acid binding protein 4, adipocyte
6.77	0.000217	GMFG	glia maturation factor, gamma
6.61	0.003806	MAF	v-maf avian musculoaponeurotic fibrosarcoma oncogene homolog; v-maf musculoaponeurotic fibrosarcoma oncogene homolog (avian)
6.56	0.000739	GUCY1A3	guanylate cyclase 1, soluble, alpha 3
6.47	0.043598	LOC441081	POM121 membrane glycoprotein (rat) pseudogene; putative POM121-like protein 1-like; POM121 membrane glycoprotein-like (POM121L1) pseudogene; POM121 membrane glycoprotein-like 1 (POM121L1) pseudogene; POM121 membrane glycoprotein (POM121) pseudogene
6.45	0.005367	IGF1	insulin-like growth factor 1 (somatomedin C)
6.42	0.021626	ELN	elastin
6.38	0.0025	C5AR1	complement component 5a receptor 1
6.37	0.002867	RARRES3	retinoic acid receptor responder (tazarotene induced) 3
6.36	0.014276	PPBP	pro-platelet basic protein (chemokine (C-X-C motif) ligand 7)
6.34	0.005986	SECTM1	secreted and transmembrane 1
6.25	0.000423	AOX1	aldehyde oxidase 1
6.17	0.012575	COL4A1	collagen, type IV, alpha 1; collagen type IV alpha 1
6.16	0.002152	CFB	complement factor B; novel complement component 2 (C2) and complement factor B (CFB) protein
6.14	0.003202	IGSF6	immunoglobulin superfamily, member 6
6.06	0.002197	RP11-1143G9.4	novel transcript antisense to LYZ
5.99	0.035365	ACSL5	acyl-CoA synthetase long-chain family member 5
5.98	0.00061	EDNRB	endothelin receptor type B
5.96	0.00321	CDH5	cadherin 5, type 2 (vascular endothelium)
5.94	0.001769	DAB1	Dab, reelin signal transducer, homolog 1 (Drosophila); disabled homolog 1 (Drosophila)
5.94	0.000804	DAPK1	death-associated protein kinase 1
5.91	1.9e-05	IL1RL1	interleukin 1 receptor-like 1
5.88	0.001435	FAM65C	family with sequence similarity 65, member C
5.82	0.003056	CADM3	cell adhesion molecule 3
5.76	0.002133	CYGB	cytoglobin
5.75	0.000829	AQP9	aquaporin 9
5.75	0.000969	CYP7B1	cytochrome P450, family 7, subfamily B, polypeptide 1
5.7	0.00271	CD36	CD36 molecule (thrombospondin receptor)
5.7	0.000283	SLC43A3	solute carrier family 43, member 3
5.67	0.010666	MAP3K5	mitogen-activated protein kinase kinase kinase 5
5.63	0.01229	CD74	CD74 molecule, major histocompatibility complex, class II invariant chain
5.62	0.001401	SOCS3	suppressor of cytokine signaling 3
5.58	0.014238	GPR183	G protein-coupled receptor 183
5.58	0.007082	OLFML1	olfactomedin-like 1
5.58	0.018147	SLC9A9	solute carrier family 9, subfamily A (NHE9, cation proton antiporter 9), member 9; solute carrier family 9 (sodium/hydrogen exchanger), member 9
5.57	0.001964	MERTK	MER proto-oncogene, tyrosine kinase; c-mer proto-oncogene tyrosine kinase
5.53	0.000558	C10orf10	chromosome 10 open reading frame 10
5.53	0.002306	MFI2	antigen p97 (melanoma associated) identified by monoclonal antibodies 133.2 and 96.5
5.5	0.000769	IL18R1	interleukin 18 receptor 1
5.45	0.015285	PLXNC1	plexin C1
5.38	0.000237	LOC102724129	uncharacterized LOC102724129
5.37	0.01097	ZFP36	ZFP36 ring finger protein; zinc finger protein 36, C3H type, homolog (mouse)
5.29	0.005304	CEMIP	cell migration inducing protein, hyaluronan binding; KIAA1199
5.28	0.044468	AVPR1A	arginine vasopressin receptor 1A
5.28	0.019578	CPA3	carboxypeptidase A3 (mast cell)
5.28	0.028414	DUSP6	dual specificity phosphatase 6
5.28	0.038674	FAM134B	family with sequence similarity 134, member B
5.27	0.001698	APLN	apelin
5.27	0.005854	SMPDL3A	sphingomyelin phosphodiesterase, acid-like 3A
5.26	0.016307	FMO4	flavin containing monooxygenase 4
5.2	0.001231	HLA-DRB4	major histocompatibility complex, class II, DR beta 4; major histocompatibility complex class II DR beta 4
5.2	0.001095	PLTP	phospholipid transfer protein
5.18	0.000206	TMEM176B	transmembrane protein 176B
5.13	0.003653	DIRC1	disrupted in renal carcinoma 1
5.11	0.009255	KIT	v-kit Hardy-Zuckerman 4 feline sarcoma viral oncogene homolog
5.08	0.015023	IL33	interleukin 33
5.06	0.00229	HLA-DPA1	major histocompatibility complex, class II, DP alpha 1; major histocompatibility complex class II DP alpha 1
5.06	0.001422	LCP1	lymphocyte cytosolic protein 1 (L-plastin)
5.05	0.009936	CCL13	chemokine (C-C motif) ligand 13
5	0.0031	C7orf63	chromosome 7 open reading frame 63
4.97	0.020558	PDE4DIP	phosphodiesterase 4D interacting protein
4.93	0.008679	FAM65B	family with sequence similarity 65, member B
4.93	0.00585	PPAP2B	phosphatidic acid phosphatase type 2B
4.92	0.004073	ITGAX	integrin, alpha X (complement component 3 receptor 4 subunit)
4.9	0.004142	EPHX1	epoxide hydrolase 1, microsomal (xenobiotic)
4.88	0.003326	PLBD1	phospholipase B domain containing 1; Putative phospholipase B-like 1
4.83	0.000252	CD34	CD34 molecule
4.8	0.025675	ID4	inhibitor of DNA binding 4, dominant negative helix-loop-helix protein
4.8	0.002106	RASD1	RAS, dexamethasone-induced 1
4.8	0.002959	TNFRSF1B	tumor necrosis factor receptor superfamily, member 1B
4.79	0.000136	RNASE1	ribonuclease, RNase A family, 1 (pancreatic)
4.77	0.008623	C1orf162	chromosome 1 open reading frame 162
4.74	0.011239	PLXDC1	plexin domain containing 1
4.72	0.000407	MS4A7	membrane-spanning 4-domains, subfamily A, member 7
4.71	0.002171	SNX9	sorting nexin 9
4.7	0.012349	RP11-138I17.1	novel transcript
4.65	0.008584	CYP1B1	cytochrome P450, family 1, subfamily B, polypeptide 1
4.63	0.001507	IGFBP4	insulin-like growth factor binding protein 4
4.62	0.001648	SLC39A8	solute carrier family 39 (zinc transporter), member 8
4.6	0.001375	CHL1	cell adhesion molecule L1-like; cell adhesion molecule with homology to L1CAM (close homolog of L1)
4.55	0.000332	NCF2	neutrophil cytosolic factor 2
4.54	0.000993	KIAA0226L	KIAA0226-like
4.5	0.005884	MIR548I2	microRNA 548i-2; microRNA 548i-1; microRNA 548i-3
4.49	0.000714	CELF2	CUGBP, Elav-like family member 2; CUG triplet repeat, RNA binding protein 2
4.49	0.000828	PLEKHG1	pleckstrin homology domain containing, family G (with RhoGef domain) member 1
4.47	0.002271	GPNMB	glycoprotein (transmembrane) nmb
4.46	1.2e-05	NID2	nidogen 2 (osteonidogen)
4.42	0.000263	ANGPTL2	angiopoietin-like 2
4.4	0.009921	PM20D2	peptidase M20 domain containing 2; novel protein similar to putative aminohydrolase
4.37	0.000152	CYP27A1	cytochrome P450, family 27, subfamily A, polypeptide 1
4.36	0.026045	PLVAP	plasmalemma vesicle associated protein
4.34	0.000685	GPX3	glutathione peroxidase 3 (plasma)
4.34	0.03272	RP11-18B16.2	novel transcript
4.33	5.8e-05	FAM20A	family with sequence similarity 20, member A
4.29	9.6e-05	EBF1	early B-cell factor 1
4.29	0.019101	HNMT	histamine N-methyltransferase
4.29	0.003055	LYN	LYN proto-oncogene, Src family tyrosine kinase; v-yes-1 Yamaguchi sarcoma viral related oncogene homolog
4.28	0.003679	PDE3A	phosphodiesterase 3A, cGMP-inhibited
4.24	0.018732	ARHGAP28	Rho GTPase activating protein 28
4.23	0.004413	ACKR4	atypical chemokine receptor 4; chemokine (C-C motif) receptor-like 1
4.22	0.001332	ABLIM1	actin binding LIM protein 1
4.22	0.001769	NFIL3	nuclear factor, interleukin 3 regulated
4.21	0.000396	RNU6-1039P	RNA, U6 small nuclear 1039, pseudogene
4.19	0.01396	GPRC5B	G protein-coupled receptor, class C, group 5, member B; G protein-coupled receptor, family C, group 5, member B
4.19	0.00932	WNT2	wingless-type MMTV integration site family member 2
4.18	0.005803	GUCY1B3	guanylate cyclase 1, soluble, beta 3
4.17	0.000105	TBC1D8	TBC1 domain family, member 8 (with GRAM domain)
4.13	0.011669	ITGB8	integrin, beta 8
4.1	0.000587	COL14A1	collagen, type XIV, alpha 1
4.1	0.016868	SNORA47	small nucleolar RNA, H/ACA box 47
4.07	0.004353	RAMP2	receptor (G protein-coupled) activity modifying protein 2
4.06	0.006153	ABCA10	ATP-binding cassette, sub-family A (ABC1), member 10
4.05	0.004326	GGT5	gamma-glutamyltransferase 5
4.04	0.000345	CAMK1D	uncharacterized LOC283070; calcium/calmodulin-dependent protein kinase ID
4.04	0.001622	CD86	CD86 molecule
4.03	0.000832	ADCY3	adenylate cyclase 3
4.01	0.004663	CD93	CD93 molecule
3.99	0.000917	IQGAP2	IQ motif containing GTPase activating protein 2
3.99	6.2e-05	PCDHB16	protocadherin beta 16
3.98	0.000663	IFITM1	interferon induced transmembrane protein 1; interferon induced transmembrane protein 1 (9-27)
3.97	0.004233	NTN4	netrin 4
3.96	0.001048	MYLIP	myosin regulatory light chain interacting protein
3.95	0.002281	LGI2	leucine-rich repeat LGI family, member 2
3.93	0.00532	AC002064.5	novel transcript
3.93	0.001495	CD84	CD84 molecule
3.93	0.002555	MSR1	macrophage scavenger receptor 1
3.92	0.000695	LRRK2	leucine-rich repeat kinase 2
3.91	0.000721	IL1R1	interleukin 1 receptor, type I
3.88	0.000364	FGD5	FYVE, RhoGEF and PH domain containing 5; FYVE, RhoGEF and PH domain containing 5 pseudogene 1
3.85	0.004407	ROR1-AS1	ROR1 antisense RNA 1; novel transcript
3.84	0.000971	PCSK1	proprotein convertase subtilisin/kexin type 1
3.83	0.001298	CAPN6	calpain 6
3.83	0.005509	IL6ST	interleukin 6 signal transducer; interleukin 6 signal transducer (gp130, oncostatin M receptor)
3.82	0.0161	LOC101927668	uncharacterized LOC101927668; novel transcript, sense overlapping to MACC1
3.77	0.002072	SEPP1	selenoprotein P, plasma, 1
3.77	0.002079	STAB1	stabilin 1
3.76	0.000653	ZNF385A	zinc finger protein 385A
3.75	0.01311	LRRN4CL	LRRN4 C-terminal like
3.74	0.016346	PECAM1	platelet/endothelial cell adhesion molecule 1; platelet/endothelial cell adhesion molecule
3.73	4.1e-05	DTNA	dystrobrevin, alpha
3.7	0.003621	PROSP	protein S pseudogene (beta); protein S (alpha)
3.66	0.001516	EPSTI1	epithelial stromal interaction 1 (breast)
3.65	0.000169	GEM	GTP binding protein overexpressed in skeletal muscle
3.64	0.003098	COL4A2	collagen, type IV, alpha 2
3.62	0.008833	PRKXP1	protein kinase, X-linked, pseudogene 1
3.62	0.008185	TLR3	toll-like receptor 3
3.61	0.002411	LOC101929723	uncharacterized LOC101929723; novel transcript
3.61	0.011589	TNFAIP2	tumor necrosis factor, alpha-induced protein 2
3.6	0.000539	MARK1	MAP/microtubule affinity-regulating kinase 1
3.6	0.000874	PLEK	pleckstrin
3.6	4.8e-05	SIPA1L2	signal-induced proliferation-associated 1 like 2
3.59	0.00121	TMEM140	transmembrane protein 140
3.57	0.011938	ADAMTS1	ADAM metallopeptidase with thrombospondin type 1 motif, 1
3.57	0.009384	FYB	FYN binding protein; FYN binding protein (FYB-120/130)
3.57	0.008571	KCNJ15	potassium inwardly-rectifying channel, subfamily J, member 15
3.55	0.000405	ATP9A	ATPase, class II, type 9A
3.55	0.00558	OLFM2	olfactomedin 2
3.55	0.000321	PLXNA4	plexin A4
3.54	0.028004	ADRA2A	adrenoceptor alpha 2A; adrenergic, alpha-2A-, receptor
3.54	0.01599	MEDAG	mesenteric estrogen-dependent adipogenesis
3.53	0.030424	CPM	carboxypeptidase M
3.53	0.002495	NCKAP1L	NCK-associated protein 1-like
3.52	0.006321	CSGALNACT1	chondroitin sulfate N-acetylgalactosaminyltransferase 1
3.52	0.000108	ZDHHC15	zinc finger, DHHC-type containing 15
3.51	0.009607	CCDC102B	coiled-coil domain containing 102B
3.5	0.001749	SOS1	son of sevenless homolog 1 (Drosophila)
3.5	0.005377	TMEM133	transmembrane protein 133
3.5	0.000306	TREM1	triggering receptor expressed on myeloid cells 1
3.49	0.008684	SAMHD1	SAM domain and HD domain 1
3.48	0.00193	FGF10	fibroblast growth factor 10
3.48	0.02308	MMD	monocyte to macrophage differentiation-associated
3.47	0.008245	CD37	CD37 molecule
3.46	0.003005	ZNF704	zinc finger protein 704
3.44	0.011702	PILRA	paired immunoglobin-like type 2 receptor alpha
3.44	0.004252	PODN	podocan
3.44	0.006122	TJP2	tight junction protein 2; tight junction protein 2 (zona occludens 2)
3.43	0.002966	SLC19A3	solute carrier family 19 (thiamine transporter), member 3; solute carrier family 19, member 3
3.42	0.003741	FXYD1	FXYD domain containing ion transport regulator 1; novel transcript
3.39	0.00818	GCH1	GTP cyclohydrolase 1
3.39	0.002649	SLC7A8	solute carrier family 7 (amino acid transporter light chain, L system), member 8; solute carrier family 7 (cationic amino acid transporter, y+ system), member 8
3.39	0.000113	SPARCL1	SPARC-like 1 (hevin)
3.38	0.005114	APCDD1	adenomatosis polyposis coli down-regulated 1
3.37	0.000743	C1R	complement component 1, r subcomponent; complement component 1, r subcomponent-like; omplement component 1, r subcomponent-like
3.37	0.021592	FAM66A	family with sequence similarity 66, member A
3.37	0.006837	LOC101927740	uncharacterized LOC101927740; novel transcript
3.36	0.017637	CD53	CD53 molecule
3.35	0.007396	TMEM176A	transmembrane protein 176A
3.34	0.035697	LOC154761	family with sequence similarity 115, member C pseudogene; family with sequence similarity 115, member C (FAM115C) pseudogene
3.34	0.000183	PRRX2	paired related homeobox 2
3.34	0.002329	VIT	vitrin
3.33	0.000127	GALNT13	polypeptide N-acetylgalactosaminyltransferase 13; UDP-N-acetyl-alpha-D-galactosamine:polypeptide N-acetylgalactosaminyltransferase 13 (GalNAc-T13)
3.31	0.02793	G0S2	G0/G1 switch 2; G0/G1switch 2
3.31	7.1e-05	KCND3	potassium voltage-gated channel, Shal-related subfamily, member 3
3.3	0.004418	PLIN2	perilipin 2
3.3	0.001603	THBD	thrombomodulin
3.29	0.007785	SLCO2B1	solute carrier organic anion transporter family, member 2B1
3.27	0.001348	BTG2	BTG family, member 2
3.27	0.015951	CD68	CD68 molecule; small nucleolar RNA, H/ACA box 67; uncharacterized LOC101928634; novel transcript
3.27	0.003453	ZNF727P	zinc finger protein 727, pseudogene; C2H2 zinc finger protein pseudogene
3.26	0.00197	ATP2B4	ATPase, Ca++ transporting, plasma membrane 4
3.26	0.005178	COL21A1	collagen, type XXI, alpha 1
3.26	0.000231	EFEMP1	EGF containing fibulin-like extracellular matrix protein 1; EGF-containing fibulin-like extracellular matrix protein 1
3.26	0.009376	STOM	stomatin
3.25	0.02558	ENPEP	glutamyl aminopeptidase (aminopeptidase A)
3.25	0.00623	GBP4	guanylate binding protein 4
3.25	0.025543	RNU6-737P	RNA, U6 small nuclear 737, pseudogene
3.24	0.018136	PTX3	pentraxin 3, long; pentraxin-related gene, rapidly induced by IL-1 beta
3.23	0.024978	CD209	CD209 molecule
3.22	0.002014	MTSS1L	metastasis suppressor 1-like
3.22	0.001134	PTGES	prostaglandin E synthase
3.21	0.030997	LOC101929465	uncharacterized LOC101929465; putative novel transcript
3.19	0.001823	C1QB	complement component 1, q subcomponent, B chain
3.19	0.007519	EFNA5	ephrin-A5
3.19	9.4e-05	EMX2OS	EMX2 opposite strand/antisense RNA; EMX2 opposite strand (non-protein coding)
3.19	0.023412	TNFSF10	tumor necrosis factor (ligand) superfamily, member 10
3.19	0.005486	ZFP36L2	ZFP36 ring finger protein-like 2; zinc finger protein 36, C3H type-like 2
3.18	0.007937	CLEC7A	C-type lectin domain family 7, member A
3.18	0.037109	SCARA5	scavenger receptor class A, member 5 (putative)
3.17	0.003798	CDO1	cysteine dioxygenase type 1; cysteine dioxygenase, type I
3.16	0.00012	ATP6V0D2	ATPase, H+ transporting, lysosomal 38kDa, V0 subunit d2
3.15	0.023367	ADAMTS15	ADAM metallopeptidase with thrombospondin type 1 motif, 15
3.15	0.003621	BCL2	B-cell CLL/lymphoma 2
3.15	0.012812	GPR116	G protein-coupled receptor 116
3.15	0.008053	HTRA3	HtrA serine peptidase 3
3.15	0.001018	PMP22	peripheral myelin protein 22
3.15	0.002755	REV3L	REV3-like, polymerase (DNA directed), zeta, catalytic subunit; REV3-like, catalytic subunit of DNA polymerase zeta (yeast)
3.15	0.027225	SNORA54	small nucleolar RNA, H/ACA box 54
3.14	0.000128	FBLN1	fibulin 1
3.14	0.014413	GLDN	gliomedin
3.14	0.010363	KDR	kinase insert domain receptor (a type III receptor tyrosine kinase)
3.13	0.006437	FGF7	fibroblast growth factor 7; fibroblast growth factor 7 (keratinocyte growth factor)
3.13	0.044945	SELENBP1	selenium binding protein 1
3.13	0.021207	SLC43A2	solute carrier family 43 (amino acid system L transporter), member 2; solute carrier family 43, member 2
3.13	0.006696	SLIT3	slit homolog 3 (Drosophila)
3.12	0.023461	LMOD1	leiomodin 1 (smooth muscle)
3.12	0.009883	MT1M	metallothionein 1M
3.12	0.021631	RP11-115N4.1	putative novel transcript
3.11	0.04463	ACSS3	acyl-CoA synthetase short-chain family member 3
3.11	0.00328	MGAT4A	mannosyl (alpha-1,3-)-glycoprotein beta-1,4-N-acetylglucosaminyltransferase, isozyme A
3.11	0.037275	TC2N	tandem C2 domains, nuclear
3.1	0.00702	HUNK	hormonally up-regulated Neu-associated kinase
3.07	0.014465	AAED1	AhpC/TSA antioxidant enzyme domain containing 1
3.07	0.000978	ABCA1	ATP-binding cassette, sub-family A (ABC1), member 1
3.07	0.01431	SNAR-I	small ILF3/NF90-associated RNA I
3.06	8.8e-05	CREG1	cellular repressor of E1A-stimulated genes 1
3.06	0.025023	IFIT3	interferon-induced protein with tetratricopeptide repeats 3
3.06	0.014106	NMI	N-myc (and STAT) interactor
3.05	0.010832	PDPN	podoplanin
3.05	0.009598	PIK3AP1	phosphoinositide-3-kinase adaptor protein 1
3.03	0.0028	C1S	complement component 1, s subcomponent
3.03	0.001149	TTYH2	tweety family member 2; tweety homolog 2 (Drosophila)
3.02	0.002465	OSR2	odd-skipped related transciption factor 2; odd-skipped related 2 (Drosophila)
3.02	0.002454	SLC27A3	solute carrier family 27 (fatty acid transporter), member 3
3.01	0.000332	C1QA	complement component 1, q subcomponent, A chain
3.01	0.040782	C7	complement component 7
3.01	0.00255	FZD1	frizzled class receptor 1; frizzled homolog 1 (Drosophila)
3.01	0.000743	IL15RA	interleukin 15 receptor, alpha
3	0.00127	PCDH18	protocadherin 18
3	0.016106	SLC11A1	solute carrier family 11 (proton-coupled divalent metal ion transporter), member 1; solute carrier family 11 (proton-coupled divalent metal ion transporters), member 1
2.99	0.002107	PCDHB15	protocadherin beta 15
2.98	0.003786	SOD2	superoxide dismutase 2, mitochondrial; uncharacterized LOC100129518
2.97	0.005862	EVI2A	ecotropic viral integration site 2A
2.95	0.004239	FAM20C	family with sequence similarity 20, member C
2.95	0.044512	SNORD100	small nucleolar RNA, C/D box 100; small nucleolar RNA, H/ACA box 33
2.94	0.040782	SLC2A5	solute carrier family 2 (facilitated glucose/fructose transporter), member 5
2.93	0.00321	CFH	complement factor H
2.92	0.023819	MARCH3	membrane-associated ring finger (C3HC4) 3, E3 ubiquitin protein ligase; membrane-associated ring finger (C3HC4) 3
2.92	0.004611	ACE	angiotensin I converting enzyme; angiotensin I converting enzyme (peptidyl-dipeptidase A) 1; novel protein; angiotensin I converting enzyme (peptidyl-dipeptidase A) 3, pseudogene; angiotensin I converting enzyme (peptidyl-dipeptidase A) 1 (ACE) pseudogene
2.92	0.00511	CSF1R	colony stimulating factor 1 receptor
2.92	0.011605	CTSL	cathepsin L; cathepsin L1
2.91	0.004722	LOC101929761	uncharacterized LOC101929761; novel transcript; uncharacterized LOC730098
2.91	0.035903	MRGPRF	MAS-related GPR, member F
2.91	0.000894	PALM	paralemmin
2.91	0.044927	RP11-439C8.2	novel transcript
2.9	0.006661	PRUNE2	prune homolog 2 (Drosophila)
2.89	0.007442	NOTCH3	notch 3
2.89	0.002818	SUSD2	sushi domain containing 2
2.88	0.004571	CABLES1	Cdk5 and Abl enzyme substrate 1
2.87	0.002466	LY75-CD302	LY75-CD302 readthrough; lymphocyte antigen 75; CD302 molecule
2.87	0.017967	PPARG	peroxisome proliferator-activated receptor gamma
2.86	0.000416	ELMO1	engulfment and cell motility 1
2.86	0.016463	MYCT1	myc target 1
2.86	0.01153	PON3	paraoxonase 3
2.85	0.048813	TM6SF1	transmembrane 6 superfamily member 1
2.84	0.002993	CES1	carboxylesterase 1; carboxylesterase 1 pseudogene 2; liver carboxylesterase 1-like; carboxylesterase 1 pseudogene 1
2.84	0.021625	GBP2	guanylate binding protein 2, interferon-inducible
2.84	0.002035	RP11-70J12.1	putative novel transcript
2.84	0.028709	TFPI	tissue factor pathway inhibitor (lipoprotein-associated coagulation inhibitor)
2.83	0.049611	IGHG3	immunoglobulin heavy constant gamma 3 (G3m marker); immunoglobulin heavy constant mu; immunoglobulin heavy constant gamma 1 (G1m marker)
2.83	0.005876	MAP3K8	mitogen-activated protein kinase kinase kinase 8
2.83	0.022915	RIPK3	receptor-interacting serine-threonine kinase 3
2.82	0.001141	CMKLR1	chemokine-like receptor 1
2.81	0.002508	LINC01272	long intergenic non-protein coding RNA 1272; novel transcript
2.81	0.047756	RP11-499E18.1	novel transcript
2.81	0.032276	STEAP2	STEAP family member 2, metalloreductase; six transmembrane epithelial antigen of the prostate 2
2.8	0.007724	ARHGAP6	Rho GTPase activating protein 6
2.8	0.027985	MYH11	myosin, heavy chain 11, smooth muscle
2.79	0.006537	HPGDS	hematopoietic prostaglandin D synthase
2.79	0.031845	LOC102467080	uncharacterized LOC102467080
2.79	0.003397	LSP1	lymphocyte-specific protein 1
2.79	0.003416	P2RX7	purinergic receptor P2X, ligand-gated ion channel, 7
2.79	0.026601	SNORD90	small nucleolar RNA, C/D box 90
2.78	0.00652	ADCYAP1R1	adenylate cyclase activating polypeptide 1 (pituitary) receptor type I
2.78	0.007755	LILRB3	leukocyte immunoglobulin-like receptor, subfamily B (with TM and ITIM domains), member 3; leukocyte immunoglobulin-like receptor pseudogene 1; leukocyte immunoglobulin-like receptor, subfamily A (with TM domain), member 6
2.78	0.012222	NPL	N-acetylneuraminate pyruvate lyase (dihydrodipicolinate synthase)
2.78	0.007028	OAS1	2-5-oligoadenylate synthetase 1, 40/46kDa; 2',5'-oligoadenylate synthetase 1, 40/46kDa
2.78	0.005519	TSPAN11	tetraspanin 11
2.77	0.004602	GALNT12	polypeptide N-acetylgalactosaminyltransferase 12; UDP-N-acetyl-alpha-D-galactosamine:polypeptide N-acetylgalactosaminyltransferase 12 (GalNAc-T12)
2.77	0.008639	HLA-DQA1	major histocompatibility complex, class II, DQ alpha 1; HLA class II histocompatibility antigen, DQ alpha 1 chain-like
2.77	0.020052	HLA-DQA2	major histocompatibility complex, class II, DQ alpha 2; major histocompatibility complex, class II, DQ alpha 1; HLA class II histocompatibility antigen, DQ alpha 1 chain-like
2.77	0.030554	SPRY2	sprouty homolog 2 (Drosophila)
2.77	0.032187	SULF2	sulfatase 2
2.76	0.00604	ITGAM	integrin, alpha M (complement component 3 receptor 3 subunit)
2.75	0.015721	GDF15	growth differentiation factor 15
2.75	0.017414	LOC653513	phosphodiesterase 4D interacting protein pseudogene
2.75	0.002255	NAIP	NLR family, apoptosis inhibitory protein; NLR family, apoptosis inhibitory protein (NAIP) pseudogene
2.75	0.000603	NTRK2	neurotrophic tyrosine kinase, receptor, type 2
2.75	0.00928	SLCO3A1	solute carrier organic anion transporter family, member 3A1
2.75	0.0127	SYNGR2	synaptogyrin 2
2.74	0.001977	CPVL	carboxypeptidase, vitellogenic-like
2.74	0.028751	RP11-38H17.1	novel transcript
2.74	0.001414	TM4SF18	transmembrane 4 L six family member 18
2.73	0.03459	DOK6	docking protein 6
2.73	0.001595	PAG1	phosphoprotein membrane anchor with glycosphingolipid microdomains 1; phosphoprotein associated with glycosphingolipid microdomains 1
2.73	0.000682	SYNE2	spectrin repeat containing, nuclear envelope 2
2.73	0.008134	TNXB	tenascin XB
2.72	0.00876	LACC1	laccase (multicopper oxidoreductase) domain containing 1
2.72	0.004825	TMEM45A	transmembrane protein 45A
2.71	0.002423	CACNB4	calcium channel, voltage-dependent, beta 4 subunit
2.71	0.034347	KYNU	kynureninase; kynureninase (L-kynurenine hydrolase)
2.7	0.024354	APBB1IP	amyloid beta (A4) precursor protein-binding, family B, member 1 interacting protein
2.7	0.010775	FBLN2	fibulin 2
2.7	0.012906	HS2ST1	heparan sulfate 2-O-sulfotransferase 1; novel protein
2.7	0.001819	PLSCR4	phospholipid scramblase 4
2.69	0.011327	CD180	CD180 molecule
2.69	0.003658	LBP	lipopolysaccharide binding protein
2.69	0.013217	SVIL	supervillin
2.68	0.004745	ALPL	alkaline phosphatase, liver/bone/kidney
2.68	0.002722	GHR	growth hormone receptor
2.68	0.021878	IL6R	interleukin 6 receptor
2.68	0.008398	MAN1C1	mannosidase, alpha, class 1C, member 1
2.68	0.013177	TMTC1	transmembrane and tetratricopeptide repeat containing 1
2.67	0.004166	AOC3	amine oxidase, copper containing 3; amine oxidase, copper containing 3 (vascular adhesion protein 1)
2.67	0.016256	ARHGAP20	Rho GTPase activating protein 20
2.67	0.007155	PLA2G5	phospholipase A2, group V
2.67	0.001622	TRAF3IP2	TRAF3 interacting protein 2
2.66	0.044557	ARHGAP26	Rho GTPase activating protein 26
2.66	0.006298	NOV	nephroblastoma overexpressed; nephroblastoma overexpressed gene
2.66	0.006368	RNU6-124P	RNA, U6 small nuclear 124, pseudogene
2.65	0.005694	ANTXR2	anthrax toxin receptor 2
2.65	0.009139	FAXDC2	fatty acid hydroxylase domain containing 2
2.65	0.006463	ITGA7	integrin, alpha 7
2.64	0.026835	ADAMTS7	ADAM metallopeptidase with thrombospondin type 1 motif, 7
2.63	8.4e-05	RXFP1	relaxin/insulin-like family peptide receptor 1
2.62	0.002116	GAB2	GRB2-associated binding protein 2
2.62	0.007184	NPC1	Niemann-Pick disease, type C1
2.61	0.000808	SCG2	secretogranin II; secretogranin II (chromogranin C)
2.61	0.003155	TGFB3	transforming growth factor, beta 3
2.59	0.026939	PCED1A	PC-esterase domain containing 1A
2.59	0.041084	PTGS2	prostaglandin-endoperoxide synthase 2 (prostaglandin G/H synthase and cyclooxygenase)
2.59	0.025993	TINAGL1	tubulointerstitial nephritis antigen-like 1
2.58	0.012624	CCND2	cyclin D2; G1/S-specific cyclin-D2
2.58	0.003641	ENPP2	ectonucleotide pyrophosphatase/phosphodiesterase 2
2.58	0.027098	PLA2G16	phospholipase A2, group XVI
2.57	0.003924	CRYAB	crystallin, alpha B
2.57	9.5e-05	MYCBP2	MYC binding protein 2, E3 ubiquitin protein ligase; MYC binding protein 2
2.57	0.020165	SNORD48	small nucleolar RNA, C/D box 48
2.56	0.018519	GALNT16	polypeptide N-acetylgalactosaminyltransferase 16; UDP-N-acetyl-alpha-D-galactosamine:polypeptide N-acetylgalactosaminyltransferase-like 1
2.56	0.000654	PTH1R	parathyroid hormone 1 receptor
2.55	0.000447	CPA4	carboxypeptidase A4
2.55	0.01721	LPCAT3	lysophosphatidylcholine acyltransferase 3
2.55	0.003965	NR1D1	nuclear receptor subfamily 1, group D, member 1
2.55	0.002785	PCDHB3	protocadherin beta 3
2.55	0.012762	REPS2	RALBP1 associated Eps domain containing 2
2.55	0.038557	SNORD65	small nucleolar RNA, C/D box 65; small nucleolar RNA, C/D box 49A; LRRC75A antisense RNA 1; small nucleolar RNA, C/D box 49B; C17orf76 antisense RNA 1 (non-protein coding)
2.53	0.038028	ENOX1	ecto-NOX disulfide-thiol exchanger 1
2.53	0.016055	NAMPT	nicotinamide phosphoribosyltransferase; nicotinamide phosphoribosyltransferase-like
2.53	0.009091	S100A9	S100 calcium binding protein A9
2.52	0.003611	APOE	apolipoprotein E
2.52	0.01653	TMEM173	transmembrane protein 173
2.51	0.003946	ANKRD29	ankyrin repeat domain 29
2.51	0.004778	CXCR4	chemokine (C-X-C motif) receptor 4
2.51	0.001419	JUP	junction plakoglobin
2.51	4.9e-05	NEDD4L	neural precursor cell expressed, developmentally down-regulated 4-like, E3 ubiquitin protein ligase
2.5	0.023091	CYB5A	cytochrome b5 type A (microsomal)
2.5	0.000343	LAMA4	laminin, alpha 4
2.5	0.013031	MASP1	mannan-binding lectin serine peptidase 1 (C4/C2 activating component of Ra-reactive factor)
2.5	0.003094	PTPRC	protein tyrosine phosphatase, receptor type, C
2.5	0.03811	SNORA71A	small nucleolar RNA, H/ACA box 71A
2.49	0.004737	INSR	insulin receptor
2.49	0.021525	LCP2	lymphocyte cytosolic protein 2 (SH2 domain containing leukocyte protein of 76kDa)
2.49	0.010944	SNORA14A	small nucleolar RNA, H/ACA box 14A
2.49	0.025767	SNORD93	small nucleolar RNA, C/D box 93
2.48	0.003626	PCDHB18	protocadherin beta 18 pseudogene
2.48	0.012867	VSTM4	V-set and transmembrane domain containing 4
2.47	0.002313	ABI3BP	ABI family, member 3 (NESH) binding protein
2.47	0.003793	AUH	AU RNA binding protein/enoyl-CoA hydratase; AU RNA binding protein/enoyl-Coenzyme A hydratase
2.47	0.021162	BTK	Bruton agammaglobulinemia tyrosine kinase
2.47	0.002799	EMCN	endomucin
2.47	0.040293	ISM1	isthmin 1, angiogenesis inhibitor; chromosome 20 open reading frame 82
2.47	0.004439	LOC100506119	uncharacterized LOC100506119; novel transcript
2.47	0.042495	RDH10	retinol dehydrogenase 10 (all-trans)
2.46	0.015612	CDC25B	cell division cycle 25B; cell division cycle 25 homolog B (S. pombe)
2.46	0.015527	KGFLP1	fibroblast growth factor 7 pseudogene
2.46	0.014298	LGALS9B	lectin, galactoside-binding, soluble, 9B
2.46	0.016191	LILRB5	leukocyte immunoglobulin-like receptor, subfamily B (with TM and ITIM domains), member 5
2.46	0.04208	PFKFB3	6-phosphofructo-2-kinase/fructose-2,6-biphosphatase 3
2.45	0.012529	LINC01094	long intergenic non-protein coding RNA 1094; novel transcript
2.45	0.002557	MITF	microphthalmia-associated transcription factor
2.45	0.004407	RP11-295G24.5	putative novel transcript
2.45	0.048912	TSHZ2	teashirt zinc finger homeobox 2
2.44	0.000655	CSF1	colony stimulating factor 1 (macrophage)
2.44	0.010917	ENPP4	ectonucleotide pyrophosphatase/phosphodiesterase 4 (putative); ectonucleotide pyrophosphatase/phosphodiesterase 4 (putative function)
2.44	0.010644	KCNA1	potassium voltage-gated channel, shaker-related subfamily, member 1 (episodic ataxia with myokymia)
2.44	0.005971	RP1-142L7.5	novel transcript
2.43	0.011542	ACSL1	acyl-CoA synthetase long-chain family member 1
2.43	0.014414	EYA1	EYA transcriptional coactivator and phosphatase 1; eyes absent homolog 1 (Drosophila)
2.43	0.045374	LINC00869	long intergenic non-protein coding RNA 869; uncharacterized LOC100293748; phosphodiesterase 4D interacting protein pseudogene; long intergenic non-protein coding RNA 623; novel transcript
2.43	0.008577	LOC101929756	uncharacterized LOC101929756
2.43	0.003354	PPAP2A	phosphatidic acid phosphatase type 2A
2.42	0.0038	C1RL	complement component 1, r subcomponent-like; omplement component 1, r subcomponent-like
2.42	0.007627	FMNL1	formin-like 1
2.42	0.031974	PGM5	phosphoglucomutase 5; phosphoglucomutase 5 pseudogene 2
2.41	0.017752	LRRC25	leucine rich repeat containing 25
2.41	0.013659	PCDHB14	protocadherin beta 14
2.41	0.002207	PDGFRA	platelet-derived growth factor receptor, alpha polypeptide; factor interacting with PAPOLA and CPSF1; FIP1 like 1 (S. cerevisiae)
2.41	0.01747	RP11-133N21.10	novel transcript, antisense to PRPF40B
2.41	0.00613	SLC16A10	solute carrier family 16 (aromatic amino acid transporter), member 10; solute carrier family 16, member 10 (aromatic amino acid transporter)
2.4	0.001721	C15orf61	chromosome 15 open reading frame 61
2.4	0.023791	SYNPO2	synaptopodin 2
2.39	0.00179	ANKRD6	ankyrin repeat domain 6
2.39	0.001801	EEPD1	endonuclease/exonuclease/phosphatase family domain containing 1
2.39	0.009616	LINC00341	long intergenic non-protein coding RNA 341; spectrin repeat containing, nuclear envelope family member 3
2.39	0.000159	PTPRG	protein tyrosine phosphatase, receptor type, G
2.38	0.00555	DOCK2	dedicator of cytokinesis 2
2.38	0.000292	EPDR1	ependymin related 1; ependymin related protein 1 (zebrafish)
2.38	0.017561	IL18	interleukin 18; interleukin 18 (interferon-gamma-inducing factor)
2.38	0.048493	MBOAT1	membrane bound O-acyltransferase domain containing 1
2.37	0.000789	FAM174B	family with sequence similarity 174, member B
2.37	0.018275	IL34	interleukin 34
2.37	0.000539	LPHN1	latrophilin 1
2.36	0.009968	AC226119.4	novel transcript; eva-1 homolog C (C. elegans); chromosome 21 open reading frame 63 (C21orf63) pseudogene
2.36	0.007211	AMOT	angiomotin
2.35	0.005381	CD4	CD4 molecule
2.35	0.012551	ECSCR	endothelial cell surface expressed chemotaxis and apoptosis regulator; endothelial cell-specific chemotaxis regulator
2.35	0.007521	IFIH1	interferon induced with helicase C domain 1
2.35	0.017199	LOC728989	phosphodiesterase 4D interacting protein pseudogene; phosphodiesterase 4D interacting protein (PDE4DIP) pseudogene
2.35	0.001105	TMEM30B	transmembrane protein 30B
2.35	0.003682	ZNF280D	zinc finger protein 280D; uncharacterized LOC145783
2.34	0.015174	ARHGAP42	Rho GTPase activating protein 42
2.34	0.001502	HLA-DPB1	major histocompatibility complex, class II, DP beta 1
2.34	0.028645	IGSF10	immunoglobulin superfamily, member 10
2.34	0.004776	RP11-536O18.1	putative novel transcript
2.34	0.030178	SNORD71	small nucleolar RNA, C/D box 71
2.34	0.021879	TOP1P1	topoisomerase (DNA) I pseudogene 1
2.34	0.002456	ZCCHC24	zinc finger, CCHC domain containing 24
2.33	0.023891	MXRA5	matrix-remodelling associated 5
2.33	0.001563	RP11-672A2.4	novel transcript
2.33	0.022777	SEMA4A	sema domain, immunoglobulin domain (Ig), transmembrane domain (TM) and short cytoplasmic domain, (semaphorin) 4A
2.33	0.019252	TRANK1	tetratricopeptide repeat and ankyrin repeat containing 1
2.32	0.004176	IL10RA	interleukin 10 receptor, alpha
2.32	0.009914	LINC01220	long intergenic non-protein coding RNA 1220; novel transcript
2.32	0.002934	OSMR	oncostatin M receptor
2.32	0.044698	YME1L1	YME1-like 1 ATPase; T cell receptor delta constant; T cell receptor delta variable 3
2.31	0.000855	CTSF	cathepsin F
2.31	0.007232	GSTM5	glutathione S-transferase mu 5
2.31	0.001347	ZCCHC2	zinc finger, CCHC domain containing 2
2.3	0.012245	ARRB2	arrestin, beta 2
2.3	0.004975	DCN	decorin
2.3	0.043961	KREMEN1	kringle containing transmembrane protein 1
2.3	0.003239	SLC30A1	solute carrier family 30 (zinc transporter), member 1
2.3	0.026079	SNORD13P3	small nucleolar RNA, C/D box 13 pseudogene 3
2.3	0.022995	TPTEP1	transmembrane phosphatase with tensin homology pseudogene 1; novel transcript; LOC400927-CSNK1E readthrough; TPTE and PTEN homologous inositol lipid phosphatase pseudogene; casein kinase 1, epsilon; transmembrane phosphatase with tensin homology (TPTE) pseudogene
2.29	0.005485	LOC728084	uncharacterized LOC728084; novel transcript
2.29	0.025295	TPCN1	two pore segment channel 1
2.28	0.006732	FYN	FYN proto-oncogene, Src family tyrosine kinase; FYN oncogene related to SRC, FGR, YES
2.27	0.010297	MX2	myxovirus (influenza virus) resistance 2 (mouse)
2.27	0.001137	SNTA1	syntrophin, alpha 1; syntrophin, alpha 1 (dystrophin-associated protein A1, 59kDa, acidic component)
2.26	0.00537	ENTPD1	ectonucleoside triphosphate diphosphohydrolase 1
2.26	0.016537	FMN1	formin 1
2.26	0.002152	IFI6	interferon, alpha-inducible protein 6
2.26	0.000371	PCDHB6	protocadherin beta 6
2.26	0.020759	RP11-103H7.1	novel transcript
2.26	0.001663	TNFSF13	tumor necrosis factor (ligand) superfamily, member 13; TNFSF12-TNFSF13 readthrough; tumor necrosis factor (ligand) superfamily, member 12
2.25	0.001527	CTSD	cathepsin D
2.25	0.006505	NPC2	Niemann-Pick disease, type C2; microRNA 4709
2.25	0.021417	RARRES2	retinoic acid receptor responder (tazarotene induced) 2
2.25	0.010276	SRPX	sushi-repeat containing protein, X-linked; sushi-repeat-containing protein, X-linked
2.24	0.031038	BCL2A1	BCL2-related protein A1
2.24	0.027132	CLEC2B	C-type lectin domain family 2, member B; C-type lectin domain family 2 member B
2.24	0.001049	DKFZP586I1420	uncharacterized protein DKFZp586I1420
2.24	0.02496	NCF4	neutrophil cytosolic factor 4, 40kDa
2.24	0.033445	RP11-661A12.5	novel transcript
2.23	0.048942	FOSB	FBJ murine osteosarcoma viral oncogene homolog B
2.23	0.008252	HAVCR2	hepatitis A virus cellular receptor 2
2.23	0.000186	ITGA9	integrin, alpha 9
2.23	9.3e-05	N4BP2L1	NEDD4 binding protein 2-like 1
2.23	0.000381	NCOA1	nuclear receptor coactivator 1
2.22	0.001115	CMAHP	cytidine monophospho-N-acetylneuraminic acid hydroxylase, pseudogene
2.21	0.005312	CLU	clusterin
2.21	0.025908	CLYBL	citrate lyase beta like
2.21	0.002746	HCK	HCK proto-oncogene, Src family tyrosine kinase; hemopoietic cell kinase
2.21	0.006349	MAFB	v-maf avian musculoaponeurotic fibrosarcoma oncogene homolog B; v-maf musculoaponeurotic fibrosarcoma oncogene homolog B (avian)
2.21	0.012851	SH2D4A	SH2 domain containing 4A
2.21	0.004614	SNX18	sorting nexin 18
2.2	0.020229	ARID5A	AT rich interactive domain 5A (MRF1-like)
2.2	0.010707	CPXM2	carboxypeptidase X (M14 family), member 2
2.2	0.004828	KDSR	3-ketodihydrosphingosine reductase
2.2	0.000384	LRRC32	leucine rich repeat containing 32
2.2	0.000128	PCDHB2	protocadherin beta 2
2.2	0.017399	TMEM255A	transmembrane protein 255A
2.2	0.008733	TNK1	tyrosine kinase, non-receptor, 1
2.19	0.001315	CEBPA	CCAAT/enhancer binding protein (C/EBP), alpha
2.19	0.036263	PRKG2	protein kinase, cGMP-dependent, type II
2.19	0.035253	SNORD34	small nucleolar RNA, C/D box 34; ribosomal protein L13a; small nucleolar RNA, C/D box 35A; small nucleolar RNA, C/D box 33; small nucleolar RNA, C/D box 32A
2.19	0.031109	TPRG1	tumor protein p63 regulated 1
2.18	0.01517	BCL6B	B-cell CLL/lymphoma 6, member B
2.18	0.008604	CARD6	caspase recruitment domain family, member 6
2.18	0.02424	CNTN1	contactin 1
2.18	0.031817	CYP4V2	cytochrome P450, family 4, subfamily V, polypeptide 2
2.18	0.021518	H1F0	H1 histone family, member 0
2.18	0.003939	LITAF	lipopolysaccharide-induced TNF factor
2.18	0.006715	PRG2	novel protein; proteoglycan 2, bone marrow (natural killer cell activator, eosinophil granule major basic protein)
2.18	0.010156	RFX2	regulatory factor X, 2 (influences HLA class II expression)
2.18	0.010182	RNF130	ring finger protein 130
2.18	0.032476	SNORD11	small nucleolar RNA, C/D box 11
2.18	0.005295	TNMD	tenomodulin
2.17	0.002268	AC004538.3	novel transcript, antisense to THSD7A
2.16	0.045826	ADM	adrenomedullin
2.16	0.041284	CSF2RA	colony stimulating factor 2 receptor, alpha, low-affinity (granulocyte-macrophage)
2.16	0.047579	DAPK2	death-associated protein kinase 2
2.16	0.004025	EPHB2	EPH receptor B2
2.16	0.008177	METTL24	methyltransferase like 24
2.16	0.005612	SLC35F6	solute carrier family 35, member F6
2.16	0.00705	ZDHHC14	zinc finger, DHHC-type containing 14
2.15	0.046425	ADAMTS10	ADAM metallopeptidase with thrombospondin type 1 motif, 10
2.15	0.001728	ENG	endoglin
2.15	0.000687	GDPD5	glycerophosphodiester phosphodiesterase domain containing 5
2.15	0.001676	IGF2R	insulin-like growth factor 2 receptor
2.15	0.038707	KMT2C	lysine (K)-specific methyltransferase 2C; B melanoma antigen family, member 2; myeloid/lymphoid or mixed-lineage leukemia 3
2.15	0.035921	PDE10A	phosphodiesterase 10A
2.15	0.020814	SOCS2-AS1	SOCS2 antisense RNA 1; novel transcript, antisense to SOCS2
2.14	0.008161	CXorf36	chromosome X open reading frame 36
2.14	0.000378	FLOT1	flotillin 1
2.14	0.015308	PDCD4	programmed cell death 4 (neoplastic transformation inhibitor); microRNA 4680
2.14	0.000768	RNF13	ring finger protein 13
2.13	0.020861	AOAH	acyloxyacyl hydrolase (neutrophil)
2.13	0.030225	IGHV3-15	immunoglobulin heavy variable 3-15; immunoglobulin heavy constant gamma 1 (G1m marker)
2.13	0.015822	MIR635	microRNA 635
2.13	0.017653	RNU1-38P	RNA, U1 small nuclear 38, pseudogene
2.13	0.009817	RNU4ATAC10P	RNA, U4atac small nuclear 10, pseudogene
2.12	0.035379	BMP2	bone morphogenetic protein 2
2.12	0.008131	CAPN3	calpain 3, (p94); novel transcript
2.12	0.005169	LDLR	low density lipoprotein receptor
2.12	0.022306	RP11-334A14.5	novel transcript
2.12	0.008626	SIRPA	signal-regulatory protein alpha
2.11	0.00043	CYP19A1	cytochrome P450, family 19, subfamily A, polypeptide 1
2.11	0.011526	EFNB1	ephrin-B1
2.11	0.028702	FILIP1	filamin A interacting protein 1
2.11	0.04624	FMO2	flavin containing monooxygenase 2 (non-functional)
2.11	0.002337	MAOA	monoamine oxidase A
2.11	0.010897	SLC8B1	solute carrier family 8 (sodium/lithium/calcium exchanger), member B1; solute carrier family 24 (sodium/potassium/calcium exchanger), member 6
2.1	0.001742	CBLB	Cbl proto-oncogene B, E3 ubiquitin protein ligase; Cas-Br-M (murine) ecotropic retroviral transforming sequence b
2.1	0.003712	RAB39A	RAB39A, member RAS oncogene family
2.1	0.004597	SYK	spleen tyrosine kinase
2.09	0.018817	LINC01000	long intergenic non-protein coding RNA 1000
2.09	0.02583	LMO3	LIM domain only 3 (rhombotin-like 2)
2.09	0.002121	MX1	myxovirus (influenza virus) resistance 1, interferon-inducible protein p78 (mouse)
2.09	0.021577	TREM2	triggering receptor expressed on myeloid cells 2
2.08	0.028552	FNBP1	formin binding protein 1
2.08	0.046099	KDM7A	lysine (K)-specific demethylase 7A; jumonji C domain containing histone demethylase 1 homolog D (S. cerevisiae)
2.08	0.003972	LOC101928650	uncharacterized LOC101928650; novel transcript
2.08	0.036619	MANSC1	MANSC domain containing 1
2.08	0.022581	MBNL3	muscleblind-like splicing regulator 3; muscleblind-like 3 (Drosophila)
2.08	0.036986	MS4A6A	membrane-spanning 4-domains, subfamily A, member 6A
2.08	0.007391	MT1X	metallothionein 1X
2.08	0.007775	SLC25A27	solute carrier family 25, member 27
2.08	0.005335	SUCNR1	succinate receptor 1
2.07	0.015572	CDKN2C	cyclin-dependent kinase inhibitor 2C (p18, inhibits CDK4)
2.07	0.000488	FCGRT	Fc fragment of IgG, receptor, transporter, alpha
2.07	0.015477	RNF24	ring finger protein 24
2.07	0.020544	ROR1	receptor tyrosine kinase-like orphan receptor 1
2.07	0.028893	SPATA6	spermatogenesis associated 6
2.07	0.019889	TLR1	toll-like receptor 1
2.06	0.013745	CEP19	centrosomal protein 19kDa
2.06	0.026119	CYTL1	cytokine-like 1
2.06	0.004354	FCGR2A	Fc fragment of IgG, low affinity IIa, receptor (CD32)
2.06	0.003314	HS6ST1	heparan sulfate 6-O-sulfotransferase 1
2.06	0.024614	MS4A4A	membrane-spanning 4-domains, subfamily A, member 4A; membrane-spanning 4-domains, subfamily A, member 4
2.06	0.011487	NID1	nidogen 1
2.06	0.047486	PCOLCE2	procollagen C-endopeptidase enhancer 2
2.06	0.005741	PKIG	protein kinase (cAMP-dependent, catalytic) inhibitor gamma
2.06	0.005306	SEMA6B	sema domain, transmembrane domain (TM), and cytoplasmic domain, (semaphorin) 6B
2.05	0.001308	APOL3	apolipoprotein L, 3
2.05	0.01408	DSC2	desmocollin 2
2.05	0.005386	F11R	F11 receptor; novel transcript, TSTD1 - F11R readthrough
2.05	0.024852	PCSK5	proprotein convertase subtilisin/kexin type 5
2.05	0.001581	PRICKLE4	prickle homolog 4 (Drosophila); translocase of outer mitochondrial membrane 6 homolog (yeast)
2.05	0.001202	PTGER3	prostaglandin E receptor 3 (subtype EP3)
2.04	0.000244	DYSF	dysferlin; dysferlin, limb girdle muscular dystrophy 2B (autosomal recessive)
2.04	0.015774	ENPP5	ectonucleotide pyrophosphatase/phosphodiesterase 5 (putative); ectonucleotide pyrophosphatase/phosphodiesterase 5 (putative function)
2.04	0.009547	FAM13B	family with sequence similarity 13, member B
2.04	0.016888	FOXO1	forkhead box O1
2.04	0.001918	MED13L	mediator complex subunit 13-like
2.04	0.000844	SFMBT2	Scm-like with four mbt domains 2
2.04	0.003717	TOM1L1	target of myb1 (chicken)-like 1
2.04	0.01307	TSPAN15	tetraspanin 15
2.03	0.04529	DIRAS3	DIRAS family, GTP-binding RAS-like 3
2.03	0.020892	FAM213A	family with sequence similarity 213, member A
2.03	0.019513	GINM1	glycoprotein integral membrane 1
2.03	0.024413	HK2	hexokinase 2
2.03	0.042248	LINC01003	long intergenic non-protein coding RNA 1003; novel transcript
2.03	0.016129	LOC102725451	uncharacterized LOC102725451; transmembrane phosphatase with tensin homology pseudogene 1; novel transcript
2.03	0.041879	SHC2	SHC (Src homology 2 domain containing) transforming protein 2
2.03	0.011346	SLC27A2	solute carrier family 27 (fatty acid transporter), member 2
2.03	0.033848	SNORA67	small nucleolar RNA, H/ACA box 67; uncharacterized LOC101928634; eukaryotic translation initiation factor 4A1; small nucleolar RNA, H/ACA box 48; small nucleolar RNA, C/D box 10; eukaryotic translation initiation factor 4A, isoform 1; novel transcript
2.03	0.014609	SNORD62A	small nucleolar RNA, C/D box 62A; small nucleolar RNA, C/D box 62B
2.02	0.006658	CD163L1	CD163 molecule-like 1
2.02	0.002383	GLIS3	GLIS family zinc finger 3
2.02	0.028543	PARP12	poly (ADP-ribose) polymerase family, member 12
2.02	0.015392	PLD3	phospholipase D family, member 3
2.02	0.041675	RNU6-1262P	RNA, U6 small nuclear 1262, pseudogene
2.02	0.003434	SLC37A2	solute carrier family 37 (glucose-6-phosphate transporter), member 2; solute carrier family 37 (glycerol-3-phosphate transporter), member 2
2.02	0.002997	SOBP	sine oculis binding protein homolog (Drosophila)
2.02	0.014905	TLR4	toll-like receptor 4
2.01	0.037406	FAM49A	family with sequence similarity 49, member A
2.01	0.011544	HLA-DPB2	major histocompatibility complex, class II, DP beta 2 (pseudogene)
2.01	0.021096	MYL3	myosin, light chain 3, alkali; ventricular, skeletal, slow
2.01	0.013583	PCDHB5	protocadherin beta 5
2.01	0.000841	SLAMF6	SLAM family member 6
2.01	0.002392	SLC37A1	solute carrier family 37 (glucose-6-phosphate transporter), member 1; solute carrier family 37 (glycerol-3-phosphate transporter), member 1
-2.01	0.040298	ALPK2	alpha-kinase 2
-2.01	0.011255	CSRP1	cysteine and glycine-rich protein 1
-2.01	0.023363	DTYMK	deoxythymidylate kinase (thymidylate kinase)
-2.01	5.8e-05	FGD6	FYVE, RhoGEF and PH domain containing 6
-2.01	0.000293	FKBP14	FK506 binding protein 14, 22 kDa
-2.01	0.003417	GJC1	gap junction protein, gamma 1, 45kDa
-2.01	0.018604	MIR4711	microRNA 4711
-2.01	0.040903	MYH9	myosin, heavy chain 9, non-muscle
-2.01	0.028371	RNU6-1157P	RNA, U6 small nuclear 1157, pseudogene
-2.02	0.007109	BOLA3	bolA family member 3; bolA homolog 3 (E. coli)
-2.02	0.039599	EZH2	enhancer of zeste 2 polycomb repressive complex 2 subunit; enhancer of zeste homolog 2 (Drosophila)
-2.02	0.020096	LOC100507600	uncharacterized LOC100507600; novel transcript
-2.03	0.00915	DZIP3	DAZ interacting zinc finger protein 3; DAZ interacting protein 3, zinc finger
-2.03	0.02134	PCDH7	protocadherin 7
-2.03	0.003368	RP11-56B16.4	novel transcript, antisense to TMOD3
-2.03	5.8e-05	UBA6	ubiquitin-like modifier activating enzyme 6
-2.04	0.005911	DEPDC1B	DEP domain containing 1B
-2.05	0.007724	IGF2BP3	insulin-like growth factor 2 mRNA binding protein 3
-2.05	0.000207	NEDD4	neural precursor cell expressed, developmentally down-regulated 4, E3 ubiquitin protein ligase; neural precursor cell expressed, developmentally down-regulated 4
-2.05	0.010594	RAP1GDS1	RAP1, GTP-GDP dissociation stimulator 1
-2.05	0.001862	RP11-669B18.1	RAN binding protein 1 (RANBP1) pseudogene
-2.05	0.009964	RPGRIP1L	RPGRIP1-like
-2.05	0.003496	SMS	spermine synthase
-2.05	0.00714	TRIM59	tripartite motif containing 59; tripartite motif-containing 59
-2.06	0.000991	MGC45800	uncharacterized LOC90768; uncharacterized LOC101928703; novel transcript, antisense to TENM3
-2.06	0.023231	MSI2	musashi RNA-binding protein 2; musashi homolog 2 (Drosophila)
-2.07	0.029537	OPCML	opioid binding protein/cell adhesion molecule-like
-2.07	0.001644	OSBPL3	oxysterol binding protein-like 3
-2.07	0.026567	OXCT1	3-oxoacid CoA transferase 1
-2.07	0.026333	RP11-516C1.1	novel transcript, antisense to CASC4
-2.08	0.015404	FIBCD1	fibrinogen C domain containing 1
-2.08	0.011513	NAV3	neuron navigator 3
-2.08	0.02748	PTPN14	protein tyrosine phosphatase, non-receptor type 14
-2.09	0.001474	SLC35F2	solute carrier family 35, member F2
-2.09	0.044753	SSTR1	somatostatin receptor 1
-2.1	0.026943	GDF5	growth differentiation factor 5
-2.1	0.048333	GINS2	GINS complex subunit 2 (Psf2 homolog)
-2.1	0.017829	HOXB3	homeobox B3
-2.1	0.012799	KPNA2	karyopherin alpha 2 (RAG cohort 1, importin alpha 1)
-2.1	0.043065	LOC728554	THO complex 3 pseudogene; THO complex 3 (THOC3) pseudogene
-2.1	0.001999	NCAM2	neural cell adhesion molecule 2
-2.1	0.002628	RRM1	ribonucleotide reductase M1
-2.1	0.000787	TMEM237	transmembrane protein 237
-2.11	0.014658	AF127577.10	putative novel transcript
-2.11	0.009002	HLX	H2.0-like homeobox
-2.11	0.002043	STX1B	syntaxin 1B
-2.11	0.010384	UCHL1	ubiquitin carboxyl-terminal esterase L1 (ubiquitin thiolesterase)
-2.12	0.012057	MTHFD1	methylenetetrahydrofolate dehydrogenase (NADP+ dependent) 1, methenyltetrahydrofolate cyclohydrolase, formyltetrahydrofolate synthetase
-2.12	0.046497	RNU4-76P	RNA, U4 small nuclear 76, pseudogene
-2.12	0.003586	SEC23B	Sec23 homolog B (S. cerevisiae)
-2.12	0.017449	SYDE2	synapse defective 1, Rho GTPase, homolog 2 (C. elegans)
-2.12	0.000505	ZNF229	zinc finger protein 229; novel transcript; ZFP28 zinc finger protein
-2.13	0.004915	CEP97	centrosomal protein 97kDa
-2.13	0.008834	FRMD5	FERM domain containing 5
-2.13	0.004681	TSEN15	TSEN15 tRNA splicing endonuclease subunit; tRNA splicing endonuclease 15 homolog (S. cerevisiae)
-2.14	0.004844	CENPO	centromere protein O
-2.14	0.001422	FRMD6	FERM domain containing 6
-2.14	0.000271	HOXB5	homeobox B5
-2.14	0.001654	NBPF19	neuroblastoma breakpoint family, member 19; putative novel transcript
-2.15	0.007032	AADAT	aminoadipate aminotransferase
-2.15	0.004989	APOLD1	apolipoprotein L domain containing 1
-2.15	0.007718	CENPK	centromere protein K
-2.15	0.002097	ERCC6L	excision repair cross-complementation group 6-like; excision repair cross-complementing rodent repair deficiency, complementation group 6-like
-2.15	0.030527	HIST1H2AM	histone cluster 1, H2am
-2.15	0.025789	MIR181B1	microRNA 181b-1
-2.15	0.004126	UCK2	uridine-cytidine kinase 2; microRNA 3658
-2.16	0.00404	KNTC1	kinetochore associated 1
-2.16	0.004374	MYOCD	myocardin
-2.16	0.009544	NFXL1	nuclear transcription factor, X-box binding-like 1; nuclear transcription factor, X-box binding-like 1 (NFXL1)
-2.16	0.006307	PMAIP1	phorbol-12-myristate-13-acetate-induced protein 1
-2.16	0.021	RP11-18D7.2	putative novel transcript
-2.16	0.0007	SMS	spermine synthase; spermine synthase (SMS) pseudogene
-2.17	0.015814	AC007255.8	novel transcript, antisense to CHN2
-2.17	0.001984	ATP1B1	ATPase, Na+/K+ transporting, beta 1 polypeptide
-2.17	0.00088	CFL2	cofilin 2 (muscle)
-2.17	0.000424	FTSJ1	FtsJ RNA methyltransferase homolog 1 (E. coli); FtsJ homolog 1 (E. coli)
-2.17	0.037196	GFRA1	GDNF family receptor alpha 1
-2.17	0.03822	LIG3	ligase III, DNA, ATP-dependent
-2.17	0.014156	RRM2	ribonucleotide reductase M2; ribonucleotide reductase M2 polypeptide
-2.17	0.014143	SPC24	SPC24, NDC80 kinetochore complex component; SPC24, NDC80 kinetochore complex component, homolog (S. cerevisiae)
-2.17	0.035501	SUGCT	succinyl-CoA:glutarate-CoA transferase; chromosome 7 open reading frame 10
-2.18	0.013447	COG6	component of oligomeric golgi complex 6
-2.18	0.027371	GNB4	guanine nucleotide binding protein (G protein), beta polypeptide 4
-2.18	0.00826	ITGA4	integrin, alpha 4 (antigen CD49D, alpha 4 subunit of VLA-4 receptor)
-2.18	0.004225	MOSPD2	motile sperm domain containing 2
-2.19	0.004892	BIRC5	baculoviral IAP repeat containing 5
-2.19	0.002161	ELTD1	EGF, latrophilin and seven transmembrane domain containing 1
-2.19	0.038912	GRAMD3	GRAM domain containing 3
-2.19	0.000224	HOXB2	homeobox B2
-2.2	0.01825	CSRP2	cysteine and glycine-rich protein 2
-2.2	0.02528	GTSE1	G-2 and S-phase expressed 1
-2.21	0.000564	APAF1	apoptotic peptidase activating factor 1
-2.21	0.043054	C7orf60	chromosome 7 open reading frame 60
-2.21	0.000654	DCLK2	doublecortin-like kinase 2
-2.21	0.003835	DONSON	downstream neighbor of SON
-2.21	0.004613	GLIPR2	GLI pathogenesis-related 2
-2.21	0.011382	MPP5	membrane protein, palmitoylated 5 (MAGUK p55 subfamily member 5)
-2.22	0.008792	CTGF	connective tissue growth factor
-2.22	0.0257	F2R	coagulation factor II (thrombin) receptor
-2.22	0.008989	G2E3	G2/M-phase specific E3 ubiquitin protein ligase; G2/M-phase specific E3 ubiquitin ligase
-2.22	0.015864	MIAT	myocardial infarction associated transcript (non-protein coding)
-2.22	0.003786	ZBTB18	zinc finger and BTB domain containing 18
-2.23	0.015809	CDC42EP3	CDC42 effector protein (Rho GTPase binding) 3
-2.23	0.013593	ERVK-7	endogenous retrovirus group K, member 7; novel transcript
-2.23	0.001108	GTF2E1	general transcription factor IIE, polypeptide 1, alpha 56kDa
-2.23	0.025044	TLCD1	TLC domain containing 1
-2.24	0.015736	GGH	gamma-glutamyl hydrolase (conjugase, folylpolygammaglutamyl hydrolase)
-2.24	0.006094	GPR180	G protein-coupled receptor 180
-2.24	0.003785	LIMS3	LIMS3-LOC440895 readthrough; LIM and senescent cell antigen-like domains 3; LIM and senescent cell antigen-like domains 3-like; novel protein; LIM and senescent cell antigen-like domains 1
-2.24	0.017896	MT1A	metallothionein 1A
-2.25	0.003001	HN1	hematological and neurological expressed 1
-2.25	0.030297	THSD4	thrombospondin, type I, domain containing 4
-2.25	0.00315	TTLL7	tubulin tyrosine ligase-like family, member 7
-2.26	0.006169	H2AFZ	H2A histone family, member Z
-2.26	0.005084	LAYN	layilin
-2.26	0.003187	MYH2	myosin, heavy chain 2, skeletal muscle, adult
-2.26	0.001567	ZNF280B	zinc finger protein 280B
-2.27	0.034005	C7orf69	chromosome 7 open reading frame 69
-2.27	0.000348	CASS4	Cas scaffolding protein family member 4
-2.27	0.003387	SNORD123	small nucleolar RNA, C/D box 123
-2.27	0.007144	SNORD75	small nucleolar RNA, C/D box 75
-2.27	0.026645	WWC2	WW and C2 domain containing 2; claudin 22
-2.28	0.015844	CENPI	centromere protein I
-2.28	0.049837	HIST1H2AD	histone cluster 1, H2ad
-2.28	0.00321	TK1	thymidine kinase 1, soluble
-2.28	0.035223	ZNF215	zinc finger protein 215
-2.29	0.000382	GPSM2	G-protein signaling modulator 2; G-protein signaling modulator 2 (AGS3-like, C. elegans)
-2.29	0.00847	SACS	sacsin molecular chaperone; spastic ataxia of Charlevoix-Saguenay (sacsin)
-2.3	0.00132	ADAM19	ADAM metallopeptidase domain 19; ADAM metallopeptidase domain 19 (meltrin beta)
-2.3	0.02693	GPR85	G protein-coupled receptor 85
-2.3	0.023395	MATN3	matrilin 3
-2.3	0.003929	PRR15	proline rich 15
-2.3	0.021585	SKA3	spindle and kinetochore associated complex subunit 3
-2.31	0.009982	LOC100287934	uncharacterized LOC100287934; uncharacterized LOC101930657; novel transcript; septin-7-like; uncharacterized LOC100287497
-2.31	0.02004	NXN	nucleoredoxin
-2.31	0.005019	PTPRF	protein tyrosine phosphatase, receptor type, F
-2.31	0.025567	TFB1M	transcription factor B1, mitochondrial
-2.32	0.016298	BNC1	basonuclin 1
-2.32	0.036454	DARS2	aspartyl-tRNA synthetase 2, mitochondrial
-2.32	0.021026	DNAJB4	DnaJ (Hsp40) homolog, subfamily B, member 4
-2.32	0.000366	SSR3	signal sequence receptor, gamma (translocon-associated protein gamma)
-2.32	0.002673	TRIP13	thyroid hormone receptor interactor 13
-2.33	0.048537	NEIL3	nei endonuclease VIII-like 3 (E. coli)
-2.33	0.001891	PPP2R3A	protein phosphatase 2, regulatory subunit B, alpha; protein phosphatase 2 (formerly 2A), regulatory subunit B'', alpha
-2.33	0.00959	RP11-53L24.1	novel transcript
-2.34	0.01251	CDCA7L	cell division cycle associated 7-like
-2.35	0.024945	BAIAP2L1	BAI1-associated protein 2-like 1
-2.35	0.009119	CEP170P1	centrosomal protein 170kDa pseudogene 1
-2.35	0.011153	HELLS	helicase, lymphoid-specific
-2.35	0.004336	PITX2	paired-like homeodomain 2
-2.35	0.036546	RP11-33B1.3	novel transcript
-2.36	0.008214	GLS	glutaminase
-2.36	0.001413	KIAA1524	KIAA1524
-2.37	0.005482	TRHDE	thyrotropin-releasing hormone degrading enzyme
-2.38	0.003964	ARNTL2	aryl hydrocarbon receptor nuclear translocator-like 2
-2.38	0.001218	HAS1	hyaluronan synthase 1
-2.38	0.02762	SEMA3C	sema domain, immunoglobulin domain (Ig), short basic domain, secreted, (semaphorin) 3C
-2.39	0.009979	AURKA	aurora kinase A
-2.39	0.004665	CDCA7	cell division cycle associated 7
-2.39	0.028272	FAM72C	family with sequence similarity 72, member C; family with sequence similarity 72, member D
-2.39	0.001993	GMNN	geminin, DNA replication inhibitor
-2.39	0.045164	ORC6	origin recognition complex, subunit 6
-2.39	0.002028	PALLD	palladin, cytoskeletal associated protein
-2.39	6.5e-05	PUS7L	pseudouridylate synthase 7 homolog (S. cerevisiae)-like
-2.39	0.008972	SCN9A	sodium channel, voltage-gated, type IX, alpha subunit
-2.39	0.017413	SPDL1	spindle apparatus coiled-coil protein 1
-2.4	0.014557	LACTB	lactamase, beta
-2.41	0.003197	ANKRD32	ankyrin repeat domain 32
-2.41	0.000839	EZR	ezrin; ROS proto-oncogene 1 , receptor tyrosine kinase
-2.41	0.000436	GLRB	glycine receptor, beta
-2.41	0.014626	MAD2L1	MAD2 mitotic arrest deficient-like 1 (yeast)
-2.42	0.01463	ARHGAP11A	Rho GTPase activating protein 11A
-2.42	0.005624	CAP2	CAP, adenylate cyclase-associated protein, 2 (yeast)
-2.42	0.040905	SEL1L3	sel-1 suppressor of lin-12-like 3 (C. elegans)
-2.43	0.010442	DOCK5	dedicator of cytokinesis 5
-2.43	0.035843	ZFP69B	ZFP69 zinc finger protein B
-2.44	0.011954	KIF2C	kinesin family member 2C
-2.44	0.01808	MCM8	minichromosome maintenance complex component 8
-2.45	0.02033	BLID	BH3-like motif containing, cell death inducer
-2.45	0.02514	C14orf37	chromosome 14 open reading frame 37
-2.46	0.014638	FOXL1	forkhead box L1
-2.46	0.00729	FZD6	frizzled class receptor 6; frizzled homolog 6 (Drosophila)
-2.46	0.043741	SGCG	sarcoglycan, gamma (35kDa dystrophin-associated glycoprotein)
-2.47	0.011988	RP11-350F4.2	novel transcript
-2.48	0.00994	PPP1R3C	protein phosphatase 1, regulatory subunit 3C; protein phosphatase 1, regulatory (inhibitor) subunit 3C
-2.49	0.010619	KDELC1	KDEL (Lys-Asp-Glu-Leu) containing 1
-2.49	0.005143	TICRR	TOPBP1-interacting checkpoint and replication regulator; Treslin
-2.5	0.008412	LINC00862	long intergenic non-protein coding RNA 862; small integral membrane protein 16
-2.5	0.003509	ZNF154	zinc finger protein 154
-2.51	0.005652	LOC100287497	uncharacterized LOC100287497; uncharacterized LOC100287934; uncharacterized LOC101930657; novel transcript
-2.51	0.007335	NEK7	NIMA-related kinase 7; NIMA (never in mitosis gene a)-related kinase 7
-2.51	0.012363	PRC1	protein regulator of cytokinesis 1
-2.51	0.008799	TYMS	thymidylate synthetase
-2.52	0.012405	EMB	embigin; embigin homolog (mouse)
-2.52	0.045006	ULBP3	UL16 binding protein 3
-2.53	0.00114	GDNF	glial cell derived neurotrophic factor
-2.53	0.028748	TANC2	tetratricopeptide repeat, ankyrin repeat and coiled-coil containing 2
-2.54	0.049258	IGFL3	IGF-like family member 3
-2.54	0.019373	TRPC4	transient receptor potential cation channel, subfamily C, member 4
-2.55	0.00298	MIR10A	microRNA 10a; novel transcript, sense intronic to HOXB3
-2.55	0.000864	PFN2	profilin 2
-2.55	0.019519	RNU6-328P	RNA, U6 small nuclear 328, pseudogene
-2.55	0.002803	SMC4	structural maintenance of chromosomes 4
-2.56	0.009911	AC003092.1	putative novel transcript; uncharacterized LOC102723946
-2.56	0.002186	DGKI	diacylglycerol kinase, iota
-2.57	0.020926	LOC101927184	uncharacterized LOC101927184; novel transcript
-2.57	0.008454	NEK2	NIMA-related kinase 2; NIMA (never in mitosis gene a)-related kinase 2
-2.58	0.032019	PPIAL4B	peptidylprolyl isomerase A (cyclophilin A)-like 4B
-2.58	0.010862	SDC1	syndecan 1
-2.59	0.011582	LINC00607	long intergenic non-protein coding RNA 607; novel transcript
-2.59	0.000967	NT5DC2	5-nucleotidase domain containing 2; 5'-nucleotidase domain containing 2
-2.59	0.003572	SCN8A	sodium channel, voltage gated, type VIII, alpha subunit
-2.6	0.008685	C5orf30	chromosome 5 open reading frame 30
-2.6	0.012524	PFKP	phosphofructokinase, platelet
-2.6	0.009049	PLOD2	procollagen-lysine, 2-oxoglutarate 5-dioxygenase 2
-2.6	0.009716	SGCD	sarcoglycan, delta (35kDa dystrophin-associated glycoprotein)
-2.61	0.000108	FAM98A	family with sequence similarity 98, member A
-2.61	0.000592	LOXL4	lysyl oxidase-like 4
-2.62	0.030058	ESCO2	establishment of sister chromatid cohesion N-acetyltransferase 2; establishment of cohesion 1 homolog 2 (S. cerevisiae)
-2.62	0.005387	LOXL3	lysyl oxidase-like 3
-2.63	0.015542	MIR450A1	microRNA 450a-1
-2.63	0.012092	SKP2	S-phase kinase-associated protein 2, E3 ubiquitin protein ligase; S-phase kinase-associated protein 2 (p45)
-2.64	0.001482	CCNB2	cyclin B2
-2.64	0.001019	LPCAT2	lysophosphatidylcholine acyltransferase 2
-2.64	0.016805	NUF2	NUF2, NDC80 kinetochore complex component; NUF2, NDC80 kinetochore complex component, homolog (S. cerevisiae)
-2.64	0.007152	SNORD114-10	small nucleolar RNA, C/D box 114-10
-2.65	0.014287	KCNH1	potassium voltage-gated channel, subfamily H (eag-related), member 1
-2.65	0.000239	LOC100507165	uncharacterized LOC100507165; mir-100-let-7a-2 cluster host gene (non-protein coding); novel transcript
-2.65	0.005828	SPIN4	spindlin family, member 4
-2.67	0.008118	NTM	neurotrimin; neurotrimin-like
-2.67	0.004522	PRKCA	protein kinase C, alpha
-2.69	0.007977	DCBLD1	discoidin, CUB and LCCL domain containing 1
-2.7	0.000428	CKAP2	cytoskeleton associated protein 2
-2.7	0.02161	HIST1H1B	histone cluster 1, H1b
-2.7	0.019588	SKA1	spindle and kinetochore associated complex subunit 1
-2.71	0.041669	LOC101060391	formin-like protein 16-like; novel transcript
-2.71	0.004563	SLC8A1	solute carrier family 8 (sodium/calcium exchanger), member 1
-2.71	0.007057	TBC1D8B	TBC1 domain family, member 8B (with GRAM domain)
-2.71	0.018257	TSC22D2	TSC22 domain family, member 2
-2.72	0.007422	MMP16	matrix metallopeptidase 16 (membrane-inserted)
-2.72	0.001607	TNIP3	TNFAIP3 interacting protein 3
-2.73	0.004469	HAS2	hyaluronan synthase 2
-2.74	0.015756	CDC20	cell division cycle 20; cell division cycle 20 homolog (S. cerevisiae)
-2.75	0.00096	DDAH1	dimethylarginine dimethylaminohydrolase 1
-2.75	0.023788	RNU6-202P	RNA, U6 small nuclear 202, pseudogene
-2.75	0.000163	SSX2IP	synovial sarcoma, X breakpoint 2 interacting protein
-2.76	0.023481	ADAMTS6	ADAM metallopeptidase with thrombospondin type 1 motif, 6
-2.76	0.006133	CMC2	C-x(9)-C motif containing 2; COX assembly mitochondrial protein 2 homolog (S. cerevisiae)
-2.76	0.004762	TMPO	thymopoietin
-2.77	0.003531	DBF4	DBF4 zinc finger; DBF4 homolog pseudogene 1; activator of S phase kinase (DBF4) (ASK) pseudogene; DBF4 homolog (S. cerevisiae)
-2.77	0.017172	SLC2A1	solute carrier family 2 (facilitated glucose transporter), member 1
-2.78	0.002473	FAM83D	family with sequence similarity 83, member D
-2.78	0.044765	PRPS1	phosphoribosyl pyrophosphate synthetase 1
-2.79	0.013215	ARHGAP11B	Rho GTPase activating protein 11B; OTU deubiquitinase 7A pseudogene
-2.8	0.019078	FAM225A	family with sequence similarity 225, member A (non-protein coding); family with sequence similarity 225, member B (non-protein coding); long intergenic non-protein coding RNA 256A
-2.8	5.2e-05	PSMD2	proteasome (prosome, macropain) 26S subunit, non-ATPase, 2
-2.8	0.006039	SKIL	SKI-like proto-oncogene; SKI-like oncogene
-2.82	0.016775	PLK1	polo-like kinase 1; polo-like kinase 1 (Drosophila)
-2.83	0.01891	CCNB1	cyclin B1
-2.83	0.010973	NETO2	neuropilin (NRP) and tolloid (TLL)-like 2
-2.85	0.018798	FANCB	Fanconi anemia, complementation group B
-2.85	0.037454	SGOL1	shugoshin-like 1 (S. pombe)
-2.86	0.002247	HERC3	HECT and RLD domain containing E3 ubiquitin protein ligase 3; uncharacterized LOC101929134; hect domain and RLD 3
-2.86	0.006202	PLEK2	pleckstrin 2
-2.86	0.002108	RCAN3	RCAN family member 3
-2.86	0.009567	SNORD81	small nucleolar RNA, C/D box 81; small nucleolar RNA, C/D box 79; small nucleolar RNA, C/D box 80; small nucleolar RNA, C/D box 47; small nucleolar RNA, C/D box 44; growth arrest-specific 5 (non-protein coding); small nucleolar RNA, C/D box 74; small nucleolar RNA, C/D box 76; small nucleolar RNA, C/D box 77
-2.87	0.004003	SMYD3	SET and MYND domain containing 3
-2.89	0.002619	RP11-274H2.3	novel transcript
-2.89	0.000622	UBL3	ubiquitin-like 3
-2.9	0.04989	LRRN3	leucine rich repeat neuronal 3
-2.92	0.00867	GNG11	guanine nucleotide binding protein (G protein), gamma 11
-2.92	0.002056	POLR3G	polymerase (RNA) III (DNA directed) polypeptide G (32kD); polymerase(RNA) III (DNA directed) polypeptide G (32kD)
-2.93	0.000503	INPP4B	inositol polyphosphate-4-phosphatase, type II, 105kDa
-2.93	0.049255	KIAA1462	KIAA1462
-2.93	0.002174	MN1	meningioma (disrupted in balanced translocation) 1
-2.93	0.028013	POSTN	periostin, osteoblast specific factor
-2.94	0.006934	MIR199A2	microRNA 199a-2; microRNA 214; DNM3 opposite strand/antisense RNA; microRNA 3120; novel transcript
-2.96	0.043931	KRTAP2-3	keratin associated protein 2-3; keratin associated protein 2-4
-2.96	0.032725	MKI67	marker of proliferation Ki-67; antigen identified by monoclonal antibody Ki-67
-2.96	0.005684	PRSS12	protease, serine, 12 (neurotrypsin, motopsin)
-2.97	0.004294	ITGA2	integrin, alpha 2 (CD49B, alpha 2 subunit of VLA-2 receptor)
-2.98	0.004316	ALDH1B1	aldehyde dehydrogenase 1 family, member B1
-2.98	0.032362	LMNB1	lamin B1
-2.98	4.2e-05	LOC101928076	uncharacterized LOC101928076; novel transcript, antisense to DSP
-2.99	0.016153	RP11-632F7.3	novel transcript
-3	0.001435	ETV1	ets variant 1
-3.01	0.022455	DCBLD2	discoidin, CUB and LCCL domain containing 2
-3.02	0.010247	FMN2	formin 2
-3.04	0.001608	DRP2	dystrophin related protein 2
-3.05	0.002605	CEP55	centrosomal protein 55kDa
-3.05	0.00733	KDELR3	KDEL (Lys-Asp-Glu-Leu) endoplasmic reticulum protein retention receptor 3
-3.06	0.040903	LCTL	lactase-like
-3.06	0.007329	MET	MET proto-oncogene, receptor tyrosine kinase; met proto-oncogene (hepatocyte growth factor receptor)
-3.07	0.023686	CPED1	cadherin-like and PC-esterase domain containing 1
-3.08	0.002203	TEK	TEK tyrosine kinase, endothelial
-3.09	0.046209	AC034187.2	novel transcript
-3.09	0.0001	HS3ST3A1	heparan sulfate (glucosamine) 3-O-sulfotransferase 3A1
-3.1	0.026835	LTBP1	latent transforming growth factor beta binding protein 1
-3.1	0.016116	MPP4	membrane protein, palmitoylated 4 (MAGUK p55 subfamily member 4)
-3.1	0.012619	P4HA3	prolyl 4-hydroxylase, alpha polypeptide III
-3.1	0.001481	RP6-99M1.2	novel transcript
-3.1	0.011168	TOX	thymocyte selection-associated high mobility group box
-3.11	0.046614	BHLHE41	basic helix-loop-helix family, member e41
-3.12	0.012357	C2CD3	C2 calcium-dependent domain containing 3
-3.12	0.00578	SPAG5	sperm associated antigen 5
-3.13	0.027861	MIR196B	microRNA 196b; homeobox A9
-3.14	0.00635	FZD2	frizzled class receptor 2; frizzled family receptor 2
-3.15	0.023069	QPCT	glutaminyl-peptide cyclotransferase
-3.16	0.031464	MIR31HG	MIR31 host gene (non-protein coding); novel transcript
-3.17	0.004701	CASC5	cancer susceptibility candidate 5
-3.18	0.005776	SIX4	SIX homeobox 4
-3.18	0.036503	TENM4	teneurin transmembrane protein 4; odz, odd Oz/ten-m homolog 4 (Drosophila)
-3.19	0.001078	MLLT11	myeloid/lymphoid or mixed-lineage leukemia (trithorax homolog, Drosophila); translocated to, 11
-3.2	0.046254	CDA	cytidine deaminase
-3.2	0.001707	CENPN	centromere protein N
-3.22	0.000278	NET1	neuroepithelial cell transforming 1
-3.22	0.009637	NUSAP1	nucleolar and spindle associated protein 1
-3.24	0.001428	KIF20B	kinesin family member 20B
-3.28	0.028242	LOXL2	lysyl oxidase-like 2
-3.3	0.005109	CKAP2L	cytoskeleton associated protein 2-like
-3.3	0.0135	PTPLA	protein tyrosine phosphatase-like (proline instead of catalytic arginine), member A
-3.31	0.008196	RP13-631K18.5	novel transcript
-3.32	0.02297	LINC01204	long intergenic non-protein coding RNA 1204; novel transcript
-3.37	0.013916	FBN2	fibrillin 2
-3.38	0.029355	F3	coagulation factor III (thromboplastin, tissue factor)
-3.38	0.010447	KIF18A	kinesin family member 18A
-3.38	0.005829	KIF23	kinesin family member 23
-3.39	0.003838	ANP32E	acidic (leucine-rich) nuclear phosphoprotein 32 family, member E
-3.4	0.000147	SLIT2	slit homolog 2 (Drosophila)
-3.42	0.000419	ECT2	epithelial cell transforming 2; epithelial cell transforming sequence 2 oncogene
-3.43	0.01416	CRIM1	cysteine rich transmembrane BMP regulator 1 (chordin-like); uncharacterized LOC101929500
-3.43	0.003147	NALCN	sodium leak channel, non-selective
-3.43	0.002345	ZWILCH	zwilch kinetochore protein; Zwilch, kinetochore associated, homolog (Drosophila)
-3.45	0.006668	APCDD1L	adenomatosis polyposis coli down-regulated 1-like
-3.45	0.010009	TGFBI	transforming growth factor, beta-induced, 68kDa
-3.48	0.013608	DEPDC1	DEP domain containing 1
-3.48	0.021498	FHOD3	formin homology 2 domain containing 3
-3.49	0.018786	ACTBL2	actin, beta-like 2
-3.51	0.03142	AP000695.6	putative novel transcript
-3.52	0.011255	PPME1	protein phosphatase methylesterase 1
-3.52	0.016093	RP11-11N9.4	novel transcript
-3.53	0.007065	ATP10A	ATPase, class V, type 10A
-3.53	0.000125	IGF2BP1	insulin-like growth factor 2 mRNA binding protein 1
-3.53	0.029801	MOXD1	monooxygenase, DBH-like 1
-3.56	0.009844	CDK1	cyclin-dependent kinase 1
-3.57	0.003173	NDC80	NDC80 kinetochore complex component; NDC80 homolog, kinetochore complex component (S. cerevisiae)
-3.59	0.002648	CTHRC1	collagen triple helix repeat containing 1
-3.61	0.039074	KCNK2	potassium channel, subfamily K, member 2
-3.63	0.002241	PBK	PDZ binding kinase
-3.63	0.002701	PLCB4	phospholipase C, beta 4
-3.64	0.002205	KIF20A	kinesin family member 20A
-3.65	0.001778	IGFBP3	insulin-like growth factor binding protein 3
-3.65	0.03741	VAT1L	vesicle amine transport 1-like; vesicle amine transport protein 1 homolog (T. californica)-like
-3.66	0.003588	MIR503HG	MIR503 host gene (non-protein coding); microRNA 424; novel transcript
-3.68	0.023767	MIR548H3	microRNA 548h-3
-3.69	0.003506	TTK	TTK protein kinase
-3.7	0.041955	MIR21	microRNA 21; vacuole membrane protein 1
-3.7	0.030216	SMYD3-IT1	SMYD3 intronic transcript 1 (non-protein coding); putative novel transcript
-3.71	0.001743	CENPV	centromere protein V
-3.72	0.000465	RP11-180C1.1	novel protein
-3.73	0.0022	FERMT1	fermitin family member 1; fermitin family homolog 1 (Drosophila)
-3.74	0.015682	LOC100132167	uncharacterized LOC100132167; pseudogene similar to part of ribosomal protein L7a (RPL7A); ribosomal protein L7a (RPL7A) pseudogene
-3.75	0.001904	WNK4	WNK lysine deficient protein kinase 4
-3.76	0.000146	C18orf54	chromosome 18 open reading frame 54
-3.76	0.004152	MELK	maternal embryonic leucine zipper kinase
-3.8	0.023259	MIR450A2	microRNA 450a-2
-3.81	0.00263	TENM3	teneurin transmembrane protein 3
-3.83	0.003288	COL8A1	collagen, type VIII, alpha 1
-3.84	0.012383	RASGRP1	RAS guanyl releasing protein 1 (calcium and DAG-regulated)
-3.84	0.009851	SHCBP1	SHC SH2-domain binding protein 1
-3.85	0.008495	RNU5D-1	RNA, U5D small nuclear 1
-3.86	0.00648	NUAK1	NUAK family, SNF1-like kinase, 1
-3.87	0.031982	RP11-589M4.1	novel transcript antisense to GNPNAT1
-3.89	0.018994	FAM196B	family with sequence similarity 196, member B
-3.91	0.000595	STIL	SCL/TAL1 interrupting locus
-3.94	0.003916	MICAL2	microtubule associated monooxygenase, calponin and LIM domain containing 2; microtubule associated monoxygenase, calponin and LIM domain containing 2
-3.95	0.002363	DKK1	dickkopf WNT signaling pathway inhibitor 1; dickkopf homolog 1 (Xenopus laevis)
-3.96	0.007256	MTPN	myotrophin
-3.99	0.018402	KIF14	kinesin family member 14
-3.99	0.006361	NDNF	neuron-derived neurotrophic factor
-4.01	0.004227	KIF11	kinesin family member 11
-4.03	0.00034	DOCK10	dedicator of cytokinesis 10
-4.03	0.000718	RP11-318M2.3	novel transcript
-4.08	0.027315	NCAPG	non-SMC condensin I complex, subunit G
-4.12	0.001205	CHN1	chimerin 1; chimerin (chimaerin) 1
-4.15	0.016955	OSBPL6	oxysterol binding protein-like 6
-4.2	0.000197	EPG5	ectopic P-granules autophagy protein 5 homolog (C. elegans)
-4.21	0.000391	CKS2	CDC28 protein kinase regulatory subunit 2
-4.23	0.000293	SIPA1L1	signal-induced proliferation-associated 1 like 1; Signal-induced proliferation-associated 1-like protein 1
-4.36	0.004245	BUB1	BUB1 mitotic checkpoint serine/threonine kinase; budding uninhibited by benzimidazoles 1 homolog (yeast)
-4.39	0.003359	TMEM171	transmembrane protein 171
-4.41	0.000139	TSPAN13	tetraspanin 13
-4.42	0.040103	AC093850.2	novel transcript
-4.42	0.006508	FGF2	fibroblast growth factor 2 (basic)
-4.51	0.003261	CDH13	cadherin 13; cadherin 13, H-cadherin (heart)
-4.53	0.001746	DSG2	desmoglein 2
-4.53	0.004935	SLC6A15	solute carrier family 6 (neutral amino acid transporter), member 15
-4.54	0.008335	TPX2	TPX2, microtubule-associated; TPX2, microtubule-associated, homolog (Xenopus laevis)
-4.56	0.032845	GLYATL2	glycine-N-acyltransferase-like 2
-4.57	0.005001	CDK15	cyclin-dependent kinase 15
-4.57	0.00119	UBE2T	ubiquitin-conjugating enzyme E2T (putative)
-4.61	0.010563	TOP2A	topoisomerase (DNA) II alpha 170kDa
-4.67	0.024593	SULF1	sulfatase 1
-4.72	0.003258	STARD4	StAR-related lipid transfer (START) domain containing 4
-4.75	0.002925	LRRC17	leucine rich repeat containing 17
-4.78	0.003435	EHD3	EH-domain containing 3
-4.79	0.016548	ENPP1	ectonucleotide pyrophosphatase/phosphodiesterase 1
-4.8	0.000311	GDF6	growth differentiation factor 6
-4.81	0.008195	DLGAP5	discs, large (Drosophila) homolog-associated protein 5
-4.81	0.016687	HIST1H3G	histone cluster 1, H3g
-4.82	0.000671	SCUBE3	signal peptide, CUB domain, EGF-like 3; novel EGF-like and CUB domain protein similar to mouse signal peptide, CUB domain, EGF-like 1 (Scube1) and mouse and human CEGP1
-4.84	0.00516	APCDD1L-AS1	APCDD1L antisense RNA 1 (head to head); novel transcript
-4.85	0.023472	MT1L	metallothionein 1L (gene/pseudogene); nuclear transport factor 2; metallothionein 1L; metallothionein 1M
-4.9	0.000643	SLC4A4	solute carrier family 4 (sodium bicarbonate cotransporter), member 4; solute carrier family 4, sodium bicarbonate cotransporter, member 4
-4.98	0.009881	CENPF	centromere protein F, 350/400kDa; centromere protein F, 350/400ka (mitosin)
-5.04	8.9e-05	NETO1	neuropilin (NRP) and tolloid (TLL)-like 1
-5.17	0.002161	LPXN	leupaxin
-5.23	0.011967	ANLN	anillin, actin binding protein
-5.26	0.01347	AC003092.1	putative novel transcript
-5.27	0.01124	RNA5SP385	RNA, 5S ribosomal pseudogene 385
-5.34	0.000431	TRAPPC3L	trafficking protein particle complex 3-like; BET3 like (S. cerevisiae)
-5.47	0.00705	ASPM	asp (abnormal spindle) homolog, microcephaly associated (Drosophila)
-5.5	0.000209	MIR222	microRNA 222
-5.52	0.000954	ITGBL1	integrin, beta-like 1 (with EGF-like repeat domains)
-5.58	0.000963	SLC9A7	solute carrier family 9, subfamily A (NHE7, cation proton antiporter 7), member 7; solute carrier family 9 (sodium/hydrogen exchanger), member 7
-5.6	0.006148	CCNA2	cyclin A2
-5.64	0.010616	MIR542	microRNA 542
-5.81	0.00518	SEMA7A	semaphorin 7A, GPI membrane anchor (John Milton Hagen blood group); Semaphorin-7A
-5.81	0.00725	SERTAD4	SERTA domain containing 4
-5.91	0.0001	PPAPDC1A	phosphatidic acid phosphatase type 2 domain containing 1A
-5.94	0.000605	FOXD1	forkhead box D1
-5.94	0.016361	RP5-1172A22.1	putative novel transcript
-6.07	0.004912	RP11-265D17.2	novel transcript
-6.11	0.001709	COL11A1	collagen, type XI, alpha 1
-6.17	0.035223	KRTAP1-5	keratin associated protein 1-5
-6.17	0.00215	POPDC3	popeye domain containing 3
-6.27	0.002993	GPR126	G protein-coupled receptor 126
-6.29	0.006537	WISP1	WNT1 inducible signaling pathway protein 1
-6.32	0.002008	BRIP1	BRCA1 interacting protein C-terminal helicase 1
-6.32	0.003831	INHBA	inhibin, beta A
-6.46	0.003348	PAMR1	peptidase domain containing associated with muscle regeneration 1
-6.68	0.001063	SLC38A4	solute carrier family 38, member 4
-6.7	0.038634	RP11-308B5.2	novel transcript
-6.72	6.7e-05	PDGFC	platelet derived growth factor C
-6.92	0.00208	CENPE	centromere protein E, 312kDa
-7.05	0.034062	CTD-2207P18.2	novel transcript
-7.1	0.000128	MBOAT2	membrane bound O-acyltransferase domain containing 2
-7.12	0.000627	FRMPD4	FERM and PDZ domain containing 4
-7.15	0.007214	RAB3B	RAB3B, member RAS oncogene family
-7.19	0.001071	NRG1	neuregulin 1
-7.26	0.002301	RP11-79P5.2	novel transcript
-7.27	3e-06	GALNT5	polypeptide N-acetylgalactosaminyltransferase 5; UDP-N-acetyl-alpha-D-galactosamine:polypeptide N-acetylgalactosaminyltransferase 5 (GalNAc-T5)
-7.37	0.003409	GPAM	glycerol-3-phosphate acyltransferase, mitochondrial
-7.87	0.000368	COL10A1	collagen, type X, alpha 1
-7.91	0.002089	FGF5	fibroblast growth factor 5
-8.22	0.00162	MIR503	microRNA 503
-8.79	0.001855	DIAPH3	diaphanous-related formin 3; diaphanous homolog 3 (Drosophila)
-8.98	0.003746	RP13-463N16.6	putative novel transcript
-9.14	0.008926	AK5	adenylate kinase 5
-9.19	0.038124	LRRC15	leucine rich repeat containing 15
-9.81	0.023943	DACT1	dishevelled-binding antagonist of beta-catenin 1; dapper, antagonist of beta-catenin, homolog 1 (Xenopus laevis)
-11	0.001654	TPM1	tropomyosin 1 (alpha)
-13.63	0.005595	RP11-123O22.1	novel transcript.
-13.63	0.000143	WNT5A	wingless-type MMTV integration site family, member 5A
-14.07	0.001872	LOC101927885	uncharacterized LOC101927885; novel transcript
-15.15	0.002215	RP11-244F12.2	novel transcript, antisense to TPM1
-15.34	0.004667	TENM2	teneurin transmembrane protein 2
-18.33	0.005143	PCDH9	protocadherin 9
-20.13	0.000447	B3GALT2	UDP-Gal:betaGlcNAc beta 1,3-galactosyltransferase, polypeptide 2
-21.08	0.001228	F2RL2	coagulation factor II (thrombin) receptor-like 2
-62.78	2e-05	CDH2	cadherin 2, type 1, N-cadherin (neuronal)
-70.68	0.000129	DSP	desmoplakin
