# Supplementary material for: The effect of medium supplementation and serial passaging on the transcriptome of human adipose-derived stromal cells expanded in vitro
Source: Stem Cell Res Ther. 2019 Aug 14;10:253. doi: 10.1186/s13287-019-1370-2 (PMC6694630; doi:10.1186/s13287-019-1370-2)
Supplement: Supplementary file 10 — Gene ontology terms for ASCs expanded in FBS between P0 and subsequent passages. Complete list of enriched GO terms for FBS-ASCs between P0 and subsequent passages (P0 - P1, P0 - P2, P0 - P3, P0 - P4, P0 - P5). This data relates to Table 4. (XLSX 1145 kb) [file 13287_2019_1370_MOESM10_ESM.xlsx]

## Sheet: P0 - P1 Upregulated
p-value	term ID	t type	t name	Q&T list
4.44e-20	GO:0016477	BP	cell migration	MCAM,LAMB1,ANGPT2,MMP9,SRPX2,FLT1,LAMA4,CXCR4,PLAU,NCKAP1L,SNAI1,TREM1,KDR,DOCK4,DLL4,PLVAP,LCP1,ENPEP,ITGAX,AGTR1,ESAM,MERTK,APCDD1,ELMO1,FCER1G,CXCL16,CXCL5,PPBP,CCR1,CTHRC1,DCHS1,CXCL8,GPR183,ITGAM,S1PR1,SCG2,CCL11,CD34,CSF1R,FPR3,APOD,MMP1,C5AR1,AIF1,ITGB3,PECAM1,CCL4,CCL3L3
4.44e-20	GO:0002376	BP	immune system process	TYROBP,WAS,SLC11A1,TNFRSF1B,LCP2,PAG1,PILRA,SNX10,RGS1,ANGPT2,TREM2,MMP9,FLT1,CRISPLD2,AQP9,TGFB1,TMEM176B,CXCL12,IL18R1,KYNU,NCF2,PGF,TNFSF10,CXCR4,PLAU,NCKAP1L,TREM1,RUNX2,CD93,KDR,DLL4,PLVAP,GMFG,THEMIS2,XAF1,DOCK2,HAVCR2,LCP1,IFI44L,ITGAX,CD53,GPC3,ESAM,FCGR1A,MERTK,VSIG4,ELMO1,FCER1G,ITGA5,CXCL16,BCL6B,CXCL5,PPBP,CCR1,DDIT4,RNASE6,CXCL8,GPR183,ITGAM,CD14,S1PR1,APLN,BCL2,SCG2,CCL11,CLEC7A,CD3…
1.21e-19	GO:0050900	BP	leukocyte migration	ANGPT2,MMP9,HCK,FLT1,TGFB1,CXCL12,PGF,CXCR4,NCKAP1L,PREX1,TREM1,IL1B,PLVAP,CH25H,ITGAX,ESAM,MERTK,F11R,FCER1G,ITGA5,CXCL16,CXCL3,CXCL5,PPBP,CCR1,CXCL8,GPR183,ITGAM,S1PR1,SCG2,CCL11,CD34,FPR3,APOD,MMP1,C5AR1,AIF1,ITGB3,CCL4,CCL4L2,CCL3L3
2.06e-19	GO:0051674	BP	localization of cell	WAS,TIE1,MCAM,LAMB1,ANGPT2,PLTP,MMP9,HCK,SRPX2,FLT1,TGFB1,CXCL12,MDK,LAMA4,HBEGF,PGF,CXCR4,PLAU,NCKAP1L,PREX1,SNAI1,TREM1,IL1B,KDR,DOCK4,DLL4,PLVAP,SERPINF1,ETS1,LCP1,CH25H,ENPEP,ITGAX,AGTR1,ESAM,MERTK,ROBO4,APCDD1,ELMO1,F11R,FCER1G,ITGA5,CXCL16,CXCL3,CXCL5,PPBP,CCR1,CTHRC1,DCHS1,DDIT4,CXCL8,GPR183,ITGAM,S1PR1,MCC,BCL2,SCG2,CCL11,CD34,CSF1R,FPR3,APOD,MMP1,C5AR1,AIF1,ITGB3,PECAM1,CCL4,CCL4L2,CCL3L3
2.06e-19	GO:0048870	BP	cell motility	WAS,TIE1,MCAM,LAMB1,ANGPT2,PLTP,MMP9,HCK,SRPX2,FLT1,TGFB1,CXCL12,MDK,LAMA4,HBEGF,PGF,CXCR4,PLAU,NCKAP1L,PREX1,SNAI1,TREM1,IL1B,KDR,DOCK4,DLL4,PLVAP,SERPINF1,ETS1,LCP1,CH25H,ENPEP,ITGAX,AGTR1,ESAM,MERTK,ROBO4,APCDD1,ELMO1,F11R,FCER1G,ITGA5,CXCL16,CXCL3,CXCL5,PPBP,CCR1,CTHRC1,DCHS1,DDIT4,CXCL8,GPR183,ITGAM,S1PR1,MCC,BCL2,SCG2,CCL11,CD34,CSF1R,FPR3,APOD,MMP1,C5AR1,AIF1,ITGB3,PECAM1,CCL4,CCL4L2,CCL3L3
3.83e-19	GO:0040011	BP	locomotion	PLAUR,WAS,TIE1,MCAM,LAMB1,ANGPT2,PLTP,MMP9,HCK,SRPX2,FLT1,TGFB1,CXCL12,MDK,LAMA4,HBEGF,PGF,CXCR4,PLAU,NCKAP1L,PREX1,SNAI1,TREM1,IL1B,KDR,DOCK4,DLL4,PLVAP,LSP1,SERPINF1,EPHB2,DOCK2,ETS1,LCP1,CH25H,ENPEP,ITGAX,AGTR1,ESAM,MERTK,ROBO4,APCDD1,ELMO1,F11R,FCER1G,ITGA5,CXCL16,CXCL3,CXCL5,PPBP,CCR1,CTHRC1,DCHS1,DDIT4,CXCL8,GPR183,ITGAM,S1PR1,MCC,BCL2,SCG2,CCL11,CD34,CSF1R,FPR3,APOD,MMP1,C5AR1,AIF1,ECSCR,I…
4.53e-17	GO:0060326	BP	cell chemotaxis	FLT1,CXCL12,HBEGF,PGF,CXCR4,NCKAP1L,PREX1,TREM1,IL1B,KDR,DOCK4,CH25H,AGTR1,FCER1G,CXCL16,CXCL3,CXCL5,PPBP,CCR1,CXCL8,GPR183,S1PR1,SCG2,CCL11,FPR3,C5AR1,AIF1,CCL4,CCL4L2,CCL3L3
9.03e-17	GO:0070887	BP	cellular response to chemical stimulus	FMO1,TNFRSF1B,TNC,PTPRN,GUCY1B3,TEAD2,SNX10,ANGPT2,TREM2,GGT1,MMP9,HCK,FLT1,AQP9,TGFB1,PCOLCE,CXCL12,HBEGF,IL18R1,NCF2,SPP1,PGF,CXCR4,NCKAP1L,PDE1B,TREM1,RUNX2,IL1B,KDR,DOCK4,DLL4,PLVAP,AOC3,RAMP2,PTPRE,SERPINF1,XAF1,ALOX5AP,ETS1,HAVCR2,LCP1,PIM1,CH25H,CPNE2,COL6A1,AGTR1,IL2RG,GPC3,FCGR1A,F11R,FCER1G,ITGA5,CXCL16,LAPTM5,ALPL,CXCL3,CXCL5,PPBP,CCR1,HEYL,ABCA1,AVPR1A,DDIT4,PTGDR,CXCL8,GPR183,FABP4,C…
5.36e-16	GO:0007166	BP	cell surface receptor signaling pathway	PLAUR,TYROBP,WAS,TNFRSF1B,LCP2,ROS1,PTPRN,NOTCH3,PAG1,PILRA,ANGPT2,TREM2,TSPAN15,MMP9,FLT1,CD37,TGFB1,DNM1,CXCL12,MDK,HBEGF,IL18R1,NCF2,PGF,TNFSF10,CXCR4,NCKAP1L,SNAI1,RUNX2,KDR,DLL4,PLVAP,THEMIS2,PTPRE,XAF1,EPHB2,HEY2,LCP1,INHBE,ITGAX,CD53,GPC3,FCGR1A,MERTK,APCDD1,ELMO1,TSPAN18,FCER1G,ITGA5,CXCL5,PPBP,CCR1,HEYL,ESM1,CTHRC1,ABCA1,DDIT4,CXCL8,ITGAM,CD14,NETO2,CHST11,BCL2,SCG2,CCL11,CLEC7A,CDH5,CSF…
5.53e-16	GO:0006928	BP	movement of cell or subcellular component	PLAUR,WAS,TIE1,MCAM,LAMB1,ANGPT2,PLTP,MMP9,HCK,SRPX2,FLT1,TGFB1,CXCL12,MDK,LAMA4,HBEGF,PGF,CXCR4,PLAU,NCKAP1L,PREX1,SNAI1,TREM1,IL1B,KDR,DOCK4,DLL4,PLVAP,LSP1,SERPINF1,EPHB2,LYVE1,DSC2,ETS1,LCP1,CH25H,ENPEP,ITGAX,AGTR1,ESAM,MERTK,ROBO4,APCDD1,ELMO1,F11R,FCER1G,ITGA5,CXCL16,CXCL3,CXCL5,PPBP,CCR1,CTHRC1,DCHS1,DDIT4,CXCL8,GPR183,ITGAM,S1PR1,MCC,BCL2,SCG2,CCL11,CD34,CSF1R,FPR3,APOD,MMP1,C5AR1,AIF1,IT…
9.19e-16	GO:0042330	BP	taxis	PLAUR,ANGPT2,FLT1,TGFB1,CXCL12,HBEGF,PGF,CXCR4,PLAU,NCKAP1L,PREX1,TREM1,IL1B,KDR,DOCK4,LSP1,EPHB2,DOCK2,CH25H,AGTR1,FCER1G,CXCL16,CXCL3,CXCL5,PPBP,CCR1,CXCL8,GPR183,S1PR1,SCG2,CCL11,CSF1R,FPR3,C5AR1,AIF1,ECSCR,ITGB3,CCL4,CCL4L2,CCL3L3
9.19e-16	GO:0006935	BP	chemotaxis	PLAUR,ANGPT2,FLT1,TGFB1,CXCL12,HBEGF,PGF,CXCR4,PLAU,NCKAP1L,PREX1,TREM1,IL1B,KDR,DOCK4,LSP1,EPHB2,DOCK2,CH25H,AGTR1,FCER1G,CXCL16,CXCL3,CXCL5,PPBP,CCR1,CXCL8,GPR183,S1PR1,SCG2,CCL11,CSF1R,FPR3,C5AR1,AIF1,ECSCR,ITGB3,CCL4,CCL4L2,CCL3L3
1.75e-15	GO:0006955	BP	immune response	TYROBP,WAS,SLC11A1,TNFRSF1B,LCP2,PAG1,PILRA,RGS1,TREM2,MMP9,CRISPLD2,AQP9,TGFB1,CXCL12,IL18R1,KYNU,NCF2,TNFSF10,PLAU,NCKAP1L,TREM1,CD93,GMFG,THEMIS2,XAF1,DOCK2,HAVCR2,LCP1,ITGAX,CD53,FCGR1A,VSIG4,ELMO1,FCER1G,CXCL16,BCL6B,CXCL5,PPBP,CCR1,RNASE6,CXCL8,GPR183,ITGAM,CD14,APLN,BCL2,CCL11,CLEC7A,CD34,CSF1R,FPR3,HLA-DRB1,C5AR1,AIF1,LILRB3,IFI30,LILRA6,CLEC5A,MILR1,CCL4,CCL3L3
3.5e-15	GO:0030595	BP	leukocyte chemotaxis	FLT1,CXCL12,PGF,CXCR4,NCKAP1L,PREX1,TREM1,IL1B,CH25H,FCER1G,CXCL16,CXCL3,CXCL5,PPBP,CCR1,CXCL8,GPR183,S1PR1,SCG2,CCL11,C5AR1,AIF1,CCL4,CCL4L2,CCL3L3
8.33e-15	GO:0006952	BP	defense response	TYROBP,ALOX5,WAS,SLC11A1,TNFRSF1B,TREM2,GGT1,HCK,TGFB1,CXCL12,MDK,KYNU,NCF2,SPP1,CXCR4,TREM1,IL1B,LSP1,THEMIS2,AOC3,SERPINF1,XAF1,ALOX5AP,ETS1,HAVCR2,IFI44L,AGTR1,FCGR1A,VSIG4,F11R,FCER1G,CXCL16,BCL6B,CXCL3,CXCL5,PPBP,CCR1,DDIT4,PTGDR,RNASE6,CXCL8,ITGAM,FABP4,CD14,BCL2,SCG2,CCL11,CLEC7A,CHST1,CSF1R,FPR3,APOD,HLA-DRB1,C5AR1,MAP3K5,AIF1,LILRB3,IFI30,HLA-B,NAIP,CLEC5A,CCL4,CCL4L2,CCL3L3
1.49e-14	GO:0030334	BP	regulation of cell migration	TIE1,MCAM,LAMB1,ANGPT2,MMP9,SRPX2,FLT1,TGFB1,CXCL12,LAMA4,HBEGF,PGF,PLAU,NCKAP1L,PREX1,SNAI1,IL1B,KDR,DOCK4,DLL4,PLVAP,SERPINF1,ETS1,ROBO4,ITGA5,CXCL16,CXCL3,CXCL5,PPBP,CCR1,CXCL8,GPR183,S1PR1,MCC,BCL2,CCL11,CSF1R,APOD,C5AR1,AIF1,ITGB3,PECAM1,CCL4
1.91e-14	GO:0030335	BP	positive regulation of cell migration	MCAM,LAMB1,MMP9,SRPX2,FLT1,TGFB1,CXCL12,HBEGF,PGF,PLAU,NCKAP1L,SNAI1,KDR,DOCK4,PLVAP,ITGA5,CXCL16,CXCL5,PPBP,CCR1,CXCL8,S1PR1,BCL2,CCL11,CSF1R,C5AR1,AIF1,ITGB3,CCL4
2.14e-14	GO:0009986	CC	cell surface	TYROBP,ROS1,MCAM,TSPAN15,SRPX2,TGFB1,CXCL12,HBEGF,CXCR4,PLAU,CD93,PLVAP,AOC3,RAMP2,HAVCR2,CPM,ENPEP,ITGAX,CD53,HMCN1,FCER1G,ITGA5,ADAMTS9,CCR1,ABCA1,ITGAM,CD14,S1PR1,CD34,CDH5,CSF1R,HLA-DRB1,SULF2,C5AR1,HLA-B,CLEC5A,ITGB3,PECAM1
2.33e-14	GO:0040012	BP	regulation of locomotion	WAS,TIE1,MCAM,LAMB1,ANGPT2,MMP9,SRPX2,FLT1,TGFB1,CXCL12,LAMA4,HBEGF,PGF,CXCR4,PLAU,NCKAP1L,PREX1,SNAI1,IL1B,KDR,DOCK4,DLL4,PLVAP,SERPINF1,ETS1,ROBO4,ITGA5,CXCL16,CXCL3,CXCL5,PPBP,CCR1,CXCL8,GPR183,S1PR1,MCC,BCL2,SCG2,CCL11,CSF1R,APOD,C5AR1,AIF1,ITGB3,PECAM1,CCL4
2.64e-14	GO:2000145	BP	regulation of cell motility	WAS,TIE1,MCAM,LAMB1,ANGPT2,MMP9,SRPX2,FLT1,TGFB1,CXCL12,LAMA4,HBEGF,PGF,PLAU,NCKAP1L,PREX1,SNAI1,IL1B,KDR,DOCK4,DLL4,PLVAP,SERPINF1,ETS1,ROBO4,ITGA5,CXCL16,CXCL3,CXCL5,PPBP,CCR1,CXCL8,GPR183,S1PR1,MCC,BCL2,CCL11,CSF1R,APOD,C5AR1,AIF1,ITGB3,PECAM1,CCL4
2.64e-14	GO:0040017	BP	positive regulation of locomotion	MCAM,LAMB1,MMP9,SRPX2,FLT1,TGFB1,CXCL12,HBEGF,PGF,PLAU,NCKAP1L,SNAI1,KDR,DOCK4,PLVAP,ITGA5,CXCL16,CXCL5,PPBP,CCR1,CXCL8,S1PR1,BCL2,SCG2,CCL11,CSF1R,C5AR1,AIF1,ITGB3,CCL4
3.7e-14	GO:2000147	BP	positive regulation of cell motility	MCAM,LAMB1,MMP9,SRPX2,FLT1,TGFB1,CXCL12,HBEGF,PGF,PLAU,NCKAP1L,SNAI1,KDR,DOCK4,PLVAP,ITGA5,CXCL16,CXCL5,PPBP,CCR1,CXCL8,S1PR1,BCL2,CCL11,CSF1R,C5AR1,AIF1,ITGB3,CCL4
4.4e-14	GO:0030198	BP	extracellular matrix organization	TNC,COL5A3,NID2,LAMB1,MMP9,CRISPLD2,TGFB1,ECM2,VWF,LAMA4,SPP1,KDR,RAMP2,ETS1,ADAM19,LCP1,ITGAX,COL6A1,COL6A2,F11R,ADAMTS4,ITGA5,OLFML2B,COL6A3,ITGAM,COL14A1,SULF2,MMP1,ITGB3
4.57e-14	GO:0043062	BP	extracellular structure organization	TNC,COL5A3,NID2,LAMB1,MMP9,CRISPLD2,TGFB1,ECM2,VWF,LAMA4,SPP1,KDR,RAMP2,ETS1,ADAM19,LCP1,ITGAX,COL6A1,COL6A2,F11R,ADAMTS4,ITGA5,OLFML2B,COL6A3,ITGAM,COL14A1,SULF2,MMP1,ITGB3
7.03e-14	GO:0051272	BP	positive regulation of cellular component movement	MCAM,LAMB1,MMP9,SRPX2,FLT1,TGFB1,CXCL12,HBEGF,PGF,PLAU,NCKAP1L,SNAI1,KDR,DOCK4,PLVAP,ITGA5,CXCL16,CXCL5,PPBP,CCR1,CXCL8,S1PR1,BCL2,CCL11,CSF1R,C5AR1,AIF1,ITGB3,CCL4
1.14e-13	GO:0050896	BP	response to stimulus	FMO1,PLAUR,TYROBP,ALOX5,WAS,SLC11A1,TNFRSF1B,TNC,LCP2,ROS1,PTPRN,GUCY1B3,TIE1,NOTCH3,TEAD2,PAG1,MCAM,SLC1A3,PILRA,SNX10,RGS1,ANGPT2,TREM2,TSPAN15,GGT1,MMP9,HCK,FLT1,CRISPLD2,AQP9,CD37,TGFB1,NAMPT,PCOLCE,DNM1,CXCL12,WSB1,MDK,VWF,HBEGF,IL18R1,KYNU,NCF2,SPP1,PGF,PLEKHG1,TNFSF10,CXCR4,PLAU,NCKAP1L,PDE1B,PREX1,SNAI1,TREM1,RUNX2,IL1B,CD93,KDR,DOCK4,DLL4,PLVAP,LSP1,GMFG,THEMIS2,AOC3,RAMP2,PTPRE,SERPINF1…
1.14e-13	GO:0051270	BP	regulation of cellular component movement	WAS,TIE1,MCAM,LAMB1,ANGPT2,MMP9,SRPX2,FLT1,TGFB1,CXCL12,LAMA4,HBEGF,PGF,PLAU,NCKAP1L,PREX1,SNAI1,IL1B,KDR,DOCK4,DLL4,PLVAP,SERPINF1,DSC2,ETS1,ROBO4,ITGA5,CXCL16,CXCL3,CXCL5,PPBP,CCR1,CXCL8,GPR183,S1PR1,MCC,BCL2,CCL11,CSF1R,APOD,C5AR1,AIF1,ITGB3,PECAM1,CCL4
1.19e-13	GO:0042221	BP	response to chemical	FMO1,PLAUR,SLC11A1,TNFRSF1B,TNC,PTPRN,GUCY1B3,TIE1,TEAD2,SLC1A3,SNX10,ANGPT2,TREM2,GGT1,MMP9,HCK,FLT1,AQP9,TGFB1,NAMPT,PCOLCE,CXCL12,MDK,HBEGF,IL18R1,KYNU,NCF2,SPP1,PGF,TNFSF10,CXCR4,PLAU,NCKAP1L,PDE1B,PREX1,TREM1,RUNX2,IL1B,KDR,DOCK4,DLL4,PLVAP,LSP1,AOC3,RAMP2,PTPRE,SERPINF1,XAF1,ALOX5AP,EPHB2,DOCK2,ETS1,HAVCR2,LCP1,PIM1,CH25H,CPNE2,COL6A1,COL6A2,AGTR1,IL2RG,GPC3,FCGR1A,F11R,FCER1G,ITGA5,CXCL16,…
1.2e-13	GO:0009605	BP	response to external stimulus	FMO1,PLAUR,SLC11A1,TNFRSF1B,TNC,SLC1A3,ANGPT2,TREM2,GGT1,HCK,FLT1,TGFB1,CXCL12,HBEGF,KYNU,SPP1,PGF,CXCR4,PLAU,NCKAP1L,PREX1,TREM1,IL1B,KDR,DOCK4,LSP1,SERPINF1,ALOX5AP,EPHB2,DOCK2,DSC2,ETS1,HAVCR2,PIM1,IFI44L,IFI44,CH25H,AGTR1,FCER1G,CXCL16,BCL6B,ALPL,CXCL3,CXCL5,PPBP,CCR1,GUCY1A3,ABCA1,AVPR1A,DDIT4,RNASE6,CXCL8,GPR183,FABP4,CD14,S1PR1,BCL2,SCG2,CCL11,CLEC7A,CD34,HSD11B2,CSF1R,FPR3,EIF4EBP1,APOD,H…
1.61e-13	GO:0006954	BP	inflammatory response	ALOX5,SLC11A1,TNFRSF1B,GGT1,HCK,TGFB1,SPP1,CXCR4,IL1B,THEMIS2,AOC3,SERPINF1,ALOX5AP,ETS1,HAVCR2,AGTR1,F11R,FCER1G,BCL6B,CXCL3,CXCL5,PPBP,CCR1,PTGDR,CXCL8,FABP4,CD14,SCG2,CCL11,CLEC7A,CHST1,CSF1R,FPR3,APOD,HLA-DRB1,C5AR1,AIF1,NAIP,CCL4,CCL4L2,CCL3L3
1.62e-13	GO:0007155	BP	cell adhesion	TNC,PAG1,MCAM,COL5A3,NID2,LAMB1,ANGPT2,SRPX2,TGFB1,CXCL12,VWF,LAMA4,SPP1,PLAU,NCKAP1L,CD93,KDR,THEMIS2,AOC3,LYVE1,DSC2,HAVCR2,ITGAX,ESAM,MERTK,VSIG4,ITGA5,CADM3,COL6A3,CCR1,DCHS1,CXCL8,ITGAM,S1PR1,BCL2,CCL11,CD34,CDH5,COL14A1,APOD,HLA-DRB1,AIF1,ITGB3,PECAM1,SPON1,CCL4
1.96e-13	GO:0022610	BP	biological adhesion	TNC,PAG1,MCAM,COL5A3,NID2,LAMB1,ANGPT2,SRPX2,TGFB1,CXCL12,VWF,LAMA4,SPP1,PLAU,NCKAP1L,CD93,KDR,THEMIS2,AOC3,LYVE1,DSC2,HAVCR2,ITGAX,ESAM,MERTK,VSIG4,ITGA5,CADM3,COL6A3,CCR1,DCHS1,CXCL8,ITGAM,S1PR1,BCL2,CCL11,CD34,CDH5,COL14A1,APOD,HLA-DRB1,AIF1,ITGB3,PECAM1,SPON1,CCL4
6.33e-13	GO:0001568	BP	blood vessel development	NOTCH3,TEAD2,MCAM,ANGPT2,SRPX2,FLT1,TGFB1,LAMA4,PGF,KDR,DLL4,RAMP2,SERPINF1,EPHB2,ETS1,HEY2,ENPEP,GPC3,EDNRA,ROBO4,PLXDC1,ITGA5,ESM1,CXCL8,S1PR1,SCG2,CCL11,CD34,GPR4,CDH5,APOD,C5AR1,ECSCR,ITGB3,PECAM1
6.9e-13	GO:0005886	CC	plasma membrane	TYROBP,SLC11A1,TNFRSF1B,LCP2,ROS1,PTPRN,GUCY1B3,PAG1,MCAM,PILRA,NID2,RGS1,ANGPT2,TREM2,TSPAN15,SRPX2,FLT1,AQP9,OLFM2,TGFB1,DNM1,CXCL12,SLC16A10,HBEGF,IL18R1,NCF2,TNFSF10,CXCR4,PLAU,NCKAP1L,TREM1,CD93,KDR,DOCK4,DLL4,PLVAP,AOC3,RAMP2,PTPRE,LYVE1,DSC2,ADAM19,HAVCR2,CPM,LCP1,PIM1,SYTL2,ENPEP,ITGAX,TTYH2,CD53,AGTR1,GPC3,ESAM,FCGR1A,EDNRA,MERTK,APCDD1,ELMO1,TSPAN18,FCER1G,CLIC6,PLXDC1,ITGA5,CXCL16,LAPT…
7.65e-13	GO:0071944	CC	cell periphery	TYROBP,SLC11A1,TNFRSF1B,LCP2,ROS1,PTPRN,GUCY1B3,PAG1,MCAM,PILRA,NID2,RGS1,ANGPT2,TREM2,TSPAN15,SRPX2,FLT1,AQP9,OLFM2,TGFB1,DNM1,CXCL12,SLC16A10,HBEGF,IL18R1,NCF2,TNFSF10,CXCR4,PLAU,NCKAP1L,TREM1,CD93,KDR,DOCK4,DLL4,PLVAP,AOC3,RAMP2,PTPRE,LYVE1,DSC2,ADAM19,HAVCR2,CPM,LCP1,PIM1,SYTL2,ENPEP,ITGAX,TTYH2,CD53,HMCN1,AGTR1,GPC3,ESAM,FCGR1A,EDNRA,MERTK,APCDD1,ELMO1,TSPAN18,FCER1G,CLIC6,PLXDC1,ITGA5,CXCL1…
7.71e-13	GO:0051716	BP	cellular response to stimulus	FMO1,PLAUR,TYROBP,WAS,TNFRSF1B,TNC,LCP2,ROS1,PTPRN,GUCY1B3,TIE1,NOTCH3,TEAD2,PAG1,PILRA,SNX10,RGS1,ANGPT2,TREM2,TSPAN15,GGT1,MMP9,HCK,FLT1,AQP9,CD37,TGFB1,NAMPT,PCOLCE,DNM1,CXCL12,WSB1,MDK,HBEGF,IL18R1,NCF2,SPP1,PGF,PLEKHG1,TNFSF10,CXCR4,PLAU,NCKAP1L,PDE1B,PREX1,SNAI1,TREM1,RUNX2,IL1B,KDR,DOCK4,DLL4,PLVAP,LSP1,THEMIS2,AOC3,RAMP2,PTPRE,SERPINF1,XAF1,ALOX5AP,EPHB2,LYVE1,DOCK2,DSC2,ETS1,HAVCR2,HEY2,…
1.2e-12	GO:0048583	BP	regulation of response to stimulus	TYROBP,WAS,SLC11A1,TNFRSF1B,LCP2,ROS1,PAG1,PILRA,RGS1,ANGPT2,TREM2,MMP9,FLT1,TGFB1,DNM1,CXCL12,HBEGF,IL18R1,SPP1,PGF,PLEKHG1,TNFSF10,CXCR4,PLAU,NCKAP1L,SNAI1,TREM1,RUNX2,KDR,DLL4,THEMIS2,RAMP2,PTPRE,SERPINF1,ALOX5AP,EPHB2,HAVCR2,HEY2,AGTR1,CXORF36,GPC3,FCGR1A,APCDD1,VSIG4,ELMO1,FCER1G,ITGA5,BCL6B,CXCL5,PPBP,CCR1,HEYL,ESM1,CTHRC1,ABCA1,ARHGAP42,DDIT4,CXCL8,GPR183,ITGAM,FABP4,CD14,S1PR1,NETO2,APLN,…
1.64e-12	GO:0006950	BP	response to stress	FMO1,PLAUR,TYROBP,ALOX5,WAS,SLC11A1,TNFRSF1B,TNC,LCP2,PTPRN,GUCY1B3,MCAM,SLC1A3,ANGPT2,TREM2,MMP9,AQP9,TGFB1,CXCL12,MDK,VWF,HBEGF,KYNU,NCF2,SPP1,PGF,CXCR4,PLAU,SNAI1,TREM1,LSP1,THEMIS2,AOC3,RAMP2,SERPINF1,XAF1,ALOX5AP,LYVE1,DSC2,ETS1,HAVCR2,HEY2,IFI44L,AGTR1,FCGR1A,EDNRA,MERTK,VSIG4,FCER1G,ITGA5,CXCL16,BCL6B,CXCL5,PPBP,CCR1,ABCA1,AVPR1A,DDIT4,PTGDR,RNASE6,CXCL8,ITGAM,FABP4,CD14,BCL2,SCG2,CCL11,CL…
2.1e-12	GO:0048514	BP	blood vessel morphogenesis	NOTCH3,TEAD2,MCAM,ANGPT2,SRPX2,FLT1,TGFB1,PGF,KDR,DLL4,RAMP2,SERPINF1,EPHB2,ETS1,HEY2,ENPEP,EDNRA,ROBO4,PLXDC1,ITGA5,ESM1,CXCL8,S1PR1,SCG2,CCL11,CD34,GPR4,APOD,C5AR1,ECSCR,ITGB3,PECAM1
2.1e-12	GO:0001944	BP	vasculature development	NOTCH3,TEAD2,MCAM,ANGPT2,SRPX2,FLT1,TGFB1,LAMA4,PGF,KDR,DLL4,RAMP2,SERPINF1,EPHB2,ETS1,HEY2,ENPEP,GPC3,EDNRA,ROBO4,PLXDC1,ITGA5,ESM1,CXCL8,S1PR1,SCG2,CCL11,CD34,GPR4,CDH5,APOD,C5AR1,ECSCR,ITGB3,PECAM1
2.35e-12	GO:0016021	CC	integral component of membrane	FMO1,PLAUR,TYROBP,SLC11A1,TNFRSF1B,ROS1,PTPRN,MGAT4A,NOTCH3,PAG1,MCAM,SLC1A3,PILRA,TREM2,SCD,TSPAN15,FLT1,AQP9,CD37,OLFM2,TMEM176B,SLC16A10,HBEGF,ST8SIA4,IL18R1,NCF2,MYCT1,TNFSF10,CXCR4,NCKAP1L,TREM1,CD93,KDR,DLL4,PLVAP,GALNT15,AOC3,RAMP2,PTPRE,ALOX5AP,EPHB2,LYVE1,RNF122,DSC2,SLC37A2,ADAM19,HAVCR2,CPM,ENPEP,ITGAX,TTYH2,C1ORF162,CD53,LBR,AGTR1,GPC3,ESAM,FCGR1A,EDNRA,MERTK,APCDD1,VSIG4,TSPAN18,SLAM…
2.55e-12	GO:0032879	BP	regulation of localization	WAS,SLC11A1,ROS1,MCAM,LAMB1,ANGPT2,TREM2,MMP9,SRPX2,FLT1,TGFB1,DNM1,CXCL12,LAMA4,HBEGF,IL18R1,SPP1,PLAU,NCKAP1L,SNAI1,KDR,DOCK4,DLL4,APOC1,PLVAP,SERPINF1,DOCK2,DSC2,HAVCR2,LCP1,SYTL2,ITGAX,AGTR1,GPC3,MERTK,FCER1G,CLIC6,ITGA5,CXCL16,CXCL5,PPBP,CCR1,ABCA1,AVPR1A,CXCL8,GPR183,CD14,S1PR1,NETO2,APLN,BCL2,CCL11,CD34,CSF1R,APOD,HLA-DRB1,SULF2,C5AR1,AIF1,CLEC5A,ITGB3,PECAM1,CCL4
2.65e-12	GO:0007165	BP	signal transduction	PLAUR,TYROBP,WAS,TNFRSF1B,LCP2,ROS1,PTPRN,GUCY1B3,NOTCH3,TEAD2,PAG1,PILRA,RGS1,ANGPT2,TREM2,TSPAN15,MMP9,FLT1,CD37,TGFB1,NAMPT,DNM1,CXCL12,WSB1,MDK,HBEGF,IL18R1,NCF2,PGF,PLEKHG1,TNFSF10,CXCR4,PLAU,NCKAP1L,SNAI1,TREM1,RUNX2,KDR,DOCK4,DLL4,PLVAP,LSP1,THEMIS2,RAMP2,PTPRE,XAF1,EPHB2,LYVE1,DOCK2,HAVCR2,HEY2,LCP1,PIM1,INHBE,ITGAX,CD53,AGTR1,CXORF36,GPC3,FCGR1A,EDNRA,SPARCL1,MERTK,APCDD1,ELMO1,TSPAN18,F…
2.65e-12	GO:0005576	CC	extracellular region	PLAUR,ALOX5,WAS,TNFRSF1B,TNC,MGAT4A,NOTCH3,MCAM,COL5A3,PILRA,NID2,LAMB1,ANGPT2,TREM2,TSPAN15,GGT1,PLTP,MMP9,SRPX2,FLT1,CRISPLD2,CD37,OLFM2,TGFB1,NAMPT,PCOLCE,OGN,ECM2,DNM1,CXCL12,MDK,VWF,LAMA4,HBEGF,IGSF21,SPP1,PGF,TNFSF10,CXCR4,PLAU,NCKAP1L,TREM1,IL1B,CD93,KDR,APOC1,PLVAP,LSP1,GMFG,SERPINF1,NES,EPHB2,LYVE1,DOCK2,DSC2,SLC37A2,HAVCR2,CPM,LCP1,ANGPTL2,ENPEP,INHBE,CPNE2,COL6A1,COL6A2,CD53,HMCN1,CXOR…
2.89e-12	GO:0072358	BP	cardiovascular system development	NOTCH3,TEAD2,MCAM,ANGPT2,SRPX2,FLT1,TGFB1,LAMA4,PGF,KDR,DLL4,RAMP2,SERPINF1,EPHB2,ETS1,HEY2,ENPEP,GPC3,EDNRA,ROBO4,PLXDC1,ITGA5,ESM1,CXCL8,S1PR1,SCG2,CCL11,CD34,GPR4,CDH5,APOD,C5AR1,ECSCR,ITGB3,PECAM1
4.07e-12	GO:0001525	BP	angiogenesis	MCAM,ANGPT2,SRPX2,FLT1,KDR,DLL4,RAMP2,ENPEP,EDNRA,PLXDC1,ESM1,CXCL8,S1PR1,SCG2,CCL11,CD34,GPR4,APOD,C5AR1,ECSCR,ITGB3,PECAM1
8.89e-12	GO:0010033	BP	response to organic substance	FMO1,SLC11A1,TNFRSF1B,TNC,PTPRN,TEAD2,SNX10,ANGPT2,TREM2,HCK,FLT1,AQP9,TGFB1,NAMPT,PCOLCE,CXCL12,MDK,HBEGF,IL18R1,KYNU,SPP1,PGF,TNFSF10,CXCR4,PDE1B,RUNX2,IL1B,KDR,DLL4,PLVAP,RAMP2,PTPRE,SERPINF1,XAF1,ETS1,HAVCR2,LCP1,PIM1,COL6A1,COL6A2,AGTR1,IL2RG,GPC3,FCGR1A,F11R,FCER1G,ITGA5,CXCL16,LAPTM5,ALPL,CXCL3,CXCL5,PPBP,CCR1,HEYL,ABCA1,AVPR1A,DDIT4,PTGDR,CXCL8,FABP4,CD14,CHST11,BCL2,CCL11,CLEC7A,HSD11B2,…
8.92e-12	GO:0031224	CC	intrinsic component of membrane	FMO1,PLAUR,TYROBP,SLC11A1,TNFRSF1B,ROS1,PTPRN,MGAT4A,NOTCH3,PAG1,MCAM,SLC1A3,PILRA,TREM2,SCD,TSPAN15,FLT1,AQP9,CD37,OLFM2,TMEM176B,SLC16A10,HBEGF,ST8SIA4,IL18R1,NCF2,MYCT1,TNFSF10,CXCR4,NCKAP1L,TREM1,CD93,KDR,DLL4,PLVAP,GALNT15,AOC3,RAMP2,PTPRE,ALOX5AP,EPHB2,LYVE1,RNF122,DSC2,SLC37A2,ADAM19,HAVCR2,CPM,ENPEP,ITGAX,TTYH2,C1ORF162,CD53,LBR,AGTR1,GPC3,ESAM,FCGR1A,EDNRA,MERTK,APCDD1,VSIG4,TSPAN18,SLAM…
1.09e-11	GO:0051239	BP	regulation of multicellular organismal process	TYROBP,SLC11A1,ANGPT2,MMP9,SRPX2,FLT1,TGFB1,TMEM176B,CXCL12,LAMA4,HBEGF,IL18R1,SPP1,PGF,CXCR4,PLAU,NCKAP1L,SNAI1,RUNX2,KDR,DOCK4,DLL4,APOC1,RAMP2,SERPINF1,EPHB2,DSC2,HAVCR2,HEY2,PIM1,SYTL2,AGTR1,GPC3,MERTK,VSIG4,FCER1G,ITGA5,HPGDS,CCR1,HEYL,GUCY1A3,CTHRC1,ABCA1,ARHGAP42,AVPR1A,CXCL8,GPR183,CD14,S1PR1,APLN,BCL2,CCL11,CD34,GPR4,CDH5,CSF1R,MKL2,APOD,HLA-DRB1,SULF2,C5AR1,MAFB,AIF1,LILRB3,HLA-B,ECSCR,…
1.09e-11	GO:0097529	BP	myeloid leukocyte migration	FLT1,CXCL12,PGF,NCKAP1L,PREX1,TREM1,IL1B,FCER1G,CXCL3,CXCL5,PPBP,CCR1,CXCL8,SCG2,CCL11,C5AR1,AIF1,CCL4,CCL4L2,CCL3L3
1.66e-11	GO:0005102	MF	receptor binding	TYROBP,PAG1,PILRA,ANGPT2,SRPX2,TGFB1,NAMPT,OGN,DNM1,CXCL12,MDK,VWF,LAMA4,HBEGF,SPP1,PGF,TNFSF10,KDR,DOCK4,DLL4,GMFG,EPHB2,DOCK2,ANGPTL2,SYTL2,AGTR1,ITGA5,CXCL16,CADM3,CXCL5,PPBP,ESM1,CTHRC1,ABCA1,AVPR1A,SEMA6B,CXCL8,S1PR1,NETO2,APLN,SCG2,CCL11,CLEC7A,CDH5,HLA-B,ITGB3,CCL4,CCL3L3
1.81e-11	GO:0072359	BP	circulatory system development	MCAM,ANGPT2,SRPX2,FLT1,LAMA4,SNAI1,KDR,DLL4,RAMP2,ADAM19,HEY2,PIM1,ENPEP,GPC3,EDNRA,PLXDC1,ESM1,DCHS1,CXCL8,S1PR1,SCG2,CCL11,CD34,GPR4,CDH5,ADAP2,APOD,C5AR1,ECSCR,ITGB3,PECAM1
1.84e-11	GO:0032501	BP	multicellular organismal process	TYROBP,WAS,SLC11A1,TNFRSF1B,TNC,LCP2,ROS1,PTPRN,GUCY1B3,MCAM,COL5A3,SNX10,LAMB1,ANGPT2,TREM2,MMP9,SRPX2,FLT1,CRISPLD2,AQP9,OLFM2,TGFB1,NAMPT,PCOLCE,TMEM176B,OGN,DNM1,CXCL12,MDK,VWF,LAMA4,HBEGF,ST8SIA4,IL18R1,SPP1,PGF,TNFSF10,CXCR4,PLAU,NCKAP1L,SNAI1,TREM1,RUNX2,KDR,DOCK4,DLL4,APOC1,RAMP2,SERPINF1,ALOX5AP,EPHB2,DOCK2,DSC2,ADAM19,HAVCR2,HEY2,LCP1,ANGPTL2,PIM1,SYTL2,ENPEP,ITGAX,HMCN1,MYH15,AGTR1,GPC…
1.87e-11	GO:0005578	CC	proteinaceous extracellular matrix	TNC,COL5A3,NID2,LAMB1,MMP9,CRISPLD2,TGFB1,OGN,ECM2,VWF,LAMA4,SERPINF1,COL6A1,COL6A2,HMCN1,GPC3,SPARCL1,ADAMTS4,ALPL,OLFML2B,COL6A3,ADAMTS9,CTHRC1,COL14A1,MMP1,SPON1
1.92e-11	GO:0048646	BP	anatomical structure formation involved in morphogenesis	NOTCH3,TEAD2,MCAM,LAMB1,ANGPT2,MMP9,SRPX2,FLT1,TGFB1,PGF,SNAI1,KDR,DLL4,RAMP2,SERPINF1,EPHB2,ETS1,HEY2,PIM1,ENPEP,COL6A1,CD53,EDNRA,ROBO4,PLXDC1,ITGA5,HEYL,ESM1,CTHRC1,DCHS1,CXCL8,S1PR1,SCG2,CCL11,CD34,GPR4,APOD,C5AR1,MAFB,ECSCR,ITGB3,PECAM1
2.03e-11	GO:0023052	BP	signaling	PLAUR,TYROBP,WAS,TNFRSF1B,TNC,LCP2,ROS1,PTPRN,GUCY1B3,NOTCH3,TEAD2,PAG1,SLC1A3,PILRA,RGS1,ANGPT2,TREM2,TSPAN15,MMP9,FLT1,CD37,TGFB1,NAMPT,DNM1,CXCL12,WSB1,MDK,HBEGF,IL18R1,NCF2,PGF,PLEKHG1,TNFSF10,CXCR4,PLAU,NCKAP1L,SNAI1,TREM1,RUNX2,KDR,DOCK4,DLL4,PLVAP,LSP1,THEMIS2,RAMP2,PTPRE,XAF1,EPHB2,LYVE1,DOCK2,DSC2,HAVCR2,HEY2,LCP1,PIM1,ENPEP,INHBE,ITGAX,CD53,AGTR1,CXORF36,GPC3,FCGR1A,EDNRA,SPARCL1,MERTK,…
2.35e-11	GO:0008283	BP	cell proliferation	SLC11A1,TNFRSF1B,TNC,ROS1,PTPRN,LAMB1,MMP9,FLT1,TGFB1,NAMPT,OGN,CXCL12,HBEGF,PGF,PLAU,NCKAP1L,RUNX2,KDR,DLL4,SERPINF1,DOCK2,HAVCR2,HEY2,PIM1,ENPEP,AGTR1,GPC3,EDNRA,VSIG4,BCL6B,HPGDS,CXCL5,PPBP,ESM1,CTHRC1,AVPR1A,DCHS1,DDIT4,CXCL8,GPR183,S1PR1,APLN,BCL2,SCG2,CCL11,CD34,CDH5,CSF1R,APOD,HLA-DRB1,SULF2,C5AR1,AIF1,ITGB3,CCL3L3
2.38e-11	GO:0007154	BP	cell communication	PLAUR,TYROBP,WAS,TNFRSF1B,TNC,LCP2,ROS1,PTPRN,GUCY1B3,NOTCH3,TEAD2,PAG1,SLC1A3,PILRA,RGS1,ANGPT2,TREM2,TSPAN15,MMP9,FLT1,CD37,TGFB1,NAMPT,DNM1,CXCL12,WSB1,MDK,HBEGF,IL18R1,NCF2,PGF,PLEKHG1,TNFSF10,CXCR4,PLAU,NCKAP1L,SNAI1,TREM1,RUNX2,KDR,DOCK4,DLL4,PLVAP,LSP1,THEMIS2,RAMP2,PTPRE,XAF1,EPHB2,LYVE1,DOCK2,DSC2,HAVCR2,HEY2,LCP1,PIM1,ENPEP,INHBE,ITGAX,CD53,AGTR1,CXORF36,GPC3,FCGR1A,EDNRA,SPARCL1,MERTK,…
2.82e-11	GO:0031226	CC	intrinsic component of plasma membrane	PLAUR,TYROBP,SLC11A1,TNFRSF1B,PAG1,SLC1A3,TSPAN15,FLT1,AQP9,CD37,OLFM2,SLC16A10,HBEGF,NCF2,TNFSF10,NCKAP1L,KDR,RAMP2,EPHB2,LYVE1,ENPEP,ITGAX,CD53,AGTR1,GPC3,EDNRA,MERTK,APCDD1,TSPAN18,FCER1G,ITGA5,LAPTM5,CADM3,CCR1,ABCA1,AVPR1A,SEMA6B,GPR183,ITGAM,CD14,S1PR1,CD34,GPR4,CSF1R,FPR3,C5AR1,CSF2RA,LILRB3,HLA-B,CLEC5A,ITGB3,MILR1
2.89e-11	GO:0051179	BP	localization	TYROBP,WAS,SLC11A1,TNFRSF1B,LCP2,ROS1,PTPRN,MCAM,SNX10,LAMB1,ANGPT2,TREM2,MMP9,SRPX2,FLT1,CRISPLD2,AQP9,OLFM2,TGFB1,DNM1,CXCL12,MDK,VWF,SLC16A10,LAMA4,HBEGF,IL18R1,NCF2,SPP1,CXCR4,PLAU,NCKAP1L,SNAI1,TREM1,CD93,KDR,DOCK4,DLL4,APOC1,PLVAP,GMFG,RAMP2,SERPINF1,LYVE1,DOCK2,DSC2,HAVCR2,HEY2,LCP1,SYTL2,ENPEP,ITGAX,TTYH2,CD53,AGTR1,GPC3,ESAM,FCGR1A,EDNRA,MERTK,APCDD1,ELMO1,FCER1G,CLIC6,ITGA5,CXCL16,LAPTM…
3.06e-11	GO:0071310	BP	cellular response to organic substance	TNFRSF1B,TNC,PTPRN,TEAD2,SNX10,ANGPT2,TREM2,HCK,FLT1,AQP9,TGFB1,PCOLCE,CXCL12,HBEGF,IL18R1,SPP1,PGF,CXCR4,PDE1B,RUNX2,IL1B,KDR,DLL4,PLVAP,RAMP2,PTPRE,SERPINF1,XAF1,HAVCR2,LCP1,PIM1,COL6A1,AGTR1,IL2RG,GPC3,FCGR1A,F11R,ITGA5,CXCL16,LAPTM5,ALPL,CXCL3,CXCL5,PPBP,CCR1,HEYL,ABCA1,AVPR1A,DDIT4,PTGDR,CXCL8,FABP4,CD14,CHST11,BCL2,CCL11,CLEC7A,CDH5,CSF1R,IL3RA,EIF4EBP1,HLA-DRB1,MME,SULF2,MAP3K5,CSF2RA,AIF1…
6.15e-11	GO:0042127	BP	regulation of cell proliferation	TNFRSF1B,TNC,PTPRN,NOTCH3,LAMB1,MMP9,HCK,FLT1,TGFB1,NAMPT,OGN,CXCL12,HBEGF,PGF,PLAU,NCKAP1L,RUNX2,IL1B,KDR,DLL4,SERPINF1,NES,ETS1,HAVCR2,TES,HEY2,PIM1,AGTR1,GPC3,VSIG4,BCL6B,HPGDS,CXCL3,CXCL5,PPBP,ESM1,CTHRC1,AVPR1A,CXCL8,GPR183,S1PR1,CHST11,APLN,MCC,BCL2,SCG2,CCL11,CDH5,CSF1R,APOD,HLA-DRB1,SULF2,C5AR1,MAP3K5,AIF1,ITGB3,CCL3L3
9.41e-11	GO:0048518	BP	positive regulation of biological process	WAS,SLC11A1,TNFRSF1B,TNC,LCP2,PTPRN,PAG1,MCAM,LAMB1,ANGPT2,TREM2,MMP9,SRPX2,FLT1,OLFM2,TGFB1,NAMPT,PCOLCE,DNM1,CXCL12,MDK,HBEGF,IL18R1,SPP1,PGF,TNFSF10,CXCR4,PLAU,NCKAP1L,SNAI1,RUNX2,KDR,DOCK4,DLL4,APOC1,PLVAP,GMFG,THEMIS2,RAMP2,SERPINF1,ALOX5AP,EPHB2,DOCK2,HAVCR2,HEY2,LCP1,PIM1,SYTL2,ITGAX,CD53,AGTR1,GPC3,FCGR1A,EDNRA,MERTK,VSIG4,ELMO1,FCER1G,ITGA5,CXCL16,ADAMTS9,CXCL5,PPBP,CCR1,HEYL,GUCY1A3,ESM…
9.41e-11	GO:0005887	CC	integral component of plasma membrane	PLAUR,TYROBP,SLC11A1,TNFRSF1B,PAG1,SLC1A3,TSPAN15,FLT1,AQP9,CD37,OLFM2,SLC16A10,HBEGF,NCF2,TNFSF10,NCKAP1L,KDR,RAMP2,EPHB2,LYVE1,ENPEP,ITGAX,CD53,AGTR1,GPC3,EDNRA,MERTK,APCDD1,TSPAN18,FCER1G,ITGA5,LAPTM5,CADM3,CCR1,ABCA1,AVPR1A,SEMA6B,GPR183,ITGAM,CD34,GPR4,CSF1R,FPR3,C5AR1,CSF2RA,LILRB3,HLA-B,CLEC5A,ITGB3,MILR1
9.44e-11	GO:0048856	BP	anatomical structure development	TYROBP,WAS,TNFRSF1B,TNC,ROS1,PTPRN,NOTCH3,TEAD2,MCAM,SLC1A3,COL5A3,SNX10,LAMB1,ANGPT2,TREM2,PALMD,MMP9,HCK,SRPX2,FLT1,CRISPLD2,OLFM2,TGFB1,PCOLCE,TMEM176B,OGN,CXCL12,MDK,LAMA4,HBEGF,ST8SIA4,IL18R1,SPP1,PGF,TNFSF10,CXCR4,NCKAP1L,PDE1B,SNAI1,RUNX2,KDR,DLL4,RAMP2,SERPINF1,NES,EPHB2,LYVE1,DOCK2,DSC2,ETS1,ADAM19,HAVCR2,HEY2,CPM,LCP1,ANGPTL2,PIM1,ENPEP,INHBE,ITGAX,COL6A1,CD53,MYH15,AGTR1,GPC3,EDNRA,SPA…
1.25e-10	GO:0050920	BP	regulation of chemotaxis	ANGPT2,TGFB1,CXCL12,PGF,CXCR4,NCKAP1L,KDR,CXCL5,PPBP,CCR1,CXCL8,GPR183,S1PR1,SCG2,C5AR1,AIF1,CCL4
2.96e-10	GO:0044425	CC	membrane part	FMO1,PLAUR,TYROBP,SLC11A1,TNFRSF1B,LCP2,ROS1,PTPRN,MGAT4A,NOTCH3,PAG1,MCAM,SLC1A3,PILRA,SNX10,RGS1,TREM2,SCD,TSPAN15,SRPX2,FLT1,AQP9,CD37,OLFM2,TMEM176B,DNM1,CXCL12,SLC16A10,HBEGF,ST8SIA4,IL18R1,NCF2,MYCT1,TNFSF10,CXCR4,NCKAP1L,TREM1,CD93,KDR,DLL4,PLVAP,GALNT15,AOC3,RAMP2,PTPRE,ALOX5AP,EPHB2,LYVE1,RNF122,DSC2,SLC37A2,ADAM19,HAVCR2,CPM,LCP1,SYTL2,ENPEP,ITGAX,TTYH2,C1ORF162,CD53,LBR,AGTR1,GPC3,ESAM…
3.02e-10	GO:0045321	BP	leukocyte activation	TYROBP,WAS,SLC11A1,TNFRSF1B,LCP2,PAG1,MMP9,CRISPLD2,IL18R1,PLAU,NCKAP1L,RUNX2,CD93,DLL4,GMFG,DOCK2,LCP1,ITGAX,CD53,MERTK,VSIG4,FCER1G,PPBP,CXCL8,GPR183,ITGAM,CD14,CLEC7A,HLA-DRB1,C5AR1,MAFB,AIF1,LILRB3,CLEC5A
3.02e-10	GO:0032103	BP	positive regulation of response to external stimulus	TGFB1,CXCL12,PGF,NCKAP1L,IL1B,KDR,ALOX5AP,ETS1,HAVCR2,AGTR1,FCER1G,CXCL3,CXCL5,PPBP,CCR1,CXCL8,FABP4,S1PR1,SCG2,C5AR1,AIF1,CCL4
3.1e-10	GO:0034097	BP	response to cytokine	SLC11A1,TNFRSF1B,PTPRN,SNX10,TREM2,HCK,PCOLCE,CXCL12,HBEGF,IL18R1,KYNU,CXCR4,PDE1B,IL1B,PLVAP,XAF1,ETS1,LCP1,IL2RG,FCGR1A,CXCL16,LAPTM5,CXCL3,CXCL5,PPBP,CCR1,CXCL8,FABP4,CD14,BCL2,CCL11,CSF1R,IL3RA,HLA-DRB1,MME,MAP3K5,CSF2RA,AIF1,IFI30,HLA-B,CCL4,CCL4L2,CCL3L3
3.82e-10	GO:0031012	CC	extracellular matrix	TNC,COL5A3,NID2,LAMB1,MMP9,CRISPLD2,TGFB1,PCOLCE,OGN,ECM2,VWF,LAMA4,CD93,SERPINF1,NES,COL6A1,COL6A2,HMCN1,GPC3,SPARCL1,ADAMTS4,ALPL,OLFML2B,COL6A3,ADAMTS9,CTHRC1,COL14A1,MMP1,SPON1
4.48e-10	GO:0032502	BP	developmental process	TYROBP,WAS,TNFRSF1B,TNC,ROS1,PTPRN,MCAM,COL5A3,SNX10,LAMB1,ANGPT2,TREM2,PALMD,MMP9,SRPX2,FLT1,CRISPLD2,OLFM2,TGFB1,PCOLCE,TMEM176B,OGN,CXCL12,MDK,LAMA4,HBEGF,ST8SIA4,IL18R1,SPP1,PGF,TNFSF10,CXCR4,NCKAP1L,SNAI1,RUNX2,KDR,DLL4,RAMP2,SERPINF1,EPHB2,LYVE1,DOCK2,DSC2,ADAM19,HAVCR2,HEY2,CPM,LCP1,ANGPTL2,PIM1,ENPEP,ITGAX,CD53,MYH15,AGTR1,GPC3,EDNRA,SPARCL1,MERTK,APCDD1,ADAMTS4,FCER1G,PLXDC1,ITGA5,BCL6B,…
6.29e-10	GO:0044421	CC	extracellular region part	PLAUR,ALOX5,WAS,TNC,MGAT4A,MCAM,COL5A3,PILRA,NID2,LAMB1,ANGPT2,TSPAN15,GGT1,PLTP,MMP9,SRPX2,FLT1,CRISPLD2,CD37,TGFB1,NAMPT,PCOLCE,OGN,ECM2,DNM1,CXCL12,VWF,LAMA4,HBEGF,SPP1,PGF,TNFSF10,CXCR4,PLAU,NCKAP1L,IL1B,CD93,APOC1,PLVAP,LSP1,SERPINF1,NES,LYVE1,DOCK2,DSC2,SLC37A2,HAVCR2,CPM,LCP1,ANGPTL2,ENPEP,INHBE,CPNE2,COL6A1,COL6A2,CD53,HMCN1,GPC3,ESAM,SPARCL1,MERTK,ROBO4,VSIG4,ADAMTS4,CLIC6,CXCL16,ALPL,OL…
6.35e-10	GO:0030593	BP	neutrophil chemotaxis	NCKAP1L,PREX1,TREM1,IL1B,FCER1G,CXCL3,CXCL5,PPBP,CXCL8,CCL11,C5AR1,CCL4,CCL4L2,CCL3L3
7.07e-10	GO:0048731	BP	system development	TYROBP,TNC,PTPRN,MCAM,COL5A3,SNX10,LAMB1,ANGPT2,TREM2,MMP9,SRPX2,FLT1,CRISPLD2,TGFB1,TMEM176B,OGN,CXCL12,MDK,LAMA4,HBEGF,ST8SIA4,IL18R1,SPP1,PGF,TNFSF10,CXCR4,NCKAP1L,SNAI1,RUNX2,KDR,DLL4,RAMP2,SERPINF1,EPHB2,DOCK2,DSC2,ADAM19,HAVCR2,HEY2,LCP1,PIM1,ENPEP,ITGAX,MYH15,AGTR1,GPC3,EDNRA,MERTK,APCDD1,ADAMTS4,FCER1G,PLXDC1,ITGA5,ALPL,COL6A3,CCR1,HEYL,ESM1,CTHRC1,AVPR1A,DCHS1,SEMA6B,DDIT4,CXCL8,GPR183,S…
7.6e-10	GO:0071621	BP	granulocyte chemotaxis	NCKAP1L,PREX1,TREM1,IL1B,FCER1G,CXCL3,CXCL5,PPBP,CXCL8,SCG2,CCL11,C5AR1,CCL4,CCL4L2,CCL3L3
8.23e-10	GO:0044459	CC	plasma membrane part	PLAUR,TYROBP,SLC11A1,TNFRSF1B,LCP2,PAG1,MCAM,SLC1A3,RGS1,TSPAN15,SRPX2,FLT1,AQP9,CD37,OLFM2,CXCL12,SLC16A10,HBEGF,NCF2,TNFSF10,NCKAP1L,KDR,PLVAP,RAMP2,EPHB2,LYVE1,HAVCR2,LCP1,SYTL2,ENPEP,ITGAX,CD53,AGTR1,GPC3,EDNRA,MERTK,APCDD1,TSPAN18,FCER1G,ITGA5,LAPTM5,CADM3,CCR1,ABCA1,AVPR1A,SEMA6B,GPR183,ITGAM,CD14,S1PR1,CD34,GPR4,CDH5,CSF1R,FPR3,HLA-DRB1,C5AR1,CSF2RA,AIF1,LILRB3,HLA-B,NAIP,CLEC5A,ITGB3,PECA…
1.09e-09	GO:0001775	BP	cell activation	TYROBP,WAS,SLC11A1,TNFRSF1B,LCP2,PAG1,MMP9,CRISPLD2,TGFB1,VWF,IL18R1,PLAU,NCKAP1L,RUNX2,CD93,DLL4,GMFG,DOCK2,HAVCR2,LCP1,ITGAX,CD53,MERTK,VSIG4,FCER1G,PPBP,CXCL8,GPR183,ITGAM,CD14,BCL2,CLEC7A,HLA-DRB1,C5AR1,MAFB,AIF1,LILRB3,CLEC5A,ITGB3,MILR1
1.17e-09	GO:0032101	BP	regulation of response to external stimulus	PLAUR,TNFRSF1B,ANGPT2,GGT1,HCK,TGFB1,CXCL12,SPP1,PGF,CXCR4,PLAU,NCKAP1L,IL1B,KDR,SERPINF1,ALOX5AP,ETS1,HAVCR2,AGTR1,FCER1G,BCL6B,CXCL3,CXCL5,PPBP,CCR1,CXCL8,GPR183,FABP4,S1PR1,SCG2,CD34,APOD,C5AR1,AIF1,CCL4
1.34e-09	GO:0005615	CC	extracellular space	PLAUR,ALOX5,WAS,TNC,MGAT4A,MCAM,COL5A3,PILRA,NID2,LAMB1,ANGPT2,TSPAN15,GGT1,PLTP,MMP9,SRPX2,FLT1,CRISPLD2,CD37,TGFB1,NAMPT,PCOLCE,OGN,ECM2,DNM1,CXCL12,VWF,LAMA4,HBEGF,SPP1,PGF,TNFSF10,CXCR4,PLAU,NCKAP1L,IL1B,APOC1,PLVAP,LSP1,SERPINF1,LYVE1,DOCK2,DSC2,SLC37A2,HAVCR2,CPM,LCP1,ANGPTL2,ENPEP,INHBE,CPNE2,COL6A1,COL6A2,CD53,HMCN1,GPC3,ESAM,SPARCL1,MERTK,ROBO4,VSIG4,ADAMTS4,CLIC6,CXCL16,ALPL,OLFML2B,COL…
1.66e-09	GO:0050921	BP	positive regulation of chemotaxis	TGFB1,CXCL12,PGF,NCKAP1L,KDR,CXCL5,PPBP,CCR1,CXCL8,S1PR1,SCG2,C5AR1,AIF1,CCL4
1.86e-09	GO:1990266	BP	neutrophil migration	NCKAP1L,PREX1,TREM1,IL1B,FCER1G,CXCL3,CXCL5,PPBP,CXCL8,CCL11,C5AR1,CCL4,CCL4L2,CCL3L3
2.75e-09	GO:0048584	BP	positive regulation of response to stimulus	PLAUR,WAS,SLC11A1,LCP2,PAG1,TREM2,MMP9,FLT1,TGFB1,CXCL12,HBEGF,IL18R1,PGF,TNFSF10,CXCR4,NCKAP1L,KDR,DLL4,THEMIS2,ALOX5AP,EPHB2,ETS1,HAVCR2,INHBE,AGTR1,GPC3,FCGR1A,VSIG4,ELMO1,FCER1G,ITGA5,CXCL5,PPBP,CCR1,ESM1,CXCL8,GPR183,ITGAM,FABP4,CD14,S1PR1,BCL2,SCG2,CCL11,CLEC7A,GPR4,CSF1R,FPR3,HLA-DRB1,SULF2,C5AR1,AIF1,NAIP,ITGB3,PECAM1,CCL4,CCL4L2,CCL3L3
2.75e-09	GO:0097530	BP	granulocyte migration	NCKAP1L,PREX1,TREM1,IL1B,FCER1G,CXCL3,CXCL5,PPBP,CXCL8,SCG2,CCL11,C5AR1,CCL4,CCL4L2,CCL3L3
3.64e-09	GO:0032940	BP	secretion by cell	TYROBP,SLC11A1,TNFRSF1B,LCP2,PTPRN,MMP9,CRISPLD2,OLFM2,TGFB1,CXCL12,VWF,PLAU,NCKAP1L,TREM1,CD93,GMFG,DOCK2,HAVCR2,SYTL2,ITGAX,CD53,AGTR1,MERTK,FCER1G,PPBP,CCR1,ABCA1,AVPR1A,ITGAM,CD14,APLN,SCG2,CD34,CSF1R,HLA-DRB1,C5AR1,LILRB3,CLEC5A,ITGB3,MILR1
3.68e-09	GO:0046903	BP	secretion	TYROBP,SLC11A1,TNFRSF1B,LCP2,PTPRN,MMP9,CRISPLD2,AQP9,OLFM2,TGFB1,CXCL12,VWF,SPP1,PLAU,NCKAP1L,TREM1,CD93,GMFG,DOCK2,HAVCR2,SYTL2,ITGAX,CD53,AGTR1,MERTK,FCER1G,PPBP,CCR1,ABCA1,AVPR1A,ITGAM,CD14,APLN,SCG2,CD34,CSF1R,HLA-DRB1,C5AR1,LILRB3,CLEC5A,ITGB3,MILR1
3.68e-09	GO:0002446	BP	neutrophil mediated immunity	TYROBP,SLC11A1,TNFRSF1B,MMP9,CRISPLD2,PLAU,NCKAP1L,TREM1,CD93,GMFG,DOCK2,ITGAX,CD53,FCER1G,CXCL5,PPBP,ITGAM,CD14,C5AR1,LILRB3,CLEC5A
3.68e-09	GO:0007275	BP	multicellular organism development	TYROBP,TNFRSF1B,TNC,PTPRN,MCAM,COL5A3,SNX10,LAMB1,ANGPT2,TREM2,MMP9,SRPX2,FLT1,CRISPLD2,TGFB1,PCOLCE,TMEM176B,OGN,CXCL12,MDK,LAMA4,HBEGF,ST8SIA4,IL18R1,SPP1,PGF,TNFSF10,CXCR4,NCKAP1L,SNAI1,RUNX2,KDR,DLL4,RAMP2,SERPINF1,EPHB2,DOCK2,DSC2,ADAM19,HAVCR2,HEY2,LCP1,ANGPTL2,PIM1,ENPEP,ITGAX,MYH15,AGTR1,GPC3,EDNRA,MERTK,APCDD1,ADAMTS4,FCER1G,PLXDC1,ITGA5,ALPL,COL6A3,ADAMTS9,CCR1,HEYL,ESM1,CTHRC1,AVPR1A,D…
4.28e-09	GO:0048513	BP	animal organ development	TYROBP,TNC,PTPRN,COL5A3,SNX10,LAMB1,ANGPT2,TREM2,MMP9,CRISPLD2,TGFB1,TMEM176B,CXCL12,MDK,HBEGF,IL18R1,SPP1,PGF,TNFSF10,NCKAP1L,SNAI1,RUNX2,KDR,DLL4,RAMP2,SERPINF1,EPHB2,DOCK2,DSC2,ADAM19,HEY2,LCP1,PIM1,ENPEP,ITGAX,MYH15,AGTR1,GPC3,EDNRA,MERTK,APCDD1,FCER1G,PLXDC1,ALPL,COL6A3,CCR1,HEYL,CTHRC1,AVPR1A,DCHS1,DDIT4,CXCL8,GPR183,S1PR1,APLN,BCL2,CCL11,CD34,GPR4,CSF1R,FHL3,ADAP2,MKL2,APOD,SULF2,C5AR1,MAF…
4.58e-09	GO:0002274	BP	myeloid leukocyte activation	PLAUR,TYROBP,ALOX5,SLC11A1,TNFRSF1B,LCP2,MMP9,CRISPLD2,TGFB1,PLAU,NCKAP1L,CD93,GMFG,DOCK2,HAVCR2,ITGAX,CD53,FCER1G,PPBP,CXCL8,ITGAM,CD14,C5AR1,AIF1,LILRB3,HLA-B,CLEC5A,MILR1
5.05e-09	GO:0002252	BP	immune effector process	TYROBP,WAS,SLC11A1,TNFRSF1B,MMP9,CRISPLD2,TGFB1,IL18R1,PLAU,NCKAP1L,TREM1,CD93,GMFG,DOCK2,HAVCR2,LCP1,IFI44L,ITGAX,CD53,FCGR1A,VSIG4,ELMO1,FCER1G,CXCL5,PPBP,DDIT4,RNASE6,GPR183,ITGAM,CD14,BCL2,HLA-DRB1,C5AR1,LILRB3,HLA-B,CLEC5A,MILR1
5.71e-09	GO:0008284	BP	positive regulation of cell proliferation	TNC,PTPRN,NOTCH3,LAMB1,MMP9,HCK,FLT1,TGFB1,NAMPT,CXCL12,HBEGF,PGF,NCKAP1L,RUNX2,IL1B,KDR,DLL4,NES,ETS1,HAVCR2,HEY2,PIM1,CXCL5,ESM1,CTHRC1,AVPR1A,GPR183,S1PR1,APLN,BCL2,SCG2,CCL11,CSF1R,C5AR1,MAP3K5,AIF1,ITGB3
7.64e-09	GO:0048522	BP	positive regulation of cellular process	WAS,SLC11A1,TNFRSF1B,TNC,LCP2,PTPRN,PAG1,MCAM,LAMB1,TREM2,MMP9,SRPX2,FLT1,OLFM2,TGFB1,NAMPT,PCOLCE,CXCL12,MDK,HBEGF,IL18R1,SPP1,PGF,TNFSF10,CXCR4,PLAU,NCKAP1L,SNAI1,RUNX2,KDR,DOCK4,DLL4,APOC1,PLVAP,GMFG,RAMP2,SERPINF1,EPHB2,DOCK2,HAVCR2,HEY2,LCP1,PIM1,ITGAX,CD53,AGTR1,GPC3,EDNRA,MERTK,FCER1G,ITGA5,CXCL16,ADAMTS9,CXCL5,PPBP,CCR1,HEYL,GUCY1A3,ESM1,CTHRC1,ABCA1,AVPR1A,DDIT4,CXCL8,GPR183,CD14,S1PR1,A…
1.62e-08	GO:0002444	BP	myeloid leukocyte mediated immunity	TYROBP,SLC11A1,TNFRSF1B,MMP9,CRISPLD2,PLAU,NCKAP1L,TREM1,CD93,GMFG,DOCK2,ITGAX,CD53,FCER1G,CXCL5,PPBP,ITGAM,CD14,C5AR1,LILRB3,CLEC5A
1.62e-08	GO:0008009	MF	chemokine activity	CXCL12,CXCL16,CXCL3,CXCL5,PPBP,CXCL8,CCL11,CCL4,CCL4L2,CCL3L3
1.68e-08	GO:0070098	BP	chemokine-mediated signaling pathway	TREM2,CXCL12,CXCR4,CXCL3,CXCL5,PPBP,CCR1,CXCL8,CCL11,CCL4,CCL4L2,CCL3L3
1.88e-08	GO:0042119	BP	neutrophil activation	TYROBP,SLC11A1,TNFRSF1B,MMP9,CRISPLD2,PLAU,NCKAP1L,CD93,GMFG,DOCK2,ITGAX,CD53,FCER1G,PPBP,CXCL8,ITGAM,CD14,C5AR1,LILRB3,CLEC5A
1.91e-08	GO:0002682	BP	regulation of immune system process	TYROBP,WAS,SLC11A1,LCP2,PAG1,PILRA,TREM2,TGFB1,TMEM176B,CXCL12,PGF,NCKAP1L,TREM1,PLVAP,THEMIS2,HAVCR2,FCGR1A,MERTK,VSIG4,ELMO1,FCER1G,CXCL5,PPBP,CCR1,CXCL8,GPR183,ITGAM,CD14,BCL2,CLEC7A,CD34,FPR3,APOD,HLA-DRB1,C5AR1,MAFB,AIF1,LILRB3,HLA-B,MILR1,CCL4
1.93e-08	GO:0051240	BP	positive regulation of multicellular organismal process	SLC11A1,ANGPT2,MMP9,SRPX2,FLT1,TGFB1,CXCL12,HBEGF,IL18R1,SPP1,PGF,CXCR4,NCKAP1L,SNAI1,RUNX2,KDR,RAMP2,SERPINF1,EPHB2,HAVCR2,HEY2,PIM1,SYTL2,FCER1G,ITGA5,CCR1,HEYL,CTHRC1,AVPR1A,CXCL8,CD14,APLN,BCL2,CCL11,CD34,CSF1R,MKL2,SULF2,C5AR1,AIF1,CLEC5A,ITGB3
2.18e-08	GO:0036230	BP	granulocyte activation	TYROBP,SLC11A1,TNFRSF1B,MMP9,CRISPLD2,PLAU,NCKAP1L,CD93,GMFG,DOCK2,ITGAX,CD53,FCER1G,PPBP,CXCL8,ITGAM,CD14,C5AR1,LILRB3,CLEC5A
2.2e-08	GO:0009653	BP	anatomical structure morphogenesis	TNC,NOTCH3,TEAD2,MCAM,SLC1A3,LAMB1,ANGPT2,PALMD,MMP9,HCK,SRPX2,FLT1,CRISPLD2,TGFB1,TMEM176B,OGN,CXCL12,HBEGF,SPP1,PGF,SNAI1,RUNX2,KDR,DLL4,RAMP2,SERPINF1,NES,EPHB2,LYVE1,ETS1,HEY2,CPM,PIM1,ENPEP,ITGAX,COL6A1,CD53,GPC3,EDNRA,MERTK,ROBO4,PLXDC1,ITGA5,ALPL,HEYL,ESM1,CTHRC1,DCHS1,CXCL8,S1PR1,CHST11,BCL2,SCG2,CCL11,CD34,GPR4,CSF1R,APOD,SULF2,C5AR1,MAFB,ECSCR,ITGB3,PECAM1
2.56e-08	GO:0031982	CC	vesicle	TYROBP,WAS,SLC11A1,TNFRSF1B,PTPRN,MGAT4A,COL5A3,PILRA,SNX10,NID2,LAMB1,TSPAN15,MMP9,FLT1,CRISPLD2,TGFB1,NAMPT,PCOLCE,OGN,DNM1,CXCL12,VWF,LAMA4,HBEGF,NCF2,SPP1,TNFSF10,CXCR4,PLAU,NCKAP1L,CD93,KDR,APOC1,PLVAP,LSP1,GMFG,GALNT15,AOC3,SERPINF1,LYVE1,DOCK2,DSC2,SLC37A2,HAVCR2,CPM,LCP1,ANGPTL2,SYTL2,ENPEP,ITGAX,CD53,HMCN1,GPC3,ESAM,FCGR1A,SPARCL1,VSIG4,FCER1G,CLIC6,ITGA5,ALPL,COL6A3,PPBP,ABCA1,AVPR1A,RN…
3.3e-08	GO:0009611	BP	response to wounding	PLAUR,WAS,SLC11A1,TNC,LCP2,MCAM,SLC1A3,TGFB1,MDK,VWF,HBEGF,SPP1,PLAU,LYVE1,ETS1,MERTK,FCER1G,ITGA5,CCR1,BCL2,CD34,GPR4,APOD,SULF2,AIF1,NAIP,ITGB3,PECAM1
3.68e-08	GO:0002366	BP	leukocyte activation involved in immune response	PLAUR,TYROBP,ALOX5,SLC11A1,TNFRSF1B,MMP9,CRISPLD2,TGFB1,IL18R1,PLAU,NCKAP1L,CD93,GMFG,DOCK2,HAVCR2,LCP1,ITGAX,CD53,FCER1G,PPBP,GPR183,ITGAM,CD14,C5AR1,LILRB3,HLA-B,CLEC5A,MILR1
3.69e-08	GO:0071345	BP	cellular response to cytokine stimulus	TNFRSF1B,PTPRN,SNX10,TREM2,HCK,PCOLCE,CXCL12,HBEGF,IL18R1,CXCR4,PDE1B,IL1B,PLVAP,XAF1,LCP1,IL2RG,FCGR1A,LAPTM5,CXCL3,CXCL5,PPBP,CCR1,CXCL8,FABP4,CCL11,CSF1R,IL3RA,HLA-DRB1,MME,MAP3K5,CSF2RA,AIF1,IFI30,HLA-B,CCL4,CCL4L2,CCL3L3
4.12e-08	GO:0002263	BP	cell activation involved in immune response	PLAUR,TYROBP,ALOX5,SLC11A1,TNFRSF1B,MMP9,CRISPLD2,TGFB1,IL18R1,PLAU,NCKAP1L,CD93,GMFG,DOCK2,HAVCR2,LCP1,ITGAX,CD53,FCER1G,PPBP,GPR183,ITGAM,CD14,C5AR1,LILRB3,HLA-B,CLEC5A,MILR1
6.69e-08	GO:0004872	MF	receptor activity	ROS1,GUCY1B3,FLT1,IL18R1,CXCR4,TREM1,CD93,KDR,RAMP2,LYVE1,ITGAX,AGTR1,EDNRA,MERTK,FCER1G,CXCL16,CADM3,CCR1,GUCY1A3,AVPR1A,GPR183,CD14,S1PR1,CLEC7A,GPR4,CSF1R,FPR3,HLA-DRB1,C5AR1,LILRB3,ITGB3
7.48e-08	GO:0002687	BP	positive regulation of leukocyte migration	TGFB1,CXCL12,PGF,NCKAP1L,PLVAP,CXCL5,PPBP,CCR1,CXCL8,C5AR1,AIF1,CCL4
8.49e-08	GO:0002283	BP	neutrophil activation involved in immune response	TYROBP,SLC11A1,TNFRSF1B,MMP9,CRISPLD2,PLAU,NCKAP1L,CD93,GMFG,DOCK2,ITGAX,CD53,FCER1G,PPBP,ITGAM,CD14,C5AR1,LILRB3,CLEC5A
8.49e-08	GO:0043312	BP	neutrophil degranulation	TYROBP,SLC11A1,TNFRSF1B,MMP9,CRISPLD2,PLAU,NCKAP1L,CD93,GMFG,DOCK2,ITGAX,CD53,FCER1G,PPBP,ITGAM,CD14,C5AR1,LILRB3,CLEC5A
9.06e-08	GO:0005125	MF	cytokine activity	TGFB1,NAMPT,CXCL12,SPP1,TNFSF10,IL1B,INHBE,CXCL16,CXCL3,CXCL5,PPBP,CXCL8,SCG2,CCL11,CCL4,CCL4L2,CCL3L3
1.24e-07	GO:0060089	MF	molecular transducer activity	ROS1,GUCY1B3,FLT1,IL18R1,CXCR4,TREM1,CD93,KDR,RAMP2,LYVE1,ITGAX,AGTR1,EDNRA,MERTK,FCER1G,CXCL16,CADM3,CCR1,GUCY1A3,AVPR1A,GPR183,CD14,S1PR1,CLEC7A,GPR4,CSF1R,FPR3,HLA-DRB1,C5AR1,LILRB3,ITGB3
1.26e-07	GO:0002275	BP	myeloid cell activation involved in immune response	PLAUR,TYROBP,ALOX5,SLC11A1,TNFRSF1B,MMP9,CRISPLD2,PLAU,NCKAP1L,CD93,GMFG,DOCK2,HAVCR2,ITGAX,CD53,FCER1G,PPBP,ITGAM,CD14,C5AR1,LILRB3,HLA-B,CLEC5A,MILR1
1.58e-07	GO:0050926	BP	regulation of positive chemotaxis	ANGPT2,CXCL12,PGF,KDR,CXCL8,S1PR1,SCG2
1.58e-07	GO:0042379	MF	chemokine receptor binding	CXCL12,CXCL16,CXCL3,CXCL5,PPBP,CXCL8,CCL11,CCL4,CCL4L2,CCL3L3
1.85e-07	GO:0006909	BP	phagocytosis	WAS,SLC11A1,TREM2,TGFB1,NCF2,NCKAP1L,CD93,DOCK2,FCGR1A,MERTK,ELMO1,FCER1G,ABCA1,ITGAM,CD14,CLEC7A,AIF1
1.92e-07	GO:0030667	CC	secretory granule membrane	TYROBP,SLC11A1,TNFRSF1B,PLAU,NCKAP1L,CD93,ITGAX,CD53,FCER1G,ITGAM,CD14,C5AR1,LILRB3,CLEC5A,ITGB3
2.35e-07	GO:0016020	CC	membrane	FMO1,PLAUR,TYROBP,ALOX5,WAS,SLC11A1,TNFRSF1B,TNC,LCP2,ROS1,PTPRN,GUCY1B3,MGAT4A,NOTCH3,PAG1,MCAM,SLC1A3,PILRA,SNX10,NID2,RGS1,ANGPT2,TREM2,SCD,PALMD,TSPAN15,SRPX2,FLT1,AQP9,CD37,OLFM2,TGFB1,TMEM176B,DNM1,CXCL12,SLC16A10,HBEGF,ST8SIA4,IL18R1,NCF2,PGF,MYCT1,TNFSF10,CXCR4,PLAU,NCKAP1L,TREM1,CD93,KDR,DOCK4,DLL4,PLVAP,LSP1,GALNT15,AOC3,RAMP2,PTPRE,ALOX5AP,EPHB2,LYVE1,RNF122,DOCK2,DSC2,SLC37A2,ADAM19,H…
2.4e-07	GO:0002521	BP	leukocyte differentiation	TYROBP,SNX10,TREM2,MMP9,TGFB1,TMEM176B,IL18R1,NCKAP1L,RUNX2,DLL4,DOCK2,GPC3,MERTK,FCER1G,CCR1,GPR183,BCL2,CSF1R,MAFB,LILRB3,HLA-B
2.4e-07	GO:0035556	BP	intracellular signal transduction	TYROBP,LCP2,GUCY1B3,PAG1,MMP9,FLT1,IL18R1,PLEKHG1,TNFSF10,CXCR4,SNAI1,TREM1,KDR,DOCK4,PLVAP,LCP1,MERTK,ELMO1,CCR1,GUCY1A3,ARHGAP42,AVPR1A,DCHS1,CXCL8,GPR183,CD14,SCG2,CCL11,CSF1R,C5AR1,AIF1,PECAM1,CCL3L3
2.4e-07	GO:0045765	BP	regulation of angiogenesis	TIE1,ANGPT2,SRPX2,FLT1,PGF,IL1B,KDR,DLL4,RAMP2,SERPINF1,ETS1,ITGA5,CXCL8,CCL11,CD34,GPR4,C5AR1,ECSCR
2.51e-07	GO:1901700	BP	response to oxygen-containing compound	FMO1,SLC11A1,TNFRSF1B,TNC,PTPRN,GUCY1B3,TIE1,TEAD2,ANGPT2,TREM2,MMP9,HCK,AQP9,TGFB1,CXCL12,SPP1,TNFSF10,IL1B,RAMP2,PTPRE,SERPINF1,ETS1,HAVCR2,PIM1,COL6A1,COL6A2,AGTR1,CXCL16,ALPL,CXCL3,CXCL5,PPBP,ABCA1,AVPR1A,DDIT4,PTGDR,CXCL8,CD14,BCL2,CLEC7A,HSD11B2,EIF4EBP1,APOD,HLA-DRB1,C5AR1,MAP3K5,AIF1,NAIP
2.63e-07	GO:1901342	BP	regulation of vasculature development	TIE1,ANGPT2,SRPX2,FLT1,PGF,IL1B,KDR,DLL4,RAMP2,SERPINF1,ETS1,HEY2,ITGA5,CXCL8,CCL11,CD34,GPR4,C5AR1,ECSCR
2.63e-07	GO:0043299	BP	leukocyte degranulation	PLAUR,TYROBP,ALOX5,SLC11A1,TNFRSF1B,MMP9,HCK,CRISPLD2,PLAU,NCKAP1L,CD93,GMFG,DOCK2,ITGAX,CD53,FCER1G,PPBP,ITGAM,CD14,MME,C5AR1,LILRB3,HLA-B,CLEC5A,MILR1
2.72e-07	GO:0007169	BP	transmembrane receptor protein tyrosine kinase signaling pathway	PLAUR,LCP2,ROS1,PAG1,PILRA,ANGPT2,MMP9,HCK,FLT1,TGFB1,DNM1,HBEGF,NCF2,PGF,NCKAP1L,RUNX2,IL1B,KDR,PTPRE,EPHB2,ELMO1,ITGA5,ESM1,DDIT4,CSF1R,EIF4EBP1,APOD,SULF2,ITGB3
2.87e-07	GO:0002685	BP	regulation of leukocyte migration	TGFB1,CXCL12,PGF,NCKAP1L,PLVAP,CXCL5,PPBP,CCR1,CXCL8,APOD,C5AR1,AIF1,CCL4
3.16e-07	GO:0072676	BP	lymphocyte migration	CXCL12,CH25H,CXCL16,GPR183,S1PR1,CCL11,APOD,AIF1,CCL4,CCL4L2,CCL3L3
3.4e-07	GO:0006897	BP	endocytosis	WAS,SLC11A1,SNX10,TREM2,TGFB1,DNM1,NCF2,NCKAP1L,CD93,APOC1,RAMP2,DOCK2,GPC3,FCGR1A,MERTK,ELMO1,FCER1G,CXCL16,ABCA1,CXCL8,ITGAM,CD14,APLN,CLEC7A,AIF1
3.8e-07	GO:0048018	MF	receptor ligand activity	TGFB1,NAMPT,OGN,CXCL12,MDK,HBEGF,SPP1,PGF,TNFSF10,IL1B,GMFG,INHBE,CXCL16,CXCL3,CXCL5,PPBP,CXCL8,APLN,SCG2,CCL11,CCL4,CCL4L2,CCL3L3
3.94e-07	GO:0045236	MF	CXCR chemokine receptor binding	CXCL5,PPBP,CXCL8
4.15e-07	GO:0071674	BP	mononuclear cell migration	FLT1,TGFB1,CXCL12,CCR1,CCL11,C5AR1,AIF1,CCL4,CCL4L2,CCL3L3
4.22e-07	GO:0030141	CC	secretory granule	TYROBP,SLC11A1,TNFRSF1B,PTPRN,MMP9,CRISPLD2,VWF,NCF2,PLAU,NCKAP1L,CD93,GMFG,DOCK2,ITGAX,CD53,FCER1G,PPBP,ITGAM,CD14,SCG2,C5AR1,LILRB3,CLEC5A,ITGB3
4.23e-07	GO:0002690	BP	positive regulation of leukocyte chemotaxis	CXCL12,PGF,NCKAP1L,CXCL5,PPBP,CCR1,CXCL8,C5AR1,AIF1,CCL4
4.94e-07	GO:0045766	BP	positive regulation of angiogenesis	ANGPT2,SRPX2,FLT1,PGF,IL1B,KDR,RAMP2,ETS1,ITGA5,CXCL8,CCL11,CD34,C5AR1
5.6e-07	GO:0016192	BP	vesicle-mediated transport	TYROBP,WAS,SLC11A1,TNFRSF1B,SNX10,TREM2,MMP9,CRISPLD2,TGFB1,DNM1,VWF,NCF2,PLAU,NCKAP1L,CD93,APOC1,GMFG,RAMP2,DOCK2,SYTL2,ITGAX,CD53,GPC3,FCGR1A,MERTK,ELMO1,FCER1G,CXCL16,ADAMTS9,PPBP,CCR1,ABCA1,CXCL8,ITGAM,CD14,APLN,CLEC7A,C5AR1,AIF1,LILRB3,CLEC5A,ITGB3,MILR1
6.13e-07	GO:0019221	BP	cytokine-mediated signaling pathway	TNFRSF1B,PTPRN,TREM2,HCK,CXCL12,HBEGF,IL18R1,CXCR4,IL1B,PLVAP,XAF1,LCP1,IL2RG,FCGR1A,CXCL3,CXCL5,PPBP,CCR1,CXCL8,CCL11,CSF1R,IL3RA,HLA-DRB1,CSF2RA,IFI30,HLA-B,CCL4,CCL4L2,CCL3L3
6.91e-07	GO:0002443	BP	leukocyte mediated immunity	TYROBP,WAS,SLC11A1,TNFRSF1B,MMP9,CRISPLD2,TGFB1,PLAU,NCKAP1L,TREM1,CD93,GMFG,DOCK2,HAVCR2,ITGAX,CD53,FCER1G,CXCL5,PPBP,ITGAM,CD14,HLA-DRB1,C5AR1,LILRB3,HLA-B,CLEC5A,MILR1
6.91e-07	GO:0070820	CC	tertiary granule	SLC11A1,MMP9,PLAU,NCKAP1L,CD93,ITGAX,CD53,FCER1G,PPBP,ITGAM,CLEC5A
7.13e-07	GO:0033993	BP	response to lipid	FMO1,SLC11A1,TNFRSF1B,TNC,TIE1,TEAD2,TREM2,HCK,TGFB1,MDK,SPP1,IL1B,RAMP2,SERPINF1,ETS1,HAVCR2,PIM1,CXCL16,ALPL,CXCL3,CXCL5,PPBP,HEYL,ABCA1,AVPR1A,DDIT4,PTGDR,CXCL8,CD14,BCL2,HSD11B2,EIF4EBP1,C5AR1,AIF1
8.23e-07	GO:0031410	CC	cytoplasmic vesicle	TYROBP,SLC11A1,TNFRSF1B,PTPRN,SNX10,TSPAN15,MMP9,FLT1,CRISPLD2,TGFB1,DNM1,VWF,HBEGF,NCF2,CXCR4,PLAU,NCKAP1L,CD93,KDR,GMFG,GALNT15,AOC3,SERPINF1,DOCK2,DSC2,HAVCR2,SYTL2,ENPEP,ITGAX,CD53,FCGR1A,FCER1G,ITGA5,PPBP,ABCA1,AVPR1A,RNASE6,ITGAM,CD14,S1PR1,SCG2,HLA-DRB1,C5AR1,LILRB3,CLEC5A,ITGB3
8.52e-07	GO:0097708	CC	intracellular vesicle	TYROBP,SLC11A1,TNFRSF1B,PTPRN,SNX10,TSPAN15,MMP9,FLT1,CRISPLD2,TGFB1,DNM1,VWF,HBEGF,NCF2,CXCR4,PLAU,NCKAP1L,CD93,KDR,GMFG,GALNT15,AOC3,SERPINF1,DOCK2,DSC2,HAVCR2,SYTL2,ENPEP,ITGAX,CD53,FCGR1A,FCER1G,ITGA5,PPBP,ABCA1,AVPR1A,RNASE6,ITGAM,CD14,S1PR1,SCG2,HLA-DRB1,C5AR1,LILRB3,CLEC5A,ITGB3
8.64e-07	GO:0072006	BP	nephron development	NOTCH3,ANGPT2,TGFB1,PGF,ENPEP,GPC3,HEYL,DCHS1,BCL2,CD34,GPR4,SULF2
9.71e-07	GO:0030545	MF	receptor regulator activity	TGFB1,NAMPT,OGN,CXCL12,MDK,HBEGF,SPP1,PGF,TNFSF10,IL1B,GMFG,INHBE,CXCL16,CXCL3,CXCL5,PPBP,CXCL8,APLN,SCG2,CCL11,CCL4,CCL4L2,CCL3L3
1.05e-06	GO:0099503	CC	secretory vesicle	TYROBP,SLC11A1,TNFRSF1B,PTPRN,MMP9,CRISPLD2,VWF,NCF2,PLAU,NCKAP1L,CD93,GMFG,DOCK2,SYTL2,ITGAX,CD53,FCER1G,PPBP,ITGAM,CD14,SCG2,C5AR1,LILRB3,CLEC5A,ITGB3
1.12e-06	GO:0034341	BP	response to interferon-gamma	SLC11A1,HCK,KYNU,FCGR1A,CXCL16,CCL11,HLA-DRB1,AIF1,IFI30,HLA-B,CCL4,CCL4L2,CCL3L3
1.16e-06	GO:0051241	BP	negative regulation of multicellular organismal process	SLC11A1,ANGPT2,TMEM176B,SPP1,PLAU,NCKAP1L,SNAI1,DOCK4,DLL4,APOC1,HEY2,MERTK,VSIG4,HPGDS,CCR1,GUCY1A3,ARHGAP42,AVPR1A,APLN,CD34,GPR4,APOD,HLA-DRB1,MAFB,LILRB3,ECSCR
1.16e-06	GO:0042110	BP	T cell activation	WAS,SLC11A1,PAG1,TGFB1,IL18R1,NCKAP1L,RUNX2,DLL4,DOCK2,HAVCR2,LCP1,VSIG4,FCER1G,GPR183,BCL2,CLEC7A,HLA-DRB1,MAFB,AIF1
1.21e-06	GO:0050793	BP	regulation of developmental process	TYROBP,ANGPT2,PALMD,SRPX2,FLT1,OLFM2,TGFB1,TMEM176B,CXCL12,LAMA4,SPP1,PGF,CXCR4,NCKAP1L,SNAI1,RUNX2,KDR,DLL4,RAMP2,SERPINF1,EPHB2,HAVCR2,HEY2,PIM1,CD53,AGTR1,GPC3,ITGA5,BCL6B,ADAMTS9,CCR1,HEYL,CTHRC1,ABCA1,CXCL8,GPR183,S1PR1,BCL2,CCL11,CD34,GPR4,CDH5,CSF1R,MKL2,SULF2,C5AR1,MAFB,LILRB3,HLA-B,ECSCR,ITGB3
1.21e-06	GO:0051707	BP	response to other organism	FMO1,SLC11A1,TNFRSF1B,TREM2,TGFB1,CXCL12,CXCR4,TREM1,HAVCR2,IFI44L,FCER1G,CXCL16,ALPL,CXCL5,PPBP,GUCY1A3,ABCA1,DDIT4,RNASE6,CXCL8,CD14,BCL2,CCL11,CLEC7A,HLA-DRB1,C5AR1,CCL4
1.28e-06	GO:0031589	BP	cell-substrate adhesion	COL5A3,NID2,LAMB1,ANGPT2,VWF,PLAU,KDR,LYVE1,MERTK,ITGA5,BCL2,CD34,APOD,ITGB3,PECAM1
1.28e-06	GO:0043207	BP	response to external biotic stimulus	FMO1,SLC11A1,TNFRSF1B,TREM2,TGFB1,CXCL12,CXCR4,TREM1,HAVCR2,IFI44L,FCER1G,CXCL16,ALPL,CXCL5,PPBP,GUCY1A3,ABCA1,DDIT4,RNASE6,CXCL8,CD14,BCL2,CCL11,CLEC7A,HLA-DRB1,C5AR1,CCL4
1.29e-06	GO:0070821	CC	tertiary granule membrane	SLC11A1,PLAU,CD93,ITGAX,CD53,FCER1G,ITGAM,CLEC5A
1.37e-06	GO:0098657	BP	import into cell	WAS,SLC11A1,SNX10,TREM2,TGFB1,DNM1,NCF2,NCKAP1L,CD93,APOC1,RAMP2,DOCK2,GPC3,FCGR1A,MERTK,ELMO1,FCER1G,CXCL16,ABCA1,CXCL8,ITGAM,CD14,APLN,CLEC7A,AIF1
1.41e-06	GO:0005126	MF	cytokine receptor binding	TGFB1,CXCL12,PGF,TNFSF10,IL1B,INHBE,ITGA5,CXCL16,CXCL3,CXCL5,PPBP,CXCL8,CCL11,ITGB3,CCL4,CCL4L2,CCL3L3
1.79e-06	GO:0002684	BP	positive regulation of immune system process	WAS,SLC11A1,LCP2,PAG1,TREM2,TGFB1,CXCL12,PGF,NCKAP1L,PLVAP,THEMIS2,HAVCR2,FCGR1A,VSIG4,ELMO1,FCER1G,CXCL5,PPBP,CCR1,CXCL8,GPR183,ITGAM,CD14,BCL2,CLEC7A,FPR3,HLA-DRB1,C5AR1,AIF1,CCL4
1.92e-06	GO:0090023	BP	positive regulation of neutrophil chemotaxis	CXCL5,PPBP,CXCL8
1.93e-06	GO:0030154	BP	cell differentiation	TYROBP,TNC,ROS1,NOTCH3,TEAD2,SLC1A3,SNX10,LAMB1,ANGPT2,TREM2,MMP9,FLT1,OLFM2,TGFB1,TMEM176B,OGN,CXCL12,MDK,LAMA4,IL18R1,SPP1,PGF,CXCR4,NCKAP1L,PDE1B,SNAI1,RUNX2,KDR,DLL4,RAMP2,SERPINF1,EPHB2,DOCK2,DSC2,ETS1,HEY2,INHBE,COL6A1,CD53,AGTR1,GPC3,EDNRA,MERTK,ROBO4,APCDD1,FCER1G,ITGA5,BCL6B,ALPL,ADAMTS9,CCR1,HEYL,CTHRC1,ABCA1,AVPR1A,DCHS1,SEMA6B,DDIT4,GPR183,ITGAM,FABP4,S1PR1,CHST11,BCL2,CD34,GPR4,CDH5,…
2.12e-06	GO:1904018	BP	positive regulation of vasculature development	ANGPT2,SRPX2,FLT1,PGF,IL1B,KDR,RAMP2,ETS1,ITGA5,CXCL8,CCL11,CD34,C5AR1
2.16e-06	GO:0002688	BP	regulation of leukocyte chemotaxis	CXCL12,PGF,NCKAP1L,CXCL5,PPBP,CCR1,CXCL8,C5AR1,AIF1,CCL4
2.35e-06	GO:0001664	MF	G-protein coupled receptor binding	DNM1,CXCL12,AGTR1,CXCL16,CXCL5,PPBP,CTHRC1,AVPR1A,CXCL8,S1PR1,APLN,CCL11,CCL4,CCL4L2,CCL3L3
2.39e-06	GO:0048869	BP	cellular developmental process	TYROBP,TNC,ROS1,NOTCH3,TEAD2,SLC1A3,SNX10,LAMB1,ANGPT2,TREM2,PALMD,MMP9,FLT1,OLFM2,TGFB1,TMEM176B,OGN,CXCL12,MDK,LAMA4,IL18R1,SPP1,PGF,CXCR4,NCKAP1L,PDE1B,SNAI1,RUNX2,KDR,DLL4,RAMP2,SERPINF1,EPHB2,DOCK2,DSC2,ETS1,HEY2,INHBE,COL6A1,CD53,AGTR1,GPC3,EDNRA,MERTK,ROBO4,APCDD1,FCER1G,ITGA5,BCL6B,ALPL,ADAMTS9,CCR1,HEYL,CTHRC1,ABCA1,AVPR1A,DCHS1,SEMA6B,DDIT4,GPR183,ITGAM,FABP4,S1PR1,CHST11,BCL2,CCL11,CD3…
2.47e-06	GO:0022603	BP	regulation of anatomical structure morphogenesis	ANGPT2,PALMD,SRPX2,FLT1,TGFB1,CXCL12,SPP1,PGF,RUNX2,KDR,DLL4,RAMP2,SERPINF1,EPHB2,HEY2,PIM1,CD53,GPC3,ITGA5,CTHRC1,CXCL8,BCL2,CCL11,CD34,GPR4,CSF1R,SULF2,C5AR1,ECSCR
2.47e-06	GO:0071624	BP	positive regulation of granulocyte chemotaxis	CXCL5,PPBP,CXCL8
2.47e-06	GO:1902624	BP	positive regulation of neutrophil migration	CXCL5,PPBP,CXCL8
2.47e-06	GO:0045055	BP	regulated exocytosis	PLAUR,TYROBP,ALOX5,SLC11A1,TNFRSF1B,MMP9,CRISPLD2,TGFB1,VWF,PLAU,NCKAP1L,CD93,GMFG,DOCK2,ITGAX,CD53,FCER1G,PPBP,ITGAM,CD14,C5AR1,LILRB3,HLA-B,CLEC5A,ITGB3,MILR1
2.47e-06	GO:0048519	BP	negative regulation of biological process	WAS,SLC11A1,TNFRSF1B,TNC,ROS1,PAG1,RGS1,ANGPT2,MMP9,TGFB1,TMEM176B,OGN,DNM1,CXCL12,MDK,HBEGF,SPP1,TNFSF10,PLAU,NCKAP1L,SNAI1,RUNX2,KDR,DOCK4,DLL4,APOC1,GMFG,AOC3,RAMP2,PTPRE,SERPINF1,XAF1,SPOCD1,HAVCR2,HEY2,PIM1,SYTL2,GPC3,EDNRA,MERTK,APCDD1,VSIG4,FCER1G,ITGA5,BCL6B,HPGDS,COL6A3,CCR1,HEYL,GUCY1A3,CTHRC1,ABCA1,ARHGAP42,AVPR1A,CXCL8,FABP4,CD14,S1PR1,APLN,BCL2,SCG2,CD34,GPR4,CDH5,CSF1R,APOD,HLA-DRB1…
2.59e-06	GO:0006887	BP	exocytosis	TYROBP,SLC11A1,TNFRSF1B,MMP9,CRISPLD2,VWF,PLAU,NCKAP1L,CD93,GMFG,DOCK2,SYTL2,ITGAX,CD53,FCER1G,PPBP,CCR1,ITGAM,CD14,C5AR1,LILRB3,CLEC5A,ITGB3
2.96e-06	GO:0090022	BP	regulation of neutrophil chemotaxis	CXCL5,PPBP,CXCL8
3.09e-06	GO:0009607	BP	response to biotic stimulus	FMO1,SLC11A1,TNFRSF1B,TREM2,TGFB1,CXCL12,CXCR4,TREM1,HAVCR2,IFI44L,FCER1G,CXCL16,ALPL,CXCL5,PPBP,GUCY1A3,ABCA1,DDIT4,RNASE6,CXCL8,CD14,BCL2,CCL11,CLEC7A,HLA-DRB1,C5AR1,CCL4
3.17e-06	GO:0050927	BP	positive regulation of positive chemotaxis	CXCL12,PGF,KDR,CXCL8,S1PR1,SCG2
3.79e-06	GO:0007167	BP	enzyme linked receptor protein signaling pathway	PLAUR,LCP2,ROS1,PAG1,PILRA,ANGPT2,MMP9,HCK,FLT1,TGFB1,DNM1,HBEGF,NCF2,PGF,NCKAP1L,RUNX2,IL1B,KDR,PTPRE,EPHB2,INHBE,GPC3,ELMO1,F11R,ITGA5,ESM1,DDIT4,CHST11,CDH5,CSF1R,EIF4EBP1,APOD,SULF2,ITGB3
3.83e-06	GO:0009897	CC	external side of plasma membrane	MCAM,CXCL12,ENPEP,FCER1G,ITGA5,CCR1,ABCA1,ITGAM,CD14,S1PR1,CD34,CDH5,HLA-DRB1,PECAM1
3.83e-06	GO:0012505	CC	endomembrane system	FMO1,PLAUR,TYROBP,ALOX5,SLC11A1,TNFRSF1B,TNC,PTPRN,MGAT4A,NOTCH3,COL5A3,SNX10,LAMB1,SCD,TSPAN15,MMP9,FLT1,CRISPLD2,TGFB1,TMEM176B,OGN,DNM1,VWF,ST8SIA4,NCF2,SPP1,CXCR4,PLAU,NCKAP1L,CD93,KDR,DOCK4,APOC1,GMFG,GALNT15,AOC3,RAMP2,ALOX5AP,RNF122,DOCK2,SLC37A2,ADAM19,HAVCR2,SYTL2,ITGAX,CD53,LBR,GPC3,FCGR1A,SPARCL1,FCER1G,ITGA5,GBP4,COL6A3,ADAMTS9,PPBP,ABCA1,AVPR1A,ITGAM,CD14,S1PR1,CHST11,BCL2,SCG2,CHST1…
4.07e-06	GO:1902622	BP	regulation of neutrophil migration	CXCL5,PPBP,CXCL8
4.59e-06	GO:2000026	BP	regulation of multicellular organismal development	TYROBP,ANGPT2,SRPX2,FLT1,TGFB1,TMEM176B,CXCL12,LAMA4,SPP1,PGF,CXCR4,NCKAP1L,SNAI1,RUNX2,KDR,DLL4,RAMP2,SERPINF1,EPHB2,HAVCR2,HEY2,PIM1,GPC3,ITGA5,CCR1,HEYL,CTHRC1,CXCL8,GPR183,S1PR1,BCL2,CCL11,CD34,GPR4,CDH5,MKL2,SULF2,C5AR1,MAFB,LILRB3,HLA-B,ECSCR
6.16e-06	GO:0002548	BP	monocyte chemotaxis	FLT1,CXCL12,CCR1,CCL11,AIF1,CCL4,CCL4L2,CCL3L3
6.19e-06	GO:0045087	BP	innate immune response	TYROBP,SLC11A1,TREM2,TGFB1,KYNU,NCF2,TREM1,XAF1,HAVCR2,FCGR1A,VSIG4,FCER1G,CXCL16,RNASE6,ITGAM,CD14,CCL11,CLEC7A,CSF1R,HLA-DRB1,AIF1,IFI30,HLA-B,CLEC5A,CCL4,CCL3L3
7.4e-06	GO:0048585	BP	negative regulation of response to stimulus	PLAUR,TNFRSF1B,RGS1,ANGPT2,MMP9,TGFB1,DNM1,CXCL12,HBEGF,SPP1,TNFSF10,PLAU,SNAI1,RUNX2,DLL4,PTPRE,SERPINF1,EPHB2,ETS1,HAVCR2,HEY2,GPC3,APCDD1,HEYL,CTHRC1,ARHGAP42,DDIT4,CXCL8,CD14,CHST11,APLN,BCL2,SCG2,CD34,APOD,SULF2,AIF1,HLA-B
7.52e-06	GO:0032835	BP	glomerulus development	NOTCH3,ANGPT2,ENPEP,HEYL,BCL2,CD34,GPR4,SULF2
8.39e-06	GO:0001655	BP	urogenital system development	TNC,NOTCH3,ANGPT2,TGFB1,PGF,SERPINF1,EPHB2,ENPEP,AGTR1,GPC3,HEYL,DCHS1,BCL2,CD34,GPR4,SULF2
9.27e-06	GO:0071622	BP	regulation of granulocyte chemotaxis	CXCL5,PPBP,CXCL8
1.04e-05	GO:0010562	BP	positive regulation of phosphorus metabolic process	SLC11A1,LCP2,MMP9,FLT1,CXCR4,KDR,RAMP2,EDNRA,CCR1,GUCY1A3,GPR183,APLN,CCL11,CSF1R,C5AR1,AIF1,ITGB3,PECAM1,CCL3L3
1.04e-05	GO:0045937	BP	positive regulation of phosphate metabolic process	SLC11A1,LCP2,MMP9,FLT1,CXCR4,KDR,RAMP2,EDNRA,CCR1,GUCY1A3,GPR183,APLN,CCL11,CSF1R,C5AR1,AIF1,ITGB3,PECAM1,CCL3L3
1.14e-05	GO:0032496	BP	response to lipopolysaccharide	FMO1,SLC11A1,TNFRSF1B,TREM2,HCK,TGFB1,IL1B,HAVCR2,CXCL16,ALPL,CXCL3,CXCL5,PPBP,ABCA1,CXCL8,CD14,C5AR1
1.28e-05	GO:0005788	CC	endoplasmic reticulum lumen	FMO1,PLAUR,TNC,MGAT4A,COL5A3,LAMB1,SPP1,COL6A1,COL6A2,GPC3,SPARCL1,COL6A3,SCG2,COL14A1,CES1,SPON1
1.32e-05	GO:0051050	BP	positive regulation of transport	SLC11A1,TGFB1,DNM1,CXCL12,IL18R1,SPP1,NCKAP1L,DOCK2,HAVCR2,SYTL2,ITGAX,GPC3,MERTK,FCER1G,CCR1,ABCA1,AVPR1A,CD14,APLN,BCL2,CD34,CSF1R,HLA-DRB1,SULF2,CLEC5A,CCL4
1.7e-05	GO:0050794	BP	regulation of cellular process	TYROBP,WAS,SLC11A1,TNFRSF1B,TNC,LCP2,ROS1,PTPRN,GUCY1B3,PAG1,MCAM,PILRA,RGS1,LAMB1,ANGPT2,TREM2,PALMD,TSPAN15,MMP9,SRPX2,FLT1,OLFM2,TGFB1,PCOLCE,TMEM176B,OGN,DNM1,CXCL12,MDK,LAMA4,HBEGF,IL18R1,NCF2,SPP1,PLEKHG1,TNFSF10,CXCR4,PLAU,NCKAP1L,SNAI1,TREM1,RUNX2,KDR,DOCK4,DLL4,APOC1,PLVAP,GMFG,THEMIS2,RAMP2,PTPRE,SERPINF1,XAF1,LYVE1,DOCK2,SPOCD1,DSC2,HAVCR2,HEY2,LCP1,PIM1,SYTL2,ITGAX,CD53,AGTR1,CXORF36,…
1.77e-05	GO:0070372	BP	regulation of ERK1 and ERK2 cascade	ROS1,TREM2,TGFB1,KDR,EPHB2,HAVCR2,CCR1,GPR183,CCL11,CSF1R,C5AR1,CCL4,CCL4L2,CCL3L3
1.8e-05	GO:0070062	CC	extracellular exosome	PLAUR,WAS,MGAT4A,COL5A3,PILRA,NID2,LAMB1,TSPAN15,GGT1,MMP9,CRISPLD2,CD37,NAMPT,PCOLCE,OGN,DNM1,CXCL12,VWF,LAMA4,SPP1,TNFSF10,CXCR4,PLAU,NCKAP1L,IL1B,APOC1,PLVAP,LSP1,SERPINF1,LYVE1,DOCK2,DSC2,SLC37A2,HAVCR2,CPM,LCP1,ANGPTL2,ENPEP,CPNE2,COL6A1,COL6A2,CD53,HMCN1,GPC3,ESAM,SPARCL1,ROBO4,VSIG4,CLIC6,ALPL,COL6A3,RNASE6,ITGAM,FABP4,CD14,COL14A1,APOD,HLA-DRB1,MME,HLA-B,NAIP,ITGB3
1.81e-05	GO:0005518	MF	collagen binding	COL5A3,NID2,MMP9,PCOLCE,ECM2,VWF,SPARCL1,COL14A1
1.83e-05	GO:0070374	BP	positive regulation of ERK1 and ERK2 cascade	TREM2,TGFB1,KDR,HAVCR2,CCR1,GPR183,CCL11,CSF1R,C5AR1,CCL4,CCL4L2,CCL3L3
2.06e-05	GO:0006911	BP	phagocytosis, engulfment	TREM2,NCKAP1L,FCGR1A,ELMO1,FCER1G,ABCA1,ITGAM,AIF1
2.14e-05	GO:2001212	BP	regulation of vasculogenesis	KDR,RAMP2,HEY2,CD34
2.14e-05	GO:0008217	BP	regulation of blood pressure	RAMP2,ENPEP,AGTR1,EDNRA,GUCY1A3,ARHGAP42,AVPR1A,APLN,CD34
2.14e-05	GO:0001822	BP	kidney development	NOTCH3,ANGPT2,TGFB1,PGF,SERPINF1,ENPEP,AGTR1,GPC3,HEYL,DCHS1,BCL2,CD34,GPR4,MME,SULF2
2.14e-05	GO:1903561	CC	extracellular vesicle	PLAUR,WAS,MGAT4A,COL5A3,PILRA,NID2,LAMB1,TSPAN15,GGT1,MMP9,CRISPLD2,CD37,NAMPT,PCOLCE,OGN,DNM1,CXCL12,VWF,LAMA4,SPP1,TNFSF10,CXCR4,PLAU,NCKAP1L,IL1B,APOC1,PLVAP,LSP1,SERPINF1,LYVE1,DOCK2,DSC2,SLC37A2,HAVCR2,CPM,LCP1,ANGPTL2,ENPEP,CPNE2,COL6A1,COL6A2,CD53,HMCN1,GPC3,ESAM,SPARCL1,ROBO4,VSIG4,CLIC6,ALPL,COL6A3,RNASE6,ITGAM,FABP4,CD14,COL14A1,APOD,HLA-DRB1,MME,HLA-B,NAIP,ITGB3
2.15e-05	GO:0030316	BP	osteoclast differentiation	TYROBP,SNX10,GPC3,CCR1,GPR183,CSF1R,MAFB,LILRB3
2.18e-05	GO:0002237	BP	response to molecule of bacterial origin	FMO1,SLC11A1,TNFRSF1B,TREM2,HCK,TGFB1,IL1B,HAVCR2,CXCL16,ALPL,CXCL3,CXCL5,PPBP,ABCA1,CXCL8,CD14,C5AR1
2.18e-05	GO:0043230	CC	extracellular organelle	PLAUR,WAS,MGAT4A,COL5A3,PILRA,NID2,LAMB1,TSPAN15,GGT1,MMP9,CRISPLD2,CD37,NAMPT,PCOLCE,OGN,DNM1,CXCL12,VWF,LAMA4,SPP1,TNFSF10,CXCR4,PLAU,NCKAP1L,IL1B,APOC1,PLVAP,LSP1,SERPINF1,LYVE1,DOCK2,DSC2,SLC37A2,HAVCR2,CPM,LCP1,ANGPTL2,ENPEP,CPNE2,COL6A1,COL6A2,CD53,HMCN1,GPC3,ESAM,SPARCL1,ROBO4,VSIG4,CLIC6,ALPL,COL6A3,RNASE6,ITGAM,FABP4,CD14,COL14A1,APOD,HLA-DRB1,MME,HLA-B,NAIP,ITGB3
2.21e-05	GO:0098609	BP	cell-cell adhesion	PAG1,LAMB1,SRPX2,TGFB1,CXCL12,NCKAP1L,CD93,DSC2,HAVCR2,ITGAX,ESAM,VSIG4,ITGA5,CADM3,DCHS1,ITGAM,BCL2,CD34,CDH5,COL14A1,HLA-DRB1,AIF1,ITGB3
2.39e-05	GO:0051704	BP	multi-organism process	FMO1,SLC11A1,TNFRSF1B,ROS1,PILRA,ANGPT2,TREM2,MMP9,TGFB1,NAMPT,CXCL12,SPP1,PGF,CXCR4,TREM1,CD93,KDR,RAMP2,DOCK2,HAVCR2,IFI44L,MERTK,ELMO1,FCER1G,ITGA5,CXCL16,ALPL,HPGDS,CXCL5,PPBP,GUCY1A3,ABCA1,AVPR1A,DDIT4,RNASE6,CXCL8,CD14,BCL2,CCL11,CLEC7A,HLA-DRB1,MMP1,C5AR1,HLA-B,CLEC5A,ITGB3,CCL4
2.57e-05	GO:0051094	BP	positive regulation of developmental process	ANGPT2,SRPX2,FLT1,OLFM2,TGFB1,CXCL12,PGF,CXCR4,NCKAP1L,SNAI1,RUNX2,KDR,RAMP2,SERPINF1,EPHB2,HEY2,PIM1,CD53,AGTR1,ITGA5,ADAMTS9,CCR1,HEYL,CTHRC1,CXCL8,BCL2,CCL11,CD34,CDH5,MKL2,C5AR1
2.57e-05	GO:0038023	MF	signaling receptor activity	ROS1,FLT1,IL18R1,CXCR4,KDR,RAMP2,LYVE1,AGTR1,EDNRA,MERTK,FCER1G,CCR1,AVPR1A,GPR183,CD14,S1PR1,CLEC7A,GPR4,CSF1R,FPR3,HLA-DRB1,C5AR1,LILRB3,ITGB3
2.96e-05	GO:0008015	BP	blood circulation	GUCY1B3,TGFB1,CXCL12,HBEGF,DOCK4,DLL4,RAMP2,DSC2,HEY2,ENPEP,AGTR1,EDNRA,GUCY1A3,ARHGAP42,AVPR1A,PTGDR,APLN,CD34
3.04e-05	GO:0010646	BP	regulation of cell communication	ROS1,GUCY1B3,PAG1,RGS1,TREM2,MMP9,FLT1,TGFB1,DNM1,CXCL12,HBEGF,IL18R1,PLEKHG1,TNFSF10,CXCR4,PLAU,SNAI1,RUNX2,KDR,DLL4,RAMP2,PTPRE,HAVCR2,HEY2,AGTR1,CXORF36,GPC3,APCDD1,ITGA5,CCR1,HEYL,ESM1,CTHRC1,ABCA1,ARHGAP42,AVPR1A,DDIT4,CXCL8,GPR183,CD14,NETO2,APLN,BCL2,SCG2,CCL11,GPR4,CSF1R,APOD,HLA-DRB1,SULF2,C5AR1,ITGB3,PECAM1,CCL4,CCL3L3
3.19e-05	GO:0045807	BP	positive regulation of endocytosis	SLC11A1,NCKAP1L,DOCK2,GPC3,MERTK,FCER1G,CD14,APLN
3.21e-05	GO:0070371	BP	ERK1 and ERK2 cascade	ROS1,TREM2,TGFB1,KDR,EPHB2,HAVCR2,CCR1,GPR183,CCL11,CSF1R,C5AR1,CCL4,CCL4L2,CCL3L3
3.25e-05	GO:0050678	BP	regulation of epithelial cell proliferation	PTPRN,LAMB1,TGFB1,CXCL12,PGF,KDR,DLL4,SERPINF1,GPC3,SCG2,CCL11,SULF2,C5AR1,ITGB3
3.31e-05	GO:0003013	BP	circulatory system process	GUCY1B3,TGFB1,CXCL12,HBEGF,DOCK4,DLL4,RAMP2,DSC2,HEY2,ENPEP,AGTR1,EDNRA,GUCY1A3,ARHGAP42,AVPR1A,PTGDR,APLN,CD34
3.43e-05	GO:0030097	BP	hemopoiesis	TYROBP,SNX10,TREM2,MMP9,TGFB1,TMEM176B,IL18R1,NCKAP1L,RUNX2,KDR,DLL4,DOCK2,GPC3,MERTK,FCER1G,CCR1,GPR183,BCL2,CD34,CSF1R,MAFB,LILRB3,HLA-B,CLEC5A
3.43e-05	GO:0050789	BP	regulation of biological process	PLAUR,TYROBP,WAS,SLC11A1,TNFRSF1B,TNC,LCP2,ROS1,PTPRN,GUCY1B3,NOTCH3,TEAD2,PAG1,MCAM,SLC1A3,PILRA,RGS1,LAMB1,ANGPT2,TREM2,SCD,PALMD,TSPAN15,PLTP,MMP9,HCK,SRPX2,FLT1,CD37,OLFM2,TGFB1,NAMPT,PCOLCE,TMEM176B,OGN,ECM2,DNM1,CXCL12,WSB1,MDK,LAMA4,HBEGF,IL18R1,NCF2,SPP1,PGF,PLEKHG1,TNFSF10,CXCR4,PLAU,NCKAP1L,PDE1B,SNAI1,TREM1,RUNX2,KDR,DOCK4,DLL4,APOC1,PLVAP,LSP1,GMFG,THEMIS2,AOC3,RAMP2,PTPRE,SERPINF1,XA…
3.6e-05	GO:0001816	BP	cytokine production	SLC11A1,LCP2,TGFB1,IL18R1,NCKAP1L,TREM1,HAVCR2,MERTK,VSIG4,FCER1G,ABCA1,FABP4,CD14,CD34,CSF1R,APOD,HLA-DRB1,SULF2,C5AR1,HLA-B,CLEC5A
3.79e-05	GO:0098772	MF	molecular function regulator	WAS,RGS1,TGFB1,NAMPT,PCOLCE,OGN,CXCL12,MDK,HBEGF,NCF2,SPP1,PGF,PLEKHG1,TNFSF10,NCKAP1L,DOCK4,APOC1,GMFG,SERPINF1,ALOX5AP,DOCK2,INHBE,GPC3,ELMO1,CXCL16,COL6A3,CXCL5,PPBP,ARHGAP42,CXCL8,APLN,BCL2,SCG2,CCL11,ADAP2,IL3RA,MKL2,CSF2RA,NAIP,CCL4,CCL4L2,CCL3L3
3.81e-05	GO:0050918	BP	positive chemotaxis	ANGPT2,CXCL12,PGF,KDR,CXCL8,S1PR1,SCG2
3.84e-05	GO:0009966	BP	regulation of signal transduction	ROS1,PAG1,RGS1,TREM2,MMP9,FLT1,TGFB1,DNM1,CXCL12,HBEGF,IL18R1,PLEKHG1,TNFSF10,CXCR4,PLAU,SNAI1,RUNX2,KDR,DLL4,RAMP2,PTPRE,HAVCR2,HEY2,CXORF36,GPC3,APCDD1,ITGA5,CCR1,HEYL,ESM1,CTHRC1,ABCA1,ARHGAP42,DDIT4,CXCL8,GPR183,CD14,NETO2,APLN,BCL2,SCG2,CCL11,GPR4,CSF1R,APOD,SULF2,C5AR1,ITGB3,PECAM1,CCL4,CCL3L3
3.85e-05	GO:0045906	BP	negative regulation of vasoconstriction	DOCK4,ARHGAP42,APLN
3.94e-05	GO:0099024	BP	plasma membrane invagination	TREM2,NCKAP1L,FCGR1A,ELMO1,FCER1G,ABCA1,ITGAM,AIF1
4.09e-05	GO:0048010	BP	vascular endothelial growth factor receptor signaling pathway	FLT1,NCF2,PGF,NCKAP1L,IL1B,KDR,ELMO1,ITGA5,ITGB3
4.14e-05	GO:0031099	BP	regeneration	TNC,ANGPT2,TGFB1,CXCL12,SPP1,PGF,LCP1,BCL2,APOD,SULF2,C5AR1
4.15e-05	GO:0072001	BP	renal system development	NOTCH3,ANGPT2,TGFB1,PGF,SERPINF1,ENPEP,AGTR1,GPC3,HEYL,DCHS1,BCL2,CD34,GPR4,MME,SULF2
4.23e-05	GO:0050764	BP	regulation of phagocytosis	SLC11A1,HCK,TGFB1,NCKAP1L,IL1B,DOCK2,MERTK,FCER1G
4.49e-05	GO:0050673	BP	epithelial cell proliferation	PTPRN,LAMB1,TGFB1,CXCL12,PGF,KDR,DLL4,SERPINF1,GPC3,SCG2,CCL11,CD34,SULF2,C5AR1,ITGB3
4.49e-05	GO:0065007	BP	biological regulation	PLAUR,TYROBP,WAS,SLC11A1,TNFRSF1B,TNC,LCP2,ROS1,PTPRN,GUCY1B3,NOTCH3,TEAD2,PAG1,MCAM,SLC1A3,PILRA,HSD17B14,RGS1,LAMB1,ANGPT2,TREM2,SCD,PALMD,TSPAN15,PLTP,MMP9,HCK,SRPX2,FLT1,AQP9,CD37,OLFM2,TGFB1,NAMPT,PCOLCE,TMEM176B,OGN,ECM2,DNM1,CXCL12,WSB1,MDK,VWF,SLC16A10,LAMA4,HBEGF,IL18R1,NCF2,SPP1,PGF,PLEKHG1,TNFSF10,CXCR4,PLAU,NCKAP1L,PDE1B,SNAI1,TREM1,RUNX2,KDR,DOCK4,DLL4,APOC1,PLVAP,LSP1,GMFG,THEMIS2,A…
4.51e-05	GO:0042327	BP	positive regulation of phosphorylation	SLC11A1,LCP2,MMP9,FLT1,CXCR4,KDR,CCR1,GPR183,APLN,CCL11,CSF1R,C5AR1,AIF1,ITGB3,PECAM1,CCL3L3
4.7e-05	GO:0023051	BP	regulation of signaling	ROS1,GUCY1B3,PAG1,RGS1,TREM2,MMP9,FLT1,TGFB1,DNM1,CXCL12,HBEGF,IL18R1,PLEKHG1,TNFSF10,CXCR4,PLAU,SNAI1,RUNX2,KDR,DLL4,RAMP2,PTPRE,HAVCR2,HEY2,AGTR1,CXORF36,GPC3,APCDD1,ITGA5,CCR1,HEYL,ESM1,CTHRC1,ABCA1,ARHGAP42,AVPR1A,DDIT4,CXCL8,GPR183,CD14,NETO2,APLN,BCL2,SCG2,CCL11,GPR4,CSF1R,APOD,HLA-DRB1,SULF2,C5AR1,ITGB3,PECAM1,CCL4,CCL3L3
4.7e-05	GO:0003018	BP	vascular process in circulatory system	TGFB1,DOCK4,RAMP2,AGTR1,EDNRA,GUCY1A3,ARHGAP42,AVPR1A,PTGDR,APLN
4.7e-05	GO:0002520	BP	immune system development	TYROBP,SNX10,TREM2,MMP9,TGFB1,TMEM176B,IL18R1,NCKAP1L,RUNX2,KDR,DLL4,DOCK2,HAVCR2,GPC3,MERTK,FCER1G,CCR1,GPR183,BCL2,CD34,CSF1R,MAFB,LILRB3,HLA-B,CLEC5A
4.74e-05	GO:0019220	BP	regulation of phosphate metabolic process	SLC11A1,LCP2,ROS1,TREM2,MMP9,SRPX2,FLT1,TGFB1,HBEGF,CXCR4,NCKAP1L,KDR,APOC1,GMFG,RAMP2,EPHB2,SPOCD1,HAVCR2,SYTL2,EDNRA,ITGA5,CCR1,GUCY1A3,ABCA1,DDIT4,GPR183,FABP4,APLN,BCL2,CCL11,CSF1R,C5AR1,AIF1,ITGB3,PECAM1,CCL4,CCL3L3
4.78e-05	GO:0048523	BP	negative regulation of cellular process	WAS,SLC11A1,TNFRSF1B,TNC,PAG1,RGS1,ANGPT2,MMP9,TGFB1,TMEM176B,OGN,DNM1,CXCL12,MDK,HBEGF,SPP1,TNFSF10,NCKAP1L,SNAI1,RUNX2,KDR,DLL4,APOC1,GMFG,RAMP2,PTPRE,SERPINF1,XAF1,SPOCD1,HAVCR2,HEY2,PIM1,SYTL2,GPC3,EDNRA,MERTK,APCDD1,VSIG4,FCER1G,ITGA5,BCL6B,HPGDS,COL6A3,HEYL,CTHRC1,ABCA1,ARHGAP42,AVPR1A,CXCL8,FABP4,CD14,S1PR1,APLN,BCL2,SCG2,CD34,CDH5,CSF1R,APOD,HLA-DRB1,SULF2,C5AR1,MAFB,AIF1,LILRB3,CLEC5A,IT…
5.1e-05	GO:0009888	BP	tissue development	TNC,ROS1,LAMB1,MMP9,SPP1,SNAI1,RUNX2,KDR,DLL4,DSC2,HEY2,PIM1,MYH15,GPC3,EDNRA,APCDD1,ALPL,CCR1,CTHRC1,DCHS1,ITGAM,S1PR1,CCL11,CD34,GPR4,CDH5,CSF1R,APOD,ITGB3,PECAM1
5.54e-05	GO:0072678	BP	T cell migration	CXCL12,CXCL16,GPR183,S1PR1,APOD,AIF1
5.64e-05	GO:0051174	BP	regulation of phosphorus metabolic process	SLC11A1,LCP2,ROS1,TREM2,MMP9,SRPX2,FLT1,TGFB1,HBEGF,CXCR4,NCKAP1L,KDR,APOC1,GMFG,RAMP2,EPHB2,SPOCD1,HAVCR2,SYTL2,EDNRA,ITGA5,CCR1,GUCY1A3,ABCA1,DDIT4,GPR183,FABP4,APLN,BCL2,CCL11,CSF1R,C5AR1,AIF1,ITGB3,PECAM1,CCL4,CCL3L3
6.82e-05	GO:0010324	BP	membrane invagination	TREM2,NCKAP1L,FCGR1A,ELMO1,FCER1G,ABCA1,ITGAM,AIF1
6.89e-05	GO:0048534	BP	hematopoietic or lymphoid organ development	TYROBP,SNX10,TREM2,MMP9,TGFB1,TMEM176B,IL18R1,NCKAP1L,RUNX2,KDR,DLL4,DOCK2,GPC3,MERTK,FCER1G,CCR1,GPR183,BCL2,CD34,CSF1R,MAFB,LILRB3,HLA-B,CLEC5A
7.11e-05	GO:0004888	MF	transmembrane signaling receptor activity	ROS1,FLT1,IL18R1,CXCR4,KDR,RAMP2,LYVE1,AGTR1,EDNRA,MERTK,FCER1G,CCR1,AVPR1A,GPR183,CD14,S1PR1,GPR4,CSF1R,FPR3,HLA-DRB1,C5AR1,LILRB3
7.61e-05	GO:0060055	BP	angiogenesis involved in wound healing	MCAM,ETS1,CD34,GPR4,ITGB3
7.73e-05	GO:0046649	BP	lymphocyte activation	WAS,SLC11A1,PAG1,TGFB1,IL18R1,NCKAP1L,RUNX2,DLL4,DOCK2,HAVCR2,LCP1,MERTK,VSIG4,FCER1G,GPR183,BCL2,CLEC7A,HLA-DRB1,MAFB,AIF1
8.03e-05	GO:0060548	BP	negative regulation of cell death	PLAUR,TNFRSF1B,TEAD2,MMP9,HCK,CXCL12,MDK,TNFSF10,NCKAP1L,SNAI1,IL1B,KDR,RAMP2,SERPINF1,NES,HEY2,PIM1,MERTK,FCER1G,ITGA5,NPAS2,CHST11,BCL2,SCG2,CD34,CSF1R,C5AR1,AIF1,NAIP,CLEC5A
8.03e-05	GO:0044706	BP	multi-multicellular organism process	ANGPT2,MMP9,TGFB1,NAMPT,SPP1,PGF,IL1B,RAMP2,ETS1,HAVCR2,AVPR1A,BCL2,HSD11B2
8.07e-05	GO:0071346	BP	cellular response to interferon-gamma	HCK,FCGR1A,CCL11,HLA-DRB1,AIF1,IFI30,HLA-B,CCL4,CCL4L2,CCL3L3
8.07e-05	GO:0005515	MF	protein binding	FMO1,PLAUR,TYROBP,ALOX5,WAS,SLC11A1,TNFRSF1B,TNC,LCP2,ROS1,PTPRN,GUCY1B3,TIE1,NOTCH3,TEAD2,PAG1,COL5A3,PILRA,SNX10,HSD17B14,NID2,RGS1,ANGPT2,TREM2,TSPAN15,GGT1,MMP9,HCK,SRPX2,FLT1,CD37,OLFM2,TGFB1,NAMPT,PCOLCE,OGN,ECM2,DNM1,CXCL12,WSB1,MDK,VWF,LAMA4,HBEGF,IL18R1,KYNU,NCF2,SPP1,PGF,PLEKHG1,TNFSF10,CXCR4,PLAU,NCKAP1L,PDE1B,PREX1,SNAI1,TREM1,RUNX2,IL1B,CD93,KDR,DOCK4,DLL4,PLVAP,LSP1,GMFG,THEMIS2,AOC…
8.49e-05	GO:1901701	BP	cellular response to oxygen-containing compound	TNFRSF1B,TNC,PTPRN,GUCY1B3,TEAD2,TREM2,MMP9,HCK,AQP9,TGFB1,SPP1,IL1B,PTPRE,SERPINF1,ETS1,HAVCR2,PIM1,COL6A1,AGTR1,CXCL16,ABCA1,AVPR1A,DDIT4,PTGDR,CXCL8,CD14,CLEC7A,EIF4EBP1,HLA-DRB1,MAP3K5,AIF1
8.52e-05	GO:0009617	BP	response to bacterium	FMO1,TREM1,CXCL16,ALPL,CXCL5,PPBP,CXCL8,C5AR1
8.56e-05	GO:0004871	MF	signal transducer activity	TYROBP,ROS1,PAG1,FLT1,IL18R1,CXCR4,KDR,RAMP2,LYVE1,AGTR1,EDNRA,MERTK,FCER1G,CCR1,AVPR1A,GPR183,CD14,S1PR1,CLEC7A,GPR4,CSF1R,FPR3,HLA-DRB1,C5AR1,LILRB3,ITGB3
0.000103	GO:0007565	BP	female pregnancy	ANGPT2,MMP9,TGFB1,NAMPT,SPP1,PGF,IL1B,RAMP2,ETS1,HAVCR2,BCL2,HSD11B2
0.000112	GO:0001934	BP	positive regulation of protein phosphorylation	SLC11A1,LCP2,MMP9,FLT1,CXCR4,KDR,CCR1,GPR183,CCL11,CSF1R,C5AR1,AIF1,ITGB3,PECAM1,CCL3L3
0.000115	GO:0042310	BP	vasoconstriction	DOCK4,AGTR1,EDNRA,ARHGAP42,AVPR1A,APLN
0.000116	GO:0050679	BP	positive regulation of epithelial cell proliferation	PTPRN,LAMB1,TGFB1,CXCL12,PGF,KDR,SCG2,CCL11,C5AR1,ITGB3
0.000116	GO:0007160	BP	cell-matrix adhesion	COL5A3,NID2,PLAU,KDR,LYVE1,BCL2,CD34,APOD,ITGB3,PECAM1
0.000118	GO:0048247	BP	lymphocyte chemotaxis	CH25H,CXCL16,GPR183,CCL11,CCL4,CCL4L2,CCL3L3
0.00012	GO:0099600	MF	transmembrane receptor activity	ROS1,FLT1,IL18R1,CXCR4,KDR,RAMP2,LYVE1,AGTR1,EDNRA,MERTK,FCER1G,CCR1,AVPR1A,GPR183,CD14,S1PR1,GPR4,CSF1R,FPR3,HLA-DRB1,C5AR1,LILRB3
0.000121	GO:0002683	BP	negative regulation of immune system process	PAG1,TGFB1,TMEM176B,CXCL12,HAVCR2,MERTK,VSIG4,FCER1G,CD14,APOD,HLA-DRB1,MAFB,LILRB3,HLA-B,MILR1
0.000133	GO:0001503	BP	ossification	TNC,MMP9,TGFB1,SPP1,SNAI1,RUNX2,GPC3,ALPL,CCR1,CTHRC1,DCHS1,S1PR1,BCL2,CLEC5A
0.000137	GO:0051384	BP	response to glucocorticoid	TGFB1,MDK,SERPINF1,ALPL,AVPR1A,DDIT4,BCL2,HSD11B2,EIF4EBP1,AIF1
0.000147	GO:0050776	BP	regulation of immune response	TYROBP,WAS,SLC11A1,LCP2,PAG1,PILRA,TREM2,TGFB1,NCKAP1L,TREM1,THEMIS2,HAVCR2,FCGR1A,VSIG4,ELMO1,FCER1G,ITGAM,CD14,BCL2,CLEC7A,CD34,FPR3,HLA-DRB1,C5AR1,HLA-B
0.000152	GO:0050930	BP	induction of positive chemotaxis	CXCL12,PGF,CXCL8,SCG2
0.000152	GO:0012506	CC	vesicle membrane	TYROBP,WAS,SLC11A1,TNFRSF1B,PTPRN,PLAU,NCKAP1L,CD93,ITGAX,CD53,FCER1G,ITGAM,CD14,HLA-DRB1,C5AR1,LILRB3,CLEC5A,ITGB3
0.000157	GO:0042060	BP	wound healing	PLAUR,WAS,SLC11A1,TNC,LCP2,MCAM,TGFB1,VWF,HBEGF,PLAU,ETS1,MERTK,FCER1G,ITGA5,CD34,GPR4,APOD,ITGB3,PECAM1
0.000168	GO:0003158	BP	endothelium development	KDR,DLL4,HEY2,S1PR1,CD34,CDH5,PECAM1
0.000169	GO:0097756	BP	negative regulation of blood vessel diameter	DOCK4,AGTR1,EDNRA,ARHGAP42,AVPR1A,APLN
0.000176	GO:0002573	BP	myeloid leukocyte differentiation	TYROBP,SNX10,MMP9,TGFB1,GPC3,CCR1,GPR183,CSF1R,MAFB,LILRB3
0.000178	GO:0008528	MF	G-protein coupled peptide receptor activity	CXCR4,RAMP2,AGTR1,EDNRA,CCR1,AVPR1A,FPR3
0.000181	GO:0006810	BP	transport	TYROBP,WAS,SLC11A1,TNFRSF1B,LCP2,ROS1,PTPRN,SNX10,TREM2,MMP9,CRISPLD2,AQP9,OLFM2,TGFB1,DNM1,CXCL12,VWF,SLC16A10,IL18R1,NCF2,SPP1,PLAU,NCKAP1L,TREM1,CD93,APOC1,GMFG,RAMP2,LYVE1,DOCK2,HAVCR2,LCP1,SYTL2,ITGAX,TTYH2,CD53,AGTR1,GPC3,FCGR1A,EDNRA,MERTK,ELMO1,FCER1G,CLIC6,CXCL16,LAPTM5,ADAMTS9,PPBP,CCR1,ABCA1,AVPR1A,CXCL8,ITGAM,FABP4,CD14,NETO2,APLN,BCL2,SCG2,CLEC7A,CD34,CSF1R,APOD,HLA-DRB1,SULF2,C5AR1,…
0.000183	GO:0031100	BP	animal organ regeneration	ANGPT2,TGFB1,CXCL12,PGF,LCP1,SULF2,C5AR1
0.000185	GO:0001653	MF	peptide receptor activity	CXCR4,RAMP2,AGTR1,EDNRA,CCR1,AVPR1A,FPR3
0.000186	GO:0010518	BP	positive regulation of phospholipase activity	FLT1,AGTR1,EDNRA,AVPR1A,C5AR1
0.000203	GO:0035296	BP	regulation of tube diameter	DOCK4,AGTR1,EDNRA,GUCY1A3,ARHGAP42,AVPR1A,APLN
0.000203	GO:0097746	BP	regulation of blood vessel diameter	DOCK4,AGTR1,EDNRA,GUCY1A3,ARHGAP42,AVPR1A,APLN
0.000204	GO:0044420	CC	extracellular matrix component	TNC,COL5A3,NID2,LAMB1,LAMA4,SERPINF1,HMCN1,COL14A1
0.00022	GO:0048754	BP	branching morphogenesis of an epithelial tube	TNC,TGFB1,PGF,DLL4,GPC3,EDNRA,DCHS1,BCL2,CCL11
0.000225	GO:0010631	BP	epithelial cell migration	ANGPT2,MMP9,SRPX2,TGFB1,HBEGF,KDR,DLL4,SERPINF1,ETS1,SCG2,ITGB3,PECAM1
0.000231	GO:0098805	CC	whole membrane	TYROBP,SLC11A1,TNFRSF1B,LCP2,PTPRN,PAG1,SNX10,TSPAN15,HBEGF,PLAU,NCKAP1L,CD93,KDR,PLVAP,RAMP2,ENPEP,ITGAX,CD53,FCGR1A,FCER1G,LAPTM5,ABCA1,ITGAM,CD14,S1PR1,BCL2,HLA-DRB1,C5AR1,LILRB3,HLA-B,CLEC5A,ITGB3,PECAM1
0.000233	GO:0050766	BP	positive regulation of phagocytosis	SLC11A1,NCKAP1L,DOCK2,MERTK,FCER1G
0.000239	GO:0030100	BP	regulation of endocytosis	SLC11A1,NCKAP1L,APOC1,DOCK2,GPC3,MERTK,FCER1G,CD14,APLN
0.000239	GO:0098552	CC	side of membrane	MCAM,RGS1,HCK,CXCL12,ENPEP,IL2RG,FCER1G,ITGA5,CCR1,ABCA1,ITGAM,CD14,S1PR1,CD34,CDH5,HLA-DRB1,MAP3K5,HLA-B,PECAM1
0.000249	GO:0090132	BP	epithelium migration	ANGPT2,MMP9,SRPX2,TGFB1,HBEGF,KDR,DLL4,SERPINF1,ETS1,SCG2,ITGB3,PECAM1
0.00025	GO:0043542	BP	endothelial cell migration	ANGPT2,SRPX2,TGFB1,KDR,DLL4,SERPINF1,ETS1,SCG2,ITGB3,PECAM1
0.000264	GO:0043066	BP	negative regulation of apoptotic process	PLAUR,TNFRSF1B,MMP9,HCK,CXCL12,MDK,TNFSF10,NCKAP1L,SNAI1,IL1B,KDR,RAMP2,NES,HEY2,PIM1,MERTK,FCER1G,ITGA5,CHST11,BCL2,SCG2,CSF1R,C5AR1,AIF1,NAIP,CLEC5A
0.000273	GO:0051336	BP	regulation of hydrolase activity	PLAUR,TNFRSF1B,RGS1,MMP9,FLT1,PCOLCE,HBEGF,PLEKHG1,TNFSF10,NCKAP1L,DOCK4,APOC1,SERPINF1,DOCK2,SPOCD1,SYTL2,AGTR1,GPC3,EDNRA,ELMO1,COL6A3,ARHGAP42,AVPR1A,S1PR1,CCL11,ADAP2,IL3RA,C5AR1,CSF2RA,NAIP,CCL4,CCL4L2,CCL3L3
0.000276	GO:0030054	CC	cell junction	TNC,LCP2,PTPRN,MCAM,SRPX2,FLT1,OLFM2,CXCR4,PLAU,KDR,DSC2,LCP1,CD53,HMCN1,ESAM,PLXDC1,CADM3,CDH5,IFI30,ITGB3
0.000279	GO:0010863	BP	positive regulation of phospholipase C activity	FLT1,EDNRA,AVPR1A,C5AR1
0.000283	GO:0050880	BP	regulation of blood vessel size	DOCK4,AGTR1,EDNRA,GUCY1A3,ARHGAP42,AVPR1A,APLN
0.00029	GO:0031960	BP	response to corticosteroid	TGFB1,MDK,SERPINF1,ALPL,AVPR1A,DDIT4,BCL2,HSD11B2,EIF4EBP1,AIF1
0.000294	GO:0035150	BP	regulation of tube size	DOCK4,AGTR1,EDNRA,GUCY1A3,ARHGAP42,AVPR1A,APLN
0.000298	GO:0033280	BP	response to vitamin D	TNC,TGFB1,SPP1,PIM1,ALPL
0.000305	GO:0090130	BP	tissue migration	ANGPT2,MMP9,SRPX2,TGFB1,HBEGF,KDR,DLL4,SERPINF1,ETS1,SCG2,ITGB3,PECAM1
0.000319	GO:0004714	MF	transmembrane receptor protein tyrosine kinase activity	ROS1,TIE1,FLT1,KDR,EPHB2,MERTK,CSF1R
0.000321	GO:0061314	BP	Notch signaling involved in heart development	SNAI1,DLL4,HEY2
0.000329	GO:0043069	BP	negative regulation of programmed cell death	PLAUR,TNFRSF1B,MMP9,HCK,CXCL12,MDK,TNFSF10,NCKAP1L,SNAI1,IL1B,KDR,RAMP2,NES,HEY2,PIM1,MERTK,FCER1G,ITGA5,CHST11,BCL2,SCG2,CSF1R,C5AR1,AIF1,NAIP,CLEC5A
0.000329	GO:0010647	BP	positive regulation of cell communication	PAG1,MMP9,FLT1,IL18R1,TNFSF10,CXCR4,KDR,GPC3,CCR1,ESM1,GPR183,CD14,APLN,CCL11,CSF1R,C5AR1,ITGB3,PECAM1,CCL3L3
0.000331	GO:0030659	CC	cytoplasmic vesicle membrane	TYROBP,SLC11A1,TNFRSF1B,PTPRN,HBEGF,PLAU,NCKAP1L,CD93,ITGAX,CD53,FCGR1A,FCER1G,ITGAM,CD14,HLA-DRB1,C5AR1,LILRB3,HLA-B,CLEC5A,ITGB3
0.000332	GO:0051049	BP	regulation of transport	SLC11A1,ROS1,MMP9,TGFB1,DNM1,CXCL12,IL18R1,SPP1,NCKAP1L,APOC1,DOCK2,HAVCR2,LCP1,SYTL2,ITGAX,AGTR1,GPC3,MERTK,FCER1G,CLIC6,CCR1,ABCA1,AVPR1A,CD14,NETO2,APLN,BCL2,CD34,CSF1R,APOD,HLA-DRB1,SULF2,CLEC5A,ITGB3,CCL4
0.000332	GO:2001214	BP	positive regulation of vasculogenesis	KDR,RAMP2,CD34
0.000333	GO:1900274	BP	regulation of phospholipase C activity	FLT1,EDNRA,AVPR1A,C5AR1
0.000333	GO:0051234	BP	establishment of localization	TYROBP,WAS,SLC11A1,TNFRSF1B,LCP2,ROS1,PTPRN,SNX10,TREM2,MMP9,CRISPLD2,AQP9,OLFM2,TGFB1,DNM1,CXCL12,VWF,SLC16A10,IL18R1,NCF2,SPP1,PLAU,NCKAP1L,TREM1,CD93,APOC1,GMFG,RAMP2,LYVE1,DOCK2,HAVCR2,LCP1,SYTL2,ITGAX,TTYH2,CD53,AGTR1,GPC3,FCGR1A,EDNRA,MERTK,ELMO1,FCER1G,CLIC6,CXCL16,LAPTM5,ADAMTS9,PPBP,CCR1,ABCA1,AVPR1A,CXCL8,ITGAM,FABP4,CD14,NETO2,APLN,BCL2,SCG2,CLEC7A,CD34,CSF1R,APOD,HLA-DRB1,SULF2,C5AR1,…
0.000341	GO:0023056	BP	positive regulation of signaling	PAG1,MMP9,FLT1,IL18R1,TNFSF10,CXCR4,KDR,GPC3,CCR1,ESM1,GPR183,CD14,APLN,CCL11,CSF1R,C5AR1,ITGB3,PECAM1,CCL3L3
0.000358	GO:0009967	BP	positive regulation of signal transduction	PAG1,MMP9,FLT1,IL18R1,TNFSF10,CXCR4,KDR,GPC3,CCR1,ESM1,GPR183,CD14,CCL11,CSF1R,C5AR1,ITGB3,PECAM1,CCL3L3
0.00036	GO:0034330	BP	cell junction organization	TGFB1,SNAI1,KDR,RAMP2,ITGA5,CADM3,BCL2,CDH5,CSF1R,APOD,ITGB3
0.000373	GO:0048678	BP	response to axon injury	TNC,SPP1,APOD,AIF1
0.000374	GO:0043085	BP	positive regulation of catalytic activity	SLC11A1,LCP2,FLT1,NCF2,PLEKHG1,TNFSF10,CXCR4,NCKAP1L,DOCK4,APOC1,GMFG,ALOX5AP,DOCK2,AGTR1,EDNRA,ELMO1,ARHGAP42,AVPR1A,S1PR1,CCL11,CSF1R,ADAP2,C5AR1,ITGB3,CCL4,CCL3L3
0.00038	GO:0060191	BP	regulation of lipase activity	FLT1,APOC1,AGTR1,EDNRA,AVPR1A,C5AR1
0.000394	GO:0042325	BP	regulation of phosphorylation	SLC11A1,LCP2,MMP9,SRPX2,FLT1,CXCR4,KDR,GMFG,CCR1,GPR183,APLN,CCL11,CSF1R,C5AR1,AIF1,ITGB3,PECAM1,CCL3L3
0.000394	GO:0051130	BP	positive regulation of cellular component organization	SLC11A1,MMP9,SRPX2,TNFSF10,KDR,GMFG,ITGAX,CD53,GPC3,MERTK,APLN,CCL11,MMP1
0.000402	GO:0010517	BP	regulation of phospholipase activity	FLT1,AGTR1,EDNRA,AVPR1A,C5AR1
0.000412	GO:0050790	BP	regulation of catalytic activity	PLAUR,WAS,SLC11A1,TNFRSF1B,LCP2,RGS1,MMP9,FLT1,TGFB1,PCOLCE,HBEGF,NCF2,PLEKHG1,TNFSF10,CXCR4,NCKAP1L,DOCK4,APOC1,GMFG,AOC3,SERPINF1,ALOX5AP,EPHB2,DOCK2,SPOCD1,SYTL2,AGTR1,GPC3,EDNRA,ELMO1,COL6A3,ARHGAP42,AVPR1A,FABP4,S1PR1,BCL2,CCL11,CSF1R,ADAP2,IL3RA,MKL2,C5AR1,CSF2RA,NAIP,ITGB3,CCL4,CCL4L2,CCL3L3
0.000425	GO:0045986	BP	negative regulation of smooth muscle contraction	DOCK4,GUCY1A3,ARHGAP42
0.000432	GO:0019229	BP	regulation of vasoconstriction	DOCK4,AGTR1,ARHGAP42,AVPR1A,APLN
0.000443	GO:0030949	BP	positive regulation of vascular endothelial growth factor receptor signaling pathway	FLT1,IL1B,ITGA5,ITGB3
0.000443	GO:0004713	MF	protein tyrosine kinase activity	ROS1,TIE1,HCK,FLT1,HBEGF,KDR,EPHB2,MERTK,CSF1R,IL3RA,CSF2RA
0.000447	GO:0042592	BP	homeostatic process	SLC11A1,PTPRN,AQP9,TGFB1,CXCL12,NCF2,SPP1,CXCR4,NCKAP1L,KDR,SERPINF1,AGTR1,EDNRA,MERTK,FCER1G,CCR1,ABCA1,AVPR1A,GPR183,FABP4,S1PR1,APLN,BCL2,CCL11,CD34,GPR4,CSF1R,FPR3,HLA-DRB1,C5AR1,MAFB,ITGB3
0.000449	GO:0101002	CC	ficolin-1-rich granule	SLC11A1,MMP9,CRISPLD2,NCKAP1L,CD93,GMFG,ITGAX,FCER1G
0.000456	GO:0001935	BP	endothelial cell proliferation	CXCL12,PGF,KDR,DLL4,SCG2,CCL11,CD34,ITGB3
0.00047	GO:0044243	BP	multicellular organismal catabolic process	COL5A3,MMP9,ENPEP,COL6A1,COL6A2,COL6A3,MMP1
0.000491	GO:0002040	BP	sprouting angiogenesis	SRPX2,PGF,KDR,DLL4,RAMP2,ITGA5,ESM1
0.000492	GO:0060193	BP	positive regulation of lipase activity	FLT1,AGTR1,EDNRA,AVPR1A,C5AR1
0.000495	GO:0030155	BP	regulation of cell adhesion	TNC,PAG1,ANGPT2,TGFB1,CXCL12,LAMA4,PLAU,NCKAP1L,KDR,HAVCR2,VSIG4,ITGA5,CXCL8,S1PR1,BCL2,APOD,HLA-DRB1,AIF1
0.000495	GO:0018108	BP	peptidyl-tyrosine phosphorylation	ROS1,TIE1,TREM2,HCK,FLT1,TGFB1,HBEGF,KDR,EPHB2,MERTK,ITGA5,CSF1R,IL3RA,CSF2RA,ITGB3,PECAM1
0.000512	GO:0071675	BP	regulation of mononuclear cell migration	TGFB1,CXCL12,CCR1,C5AR1,AIF1
0.000513	GO:0010632	BP	regulation of epithelial cell migration	ANGPT2,MMP9,SRPX2,TGFB1,HBEGF,KDR,DLL4,SERPINF1,ETS1,ITGB3
0.000521	GO:0018212	BP	peptidyl-tyrosine modification	ROS1,TIE1,TREM2,HCK,FLT1,TGFB1,HBEGF,KDR,EPHB2,MERTK,ITGA5,CSF1R,IL3RA,CSF2RA,ITGB3,PECAM1
0.00054	GO:0072503	BP	cellular divalent inorganic cation homeostasis	SLC11A1,TGFB1,CXCL12,CXCR4,AGTR1,EDNRA,CCR1,AVPR1A,S1PR1,BCL2,CCL11,GPR4,FPR3,C5AR1
0.000542	GO:0030217	BP	T cell differentiation	TGFB1,IL18R1,NCKAP1L,RUNX2,DLL4,DOCK2,FCER1G,GPR183,BCL2,MAFB
0.000552	GO:0051128	BP	regulation of cellular component organization	SLC11A1,MMP9,SRPX2,SPP1,TNFSF10,SNAI1,KDR,GMFG,ITGAX,CD53,GPC3,MERTK,CXCL16,ESM1,APLN,CCL11,CSF1R,APOD,MMP1
0.000552	GO:0009887	BP	animal organ morphogenesis	TNC,TEAD2,LAMB1,TGFB1,TMEM176B,PGF,SNAI1,RUNX2,DLL4,EPHB2,HEY2,PIM1,ITGAX,GPC3,ALPL,HEYL,CTHRC1,DCHS1,S1PR1,CHST11,BCL2,CCL11,CD34,CSF1R,SULF2,MAFB
0.000552	GO:0048729	BP	tissue morphogenesis	TNC,TGFB1,HBEGF,PGF,SNAI1,DLL4,HEY2,GPC3,EDNRA,ITGA5,HEYL,CTHRC1,DCHS1,S1PR1,BCL2,CCL11,CSF1R,ITGB3
0.000552	GO:0009968	BP	negative regulation of signal transduction	PLAUR,RGS1,MMP9,TGFB1,DNM1,CXCL12,HBEGF,TNFSF10,PREX1,SNAI1,RUNX2,IL1B,DLL4,PTPRE,EPHB2,HEY2,GPC3,APCDD1,HEYL,CTHRC1,ARHGAP42,DDIT4,CXCL8,CD14,CHST11,APLN,MCC,BCL2,SCG2,TNFAIP8L1,APOD,SULF2
0.000604	GO:0007204	BP	positive regulation of cytosolic calcium ion concentration	CXCR4,AGTR1,EDNRA,CCR1,AVPR1A,S1PR1,GPR4,FPR3,C5AR1
0.000631	GO:1904694	BP	negative regulation of vascular smooth muscle contraction	DOCK4,ARHGAP42
0.000641	GO:0048660	BP	regulation of smooth muscle cell proliferation	NOTCH3,MMP9,NAMPT,OGN,HBEGF,S1PR1,APOD,MAP3K5,AIF1
0.000644	GO:0071219	BP	cellular response to molecule of bacterial origin	TNFRSF1B,TREM2,HCK,TGFB1,IL1B,HAVCR2,CXCL16,ABCA1,CXCL8,CD14
0.000654	GO:0090066	BP	regulation of anatomical structure size	WAS,CXCL12,SPP1,NCKAP1L,DOCK4,GMFG,AGTR1,EDNRA,GUCY1A3,ARHGAP42,AVPR1A,PTGDR,APLN,CCL11
0.000658	GO:0022617	BP	extracellular matrix disassembly	MMP9,SPP1,LCP1,ADAMTS4,MMP1
0.000658	GO:0008074	CC	guanylate cyclase complex, soluble	GUCY1B3,GUCY1A3
0.000658	GO:0004383	MF	guanylate cyclase activity	GUCY1B3,GUCY1A3
0.000666	GO:0050840	MF	extracellular matrix binding	SPP1,SPARCL1,OLFML2B
0.000677	GO:2000351	BP	regulation of endothelial cell apoptotic process	KDR,RAMP2,SCG2,ECSCR
0.00068	GO:0051047	BP	positive regulation of secretion	TGFB1,CXCL12,SPP1,HAVCR2,SYTL2,FCER1G,AVPR1A,CD14,APLN,CD34,CSF1R,HLA-DRB1,CLEC5A
0.000693	GO:0033002	BP	muscle cell proliferation	NOTCH3,MMP9,NAMPT,OGN,HBEGF,HEY2,PIM1,S1PR1,APOD,MAP3K5,AIF1
0.000697	GO:0101003	CC	ficolin-1-rich granule membrane	SLC11A1,NCKAP1L,CD93,ITGAX,FCER1G
0.000716	GO:2000249	BP	regulation of actin cytoskeleton reorganization	HCK,TGFB1,GMFG,F11R,CSF1R
0.000733	GO:0035579	CC	specific granule membrane	PLAUR,TNFRSF1B,PLAU,CD93,CD53,ITGAM,CLEC5A
0.000737	GO:0048659	BP	smooth muscle cell proliferation	NOTCH3,MMP9,NAMPT,OGN,HBEGF,S1PR1,APOD,MAP3K5,AIF1
0.000737	GO:0071677	BP	positive regulation of mononuclear cell migration	TGFB1,CXCL12,CCR1,AIF1
0.00074	GO:0001666	BP	response to hypoxia	ANGPT2,TGFB1,CXCL12,PGF,CXCR4,PLAU,RAMP2,ETS1,EDNRA,DDIT4,BCL2,CD34,HSD11B2,EIF4EBP1
0.000743	GO:0007186	BP	G-protein coupled receptor signaling pathway	EDNRA,CXCL5,PPBP,CXCL8,APLN,CCL11,FPR3
0.000768	GO:0065009	BP	regulation of molecular function	WAS,SLC11A1,TNFRSF1B,LCP2,RGS1,MMP9,FLT1,TGFB1,PCOLCE,HBEGF,NCF2,PLEKHG1,TNFSF10,CXCR4,PLAU,NCKAP1L,DOCK4,APOC1,GMFG,AOC3,SERPINF1,ALOX5AP,EPHB2,DOCK2,SPOCD1,HAVCR2,HEY2,PIM1,SYTL2,AGTR1,GPC3,EDNRA,ELMO1,COL6A3,HEYL,CTHRC1,ARHGAP42,AVPR1A,FABP4,S1PR1,NETO2,BCL2,CCL11,CSF1R,ADAP2,IL3RA,MKL2,C5AR1,CSF2RA,ITGB3,CCL4,CCL4L2,CCL3L3
0.000773	GO:0045124	BP	regulation of bone resorption	SPP1,S1PR1,CSF1R,ITGB3
0.000775	GO:0072507	BP	divalent inorganic cation homeostasis	SLC11A1,TGFB1,CXCL12,CXCR4,AGTR1,EDNRA,CCR1,AVPR1A,S1PR1,BCL2,CCL11,GPR4,FPR3,C5AR1
0.000794	GO:0048771	BP	tissue remodeling	SPP1,DLL4,MERTK,CTHRC1,S1PR1,CSF1R,ITGB3
0.0008	GO:0044433	CC	cytoplasmic vesicle part	TYROBP,SLC11A1,TNFRSF1B,PTPRN,SNX10,TSPAN15,MMP9,CRISPLD2,TGFB1,VWF,HBEGF,PLAU,NCKAP1L,CD93,GMFG,DOCK2,ITGAX,CD53,FCGR1A,FCER1G,PPBP,ITGAM,CD14,HLA-DRB1,C5AR1,LILRB3,HLA-B,CLEC5A,ITGB3
0.000804	GO:0061138	BP	morphogenesis of a branching epithelium	TNC,TGFB1,PGF,DLL4,GPC3,EDNRA,DCHS1,BCL2,CCL11
0.000815	GO:0019442	BP	tryptophan catabolic process to acetyl-CoA	KYNU,TDO2
0.000873	GO:0001570	BP	vasculogenesis	TIE1,TEAD2,TGFB1,KDR,RAMP2,HEY2,CD34
0.000879	GO:0048661	BP	positive regulation of smooth muscle cell proliferation	NOTCH3,MMP9,NAMPT,HBEGF,S1PR1,MAP3K5,AIF1
0.000915	GO:0036293	BP	response to decreased oxygen levels	ANGPT2,TGFB1,CXCL12,PGF,CXCR4,PLAU,RAMP2,ETS1,EDNRA,DDIT4,BCL2,CD34,HSD11B2,EIF4EBP1
0.000933	GO:0044093	BP	positive regulation of molecular function	SLC11A1,LCP2,MMP9,FLT1,NCF2,PLEKHG1,TNFSF10,CXCR4,NCKAP1L,DOCK4,APOC1,GMFG,ALOX5AP,DOCK2,AGTR1,EDNRA,ELMO1,CTHRC1,ARHGAP42,AVPR1A,S1PR1,CCL11,CSF1R,ADAP2,C5AR1,ITGB3,CCL4,CCL3L3
0.000947	GO:0001817	BP	regulation of cytokine production	SLC11A1,TGFB1,IL18R1,NCKAP1L,HAVCR2,MERTK,VSIG4,FCER1G,CD14,CD34,CSF1R,APOD,HLA-DRB1,SULF2,C5AR1,HLA-B,CLEC5A
0.000948	GO:0002253	BP	activation of immune response	WAS,LCP2,PAG1,NCKAP1L,THEMIS2,HAVCR2,FCGR1A,VSIG4,ELMO1,FCER1G,ITGAM,CD14,BCL2,CLEC7A,FPR3,HLA-DRB1,C5AR1
0.000957	GO:0097755	BP	positive regulation of blood vessel diameter	DOCK4,GUCY1A3,ARHGAP42,APLN
0.000962	GO:0002757	BP	immune response-activating signal transduction	WAS,LCP2,PAG1,NCKAP1L,THEMIS2,HAVCR2,FCGR1A,ELMO1,FCER1G,ITGAM,CD14,BCL2,CLEC7A,FPR3,HLA-DRB1,C5AR1
0.000962	GO:0010594	BP	regulation of endothelial cell migration	ANGPT2,SRPX2,TGFB1,KDR,DLL4,SERPINF1,ETS1,ITGB3
0.000963	GO:0051247	BP	positive regulation of protein metabolic process	SLC11A1,LCP2,MMP9,FLT1,TNFSF10,CXCR4,KDR,GPC3,CCR1,GPR183,CCL11,CSF1R,C5AR1,AIF1,ECSCR,ITGB3,PECAM1,CCL3L3
0.000969	GO:0014829	BP	vascular smooth muscle contraction	DOCK4,EDNRA,ARHGAP42
0.00097	GO:0001932	BP	regulation of protein phosphorylation	PLAUR,SLC11A1,LCP2,ROS1,TREM2,MMP9,FLT1,TGFB1,HBEGF,CXCR4,NCKAP1L,KDR,GMFG,EPHB2,HAVCR2,INHBE,ITGA5,CCR1,DDIT4,GPR183,FABP4,BCL2,CCL11,CSF1R,C5AR1,AIF1,ITGB3,PECAM1,CCL4,CCL4L2,CCL3L3
0.000973	GO:0001847	MF	opsonin receptor activity	CD14,C5AR1
0.001	GO:0046849	BP	bone remodeling	TGFB1,SPP1,CTHRC1,S1PR1,CSF1R,ITGB3
0.00101	GO:0009975	MF	cyclase activity	GUCY1B3,GUCY1A3
0.00101	GO:0016849	MF	phosphorus-oxygen lyase activity	GUCY1B3,GUCY1A3
0.00102	GO:0050778	BP	positive regulation of immune response	WAS,SLC11A1,LCP2,PAG1,TGFB1,NCKAP1L,THEMIS2,HAVCR2,FCGR1A,VSIG4,ELMO1,FCER1G,ITGAM,CD14,BCL2,CLEC7A,FPR3,HLA-DRB1,C5AR1
0.00102	GO:0045216	BP	cell-cell junction organization	SNAI1,KDR,CADM3,CDH5,CSF1R,APOD
0.00102	GO:0072009	BP	nephron epithelium development	TGFB1,PGF,GPC3,HEYL,DCHS1,BCL2,CD34
0.00102	GO:0008083	MF	growth factor activity	TGFB1,OGN,CXCL12,MDK,HBEGF,PGF,GMFG,INHBE,PPBP
0.00103	GO:0072577	BP	endothelial cell apoptotic process	KDR,RAMP2,SCG2,ECSCR
0.00103	GO:0050663	BP	cytokine secretion	LCP2,TREM1,HAVCR2,ABCA1,CD14,CD34,CSF1R,HLA-DRB1,CLEC5A
0.00105	GO:0010648	BP	negative regulation of cell communication	PLAUR,RGS1,MMP9,TGFB1,DNM1,CXCL12,HBEGF,TNFSF10,PREX1,SNAI1,RUNX2,IL1B,DLL4,PTPRE,EPHB2,HEY2,GPC3,APCDD1,HEYL,CTHRC1,ARHGAP42,AVPR1A,DDIT4,CXCL8,CD14,CHST11,APLN,MCC,BCL2,SCG2,TNFAIP8L1,APOD,SULF2
0.00106	GO:0006874	BP	cellular calcium ion homeostasis	TGFB1,CXCL12,CXCR4,AGTR1,EDNRA,CCR1,AVPR1A,S1PR1,BCL2,CCL11,GPR4,FPR3,C5AR1
0.00107	GO:0001936	BP	regulation of endothelial cell proliferation	CXCL12,PGF,KDR,DLL4,SCG2,CCL11,ITGB3
0.00108	GO:0007263	BP	nitric oxide mediated signal transduction	GUCY1B3,GUCY1A3
0.0011	GO:0001938	BP	positive regulation of endothelial cell proliferation	CXCL12,PGF,KDR,SCG2,CCL11,ITGB3
0.0011	GO:0023057	BP	negative regulation of signaling	PLAUR,RGS1,MMP9,TGFB1,DNM1,CXCL12,HBEGF,TNFSF10,PREX1,SNAI1,RUNX2,IL1B,DLL4,PTPRE,EPHB2,HEY2,GPC3,APCDD1,HEYL,CTHRC1,ARHGAP42,AVPR1A,DDIT4,CXCL8,CD14,CHST11,APLN,MCC,BCL2,SCG2,TNFAIP8L1,APOD,SULF2
0.0011	GO:0032403	MF	protein complex binding	COL5A3,NID2,MMP9,PCOLCE,DNM1,VWF,NCKAP1L,KDR,GMFG,DOCK2,LCP1,FCGR1A,SPARCL1,FCER1G,ITGA5,ESM1,COL14A1,HLA-DRB1,AIF1
0.00112	GO:0032844	BP	regulation of homeostatic process	TGFB1,SPP1,NCKAP1L,KDR,AGTR1,FCER1G,AVPR1A,S1PR1,APLN,BCL2,CSF1R,HLA-DRB1,MAFB,ITGB3
0.00112	GO:0019199	MF	transmembrane receptor protein kinase activity	ROS1,TIE1,FLT1,KDR,EPHB2,MERTK,CSF1R
0.00116	GO:0050886	BP	endocrine process	IL1B,ENPEP,AGTR1,AVPR1A,APLN,HSD11B2,MME
0.00118	GO:0005021	MF	vascular endothelial growth factor-activated receptor activity	FLT1,KDR
0.00119	GO:0019956	MF	chemokine binding	CXCR4,CCR1,ITGB3
0.00121	GO:0051480	BP	regulation of cytosolic calcium ion concentration	CXCR4,AGTR1,EDNRA,CCR1,AVPR1A,S1PR1,GPR4,FPR3,C5AR1
0.00121	GO:0031401	BP	positive regulation of protein modification process	SLC11A1,LCP2,MMP9,FLT1,CXCR4,KDR,CCR1,GPR183,CCL11,CSF1R,C5AR1,AIF1,ITGB3,PECAM1,CCL3L3
0.00124	GO:0052652	BP	cyclic purine nucleotide metabolic process	GUCY1B3,EDNRA,GUCY1A3
0.00124	GO:0001763	BP	morphogenesis of a branching structure	TNC,TGFB1,PGF,DLL4,GPC3,EDNRA,DCHS1,BCL2,CCL11
0.00126	GO:0009190	BP	cyclic nucleotide biosynthetic process	GUCY1B3,EDNRA,GUCY1A3
0.00127	GO:0004875	MF	complement receptor activity	FPR3,C5AR1
0.00128	GO:0002429	BP	immune response-activating cell surface receptor signaling pathway	WAS,LCP2,PAG1,NCKAP1L,THEMIS2,FCGR1A,ELMO1,FCER1G,BCL2,CLEC7A,FPR3,HLA-DRB1,C5AR1
0.00132	GO:0055074	BP	calcium ion homeostasis	TGFB1,CXCL12,CXCR4,AGTR1,EDNRA,CCR1,AVPR1A,S1PR1,BCL2,CCL11,GPR4,FPR3,C5AR1
0.00132	GO:0045932	BP	negative regulation of muscle contraction	DOCK4,GUCY1A3,ARHGAP42
0.00133	GO:1902533	BP	positive regulation of intracellular signal transduction	FLT1,IL18R1,TNFSF10,CXCR4,KDR,CCR1,GPR183,CD14,CCL11,CSF1R,C5AR1,PECAM1,CCL3L3
0.00133	GO:2000097	BP	regulation of smooth muscle cell-matrix adhesion	PLAU,APOD
0.00139	GO:0001990	BP	regulation of systemic arterial blood pressure by hormone	ENPEP,AGTR1,AVPR1A,HSD11B2,MME
0.0014	GO:0051345	BP	positive regulation of hydrolase activity	RGS1,FLT1,PCOLCE,HBEGF,PLEKHG1,TNFSF10,NCKAP1L,PREX1,DOCK4,DOCK2,AGTR1,IL2RG,EDNRA,ELMO1,F11R,ARHGAP42,AVPR1A,S1PR1,CCL11,ADAP2,IL3RA,C5AR1,MAP3K5,CSF2RA,CCL4,CCL4L2,CCL3L3
0.00141	GO:0061311	BP	cell surface receptor signaling pathway involved in heart development	TGFB1,SNAI1,DLL4,HEY2
0.00142	GO:0050928	BP	negative regulation of positive chemotaxis	ANGPT2
0.00142	GO:0071216	BP	cellular response to biotic stimulus	TNFRSF1B,TREM2,HCK,TGFB1,IL1B,HAVCR2,CXCL16,ABCA1,CXCL8,CD14
0.00142	GO:0005153	MF	interleukin-8 receptor binding	CXCL8
0.00146	GO:0032270	BP	positive regulation of cellular protein metabolic process	SLC11A1,LCP2,MMP9,FLT1,TNFSF10,CXCR4,KDR,CCR1,GPR183,CCL11,CSF1R,C5AR1,AIF1,ECSCR,ITGB3,PECAM1,CCL3L3
0.00146	GO:0001776	BP	leukocyte homeostasis	TGFB1,NCKAP1L,MERTK,FCER1G,GPR183,BCL2
0.00147	GO:0072012	BP	glomerulus vasculature development	NOTCH3,ANGPT2,CD34,GPR4
0.00149	GO:0002430	BP	complement receptor mediated signaling pathway	FPR3,C5AR1
0.00149	GO:0046850	BP	regulation of bone remodeling	SPP1,S1PR1,CSF1R,ITGB3
0.0015	GO:0002764	BP	immune response-regulating signaling pathway	WAS,LCP2,PAG1,NCKAP1L,THEMIS2,HAVCR2,FCGR1A,ELMO1,FCER1G,ITGAM,CD14,BCL2,CLEC7A,FPR3,HLA-DRB1,C5AR1
0.0015	GO:0035924	BP	cellular response to vascular endothelial growth factor stimulus	FLT1,KDR,DLL4,RAMP2
0.0015	GO:0008305	CC	integrin complex	ITGAX,ITGA5,ITGAM,ITGB3
0.0015	GO:0004051	MF	arachidonate 5-lipoxygenase activity	ALOX5,ALOX5AP
0.00154	GO:0019838	MF	growth factor binding	SRPX2,FLT1,KDR,ESM1,ITGB3
0.00156	GO:0070482	BP	response to oxygen levels	ANGPT2,TGFB1,CXCL12,PGF,CXCR4,PLAU,RAMP2,ETS1,EDNRA,DDIT4,BCL2,CD34,HSD11B2,EIF4EBP1
0.0016	GO:0005783	CC	endoplasmic reticulum	FMO1,PLAUR,TNC,MGAT4A,NOTCH3,COL5A3,SNX10,LAMB1,SCD,VWF,SPP1,KDR,APOC1,AOC3,ALOX5AP,RNF122,SLC37A2,CH25H,COL6A1,COL6A2,GPC3,SPARCL1,ITGA5,COL6A3,ADAMTS9,ABCA1,CYP2S1,BCL2,SCG2,MCTP1,HSD11B2,FIBIN,COL14A1,APOD,HLA-DRB1,SULF2,CES1,HLA-B,SPON1
0.00161	GO:0044259	BP	multicellular organismal macromolecule metabolic process	COL5A3,MMP9,TGFB1,ENPEP,COL6A1,COL6A2,COL6A3,MMP1
0.00163	GO:0030099	BP	myeloid cell differentiation	TYROBP,SNX10,MMP9,TGFB1,NCKAP1L,PDE1B,ETS1,GPC3,CCR1,GPR183,CSF1R,MAFB,LILRB3,CLEC5A
0.00164	GO:0007229	BP	integrin-mediated signaling pathway	TYROBP,ITGAX,FCER1G,ITGA5,ITGAM,ITGB3
0.00169	GO:0005172	MF	vascular endothelial growth factor receptor binding	PGF,ITGA5,ITGB3
0.00174	GO:0009893	BP	positive regulation of metabolic process	PLAUR,SLC11A1,TNFRSF1B,TNC,LCP2,PTPRN,NOTCH3,TEAD2,TREM2,MMP9,FLT1,TGFB1,NAMPT,PCOLCE,MDK,HBEGF,SPP1,TNFSF10,CXCR4,NCKAP1L,SNAI1,RUNX2,KDR,DLL4,APOC1,RAMP2,EPHB2,ETS1,HAVCR2,HEY2,INHBE,AGTR1,GPC3,EDNRA,ITGA5,CCR1,HEYL,GUCY1A3,ABCA1,AVPR1A,GPR183,S1PR1,APLN,BCL2,CCL11,CD34,CSF1R,MKL2,C5AR1,MAFB,AIF1,ECSCR,ITGB3,PECAM1,CCL4,CCL4L2,CCL3L3
0.00175	GO:0006796	BP	phosphate-containing compound metabolic process	FMO1,SLC11A1,LCP2,PTPRN,GUCY1B3,MMP9,SRPX2,FLT1,CXCR4,KDR,PLVAP,GMFG,EDNRA,MERTK,ALPL,CCR1,GUCY1A3,GPR183,APLN,SCG2,CCL11,CSF1R,C5AR1,AIF1,ITGB3,PECAM1,CCL3L3
0.00176	GO:0009719	BP	response to endogenous stimulus	TNC,PTPRN,TREM2,AQP9,TGFB1,CXCL12,MDK,SPP1,PGF,TNFSF10,RUNX2,DLL4,RAMP2,PTPRE,SERPINF1,COL6A1,AGTR1,GPC3,FCER1G,ALPL,HEYL,ABCA1,AVPR1A,DDIT4,PTGDR,CXCL8,CHST11,BCL2,HSD11B2,CDH5,EIF4EBP1,SULF2,AIF1
0.00178	GO:0002407	BP	dendritic cell chemotaxis	CXCR4,CCR1,GPR183
0.00179	GO:0000165	BP	MAPK cascade	ROS1,TREM2,FLT1,TGFB1,HBEGF,CXCR4,IL1B,KDR,PLVAP,EPHB2,HAVCR2,INHBE,IL2RG,CCR1,GPR183,SCG2,CCL11,CSF1R,IL3RA,C5AR1,MAP3K5,CSF2RA,CCL4,CCL4L2,CCL3L3
0.00179	GO:0046651	BP	lymphocyte proliferation	SLC11A1,TGFB1,NCKAP1L,DOCK2,HAVCR2,VSIG4,GPR183,BCL2,HLA-DRB1,AIF1
0.0018	GO:0030574	BP	collagen catabolic process	COL5A3,MMP9,COL6A1,COL6A2,COL6A3,MMP1
0.00186	GO:0060429	BP	epithelium development	TNC,ROS1,SNAI1,KDR,DLL4,DSC2,HEY2,GPC3,EDNRA,APCDD1,CTHRC1,DCHS1,S1PR1,CCL11,CD34,GPR4,CDH5,CSF1R,PECAM1
0.00188	GO:0042116	BP	macrophage activation	TYROBP,SLC11A1,CD93,AIF1
0.00188	GO:0032943	BP	mononuclear cell proliferation	SLC11A1,TGFB1,NCKAP1L,DOCK2,HAVCR2,VSIG4,GPR183,BCL2,HLA-DRB1,AIF1
0.00188	GO:0070848	BP	response to growth factor	TNFRSF1B,TNC,ANGPT2,FLT1,TGFB1,RUNX2,KDR,DLL4,RAMP2,GPC3,ITGA5,HEYL,DDIT4,CXCL8,CDH5,SULF2,ITGB3
0.00188	GO:0045595	BP	regulation of cell differentiation	TYROBP,NOTCH3,TEAD2,OLFM2,TGFB1,TMEM176B,CXCL12,SPP1,CXCR4,NCKAP1L,SNAI1,RUNX2,KDR,DLL4,RAMP2,SERPINF1,EPHB2,ETS1,HEY2,CD53,AGTR1,BCL6B,ADAMTS9,CCR1,HEYL,CTHRC1,ABCA1,GPR183,BCL2,CD34,CDH5,MAFB,LILRB3,HLA-B,ITGB3
0.00191	GO:0061437	BP	renal system vasculature development	NOTCH3,ANGPT2,CD34,GPR4
0.00191	GO:0061440	BP	kidney vasculature development	NOTCH3,ANGPT2,CD34,GPR4
0.00193	GO:0071222	BP	cellular response to lipopolysaccharide	TNFRSF1B,HCK,TGFB1,IL1B,HAVCR2,CXCL16,ABCA1,CXCL8,CD14
0.00194	GO:0043410	BP	positive regulation of MAPK cascade	FLT1,CXCR4,KDR,CCR1,CCL11,CSF1R,C5AR1,CCL3L3
0.00194	GO:0031103	BP	axon regeneration	TNC,SPP1,APOD
0.00194	GO:0042581	CC	specific granule	TNFRSF1B,PLAU,CD93,DOCK2,CD53,ITGAM,CLEC5A
0.002	GO:0006468	BP	protein phosphorylation	PLAUR,SLC11A1,LCP2,ROS1,TIE1,TREM2,MMP9,HCK,FLT1,TGFB1,HBEGF,CXCR4,NCKAP1L,PREX1,IL1B,KDR,PLVAP,GMFG,EPHB2,HAVCR2,PIM1,INHBE,IL2RG,MERTK,ITGA5,CCR1,DDIT4,GPR183,FABP4,BCL2,SCG2,CCL11,CSF1R,IL3RA,C5AR1,MAP3K5,CSF2RA,AIF1,ITGB3,PECAM1,CCL4,CCL4L2,CCL3L3
0.002	GO:0098636	CC	protein complex involved in cell adhesion	ITGAX,ITGA5,ITGAM,ITGB3
0.00204	GO:0032102	BP	negative regulation of response to external stimulus	PLAUR,TNFRSF1B,ANGPT2,SPP1,PLAU,SERPINF1,ETS1,HAVCR2,CD34,APOD,AIF1
0.00204	GO:0060562	BP	epithelial tube morphogenesis	TNC,TEAD2,TGFB1,PGF,DLL4,GPC3,EDNRA,CTHRC1,DCHS1,BCL2,CCL11,CSF1R
0.00204	GO:0030098	BP	lymphocyte differentiation	TGFB1,IL18R1,NCKAP1L,RUNX2,DLL4,DOCK2,MERTK,FCER1G,GPR183,BCL2,MAFB
0.00205	GO:0005488	MF	binding	FMO1,PLAUR,TYROBP,ALOX5,WAS,SLC11A1,TNFRSF1B,TNC,LCP2,ROS1,PTPRN,GUCY1B3,TIE1,MGAT4A,NOTCH3,TEAD2,PAG1,SLC1A3,COL5A3,PILRA,SNX10,HSD17B14,NID2,HEPH,RGS1,ANGPT2,TREM2,SCD,TSPAN15,GGT1,PLTP,MMP9,HCK,SRPX2,FLT1,CRISPLD2,CD37,OLFM2,TGFB1,NAMPT,PCOLCE,OGN,ECM2,DNM1,CXCL12,WSB1,MDK,VWF,LAMA4,HBEGF,ST8SIA4,IL18R1,KYNU,NCF2,SPP1,PGF,PLEKHG1,TNFSF10,CXCR4,PLAU,NCKAP1L,PDE1B,PREX1,SNAI1,TREM1,RUNX2,IL1B,CD…
0.00208	GO:0014012	BP	peripheral nervous system axon regeneration	TNC,APOD
0.0021	GO:0009187	BP	cyclic nucleotide metabolic process	GUCY1B3,EDNRA,GUCY1A3
0.0021	GO:0008285	BP	negative regulation of cell proliferation	TGFB1,OGN,DLL4,SERPINF1,HAVCR2,GPC3,VSIG4,HPGDS,CXCL8,BCL2,SCG2,CDH5,CSF1R,APOD,HLA-DRB1,AIF1,CCL3L3
0.00211	GO:0002768	BP	immune response-regulating cell surface receptor signaling pathway	WAS,LCP2,PAG1,NCKAP1L,THEMIS2,FCGR1A,ELMO1,FCER1G,BCL2,CLEC7A,FPR3,HLA-DRB1,C5AR1
0.00212	GO:0033033	BP	negative regulation of myeloid cell apoptotic process	FCER1G,BCL2,CLEC5A
0.00214	GO:0071396	BP	cellular response to lipid	TNFRSF1B,TNC,TEAD2,HCK,TGFB1,SPP1,IL1B,SERPINF1,HAVCR2,PIM1,CXCL16,HEYL,ABCA1,DDIT4,PTGDR,CXCL8,CD14,EIF4EBP1
0.00215	GO:0005604	CC	basement membrane	TNC,NID2,LAMB1,LAMA4,SERPINF1,HMCN1
0.00215	GO:0035939	MF	microsatellite binding	HEY2,HEYL
0.00217	GO:0003014	BP	renal system process	MCAM,AGTR1,AVPR1A,BCL2,CD34,HSD11B2,SULF2
0.00217	GO:0007202	BP	activation of phospholipase C activity	EDNRA,AVPR1A,C5AR1
0.00219	GO:0045744	BP	negative regulation of G-protein coupled receptor protein signaling pathway	CXCL8,APLN
0.00221	GO:0034332	BP	adherens junction organization	KDR,CADM3,CDH5,APOD
0.00222	GO:0071062	CC	alphav-beta3 integrin-vitronectin complex	ITGA5,ITGB3
0.00225	GO:0034329	BP	cell junction assembly	SNAI1,KDR,RAMP2,ITGA5,BCL2,CDH5,APOD,ITGB3
0.00232	GO:0046456	BP	icosanoid biosynthetic process	ALOX5,GGT1,ALOX5AP,HPGDS,AVPR1A
0.0024	GO:0002286	BP	T cell activation involved in immune response	SLC11A1,IL18R1,HAVCR2,LCP1,FCER1G,GPR183
0.00243	GO:0050748	BP	negative regulation of lipoprotein metabolic process	APOD,ITGB3
0.00246	GO:0010634	BP	positive regulation of epithelial cell migration	MMP9,SRPX2,TGFB1,HBEGF,KDR,ETS1,ITGB3
0.00246	GO:0099555	BP	trans-synaptic signaling by nitric oxide, modulating synaptic transmission	GUCY1B3
0.00246	GO:0099554	BP	trans-synaptic signaling by soluble gas, modulating synaptic transmission	GUCY1B3
0.00246	GO:0047805	MF	cytidylate cyclase activity	GUCY1B3
0.0025	GO:0033273	BP	response to vitamin	TNC,TGFB1,KYNU,SPP1,PIM1,ALPL
0.00252	GO:0006793	BP	phosphorus metabolic process	FMO1,SLC11A1,LCP2,PTPRN,GUCY1B3,MMP9,SRPX2,FLT1,CXCR4,KDR,PLVAP,GMFG,EDNRA,MERTK,ALPL,CCR1,GUCY1A3,GPR183,APLN,SCG2,CCL11,CSF1R,C5AR1,AIF1,ITGB3,PECAM1,CCL3L3
0.00252	GO:0042098	BP	T cell proliferation	SLC11A1,TGFB1,NCKAP1L,DOCK2,HAVCR2,VSIG4,HLA-DRB1,AIF1
0.00252	GO:0006875	BP	cellular metal ion homeostasis	SLC11A1,CXCR4,AGTR1,EDNRA,CCR1,AVPR1A,S1PR1,CCL11,GPR4,FPR3,C5AR1
0.00259	GO:0072080	BP	nephron tubule development	TGFB1,PGF,GPC3,HEYL,DCHS1,BCL2
0.0027	GO:0001667	BP	ameboidal-type cell migration	ANGPT2,MMP9,SRPX2,TGFB1,HBEGF,KDR,DLL4,SERPINF1,ETS1,SCG2,ITGB3,PECAM1
0.00272	GO:0001658	BP	branching involved in ureteric bud morphogenesis	TGFB1,PGF,GPC3,DCHS1,BCL2
0.00274	GO:0070661	BP	leukocyte proliferation	SLC11A1,TGFB1,NCKAP1L,DOCK2,HAVCR2,VSIG4,GPR183,BCL2,HLA-DRB1,AIF1
0.00275	GO:0023014	BP	signal transduction by protein phosphorylation	ROS1,TREM2,FLT1,TGFB1,HBEGF,CXCR4,IL1B,KDR,PLVAP,EPHB2,HAVCR2,INHBE,IL2RG,CCR1,GPR183,SCG2,CCL11,CSF1R,IL3RA,C5AR1,MAP3K5,CSF2RA,CCL4,CCL4L2,CCL3L3
0.00275	GO:0071611	BP	granulocyte colony-stimulating factor production	HAVCR2,CD34
0.00275	GO:0036336	BP	dendritic cell migration	CXCR4,CCR1,GPR183
0.00275	GO:0071655	BP	regulation of granulocyte colony-stimulating factor production	HAVCR2,CD34
0.00276	GO:0006182	BP	cGMP biosynthetic process	GUCY1B3,GUCY1A3
0.00277	GO:1903523	BP	negative regulation of blood circulation	DOCK4,ARHGAP42,APLN
0.00278	GO:0001848	MF	complement binding	CD93,ITGAM,C5AR1
0.00281	GO:0030947	BP	regulation of vascular endothelial growth factor receptor signaling pathway	FLT1,IL1B,ITGA5,ITGB3
0.00281	GO:0019957	MF	C-C chemokine binding	CXCR4,CCR1
0.00284	GO:0003179	BP	heart valve morphogenesis	TGFB1,HEY2,HEYL,DCHS1
0.00284	GO:0006968	BP	cellular defense response	TYROBP,NCF2,LSP1,C5AR1,CLEC5A
0.00284	GO:0010742	BP	macrophage derived foam cell differentiation	TGFB1,AGTR1,ABCA1,ITGB3
0.00284	GO:0090077	BP	foam cell differentiation	TGFB1,AGTR1,ABCA1,ITGB3
0.0029	GO:0042802	MF	identical protein binding	TYROBP,WAS,SLC11A1,MMP9,SRPX2,TGFB1,NAMPT,DNM1,VWF,KYNU,PGF,TNFSF10,PLVAP,AOC3,ALOX5AP,EPHB2,HEY2,LCP1,TDO2,FCER1G,CADM3,HPGDS,CXCL5,HEYL,BCL2,CSF1R,ITGB3,CCL4
0.00293	GO:0032368	BP	regulation of lipid transport	PLTP,SPP1,IL1B,APOC1,AGTR1,ABCA1,ITGB3
0.00294	GO:0019882	BP	antigen processing and presentation	WAS,SLC11A1,TREM2,NCF2,FCGR1A,FCER1G,HLA-DRB1,IFI30,HLA-B
0.00296	GO:0061326	BP	renal tubule development	TGFB1,PGF,GPC3,HEYL,DCHS1,BCL2
0.00299	GO:2000352	BP	negative regulation of endothelial cell apoptotic process	KDR,RAMP2,SCG2
0.003	GO:0006171	BP	cAMP biosynthetic process	GUCY1B3,EDNRA
0.0032	GO:0010575	BP	positive regulation of vascular endothelial growth factor production	TGFB1,IL1B,SULF2,C5AR1
0.00325	GO:0071363	BP	cellular response to growth factor stimulus	TNFRSF1B,ANGPT2,FLT1,TGFB1,RUNX2,KDR,DLL4,RAMP2,GPC3,ITGA5,HEYL,DDIT4,CXCL8,CDH5,SULF2,ITGB3
0.00325	GO:0001818	BP	negative regulation of cytokine production	SLC11A1,TGFB1,NCKAP1L,HAVCR2,MERTK,VSIG4,CD34,APOD,HLA-DRB1
0.00325	GO:0001618	MF	virus receptor activity	CXCR4,ITGA5,HLA-DRB1,CLEC5A,ITGB3
0.00325	GO:0104005	MF	hijacked molecular function	CXCR4,ITGA5,HLA-DRB1,CLEC5A,ITGB3
0.00334	GO:0003044	BP	regulation of systemic arterial blood pressure mediated by a chemical signal	ENPEP,AGTR1,AVPR1A,HSD11B2,MME
0.00339	GO:0045453	BP	bone resorption	SPP1,S1PR1,CSF1R,ITGB3
0.00339	GO:0007162	BP	negative regulation of cell adhesion	TNC,PAG1,ANGPT2,TGFB1,CXCL12,HAVCR2,VSIG4,APOD,HLA-DRB1
0.00339	GO:0086100	BP	endothelin receptor signaling pathway	EDNRA
0.00339	GO:0035295	BP	tube development	TNC,CRISPLD2,GPC3,EDNRA,DCHS1,CXCL8,CCL11,CSF1R,ITGB3
0.00339	GO:0048014	BP	Tie signaling pathway	ANGPT2
0.00339	GO:0031102	BP	neuron projection regeneration	TNC,SPP1,APOD
0.00339	GO:0004962	MF	endothelin receptor activity	EDNRA
0.00339	GO:0005201	MF	extracellular matrix structural constituent	COL5A3,LAMB1,LAMA4,HMCN1,COL14A1
0.00346	GO:0061302	BP	smooth muscle cell-matrix adhesion	PLAU,APOD
0.00349	GO:0072073	BP	kidney epithelium development	TGFB1,PGF,GPC3,HEYL,DCHS1,BCL2,CD34
0.0035	GO:0019722	BP	calcium-mediated signaling	TREM2,CXCR4,KDR,AGTR1,AVPR1A,CXCL8,MCTP1,CCL4
0.00352	GO:0034113	BP	heterotypic cell-cell adhesion	IL1B,DSC2,ITGAX,ITGA5,ITGB3
0.00358	GO:0044236	BP	multicellular organism metabolic process	COL5A3,MMP9,TGFB1,ENPEP,COL6A1,COL6A2,COL6A3,MMP1
0.00359	GO:0002538	BP	arachidonic acid metabolite production involved in inflammatory response	ALOX5,ALOX5AP
0.00359	GO:0002540	BP	leukotriene production involved in inflammatory response	ALOX5,ALOX5AP
0.00363	GO:0065008	BP	regulation of biological quality	WAS,SLC11A1,TNFRSF1B,LCP2,PTPRN,PALMD,SRPX2,AQP9,TGFB1,CXCL12,VWF,SLC16A10,NCF2,SPP1,CXCR4,PLAU,NCKAP1L,KDR,DOCK4,GMFG,RAMP2,SERPINF1,DSC2,HEY2,SYTL2,ENPEP,AGTR1,EDNRA,MERTK,FCER1G,CCR1,GUCY1A3,ABCA1,ARHGAP42,AVPR1A,PTGDR,GPR183,FABP4,S1PR1,APLN,BCL2,CCL11,CD34,GPR4,CSF1R,FPR3,HLA-DRB1,C5AR1,MAFB,ITGB3
0.00364	GO:0060675	BP	ureteric bud morphogenesis	TGFB1,PGF,GPC3,DCHS1,BCL2
0.00364	GO:1903532	BP	positive regulation of secretion by cell	TGFB1,CXCL12,HAVCR2,FCER1G,AVPR1A,CD14,APLN,CD34,CSF1R,HLA-DRB1,CLEC5A
0.00364	GO:0016310	BP	phosphorylation	SLC11A1,LCP2,MMP9,SRPX2,FLT1,CXCR4,KDR,PLVAP,GMFG,MERTK,CCR1,GPR183,APLN,SCG2,CCL11,CSF1R,C5AR1,AIF1,ITGB3,PECAM1,CCL3L3
0.00364	GO:0014909	BP	smooth muscle cell migration	PLAU,DOCK4,BCL2,AIF1,ITGB3
0.00367	GO:0019932	BP	second-messenger-mediated signaling	GUCY1B3,CXCR4,KDR,GUCY1A3,CXCL8
0.00367	GO:0003056	BP	regulation of vascular smooth muscle contraction	DOCK4,ARHGAP42
0.00367	GO:1904035	BP	regulation of epithelial cell apoptotic process	KDR,RAMP2,SCG2,ECSCR
0.00371	GO:0045597	BP	positive regulation of cell differentiation	OLFM2,TGFB1,CXCL12,CXCR4,NCKAP1L,SNAI1,RUNX2,KDR,RAMP2,SERPINF1,CD53,AGTR1,ADAMTS9,CCR1,HEYL,CTHRC1,BCL2,CD34,CDH5
0.00374	GO:0009152	BP	purine ribonucleotide biosynthetic process	GUCY1B3,EDNRA,GUCY1A3
0.00378	GO:0015758	BP	glucose transport	EDNRA,PPBP
0.00378	GO:0098647	CC	collagen beaded filament	COL6A1,COL6A3
0.00378	GO:0005589	CC	collagen type VI trimer	COL6A1,COL6A3
0.00379	GO:0048002	BP	antigen processing and presentation of peptide antigen	SLC11A1,TREM2,NCF2,FCGR1A,FCER1G,HLA-DRB1,IFI30,HLA-B
0.00379	GO:2000535	BP	regulation of entry of bacterium into host cell	CXCL8
0.0038	GO:0055082	BP	cellular chemical homeostasis	SLC11A1,PTPRN,TGFB1,CXCL12,CXCR4,SERPINF1,AGTR1,EDNRA,CCR1,AVPR1A,S1PR1,BCL2,CCL11,GPR4,FPR3,HLA-DRB1,C5AR1
0.0038	GO:0034616	BP	response to laminar fluid shear stress	TGFB1,ETS1,ABCA1
0.00381	GO:0072171	BP	mesonephric tubule morphogenesis	TGFB1,PGF,GPC3,DCHS1,BCL2
0.00385	GO:0006164	BP	purine nucleotide biosynthetic process	GUCY1B3,EDNRA,GUCY1A3
0.00394	GO:0002577	BP	regulation of antigen processing and presentation	WAS,SLC11A1,TREM2
0.00394	GO:0009790	BP	embryo development	TEAD2,LAMB1,MMP9,FLT1,TGFB1,LAMA4,SNAI1,RUNX2,KDR,DLL4,NES,EPHB2,HEY2,COL6A1,GPC3,EDNRA,ITGA5,CTHRC1,DCHS1,CXCL8,CHST11,SULF2,MAFB,ITGB3
0.00394	GO:0003170	BP	heart valve development	TGFB1,HEY2,HEYL,DCHS1
0.00397	GO:0008202	BP	steroid metabolic process	HSD17B14,SCD,SPP1,SNAI1,IL1B,APOC1,CH25H,LBR,AGTR1,ABCA1,HSD11B2,CES1
0.00408	GO:0008645	BP	hexose transport	EDNRA,PPBP
0.00409	GO:0046068	BP	cGMP metabolic process	GUCY1B3,GUCY1A3
0.00409	GO:0042088	BP	T-helper 1 type immune response	SLC11A1,IL18R1,HAVCR2,HLA-DRB1
0.00412	GO:0031325	BP	positive regulation of cellular metabolic process	PLAUR,SLC11A1,TNFRSF1B,LCP2,PTPRN,NOTCH3,TEAD2,TREM2,MMP9,FLT1,TGFB1,NAMPT,PCOLCE,MDK,HBEGF,SPP1,TNFSF10,CXCR4,NCKAP1L,SNAI1,RUNX2,KDR,APOC1,RAMP2,ETS1,HAVCR2,HEY2,INHBE,AGTR1,EDNRA,ITGA5,CCR1,HEYL,GUCY1A3,ABCA1,AVPR1A,GPR183,S1PR1,APLN,BCL2,CCL11,CSF1R,MKL2,C5AR1,MAFB,AIF1,ECSCR,ITGB3,PECAM1,CCL4,CCL4L2,CCL3L3
0.00412	GO:0046058	BP	cAMP metabolic process	GUCY1B3,EDNRA
0.00412	GO:0051145	BP	smooth muscle cell differentiation	OLFM2,TGFB1,RAMP2,HEY2,MKL2
0.00414	GO:0007585	BP	respiratory gaseous exchange	EDNRA,APLN
0.00415	GO:0009260	BP	ribonucleotide biosynthetic process	GUCY1B3,EDNRA,GUCY1A3
0.00415	GO:0015749	BP	monosaccharide transport	EDNRA,PPBP
0.00415	GO:0005912	CC	adherens junction	PLAUR,TNC,MCAM,HCK,FLT1,PLAU,DSC2,TES,LCP1,ESAM,ITGA5,CADM3,CDH5,FHL3,MME,ITGB3
0.00416	GO:0038060	BP	nitric oxide-cGMP-mediated signaling pathway	GUCY1B3
0.00416	GO:0099543	BP	trans-synaptic signaling by soluble gas	GUCY1B3
0.00416	GO:0099548	BP	trans-synaptic signaling by nitric oxide	GUCY1B3
0.00423	GO:0046390	BP	ribose phosphate biosynthetic process	GUCY1B3,EDNRA,GUCY1A3
0.00423	GO:0072522	BP	purine-containing compound biosynthetic process	GUCY1B3,EDNRA,GUCY1A3
0.00424	GO:2000401	BP	regulation of lymphocyte migration	CXCL12,APOD,AIF1,CCL4
0.00424	GO:1901655	BP	cellular response to ketone	TGFB1,SPP1,SERPINF1,DDIT4,PTGDR,EIF4EBP1
0.00424	GO:0002695	BP	negative regulation of leukocyte activation	PAG1,TGFB1,HAVCR2,MERTK,VSIG4,HLA-DRB1,MILR1
0.00424	GO:0072008	BP	glomerular mesangial cell differentiation	CD34,GPR4
0.00427	GO:1903510	BP	mucopolysaccharide metabolic process	TGFB1,OGN,IL1B,LYVE1,PIM1,CHST11,CHST1
0.00427	GO:0070891	MF	lipoteichoic acid binding	TREM2,CD14
0.00433	GO:0090026	BP	positive regulation of monocyte chemotaxis	CXCL12,CCR1,AIF1
0.00437	GO:0043615	BP	astrocyte cell migration	APCDD1,GPR183
0.00437	GO:0010604	BP	positive regulation of macromolecule metabolic process	PLAUR,SLC11A1,TNFRSF1B,TNC,LCP2,PTPRN,NOTCH3,TEAD2,TREM2,MMP9,FLT1,TGFB1,NAMPT,PCOLCE,MDK,HBEGF,SPP1,TNFSF10,CXCR4,NCKAP1L,SNAI1,RUNX2,KDR,DLL4,RAMP2,EPHB2,ETS1,HAVCR2,HEY2,INHBE,AGTR1,GPC3,ITGA5,CCR1,HEYL,GPR183,S1PR1,APLN,BCL2,CCL11,CD34,CSF1R,MKL2,C5AR1,MAFB,AIF1,ECSCR,ITGB3,PECAM1,CCL4,CCL4L2,CCL3L3
0.00438	GO:1903038	BP	negative regulation of leukocyte cell-cell adhesion	PAG1,TGFB1,CXCL12,HAVCR2,VSIG4,HLA-DRB1
0.00442	GO:0002790	BP	peptide secretion	LCP2,PTPRN,OLFM2,TGFB1,TREM1,HAVCR2,ABCA1,CD14,APLN,SCG2,CD34,CSF1R,HLA-DRB1,CLEC5A
0.00442	GO:0035239	BP	tube morphogenesis	TNC,TEAD2,TGFB1,PGF,DLL4,GPC3,EDNRA,CTHRC1,DCHS1,BCL2,CCL11,CSF1R
0.0045	GO:0007517	BP	muscle organ development	TGFB1,HBEGF,DLL4,HEY2,PIM1,MYH15,COL6A3,HEYL,S1PR1,BCL2,FHL3,MKL2
0.00451	GO:0043932	BP	ossification involved in bone remodeling	TGFB1,CTHRC1
0.00453	GO:0050670	BP	regulation of lymphocyte proliferation	TGFB1,NCKAP1L,HAVCR2,VSIG4,GPR183,BCL2,HLA-DRB1,AIF1
0.00453	GO:0045091	BP	regulation of single stranded viral RNA replication via double stranded DNA intermediate	CXCL8
0.00455	GO:0034612	BP	response to tumor necrosis factor	PLVAP,CXCL16,CXCL8,CD14,CCL11,CCL3L3
0.00456	GO:1901256	BP	regulation of macrophage colony-stimulating factor production	HAVCR2,CD34
0.00456	GO:0032632	BP	interleukin-3 production	SLC11A1,HAVCR2
0.00456	GO:0036301	BP	macrophage colony-stimulating factor production	HAVCR2,CD34
0.00456	GO:0019955	MF	cytokine binding	CXCR4,CCR1,CSF1R,ITGB3
0.00459	GO:1901343	BP	negative regulation of vasculature development	ANGPT2,DLL4,SERPINF1,HEY2,GPR4,ECSCR
0.00462	GO:0032944	BP	regulation of mononuclear cell proliferation	TGFB1,NCKAP1L,HAVCR2,VSIG4,GPR183,BCL2,HLA-DRB1,AIF1
0.00464	GO:0002009	BP	morphogenesis of an epithelium	TNC,TGFB1,HBEGF,PGF,SNAI1,DLL4,GPC3,EDNRA,ITGA5,CTHRC1,DCHS1,BCL2,CCL11,CSF1R
0.00469	GO:0043235	CC	receptor complex	FLT1,OLFM2,RAMP2,ITGAX,PLXDC1,ITGAM,CD14,ITGB3
0.00473	GO:0003190	BP	atrioventricular valve formation	HEY2,DCHS1
0.0048	GO:1902531	BP	regulation of intracellular signal transduction	MMP9,FLT1,IL18R1,PLEKHG1,TNFSF10,CXCR4,SNAI1,KDR,CCR1,ARHGAP42,CD14,CCL11,CSF1R,C5AR1,PECAM1,CCL3L3
0.00486	GO:0007200	BP	phospholipase C-activating G-protein coupled receptor signaling pathway	AGTR1,S1PR1,GPR4,FPR3,C5AR1
0.00487	GO:0008643	BP	carbohydrate transport	AQP9,EDNRA,PPBP
0.00494	GO:0007507	BP	heart development	SNAI1,DLL4,RAMP2,ADAM19,HEY2,PIM1,GPC3,EDNRA,DCHS1,S1PR1,ADAP2
0.00494	GO:0032703	BP	negative regulation of interleukin-2 production	HAVCR2,VSIG4,CD34
0.00495	GO:2000146	BP	negative regulation of cell motility	WAS,TIE1,ANGPT2,TGFB1,CXCL12,DLL4,SERPINF1,MCC,BCL2,APOD,AIF1
0.00502	GO:0048878	BP	chemical homeostasis	SLC11A1,PTPRN,AQP9,TGFB1,CXCL12,CXCR4,KDR,SERPINF1,AGTR1,EDNRA,CCR1,ABCA1,AVPR1A,FABP4,S1PR1,BCL2,CCL11,GPR4,FPR3,HLA-DRB1,C5AR1
0.00505	GO:0072659	BP	protein localization to plasma membrane	TREM2,TSPAN15,TGFB1,RAMP2,EPHB2,SYTL2,FCER1G,DCHS1
0.00506	GO:0061061	BP	muscle structure development	OLFM2,TGFB1,HBEGF,DLL4,RAMP2,HEY2,PIM1,CD53,MYH15,COL6A3,HEYL,AVPR1A,S1PR1,BCL2,FHL3,MKL2
0.00506	GO:0003181	BP	atrioventricular valve morphogenesis	HEY2,HEYL,DCHS1
0.00506	GO:0046394	BP	carboxylic acid biosynthetic process	ALOX5,SLC1A3,SCD,GGT1,TGFB1,KYNU,IL1B,APOC1,ALOX5AP,CH25H,HPGDS,AVPR1A
0.00506	GO:0016053	BP	organic acid biosynthetic process	ALOX5,SLC1A3,SCD,GGT1,TGFB1,KYNU,IL1B,APOC1,ALOX5AP,CH25H,HPGDS,AVPR1A
0.00506	GO:0044877	MF	macromolecular complex binding	COL5A3,NID2,MMP9,PCOLCE,DNM1,VWF,NCKAP1L,KDR,GMFG,DOCK2,LCP1,PIM1,FCGR1A,SPARCL1,FCER1G,ITGA5,ESM1,COL14A1,HLA-DRB1,AIF1
0.00517	GO:0001885	BP	endothelial cell development	CDH5,PECAM1
0.00519	GO:0001649	BP	osteoblast differentiation	TNC,SPP1,SNAI1,RUNX2,ALPL,CTHRC1,CLEC5A
0.00519	GO:0051482	BP	positive regulation of cytosolic calcium ion concentration involved in phospholipase C-activating G-protein coupled signaling pathway	AGTR1,S1PR1,GPR4
0.00519	GO:0009725	BP	response to hormone	TNC,PTPRN,TGFB1,CXCL12,MDK,SPP1,PGF,TNFSF10,RAMP2,PTPRE,SERPINF1,AGTR1,ALPL,HEYL,AVPR1A,DDIT4,PTGDR,BCL2,AIF1
0.00519	GO:0071549	BP	cellular response to dexamethasone stimulus	TGFB1,SERPINF1,DDIT4,EIF4EBP1
0.00522	GO:0042362	BP	fat-soluble vitamin biosynthetic process	PLTP,SNAI1,IL1B
0.00524	GO:0052565	BP	response to defense-related host nitric oxide production	GUCY1A3
0.00524	GO:0032963	BP	collagen metabolic process	COL5A3,MMP9,TGFB1,COL6A1,COL6A2,COL6A3,MMP1
0.00524	GO:0052551	BP	response to defense-related nitric oxide production by other organism involved in symbiotic interaction	GUCY1A3
0.00524	GO:0039692	BP	single stranded viral RNA replication via double stranded DNA intermediate	CXCL8
0.00525	GO:0048545	BP	response to steroid hormone	TGFB1,MDK,SPP1,RAMP2,SERPINF1,ALPL,HEYL,AVPR1A,DDIT4,BCL2,HSD11B2,EIF4EBP1,AIF1
0.00526	GO:0051701	BP	interaction with host	TGFB1,CXCR4,ITGA5,GUCY1A3,CXCL8,HLA-DRB1,CLEC5A,ITGB3
0.00526	GO:0097028	BP	dendritic cell differentiation	TREM2,TGFB1,TMEM176B,HLA-B
0.00531	GO:0006939	BP	smooth muscle contraction	DOCK4,EDNRA,GUCY1A3,ARHGAP42
0.00531	GO:0051173	BP	positive regulation of nitrogen compound metabolic process	PLAUR,SLC11A1,TNFRSF1B,LCP2,PTPRN,NOTCH3,TEAD2,TREM2,MMP9,FLT1,TGFB1,NAMPT,PCOLCE,MDK,HBEGF,SPP1,TNFSF10,CXCR4,NCKAP1L,SNAI1,RUNX2,KDR,RAMP2,ETS1,HAVCR2,HEY2,INHBE,AGTR1,GPC3,EDNRA,ITGA5,CCR1,HEYL,GUCY1A3,ABCA1,GPR183,S1PR1,BCL2,CCL11,CSF1R,MKL2,C5AR1,MAFB,AIF1,ECSCR,ITGB3,PECAM1,CCL4,CCL4L2,CCL3L3
0.00537	GO:0070161	CC	anchoring junction	PLAUR,TNC,MCAM,HCK,FLT1,PLAU,DSC2,TES,LCP1,ESAM,ITGA5,CADM3,CDH5,FHL3,MME,ITGB3
0.00538	GO:0072007	BP	mesangial cell differentiation	CD34,GPR4
0.00547	GO:0002285	BP	lymphocyte activation involved in immune response	SLC11A1,TGFB1,IL18R1,HAVCR2,LCP1,FCER1G,GPR183
0.00548	GO:0055065	BP	metal ion homeostasis	SLC11A1,CXCR4,AGTR1,EDNRA,CCR1,AVPR1A,S1PR1,CCL11,GPR4,FPR3,C5AR1
0.0055	GO:0031214	BP	biomineral tissue development	SPP1,GPC3,ALPL,CCR1
0.00556	GO:0048662	BP	negative regulation of smooth muscle cell proliferation	OGN,APOD,AIF1
0.0056	GO:0003272	BP	endocardial cushion formation	SNAI1,HEYL,DCHS1
0.00564	GO:0045636	BP	positive regulation of melanocyte differentiation	ADAMTS9,BCL2
0.00564	GO:0032847	BP	regulation of cellular pH reduction	AVPR1A,BCL2
0.00564	GO:0072078	BP	nephron tubule morphogenesis	TGFB1,PGF,GPC3,DCHS1,BCL2
0.00564	GO:0010574	BP	regulation of vascular endothelial growth factor production	TGFB1,IL1B,SULF2,C5AR1
0.00569	GO:0071799	BP	cellular response to prostaglandin D stimulus	TNC,PTGDR
0.00569	GO:0071798	BP	response to prostaglandin D	TNC,PTGDR
0.00569	GO:0042476	BP	odontogenesis	TNC,LAMB1,TGFB1,RUNX2,ALPL,CD34
0.0057	GO:0014812	BP	muscle cell migration	PLAU,DOCK4,BCL2,AIF1,ITGB3
0.0057	GO:0007044	BP	cell-substrate junction assembly	KDR,ITGA5,BCL2,APOD,ITGB3
0.00578	GO:0032623	BP	interleukin-2 production	SLC11A1,IL1B,HAVCR2,VSIG4,CD34
0.00579	GO:1901570	BP	fatty acid derivative biosynthetic process	ALOX5,SCD,GGT1,ALOX5AP,HPGDS,AVPR1A
0.0058	GO:0030203	BP	glycosaminoglycan metabolic process	TGFB1,OGN,IL1B,LYVE1,PIM1,GPC3,CHST11,CHST1
0.0058	GO:0097084	BP	vascular smooth muscle cell development	RAMP2,HEY2
0.00582	GO:0070663	BP	regulation of leukocyte proliferation	TGFB1,NCKAP1L,HAVCR2,VSIG4,GPR183,BCL2,HLA-DRB1,AIF1
0.00583	GO:0015026	MF	coreceptor activity	CXCR4,RAMP2,ITGB3
0.00584	GO:0050727	BP	regulation of inflammatory response	TNFRSF1B,GGT1,HCK,IL1B,SERPINF1,ALOX5AP,ETS1,AGTR1,FCER1G,BCL6B,FABP4,APOD,C5AR1
0.00589	GO:0016028	CC	rhabdomere	MERTK
0.00589	GO:0008237	MF	metallopeptidase activity	MMP9,ADAM19,CPM,ENPEP,ADAMTS4,ADAMTS9,MMP1
0.00593	GO:0034103	BP	regulation of tissue remodeling	TGFB1,SPP1,S1PR1,CSF1R,ITGB3
0.00593	GO:0031532	BP	actin cytoskeleton reorganization	HCK,TGFB1,GMFG,F11R,S1PR1,CSF1R
0.00602	GO:0048020	MF	CCR chemokine receptor binding	CCL11,CCL4,CCL4L2,CCL3L3
0.00615	GO:0031623	BP	receptor internalization	CXCL8,APLN
0.00616	GO:0072088	BP	nephron epithelium morphogenesis	TGFB1,PGF,GPC3,DCHS1,BCL2
0.00619	GO:0014070	BP	response to organic cyclic compound	TNC,PTPRN,ANGPT2,AQP9,TGFB1,NAMPT,MDK,KYNU,SPP1,RAMP2,SERPINF1,ETS1,PIM1,ALPL,HEYL,ABCA1,AVPR1A,DDIT4,BCL2,HSD11B2,AIF1
0.00619	GO:0044403	BP	symbiosis, encompassing mutualism through parasitism	PILRA,HCK,TGFB1,CXCR4,TREM1,CD93,KDR,DOCK2,IL2RG,ELMO1,F11R,ITGA5,GUCY1A3,CXCL8,BCL2,HLA-DRB1,MMP1,MAP3K5,HLA-B,CLEC5A,ITGB3,CCL4
0.00619	GO:1904036	BP	negative regulation of epithelial cell apoptotic process	KDR,RAMP2,SCG2
0.00624	GO:0030260	BP	entry into host cell	CXCR4,ITGA5,CXCL8,HLA-DRB1,CLEC5A,ITGB3
0.00624	GO:0044409	BP	entry into host	CXCR4,ITGA5,CXCL8,HLA-DRB1,CLEC5A,ITGB3
0.00624	GO:0051828	BP	entry into other organism involved in symbiotic interaction	CXCR4,ITGA5,CXCL8,HLA-DRB1,CLEC5A,ITGB3
0.00624	GO:0043112	BP	receptor metabolic process	TGFB1,DNM1,RAMP2,FCER1G,CXCL8,APLN,ITGB3
0.00624	GO:0051806	BP	entry into cell of other organism involved in symbiotic interaction	CXCR4,ITGA5,CXCL8,HLA-DRB1,CLEC5A,ITGB3
0.00624	GO:0022612	BP	gland morphogenesis	TNC,TGFB1,BCL2,CCL11,CSF1R,SULF2
0.00624	GO:0010941	BP	regulation of cell death	PLAUR,TNFRSF1B,TEAD2,MMP9,HCK,TGFB1,CXCL12,MDK,TNFSF10,NCKAP1L,PREX1,SNAI1,IL1B,KDR,RAMP2,SERPINF1,NES,HEY2,PIM1,INHBE,MERTK,FCER1G,ITGA5,DDIT4,NPAS2,CHST11,BCL2,SCG2,CD34,CSF1R,C5AR1,MAP3K5,AIF1,NAIP,ECSCR,CLEC5A
0.00627	GO:0030003	BP	cellular cation homeostasis	SLC11A1,CXCR4,AGTR1,EDNRA,CCR1,AVPR1A,S1PR1,CCL11,GPR4,FPR3,C5AR1
0.00635	GO:0043547	BP	positive regulation of GTPase activity	RGS1,HBEGF,PLEKHG1,NCKAP1L,PREX1,DOCK4,DOCK2,IL2RG,ELMO1,F11R,ARHGAP42,S1PR1,CCL11,ADAP2,IL3RA,CSF2RA,CCL4,CCL4L2,CCL3L3
0.00635	GO:0005539	MF	glycosaminoglycan binding	COL5A3,TREM2,CRISPLD2,PCOLCE,ECM2,MDK,HBEGF,PGF,LYVE1
0.00649	GO:0052564	BP	response to immune response of other organism involved in symbiotic interaction	TGFB1,GUCY1A3
0.00649	GO:0052572	BP	response to host immune response	TGFB1,GUCY1A3
0.0066	GO:0009165	BP	nucleotide biosynthetic process	GUCY1B3,EDNRA,GUCY1A3
0.0066	GO:0003094	BP	glomerular filtration	MCAM,CD34,SULF2
0.0066	GO:0042590	BP	antigen processing and presentation of exogenous peptide antigen via MHC class I	NCF2,FCGR1A,FCER1G,IFI30,HLA-B
0.00663	GO:1904238	BP	pericyte cell differentiation	CD34,GPR4
0.00666	GO:0010573	BP	vascular endothelial growth factor production	TGFB1,IL1B,SULF2,C5AR1
0.00668	GO:1901293	BP	nucleoside phosphate biosynthetic process	GUCY1B3,EDNRA,GUCY1A3
0.00669	GO:0072028	BP	nephron morphogenesis	TGFB1,PGF,GPC3,DCHS1,BCL2
0.00669	GO:0048245	BP	eosinophil chemotaxis	SCG2,CCL11
0.00669	GO:0030036	BP	actin cytoskeleton organization	WAS,TGFB1,CXCL12,NCKAP1L,GMFG,DOCK2,LCP1,ELMO1,S1PR1,BCL2,CCL11,CSF1R,FHL3,AIF1
0.00669	GO:0061333	BP	renal tubule morphogenesis	TGFB1,PGF,GPC3,DCHS1,BCL2
0.00673	GO:0003171	BP	atrioventricular valve development	HEY2,HEYL,DCHS1
0.0068	GO:0003073	BP	regulation of systemic arterial blood pressure	ENPEP,AGTR1,ARHGAP42,AVPR1A,HSD11B2,MME
0.00683	GO:0009306	BP	protein secretion	LCP2,PTPRN,OLFM2,TGFB1,TREM1,HAVCR2,ABCA1,CD14,SCG2,CD34,CSF1R,HLA-DRB1,CLEC5A
0.00686	GO:0048598	BP	embryonic morphogenesis	TEAD2,LAMB1,MMP9,FLT1,TGFB1,SNAI1,RUNX2,DLL4,EPHB2,COL6A1,GPC3,ITGA5,CTHRC1,CHST11,MAFB,ITGB3
0.00686	GO:0051271	BP	negative regulation of cellular component movement	WAS,ANGPT2,TGFB1,CXCL12,DLL4,SERPINF1,BCL2,APOD,AIF1
0.00694	GO:0009987	BP	cellular process	FMO1,TYROBP,SLC11A1,TNC,LCP2,PTPRN,GUCY1B3,MGAT4A,PAG1,ANGPT2,MMP9,SRPX2,FLT1,CRISPLD2,AQP9,OLFM2,TMEM176B,OGN,IL18R1,SPP1,PLEKHG1,TNFSF10,CXCR4,SNAI1,TREM1,CD93,KDR,DOCK4,PLVAP,GMFG,GALNT15,ALOX5AP,LCP1,ENPEP,ITGAX,CD53,CXORF36,GPC3,ESAM,EDNRA,SPARCL1,MERTK,APCDD1,ELMO1,ADAMTS4,CXCL16,BCL6B,LAPTM5,ALPL,CADM3,OLFML2B,COL6A3,CXCL5,PPBP,CCR1,GUCY1A3,ESM1,ARHGAP42,AVPR1A,DCHS1,CXCL8,GPR183,CD14,APLN…
0.00698	GO:0015850	BP	organic hydroxy compound transport	PLTP,AQP9,CXCL12,SPP1,APOC1,AGTR1,FCER1G,ABCA1,CES1
0.00698	GO:0032649	BP	regulation of interferon-gamma production	SLC11A1,IL18R1,IL1B,HAVCR2,CD14,HLA-DRB1
0.00698	GO:1901888	BP	regulation of cell junction assembly	SNAI1,KDR,APOD
0.007	GO:0043534	BP	blood vessel endothelial cell migration	ANGPT2,SRPX2,TGFB1,KDR,DLL4
0.00709	GO:0050866	BP	negative regulation of cell activation	PAG1,TGFB1,HAVCR2,MERTK,VSIG4,HLA-DRB1,MILR1
0.0071	GO:0019865	MF	immunoglobulin binding	VWF,FCGR1A,FCER1G
0.00714	GO:0006022	BP	aminoglycan metabolic process	TGFB1,OGN,IL1B,LYVE1,PIM1,GPC3,CHST11,CHST1
0.00725	GO:0030971	MF	receptor tyrosine kinase binding	PAG1,ANGPT2,DOCK4
0.00726	GO:0009628	BP	response to abiotic stimulus	FMO1,TNC,SLC1A3,ANGPT2,AQP9,TGFB1,CXCL12,PGF,CXCR4,PLAU,PDE1B,IL1B,RAMP2,SERPINF1,ETS1,EDNRA,F11R,AVPR1A,DDIT4,CD14,BCL2,CCL11,CD34,HSD11B2,GPR4,EIF4EBP1,MME,AIF1
0.00726	GO:0097205	BP	renal filtration	MCAM,CD34,SULF2
0.00729	GO:0099550	BP	trans-synaptic signaling, modulating synaptic transmission	GUCY1B3,EPHB2
0.00731	GO:0006873	BP	cellular ion homeostasis	SLC11A1,CXCR4,AGTR1,EDNRA,CCR1,AVPR1A,S1PR1,CCL11,GPR4,FPR3,C5AR1
0.0074	GO:0001955	BP	blood vessel maturation	S1PR1,CDH5
0.00745	GO:0033627	BP	cell adhesion mediated by integrin	PLAU,NCKAP1L,ITGA5,ITGB3
0.00746	GO:0090025	BP	regulation of monocyte chemotaxis	CXCL12,CCR1,AIF1
0.00748	GO:0060183	BP	apelin receptor signaling pathway	APLN
0.00748	GO:1904022	BP	positive regulation of G-protein coupled receptor internalization	APLN
0.00748	GO:0051466	BP	positive regulation of corticotropin-releasing hormone secretion	APLN
0.00748	GO:0019725	BP	cellular homeostasis	SLC11A1,PTPRN,TGFB1,CXCL12,NCF2,CXCR4,SERPINF1,AGTR1,EDNRA,CCR1,AVPR1A,S1PR1,BCL2,CCL11,GPR4,FPR3,HLA-DRB1,C5AR1
0.00748	GO:1990778	BP	protein localization to cell periphery	TREM2,TGFB1,RAMP2,EPHB2,SYTL2,FCER1G,DCHS1
0.00748	GO:0031704	MF	apelin receptor binding	APLN
0.00752	GO:0015144	MF	carbohydrate transmembrane transporter activity	AQP9,PPBP
0.00762	GO:0032729	BP	positive regulation of interferon-gamma production	SLC11A1,IL18R1,IL1B,HAVCR2,CD14
0.00763	GO:0050731	BP	positive regulation of peptidyl-tyrosine phosphorylation	TREM2,TGFB1,HBEGF,ITGA5,CSF1R,ITGB3,PECAM1
0.00765	GO:0010595	BP	positive regulation of endothelial cell migration	SRPX2,TGFB1,KDR,ETS1,ITGB3
0.00765	GO:0035912	BP	dorsal aorta morphogenesis	DLL4,HEY2
0.00765	GO:0051246	BP	regulation of protein metabolic process	SLC11A1,MMP9,FLT1,TNFSF10,CXCR4,KDR,GMFG,ENPEP,GPC3,COL6A3,CCR1,CCL11,CSF1R,APOD,C5AR1,AIF1,ECSCR,PECAM1,CCL3L3
0.00767	GO:1904019	BP	epithelial cell apoptotic process	KDR,RAMP2,SCG2,ECSCR
0.0077	GO:0045121	CC	membrane raft	TNFRSF1B,LCP2,PAG1,KDR,PLVAP,ABCA1,CD14,S1PR1,PECAM1
0.00774	GO:0007266	BP	Rho protein signal transduction	WAS,PLEKHG1,AGTR1,ABCA1,ARHGAP42,GPR4,PECAM1
0.00775	GO:0030212	BP	hyaluronan metabolic process	TGFB1,IL1B,LYVE1,PIM1
0.00777	GO:0045670	BP	regulation of osteoclast differentiation	TYROBP,CCR1,MAFB,LILRB3
0.00777	GO:0035635	BP	entry of bacterium into host cell	CXCL8
0.00777	GO:0004896	MF	cytokine receptor activity	IL18R1,CXCR4,IL2RG,CCR1,IL3RA,CSF2RA
0.00778	GO:0048365	MF	Rac GTPase binding	WAS,NCF2,DOCK4,DOCK2
0.00779	GO:0010596	BP	negative regulation of endothelial cell migration	ANGPT2,TGFB1,DLL4,SERPINF1
0.0078	GO:0098857	CC	membrane microdomain	TNFRSF1B,LCP2,PAG1,KDR,PLVAP,ABCA1,CD14,S1PR1,PECAM1
0.00787	GO:0005581	CC	collagen trimer	COL5A3,COL6A1,COL6A2,COL6A3,CTHRC1,COL14A1
0.00795	GO:0003006	BP	developmental process involved in reproduction	TNC,ANGPT2,SPP1,TNFSF10,SNAI1,MERTK,ALPL
0.00799	GO:0050801	BP	ion homeostasis	SLC11A1,TGFB1,CXCL12,CXCR4,KDR,AGTR1,EDNRA,CCR1,ABCA1,AVPR1A,S1PR1,BCL2,CCL11,GPR4,FPR3,C5AR1
0.00808	GO:0003007	BP	heart morphogenesis	TEAD2,TGFB1,SNAI1,DLL4,HEY2,PIM1,HEYL,DCHS1,S1PR1
0.00812	GO:0001819	BP	positive regulation of cytokine production	SLC11A1,TGFB1,IL18R1,HAVCR2,FCER1G,CD14,CD34,CSF1R,SULF2,C5AR1,CLEC5A
0.00831	GO:0019441	BP	tryptophan catabolic process to kynurenine	KYNU,TDO2
0.00835	GO:2001268	BP	negative regulation of cysteine-type endopeptidase activity involved in apoptotic signaling pathway	PLAUR,MMP9
0.00839	GO:0051250	BP	negative regulation of lymphocyte activation	PAG1,TGFB1,HAVCR2,MERTK,VSIG4,HLA-DRB1
0.0084	GO:1905952	BP	regulation of lipid localization	PLTP,SPP1,IL1B,APOC1,AGTR1,ABCA1,ITGB3
0.00841	GO:0036499	BP	PERK-mediated unfolded protein response	CXCL8
0.0087	GO:1901681	MF	sulfur compound binding	COL5A3,CRISPLD2,PCOLCE,ECM2,MDK,HBEGF,PGF,GPC3,CD34
0.00876	GO:0040013	BP	negative regulation of locomotion	WAS,ANGPT2,TGFB1,CXCL12,DLL4,SERPINF1,BCL2,APOD,AIF1
0.00876	GO:0052200	BP	response to host defenses	TGFB1,GUCY1A3
0.00876	GO:0052173	BP	response to defenses of other organism involved in symbiotic interaction	TGFB1,GUCY1A3
0.00876	GO:0075136	BP	response to host	TGFB1,GUCY1A3
0.00881	GO:0033032	BP	regulation of myeloid cell apoptotic process	FCER1G,BCL2,CLEC5A
0.00889	GO:0007584	BP	response to nutrient	TNC,TGFB1,KYNU,SPP1,PIM1,ALPL,ABCA1
0.00893	GO:0061384	BP	heart trabecula morphogenesis	DLL4,HEY2,S1PR1
0.00893	GO:0045844	BP	positive regulation of striated muscle tissue development	TGFB1,HEY2,PIM1,BCL2,MKL2
0.00893	GO:0048636	BP	positive regulation of muscle organ development	TGFB1,HEY2,PIM1,BCL2,MKL2
0.00893	GO:0002042	BP	cell migration involved in sprouting angiogenesis	SRPX2,KDR,DLL4
0.00897	GO:1901654	BP	response to ketone	TGFB1,SPP1,RAMP2,SERPINF1,AVPR1A,DDIT4,PTGDR,EIF4EBP1
0.009	GO:0030029	BP	actin filament-based process	WAS,TGFB1,CXCL12,NCKAP1L,GMFG,DOCK2,DSC2,LCP1,ELMO1,S1PR1,BCL2,CCL11,CSF1R,FHL3,AIF1
0.00914	GO:0019370	BP	leukotriene biosynthetic process	ALOX5,GGT1,ALOX5AP
0.00915	GO:0016043	BP	cellular component organization	SLC11A1,TNC,MMP9,SRPX2,CRISPLD2,SPP1,TNFSF10,CXCR4,SNAI1,KDR,GMFG,ALOX5AP,ITGAX,CD53,GPC3,MERTK,ADAMTS4,CXCL16,CADM3,OLFML2B,COL6A3,ESM1,APLN,CCL11,CDH5,APOD,MMP1,AIF1,PECAM1
0.00915	GO:0003696	MF	satellite DNA binding	HEY2,HEYL
0.00916	GO:1903522	BP	regulation of blood circulation	DOCK4,DSC2,HEY2,AGTR1,ARHGAP42,AVPR1A,APLN
0.00921	GO:0030336	BP	negative regulation of cell migration	TIE1,ANGPT2,TGFB1,CXCL12,DLL4,SERPINF1,MCC,BCL2,APOD,AIF1
0.00927	GO:0035907	BP	dorsal aorta development	DLL4,HEY2
0.00931	GO:1901863	BP	positive regulation of muscle tissue development	TGFB1,HEY2,PIM1,BCL2,MKL2
0.00932	GO:0014824	BP	artery smooth muscle contraction	EDNRA
0.00932	GO:0039694	BP	viral RNA genome replication	CXCL8
0.00936	GO:0033559	BP	unsaturated fatty acid metabolic process	ALOX5,SCD,ALOX5AP,HPGDS,AVPR1A,CYP2S1
0.00941	GO:0043184	MF	vascular endothelial growth factor receptor 2 binding	ITGA5,ITGB3
0.00943	GO:0005509	MF	calcium ion binding	NID2,CD93,DLL4,AOC3,DSC2,LCP1,SYTL2,HMCN1,SPARCL1,HPGDS,DCHS1,CDH5,SULF2,AIF1
0.00948	GO:0044283	BP	small molecule biosynthetic process	ALOX5,SLC1A3,SCD,GGT1,PLTP,TGFB1,KYNU,SNAI1,IL1B,APOC1,ALOX5AP,CH25H,LBR,HPGDS,AVPR1A,CES1
0.00961	GO:0048685	BP	negative regulation of collateral sprouting of intact axon in response to injury	SPP1
0.00961	GO:0042130	BP	negative regulation of T cell proliferation	TGFB1,HAVCR2,VSIG4,HLA-DRB1
0.00961	GO:0048683	BP	regulation of collateral sprouting of intact axon in response to injury	SPP1
0.00961	GO:0048673	BP	collateral sprouting of intact axon in response to injury	SPP1
0.00968	GO:0050942	BP	positive regulation of pigment cell differentiation	ADAMTS9,BCL2
0.00968	GO:0045634	BP	regulation of melanocyte differentiation	ADAMTS9,BCL2
0.00968	GO:0043408	BP	regulation of MAPK cascade	ROS1,TREM2,FLT1,TGFB1,CXCR4,IL1B,KDR,EPHB2,HAVCR2,INHBE,CCR1,GPR183,CCL11,CSF1R,C5AR1,MAP3K5,CCL4,CCL4L2,CCL3L3
0.0097	GO:0044419	BP	interspecies interaction between organisms	PILRA,HCK,TGFB1,CXCR4,TREM1,CD93,KDR,DOCK2,IL2RG,ELMO1,F11R,ITGA5,GUCY1A3,CXCL8,BCL2,HLA-DRB1,MMP1,MAP3K5,HLA-B,CLEC5A,ITGB3,CCL4
0.00976	GO:0004222	MF	metalloendopeptidase activity	MMP9,ADAM19,ADAMTS4,ADAMTS9,MMP1
0.00996	GO:0042481	BP	regulation of odontogenesis	TGFB1,RUNX2,CD34
0.00996	GO:0032970	BP	regulation of actin filament-based process	WAS,HCK,TGFB1,CXCL12,NCKAP1L,PREX1,GMFG,DSC2,F11R,S1PR1,CCL11,CSF1R
0.00996	GO:0051879	MF	Hsp90 protein binding	GUCY1B3,KDR
0.00997	GO:0030804	BP	positive regulation of cyclic nucleotide biosynthetic process	EDNRA,GUCY1A3
0.0101	GO:0032609	BP	interferon-gamma production	SLC11A1,IL18R1,IL1B,HAVCR2,CD14,HLA-DRB1
0.0101	GO:0010822	BP	positive regulation of mitochondrion organization	MMP9,TNFSF10,KDR,ITGAX
0.0101	GO:0098589	CC	membrane region	TNFRSF1B,LCP2,PAG1,KDR,PLVAP,RAMP2,ABCA1,CD14,S1PR1,PECAM1
0.0102	GO:0043396	BP	corticotropin-releasing hormone secretion	APLN
0.0102	GO:0014820	BP	tonic smooth muscle contraction	EDNRA
0.0102	GO:0050746	BP	regulation of lipoprotein metabolic process	APOD,ITGB3
0.0102	GO:0043397	BP	regulation of corticotropin-releasing hormone secretion	APLN
0.0102	GO:0010873	BP	positive regulation of cholesterol esterification	APOC1,AGTR1
0.0103	GO:0003203	BP	endocardial cushion morphogenesis	SNAI1,HEYL,DCHS1
0.0103	GO:0032956	BP	regulation of actin cytoskeleton organization	WAS,HCK,TGFB1,CXCL12,NCKAP1L,PREX1,GMFG,F11R,S1PR1,CCL11,CSF1R
0.0104	GO:0070555	BP	response to interleukin-1	ETS1,CXCL8,CCL11,CCL4,CCL4L2,CCL3L3
0.0104	GO:1901564	BP	organonitrogen compound metabolic process	FMO1,SLC11A1,TNC,GUCY1B3,MMP9,FLT1,SPP1,TNFSF10,CXCR4,TREM1,KDR,PLVAP,GMFG,GALNT15,ENPEP,GPC3,EDNRA,SPARCL1,MERTK,ADAMTS4,ALPL,COL6A3,CCR1,GUCY1A3,CCL11,CSF1R,APOD,MMP1,C5AR1,AIF1,ECSCR,PECAM1,SPON1,CCL3L3
0.0104	GO:0010633	BP	negative regulation of epithelial cell migration	ANGPT2,TGFB1,DLL4,SERPINF1,MCC
0.0104	GO:0038084	BP	vascular endothelial growth factor signaling pathway	FLT1,KDR
0.0104	GO:0071827	BP	plasma lipoprotein particle organization	PLTP,APOC1,AGTR1,ABCA1
0.0104	GO:0001856	MF	complement component C5a binding	C5AR1
0.0106	GO:2000403	BP	positive regulation of lymphocyte migration	CXCL12,AIF1,CCL4
0.0106	GO:0005504	MF	fatty acid binding	APOC1,ALOX5AP,FABP4
0.0107	GO:0038027	BP	apolipoprotein A-I-mediated signaling pathway	ABCA1,ITGB3
0.0107	GO:0071529	BP	cementum mineralization	ALPL
0.0107	GO:0035987	BP	endodermal cell differentiation	LAMB1,MMP9,COL6A1,ITGA5
0.0107	GO:0071548	BP	response to dexamethasone	TGFB1,SERPINF1,DDIT4,EIF4EBP1
0.0107	GO:0016032	BP	viral process	PILRA,HCK,TGFB1,CXCR4,CD93,KDR,DOCK2,IL2RG,ELMO1,F11R,ITGA5,CXCL8,BCL2,HLA-DRB1,MMP1,MAP3K5,HLA-B,CLEC5A,ITGB3,CCL4
0.0107	GO:0072677	BP	eosinophil migration	SCG2,CCL11
0.0107	GO:1990782	MF	protein tyrosine kinase binding	PAG1,ANGPT2,DOCK4
0.0109	GO:0031399	BP	regulation of protein modification process	SLC11A1,LCP2,MMP9,FLT1,CXCR4,KDR,GMFG,CCR1,GPR183,CCL11,CSF1R,C5AR1,AIF1,ITGB3,PECAM1,CCL3L3
0.011	GO:0006940	BP	regulation of smooth muscle contraction	DOCK4,GUCY1A3,ARHGAP42
0.011	GO:0030810	BP	positive regulation of nucleotide biosynthetic process	EDNRA,GUCY1A3
0.011	GO:1900373	BP	positive regulation of purine nucleotide biosynthetic process	EDNRA,GUCY1A3
0.0114	GO:0007156	BP	homophilic cell adhesion via plasma membrane adhesion molecules	DSC2,ESAM,CADM3,DCHS1,CDH5
0.0115	GO:2001300	BP	lipoxin metabolic process	ALOX5,ALOX5AP
0.0116	GO:2000404	BP	regulation of T cell migration	CXCL12,APOD,AIF1
0.0117	GO:0008277	BP	regulation of G-protein coupled receptor protein signaling pathway	CXCL8,APLN
0.0118	GO:0030801	BP	positive regulation of cyclic nucleotide metabolic process	EDNRA,GUCY1A3
0.0118	GO:0006694	BP	steroid biosynthetic process	HSD17B14,SCD,SNAI1,IL1B,CH25H,LBR,HSD11B2,CES1
0.012	GO:0048484	BP	enteric nervous system development	EDNRA
0.012	GO:2000027	BP	regulation of organ morphogenesis	TGFB1,RUNX2,PIM1,GPC3,CTHRC1,BCL2,CD34,SULF2
0.012	GO:0006690	BP	icosanoid metabolic process	ALOX5,GGT1,ALOX5AP,HPGDS,AVPR1A,CYP2S1
0.0121	GO:2001267	BP	regulation of cysteine-type endopeptidase activity involved in apoptotic signaling pathway	PLAUR,MMP9,TNFSF10
0.0121	GO:0007265	BP	Ras protein signal transduction	WAS,PLEKHG1,EPHB2,AGTR1,ELMO1,ABCA1,ARHGAP42,GPR4,AIF1,PECAM1
0.0122	GO:0007588	BP	excretion	AQP9,MDK,AGTR1,AVPR1A
0.0123	GO:0055080	BP	cation homeostasis	SLC11A1,CXCR4,AGTR1,EDNRA,CCR1,AVPR1A,S1PR1,CCL11,GPR4,FPR3,C5AR1
0.0123	GO:0060993	BP	kidney morphogenesis	TGFB1,PGF,GPC3,DCHS1,BCL2
0.0124	GO:0031347	BP	regulation of defense response	TNFRSF1B,GGT1,HCK,TGFB1,IL1B,SERPINF1,ALOX5AP,ETS1,HAVCR2,AGTR1,FCER1G,BCL6B,ITGAM,FABP4,CD14,CLEC7A,APOD,C5AR1,HLA-B
0.0124	GO:0090102	BP	cochlea development	HEY2,CTHRC1,DCHS1
0.0124	GO:0002507	BP	tolerance induction	TGFB1,HAVCR2,HLA-B
0.0124	GO:0043687	BP	post-translational protein modification	TNC,MGAT4A,SPP1,GPC3,SPARCL1,ALPL,SCG2
0.0124	GO:0007492	BP	endoderm development	LAMB1,MMP9,TGFB1,COL6A1,ITGA5
0.0125	GO:0048566	BP	embryonic digestive tract development	CXCL8
0.0125	GO:0007219	BP	Notch signaling pathway	NOTCH3,TGFB1,MDK,SNAI1,DLL4,HEY2,HEYL
0.0125	GO:0045446	BP	endothelial cell differentiation	CDH5,PECAM1
0.0125	GO:0061042	BP	vascular wound healing	MCAM,CD34
0.0125	GO:0008047	MF	enzyme activator activity	RGS1,TGFB1,PCOLCE,NCF2,NCKAP1L,DOCK4,APOC1,GMFG,ALOX5AP,DOCK2,ARHGAP42,ADAP2
0.0126	GO:0071825	BP	protein-lipid complex subunit organization	PLTP,APOC1,AGTR1,ABCA1
0.0127	GO:0019538	BP	protein metabolic process	SLC11A1,TNC,MMP9,FLT1,SPP1,TNFSF10,CXCR4,TREM1,KDR,PLVAP,GMFG,GALNT15,ENPEP,GPC3,SPARCL1,MERTK,ADAMTS4,ALPL,COL6A3,CCR1,CCL11,CSF1R,APOD,MMP1,C5AR1,AIF1,ECSCR,PECAM1,SPON1,CCL3L3
0.0127	GO:0090673	BP	endothelial cell-matrix adhesion	PECAM1
0.0127	GO:1904020	BP	regulation of G-protein coupled receptor internalization	APLN
0.0127	GO:0043087	BP	regulation of GTPase activity	RGS1,HBEGF,PLEKHG1,NCKAP1L,PREX1,DOCK4,DOCK2,IL2RG,ELMO1,F11R,ARHGAP42,S1PR1,CCL11,ADAP2,IL3RA,CSF2RA,CCL4,CCL4L2,CCL3L3
0.0128	GO:0050868	BP	negative regulation of T cell activation	PAG1,TGFB1,HAVCR2,VSIG4,HLA-DRB1
0.0128	GO:0060317	BP	cardiac epithelial to mesenchymal transition	SNAI1,HEY2,HEYL
0.0128	GO:0005575	CC	cellular_component	FMO1,PLAUR,TYROBP,ALOX5,WAS,SLC11A1,TNFRSF1B,TNC,LCP2,ROS1,PTPRN,GUCY1B3,MGAT4A,NOTCH3,TEAD2,PAG1,MCAM,SLC1A3,COL5A3,PILRA,SNX10,HSD17B14,NID2,RGS1,LAMB1,ANGPT2,TREM2,SCD,PALMD,TSPAN15,GGT1,PLTP,MMP9,HCK,SRPX2,FLT1,CRISPLD2,AQP9,CD37,OLFM2,TGFB1,NAMPT,PCOLCE,TMEM176B,OGN,ECM2,DNM1,CXCL12,WSB1,MDK,VWF,SLC16A10,LAMA4,HBEGF,ST8SIA4,IL18R1,KYNU,NCF2,IGSF21,SPP1,PGF,PLEKHG1,MYCT1,TNFSF10,CXCR4,PLAU,NC…
0.0129	GO:0009991	BP	response to extracellular stimulus	TNC,TGFB1,KYNU,SPP1,DSC2,PIM1,ALPL,ABCA1,AVPR1A,BCL2,HSD11B2,EIF4EBP1,MAP3K5,AIF1
0.013	GO:0033028	BP	myeloid cell apoptotic process	FCER1G,BCL2,CLEC5A
0.013	GO:0010743	BP	regulation of macrophage derived foam cell differentiation	AGTR1,ABCA1,ITGB3
0.0131	GO:0006024	BP	glycosaminoglycan biosynthetic process	TGFB1,OGN,IL1B,GPC3,CHST11,CHST1
0.0131	GO:0016525	BP	negative regulation of angiogenesis	TIE1,ANGPT2,DLL4,SERPINF1,GPR4,ECSCR
0.0131	GO:0014910	BP	regulation of smooth muscle cell migration	PLAU,DOCK4,BCL2,AIF1
0.0131	GO:0060322	BP	head development	NOTCH3,LAMB1,CRISPLD2,TGFB1,CXCL12,MDK,EPHB2,ETS1,EDNRA,AVPR1A,DDIT4,S1PR1,BCL2,CSF1R,APOD,C5AR1,MAFB
0.0132	GO:0043535	BP	regulation of blood vessel endothelial cell migration	ANGPT2,SRPX2,TGFB1,DLL4
0.0132	GO:0071846	BP	actin filament debranching	GMFG
0.0132	GO:0071347	BP	cellular response to interleukin-1	CXCL8,CCL11
0.0134	GO:0002474	BP	antigen processing and presentation of peptide antigen via MHC class I	NCF2,FCGR1A,FCER1G,IFI30,HLA-B
0.0134	GO:0036323	BP	vascular endothelial growth factor receptor-1 signaling pathway	FLT1
0.0134	GO:0036327	MF	VEGF-B-activated receptor activity	FLT1
0.0134	GO:0036332	MF	placental growth factor-activated receptor activity	FLT1
0.0134	GO:0036326	MF	VEGF-A-activated receptor activity	FLT1
0.0135	GO:0006023	BP	aminoglycan biosynthetic process	TGFB1,OGN,IL1B,GPC3,CHST11,CHST1
0.0135	GO:0008201	MF	heparin binding	COL5A3,CRISPLD2,PCOLCE,ECM2,MDK,HBEGF,PGF
0.0137	GO:0014031	BP	mesenchymal cell development	HEY2,EDNRA,HEYL,BCL2
0.0137	GO:1903142	BP	positive regulation of establishment of endothelial barrier	CDH5
0.0137	GO:1901552	BP	positive regulation of endothelial cell development	CDH5
0.0138	GO:0006027	BP	glycosaminoglycan catabolic process	TGFB1,OGN,LYVE1,GPC3
0.0138	GO:0003188	BP	heart valve formation	HEY2,DCHS1
0.0138	GO:0002793	BP	positive regulation of peptide secretion	TGFB1,HAVCR2,CD14,APLN,CD34,CSF1R,HLA-DRB1,CLEC5A
0.0139	GO:0098771	BP	inorganic ion homeostasis	SLC11A1,CXCR4,AGTR1,EDNRA,CCR1,AVPR1A,S1PR1,CCL11,GPR4,FPR3,C5AR1
0.014	GO:0010872	BP	regulation of cholesterol esterification	APOC1,AGTR1
0.014	GO:0050729	BP	positive regulation of inflammatory response	IL1B,ALOX5AP,ETS1,AGTR1,FCER1G,FABP4
0.014	GO:0043196	CC	varicosity	TNFRSF1B,DNM1
0.0141	GO:2000181	BP	negative regulation of blood vessel morphogenesis	TIE1,ANGPT2,DLL4,SERPINF1,GPR4,ECSCR
0.0141	GO:0098742	BP	cell-cell adhesion via plasma-membrane adhesion molecules	DSC2,ESAM,CADM3,DCHS1,ITGAM,CDH5
0.0142	GO:0001773	BP	myeloid dendritic cell activation	TGFB1,DOCK2,HAVCR2
0.0142	GO:0051549	BP	positive regulation of keratinocyte migration	MMP9,HBEGF
0.0143	GO:0071840	BP	cellular component organization or biogenesis	SLC11A1,TNC,MMP9,SRPX2,CRISPLD2,SPP1,TNFSF10,CXCR4,SNAI1,KDR,GMFG,ALOX5AP,ITGAX,CD53,GPC3,MERTK,ADAMTS4,CXCL16,CADM3,OLFML2B,COL6A3,ESM1,APLN,CCL11,CDH5,APOD,MMP1,AIF1,PECAM1
0.0144	GO:0050932	BP	regulation of pigment cell differentiation	ADAMTS9,BCL2
0.0144	GO:0032653	BP	regulation of interleukin-10 production	FCER1G,CD34,HLA-DRB1
0.0144	GO:0048087	BP	positive regulation of developmental pigmentation	ADAMTS9,BCL2
0.0146	GO:0003008	BP	system process	GUCY1B3,MCAM,AQP9,OLFM2,TGFB1,DNM1,CXCL12,MDK,HBEGF,DOCK4,DLL4,RAMP2,SERPINF1,DSC2,HEY2,ENPEP,HMCN1,AGTR1,EDNRA,ITGA5,GUCY1A3,ARHGAP42,AVPR1A,PTGDR,S1PR1,APLN,BCL2,CD34,SULF2,C5AR1,AIF1
0.0146	GO:0070189	BP	kynurenine metabolic process	KYNU,TDO2
0.0146	GO:0001657	BP	ureteric bud development	TGFB1,PGF,GPC3,DCHS1,BCL2
0.0146	GO:0046218	BP	indolalkylamine catabolic process	KYNU,TDO2
0.0146	GO:0006569	BP	tryptophan catabolic process	KYNU,TDO2
0.0146	GO:0042436	BP	indole-containing compound catabolic process	KYNU,TDO2
0.0147	GO:0060806	BP	negative regulation of cell differentiation involved in embryonic placenta development	SNAI1
0.0147	GO:0042430	BP	indole-containing compound metabolic process	KYNU,PDE1B,TDO2
0.0147	GO:0044432	CC	endoplasmic reticulum part	FMO1,PLAUR,TNC,MGAT4A,NOTCH3,COL5A3,LAMB1,SCD,SPP1,ALOX5AP,SLC37A2,CH25H,COL6A1,COL6A2,GPC3,SPARCL1,COL6A3,ABCA1,CYP2S1,BCL2,SCG2,HSD11B2,COL14A1,HLA-DRB1,MAP3K5,CES1,HLA-B,SPON1
0.0147	GO:0004016	MF	adenylate cyclase activity	GUCY1B3
0.0148	GO:0002694	BP	regulation of leukocyte activation	PAG1,TGFB1,NCKAP1L,HAVCR2,MERTK,VSIG4,FCER1G,GPR183,BCL2,HLA-DRB1,AIF1,MILR1
0.0149	GO:0043537	BP	negative regulation of blood vessel endothelial cell migration	ANGPT2,TGFB1,DLL4
0.0149	GO:0006984	BP	ER-nucleus signaling pathway	CXCL8
0.0149	GO:0014739	BP	positive regulation of muscle hyperplasia	AIF1
0.0149	GO:0051461	BP	positive regulation of corticotropin secretion	APLN
0.0149	GO:0006959	BP	humoral immune response	SLC11A1,TREM2,TREM1,VSIG4,RNASE6,GPR183,BCL2,HLA-DRB1,C5AR1
0.0149	GO:0072163	BP	mesonephric epithelium development	TGFB1,PGF,GPC3,DCHS1,BCL2
0.0149	GO:0055008	BP	cardiac muscle tissue morphogenesis	TGFB1,DLL4,HEY2,S1PR1
0.0149	GO:0072164	BP	mesonephric tubule development	TGFB1,PGF,GPC3,DCHS1,BCL2
0.0149	GO:0046631	BP	alpha-beta T cell activation	IL18R1,NCKAP1L,DOCK2,GPR183,BCL2
0.0149	GO:0048468	BP	cell development	TYROBP,TNC,ROS1,LAMB1,ANGPT2,TGFB1,OGN,CXCL12,SPP1,CXCR4,NCKAP1L,RUNX2,DLL4,RAMP2,SERPINF1,HEY2,EDNRA,MERTK,HEYL,CTHRC1,GPR183,BCL2,GPR4,CDH5,CSF1R,APOD,SULF2,CLEC5A,ITGB3,PECAM1
0.0149	GO:0020037	MF	heme binding	GUCY1B3,GUCY1A3
0.015	GO:0060333	BP	interferon-gamma-mediated signaling pathway	HCK,FCGR1A,HLA-DRB1,IFI30,HLA-B
0.0151	GO:0060588	BP	negative regulation of lipoprotein lipid oxidation	APOD
0.0152	GO:0022408	BP	negative regulation of cell-cell adhesion	PAG1,TGFB1,CXCL12,HAVCR2,VSIG4,HLA-DRB1
0.0153	GO:0006464	BP	cellular protein modification process	SLC11A1,TNC,LCP2,PTPRN,MGAT4A,MMP9,FLT1,SPP1,CXCR4,KDR,PLVAP,GMFG,GALNT15,GPC3,SPARCL1,MERTK,ALPL,CCR1,GPR183,SCG2,CCL11,CSF1R,C5AR1,AIF1,ITGB3,PECAM1,SPON1,CCL3L3
0.0153	GO:0036211	BP	protein modification process	SLC11A1,TNC,LCP2,PTPRN,MGAT4A,MMP9,FLT1,SPP1,CXCR4,KDR,PLVAP,GMFG,GALNT15,GPC3,SPARCL1,MERTK,ALPL,CCR1,GPR183,SCG2,CCL11,CSF1R,C5AR1,AIF1,ITGB3,PECAM1,SPON1,CCL3L3
0.0153	GO:0042129	BP	regulation of T cell proliferation	TGFB1,NCKAP1L,IL1B,HAVCR2,VSIG4,HLA-DRB1,AIF1
0.0153	GO:0060422	MF	peptidyl-dipeptidase inhibitor activity	GPC3
0.0156	GO:0019934	BP	cGMP-mediated signaling	GUCY1B3
0.0156	GO:0060739	BP	mesenchymal-epithelial cell signaling involved in prostate gland development	TNC
0.0156	GO:0030485	CC	smooth muscle contractile fiber	PECAM1
0.0156	GO:0001891	CC	phagocytic cup	LCP1,AIF1
0.0157	GO:0002579	BP	positive regulation of antigen processing and presentation	SLC11A1,TREM2
0.0157	GO:0046718	BP	viral entry into host cell	CXCR4,ITGA5,HLA-DRB1,CLEC5A,ITGB3
0.0157	GO:0032613	BP	interleukin-10 production	FCER1G,CD34,HLA-DRB1
0.0158	GO:0045940	BP	positive regulation of steroid metabolic process	IL1B,APOC1,AGTR1
0.0158	GO:0009110	BP	vitamin biosynthetic process	PLTP,SNAI1,IL1B
0.0158	GO:0032488	BP	Cdc42 protein signal transduction	WAS,ABCA1
0.0158	GO:1902204	BP	positive regulation of hepatocyte growth factor receptor signaling pathway	ESM1
0.0158	GO:0016702	MF	oxidoreductase activity, acting on single donors with incorporation of molecular oxygen, incorporation of two atoms of oxygen	ALOX5,ALOX5AP,TDO2
0.0159	GO:0002532	BP	production of molecular mediator involved in inflammatory response	ALOX5,ALOX5AP,FCER1G,APOD
0.016	GO:2000866	BP	positive regulation of estradiol secretion	SPP1
0.016	GO:0032268	BP	regulation of cellular protein metabolic process	SLC11A1,MMP9,FLT1,TNFSF10,CXCR4,KDR,GMFG,GPC3,COL6A3,CCR1,CCL11,CSF1R,C5AR1,AIF1,ECSCR,PECAM1,CCL3L3
0.0161	GO:0043394	MF	proteoglycan binding	TNC,COL5A3,GPC3
0.0162	GO:0002063	BP	chondrocyte development	RUNX2,CHST11,SULF2
0.0162	GO:0010810	BP	regulation of cell-substrate adhesion	ANGPT2,ECM2,PLAU,PREX1,KDR,ITGA5,BCL2,APOD
0.0162	GO:0007614	BP	short-term memory	MDK,SERPINF1
0.0162	GO:1902105	BP	regulation of leukocyte differentiation	TYROBP,TGFB1,TMEM176B,NCKAP1L,CCR1,MAFB,LILRB3,HLA-B
0.0163	GO:0008630	BP	intrinsic apoptotic signaling pathway in response to DNA damage	TNFRSF1B,CXCL12,SNAI1,DDIT4,BCL2
0.0163	GO:0042803	MF	protein homodimerization activity	SLC11A1,TGFB1,NAMPT,VWF,KYNU,PGF,PLVAP,AOC3,ALOX5AP,HEY2,FCER1G,CADM3,HPGDS,HEYL,BCL2,CSF1R
0.0164	GO:0007264	BP	small GTPase mediated signal transduction	PLEKHG1,DOCK4,DOCK2,AGTR1,ELMO1,ARHGAP42,GPR4,AIF1,PECAM1
0.0164	GO:0007267	BP	cell-cell signaling	GUCY1B3,TNFSF10,MERTK,CXCL5,APLN
0.0164	GO:0097350	BP	neutrophil clearance	MERTK
0.0164	GO:0046906	MF	tetrapyrrole binding	GUCY1B3,GUCY1A3
0.0164	GO:0001846	MF	opsonin binding	CD93,ITGAM
0.0167	GO:0001704	BP	formation of primary germ layer	LAMB1,MMP9,SNAI1,COL6A1,ITGA5,ITGB3
0.0167	GO:0004950	MF	chemokine receptor activity	CXCR4,CCR1
0.0167	GO:0001637	MF	G-protein coupled chemoattractant receptor activity	CXCR4,CCR1
0.0167	GO:0019903	MF	protein phosphatase binding	ROS1,BCL2,CDH5,CSF1R,EIF4EBP1,MAP3K5
0.0168	GO:0051459	BP	regulation of corticotropin secretion	APLN
0.0168	GO:0001823	BP	mesonephros development	TGFB1,PGF,GPC3,DCHS1,BCL2
0.0168	GO:0045981	BP	positive regulation of nucleotide metabolic process	EDNRA,GUCY1A3
0.0168	GO:0060603	BP	mammary gland duct morphogenesis	TGFB1,CCL11,CSF1R
0.0168	GO:0098542	BP	defense response to other organism	SLC11A1,TGFB1,TREM1,HAVCR2,IFI44L,FCER1G,PPBP,DDIT4,RNASE6,BCL2,CLEC7A,C5AR1
0.0168	GO:0051547	BP	regulation of keratinocyte migration	MMP9,HBEGF
0.0168	GO:1900544	BP	positive regulation of purine nucleotide metabolic process	EDNRA,GUCY1A3
0.0168	GO:0006026	BP	aminoglycan catabolic process	TGFB1,OGN,LYVE1,GPC3
0.0168	GO:0050715	BP	positive regulation of cytokine secretion	IL1B,HAVCR2,CD14,CD34,CSF1R,CLEC5A
0.0168	GO:0008219	BP	cell death	PLAUR,TNFRSF1B,TEAD2,MMP9,HCK,TGFB1,CXCL12,MDK,TNFSF10,CXCR4,NCKAP1L,PDE1B,PREX1,SNAI1,IL1B,KDR,RAMP2,SERPINF1,XAF1,NES,DSC2,HEY2,PIM1,INHBE,MERTK,ELMO1,FCER1G,ITGA5,DDIT4,CD14,NPAS2,CHST11,BCL2,SCG2,CD34,CSF1R,C5AR1,MAP3K5,AIF1,NAIP,ECSCR,CLEC5A
0.0168	GO:0008154	BP	actin polymerization or depolymerization	WAS,HCK,CXCL12,NCKAP1L,PREX1,GMFG,CCL11,AIF1
0.0168	GO:0098802	CC	plasma membrane receptor complex	OLFM2,RAMP2,ITGAX,ITGA5,ITGAM,ITGB3
0.0168	GO:0036458	MF	hepatocyte growth factor binding	SRPX2
0.017	GO:1901568	BP	fatty acid derivative metabolic process	ALOX5,SCD,GGT1,ALOX5AP,HPGDS,AVPR1A,CYP2S1
0.0172	GO:0015707	BP	nitrite transport	SLC11A1
0.0172	GO:0072109	BP	glomerular mesangium development	CD34,GPR4
0.0172	GO:0050878	BP	regulation of body fluid levels	PLAUR,WAS,LCP2,VWF,PLAU,EPHB2,SYTL2,MERTK,FCER1G,APLN,CD34,HSD11B2,ITGB3
0.0172	GO:0060763	BP	mammary duct terminal end bud growth	CCL11
0.0172	GO:0006876	BP	cellular cadmium ion homeostasis	SLC11A1
0.0172	GO:0060135	BP	maternal process involved in female pregnancy	ANGPT2,SPP1
0.0172	GO:0035962	BP	response to interleukin-13	CCL11
0.0172	GO:0038178	BP	complement component C5a signaling pathway	C5AR1
0.0172	GO:0031728	MF	CCR3 chemokine receptor binding	CCL11
0.0172	GO:0004878	MF	complement component C5a receptor activity	C5AR1
0.0174	GO:0007015	BP	actin filament organization	WAS,CXCL12,NCKAP1L,GMFG,LCP1,S1PR1,BCL2,CCL11,AIF1
0.0174	GO:0001706	BP	endoderm formation	LAMB1,MMP9,COL6A1,ITGA5
0.0174	GO:0002005	BP	angiotensin catabolic process in blood	ENPEP
0.0174	GO:0004435	MF	phosphatidylinositol phospholipase C activity	EDNRA,CCR1
0.0175	GO:0030802	BP	regulation of cyclic nucleotide biosynthetic process	EDNRA,GUCY1A3
0.0175	GO:0040007	BP	growth	TNC,ROS1,SPP1,HEY2,PIM1,AGTR1,GPC3,CXCL16,ESM1,AVPR1A,S1PR1,CCL11,APOD,ITGB3
0.0176	GO:0035717	MF	chemokine (C-C motif) ligand 7 binding	CCR1
0.0177	GO:0001836	BP	release of cytochrome c from mitochondria	PLAUR,MMP9,TNFSF10,BCL2
0.0179	GO:0032945	BP	negative regulation of mononuclear cell proliferation	TGFB1,HAVCR2,VSIG4,HLA-DRB1
0.0179	GO:0050672	BP	negative regulation of lymphocyte proliferation	TGFB1,HAVCR2,VSIG4,HLA-DRB1
0.0179	GO:0008347	BP	glial cell migration	LAMB1,APCDD1,GPR183
0.018	GO:0090200	BP	positive regulation of release of cytochrome c from mitochondria	MMP9,TNFSF10
0.018	GO:1904823	BP	purine nucleobase transmembrane transport	AQP9
0.018	GO:0015855	BP	pyrimidine nucleobase transport	AQP9
0.018	GO:0060627	BP	regulation of vesicle-mediated transport	SLC11A1,TGFB1,DNM1,NCKAP1L,APOC1,DOCK2,GPC3,MERTK,FCER1G,CD14,APLN
0.018	GO:0015265	MF	urea channel activity	AQP9
0.018	GO:0005350	MF	pyrimidine nucleobase transmembrane transporter activity	AQP9
0.018	GO:0005275	MF	amine transmembrane transporter activity	AQP9
0.0183	GO:0002706	BP	regulation of lymphocyte mediated immunity	WAS,TGFB1,IL1B,HAVCR2,FCER1G,HLA-B
0.0183	GO:0044057	BP	regulation of system process	DOCK4,DSC2,HEY2,AGTR1,GUCY1A3,ARHGAP42,AVPR1A,APLN,AIF1
0.0183	GO:0016701	MF	oxidoreductase activity, acting on single donors with incorporation of molecular oxygen	ALOX5,ALOX5AP,TDO2
0.0184	GO:0019864	MF	IgG binding	FCGR1A,FCER1G
0.0185	GO:0005925	CC	focal adhesion	PLAUR,TNC,MCAM,HCK,FLT1,PLAU,TES,LCP1,ITGA5,FHL3,MME,ITGB3
0.0186	GO:0014911	BP	positive regulation of smooth muscle cell migration	DOCK4,BCL2,AIF1
0.0186	GO:0060485	BP	mesenchyme development	TEAD2,TGFB1,SNAI1,IL1B,HEY2,EDNRA,HEYL,DCHS1,BCL2
0.0187	GO:0051781	BP	positive regulation of cell division	TGFB1,MDK,PGF,IL1B,PPBP
0.0187	GO:0032663	BP	regulation of interleukin-2 production	IL1B,HAVCR2,VSIG4,CD34
0.0187	GO:0048872	BP	homeostasis of number of cells	TGFB1,NCKAP1L,ETS1,MERTK,FCER1G,GPR183,BCL2,MAFB
0.0188	GO:2001243	BP	negative regulation of intrinsic apoptotic signaling pathway	PLAUR,MMP9,CXCL12,SNAI1,BCL2
0.0188	GO:0061383	BP	trabecula morphogenesis	DLL4,HEY2,S1PR1
0.0188	GO:0006568	BP	tryptophan metabolic process	KYNU,TDO2
0.0188	GO:0002822	BP	regulation of adaptive immune response based on somatic recombination of immune receptors built from immunoglobulin superfamily domains	WAS,SLC11A1,TGFB1,IL1B,HAVCR2,FCER1G
0.0188	GO:0006970	BP	response to osmotic stress	FMO1,AQP9
0.0188	GO:0038187	MF	pattern recognition receptor activity	CD14,CLEC7A
0.0188	GO:0008329	MF	signaling pattern recognition receptor activity	CD14,CLEC7A
0.0189	GO:0071732	BP	cellular response to nitric oxide	GUCY1B3
0.019	GO:0042482	BP	positive regulation of odontogenesis	TGFB1,CD34
0.019	GO:0043374	BP	CD8-positive, alpha-beta T cell differentiation	NCKAP1L,BCL2
0.019	GO:1900371	BP	regulation of purine nucleotide biosynthetic process	EDNRA,GUCY1A3
0.0192	GO:0030808	BP	regulation of nucleotide biosynthetic process	EDNRA,GUCY1A3
0.0192	GO:0019902	MF	phosphatase binding	ROS1,SYTL2,BCL2,CDH5,CSF1R,EIF4EBP1,MAP3K5
0.0193	GO:0009615	BP	response to virus	CXCL12,CXCR4,IL1B,IFI44L,IFI44,DDIT4,RNASE6,BCL2,CCL11,CCL4
0.0193	GO:1904692	BP	positive regulation of type B pancreatic cell proliferation	PTPRN
0.0193	GO:0005924	CC	cell-substrate adherens junction	PLAUR,TNC,MCAM,HCK,FLT1,PLAU,TES,LCP1,ITGA5,FHL3,MME,ITGB3
0.0194	GO:0034368	BP	protein-lipid complex remodeling	PLTP,APOC1,AGTR1
0.0194	GO:0034369	BP	plasma lipoprotein particle remodeling	PLTP,APOC1,AGTR1
0.0194	GO:0034367	BP	macromolecular complex remodeling	PLTP,APOC1,AGTR1
0.0194	GO:0048608	BP	reproductive structure development	TNC,PTPRN,SPP1,TNFSF10,SNAI1,MERTK
0.0195	GO:0034434	BP	sterol esterification	APOC1,AGTR1
0.0195	GO:0034435	BP	cholesterol esterification	APOC1,AGTR1
0.0195	GO:0030890	BP	positive regulation of B cell proliferation	NCKAP1L,GPR183,BCL2
0.0195	GO:0034433	BP	steroid esterification	APOC1,AGTR1
0.0197	GO:0010818	BP	T cell chemotaxis	CXCL16,GPR183
0.0197	GO:0004982	MF	N-formyl peptide receptor activity	FPR3
0.0197	GO:0042008	MF	interleukin-18 receptor activity	IL18R1
0.02	GO:0090287	BP	regulation of cellular response to growth factor stimulus	FLT1,TGFB1,RUNX2,IL1B,GPC3,ITGA5,CHST11,SULF2,ITGB3
0.0201	GO:0003197	BP	endocardial cushion development	SNAI1,HEYL,DCHS1
0.0201	GO:0061458	BP	reproductive system development	TNC,PTPRN,SPP1,TNFSF10,SNAI1,MERTK
0.0201	GO:0030838	BP	positive regulation of actin filament polymerization	WAS,NCKAP1L,GMFG,CCL11
0.0201	GO:0002523	BP	leukocyte migration involved in inflammatory response	PPBP
0.0201	GO:0003208	BP	cardiac ventricle morphogenesis	TGFB1,DLL4,HEY2,HEYL
0.0202	GO:0045123	BP	cellular extravasation	TREM1,PLVAP
0.0202	GO:0004629	MF	phospholipase C activity	EDNRA,CCR1
0.0203	GO:0003081	BP	regulation of systemic arterial blood pressure by renin-angiotensin	ENPEP,AGTR1,MME
0.0204	GO:0003177	BP	pulmonary valve development	HEY2,HEYL
0.0204	GO:0003184	BP	pulmonary valve morphogenesis	HEY2,HEYL
0.0204	GO:0045834	BP	positive regulation of lipid metabolic process	FLT1,TGFB1,IL1B,APOC1,AGTR1,AVPR1A
0.0204	GO:0030055	CC	cell-substrate junction	PLAUR,TNC,MCAM,HCK,FLT1,PLAU,TES,LCP1,ITGA5,FHL3,MME,ITGB3
0.0204	GO:0031406	MF	carboxylic acid binding	SLC1A3,ST8SIA4,APOC1,ALOX5AP,LYVE1,TDO2,FABP4
0.0205	GO:0051458	BP	corticotropin secretion	APLN
0.0205	GO:0048871	BP	multicellular organismal homeostasis	SLC11A1,SPP1,S1PR1,APLN,CD34,CSF1R,ITGB3
0.0205	GO:2001198	BP	regulation of dendritic cell differentiation	TMEM176B,HLA-B
0.0205	GO:0045953	BP	negative regulation of natural killer cell mediated cytotoxicity	HAVCR2,HLA-B
0.0206	GO:0034333	BP	adherens junction assembly	KDR,RAMP2,BCL2,APOD
0.0206	GO:0006898	BP	receptor-mediated endocytosis	DNM1,APOC1,RAMP2,FCGR1A,FCER1G,CXCL16,CXCL8,CD14,APLN
0.0206	GO:1901137	BP	carbohydrate derivative biosynthetic process	PLAUR,GUCY1B3,MGAT4A,TGFB1,OGN,HBEGF,ST8SIA4,GALNT15,RAMP2,GPC3,EDNRA,GUCY1A3,ABCA1,CHST11,BCL2,CHST1,SPON1
0.0206	GO:0070664	BP	negative regulation of leukocyte proliferation	TGFB1,HAVCR2,VSIG4,HLA-DRB1
0.0207	GO:0070391	BP	response to lipoteichoic acid	TREM2,CD14
0.0207	GO:0071223	BP	cellular response to lipoteichoic acid	TREM2,CD14
0.0208	GO:0009150	BP	purine ribonucleotide metabolic process	GUCY1B3,EDNRA,GUCY1A3
0.0208	GO:0010821	BP	regulation of mitochondrion organization	MMP9,TNFSF10,KDR,ITGAX
0.0208	GO:0043177	MF	organic acid binding	SLC1A3,ST8SIA4,APOC1,ALOX5AP,LYVE1,TDO2,FABP4
0.021	GO:2000864	BP	regulation of estradiol secretion	SPP1
0.021	GO:0035938	BP	estradiol secretion	SPP1
0.021	GO:0098992	CC	neuronal dense core vesicle	SCG2
0.0211	GO:1902170	BP	cellular response to reactive nitrogen species	GUCY1B3
0.0211	GO:0044266	BP	multicellular organismal macromolecule catabolic process	ENPEP
0.0211	GO:0050690	BP	regulation of defense response to virus by virus	HCK,DOCK2,ELMO1
0.0211	GO:0048568	BP	embryonic organ development	TEAD2,TGFB1,SNAI1,RUNX2,KDR,NES,EPHB2,HEY2,CTHRC1,CXCL8,CHST11,MAFB
0.0211	GO:0030799	BP	regulation of cyclic nucleotide metabolic process	EDNRA,GUCY1A3
0.0211	GO:0044256	BP	protein digestion	ENPEP
0.0211	GO:0044254	BP	multicellular organismal protein catabolic process	ENPEP
0.0211	GO:0071731	BP	response to nitric oxide	GUCY1B3
0.0211	GO:0050922	BP	negative regulation of chemotaxis	ANGPT2,AIF1
0.0212	GO:0005764	CC	lysosome	SLC11A1,OGN,NCF2,CXCR4,RAMP2,ENPEP,GPC3,LAPTM5,CD34,HLA-DRB1,IFI30
0.0212	GO:0000323	CC	lytic vacuole	SLC11A1,OGN,NCF2,CXCR4,RAMP2,ENPEP,GPC3,LAPTM5,CD34,HLA-DRB1,IFI30
0.0214	GO:0003222	BP	ventricular trabecula myocardium morphogenesis	DLL4,HEY2
0.0214	GO:0031663	BP	lipopolysaccharide-mediated signaling pathway	HCK,TGFB1,IL1B,CD14
0.0214	GO:0042157	BP	lipoprotein metabolic process	PLAUR,APOC1,CPM,ALPL,ABCA1,APOD,ITGB3
0.0214	GO:0045785	BP	positive regulation of cell adhesion	TGFB1,ECM2,CXCL12,NCKAP1L,PREX1,IL1B,KDR,ETS1,HAVCR2,ITGA5,HLA-DRB1,AIF1
0.0216	GO:0036145	BP	dendritic cell homeostasis	GPR183
0.0217	GO:0032700	BP	negative regulation of interleukin-17 production	TGFB1,NCKAP1L
0.0218	GO:0050865	BP	regulation of cell activation	PAG1,TGFB1,NCKAP1L,HAVCR2,MERTK,VSIG4,FCER1G,GPR183,BCL2,HLA-DRB1,AIF1,MILR1
0.0218	GO:0009259	BP	ribonucleotide metabolic process	GUCY1B3,EDNRA,GUCY1A3
0.0219	GO:0006163	BP	purine nucleotide metabolic process	GUCY1B3,EDNRA,GUCY1A3
0.0219	GO:0071918	BP	urea transmembrane transport	AQP9
0.0219	GO:0015722	BP	canalicular bile acid transport	AQP9
0.0219	GO:0038094	BP	Fc-gamma receptor signaling pathway	WAS,HCK,NCKAP1L,FCGR1A,ELMO1,FCER1G
0.0219	GO:0015204	MF	urea transmembrane transporter activity	AQP9
0.0219	GO:0015254	MF	glycerol channel activity	AQP9
0.022	GO:0072593	BP	reactive oxygen species metabolic process	TGFB1,NCF2,PREX1,IL1B,AGTR1,DDIT4,BCL2,CD34,AIF1
0.0223	GO:0030041	BP	actin filament polymerization	WAS,HCK,NCKAP1L,PREX1,GMFG,CCL11,AIF1
0.0223	GO:0008150	BP	biological_process	FMO1,TYROBP,WAS,SLC11A1,TNFRSF1B,TNC,LCP2,ROS1,PTPRN,GUCY1B3,MGAT4A,PAG1,MCAM,COL5A3,PILRA,SNX10,NID2,RGS1,LAMB1,ANGPT2,TREM2,SCD,PALMD,TSPAN15,MMP9,SRPX2,FLT1,CRISPLD2,AQP9,OLFM2,TGFB1,NAMPT,PCOLCE,TMEM176B,OGN,DNM1,CXCL12,MDK,VWF,SLC16A10,LAMA4,HBEGF,ST8SIA4,IL18R1,KYNU,NCF2,SPP1,PGF,PLEKHG1,TNFSF10,CXCR4,PLAU,NCKAP1L,SNAI1,TREM1,RUNX2,CD93,KDR,DOCK4,DLL4,APOC1,PLVAP,LSP1,GMFG,THEMIS2,GALNT15,A…
0.0225	GO:0032370	BP	positive regulation of lipid transport	PLTP,SPP1,IL1B,ABCA1
0.0225	GO:0043583	BP	ear development	TGFB1,EPHB2,HEY2,CTHRC1,DCHS1,BCL2,MAFB
0.0226	GO:2001234	BP	negative regulation of apoptotic signaling pathway	PLAUR,MMP9,CXCL12,TNFSF10,SNAI1,IL1B,BCL2,SCG2
0.0226	GO:0002431	BP	Fc receptor mediated stimulatory signaling pathway	WAS,HCK,NCKAP1L,FCGR1A,ELMO1,FCER1G
0.0228	GO:0045069	BP	regulation of viral genome replication	CXCL8
0.0228	GO:0032587	CC	ruffle membrane	LCP1,ITGA5,AIF1,ITGB3
0.0228	GO:0016829	MF	lyase activity	GUCY1B3,GUCY1A3
0.023	GO:0007159	BP	leukocyte cell-cell adhesion	PAG1,TGFB1,CXCL12,NCKAP1L,IL1B,ETS1,HAVCR2,VSIG4,ITGA5,HLA-DRB1,AIF1
0.023	GO:0019693	BP	ribose phosphate metabolic process	GUCY1B3,EDNRA,GUCY1A3
0.0231	GO:0030879	BP	mammary gland development	APLN,CCL11
0.0232	GO:0043254	BP	regulation of protein complex assembly	WAS,HCK,TGFB1,NCKAP1L,PREX1,GMFG,XAF1,HEY2,LCP1,CCL11,EIF4EBP1,MMP1
0.0236	GO:0032494	BP	response to peptidoglycan	TREM2,C5AR1
0.0237	GO:0002716	BP	negative regulation of natural killer cell mediated immunity	HAVCR2,HLA-B
0.0237	GO:0060087	BP	relaxation of vascular smooth muscle	GUCY1A3
0.0238	GO:0033700	BP	phospholipid efflux	APOC1,ABCA1
0.0238	GO:0050707	BP	regulation of cytokine secretion	HAVCR2,CD14,CD34,CSF1R,HLA-DRB1,CLEC5A
0.0238	GO:0002250	BP	adaptive immune response	WAS,SLC11A1,PAG1,TGFB1,IL18R1,HAVCR2,FCER1G,GPR183,HLA-DRB1,LILRB3,LILRA6
0.024	GO:0060415	BP	muscle tissue morphogenesis	TGFB1,DLL4,HEY2,S1PR1
0.0241	GO:0001569	BP	branching involved in blood vessel morphogenesis	EDNRA
0.0241	GO:0042756	BP	drinking behavior	APLN
0.0241	GO:0031652	BP	positive regulation of heat generation	APLN
0.0241	GO:0032846	BP	positive regulation of homeostatic process	TGFB1,SPP1,NCKAP1L,IL1B,ETS1,AVPR1A,APLN,HLA-DRB1
0.0241	GO:0031334	BP	positive regulation of protein complex assembly	WAS,TGFB1,NCKAP1L,GMFG,LCP1,CCL11,MMP1
0.0241	GO:0045860	BP	positive regulation of protein kinase activity	SLC11A1,LCP2,FLT1,CXCR4,CSF1R,C5AR1,ITGB3
0.0241	GO:0071385	BP	cellular response to glucocorticoid stimulus	TGFB1,SERPINF1,DDIT4,EIF4EBP1
0.0244	GO:0060587	BP	regulation of lipoprotein lipid oxidation	APOD
0.0244	GO:2000098	BP	negative regulation of smooth muscle cell-matrix adhesion	APOD
0.0244	GO:0034439	BP	lipoprotein lipid oxidation	APOD
0.0244	GO:2000405	BP	negative regulation of T cell migration	APOD
0.0244	GO:0042981	BP	regulation of apoptotic process	PLAUR,TNFRSF1B,MMP9,HCK,TGFB1,CXCL12,MDK,TNFSF10,NCKAP1L,PREX1,SNAI1,IL1B,KDR,RAMP2,NES,HEY2,PIM1,INHBE,MERTK,FCER1G,ITGA5,CHST11,BCL2,SCG2,CSF1R,C5AR1,MAP3K5,AIF1,NAIP,ECSCR,CLEC5A
0.0244	GO:0045730	BP	respiratory burst	SLC11A1,HCK,NCF2
0.0247	GO:0072521	BP	purine-containing compound metabolic process	GUCY1B3,EDNRA,GUCY1A3
0.0247	GO:0008064	BP	regulation of actin polymerization or depolymerization	WAS,HCK,CXCL12,NCKAP1L,PREX1,GMFG,CCL11
0.0248	GO:0033619	BP	membrane protein proteolysis	TNFRSF1B,TGFB1,IL1B,ADAM19
0.0248	GO:0005520	MF	insulin-like growth factor binding	ESM1,ITGB3
0.0249	GO:0060556	BP	regulation of vitamin D biosynthetic process	SNAI1,IL1B
0.0249	GO:0006691	BP	leukotriene metabolic process	ALOX5,GGT1,ALOX5AP
0.025	GO:0044268	BP	multicellular organismal protein metabolic process	ENPEP
0.025	GO:2000723	BP	negative regulation of cardiac vascular smooth muscle cell differentiation	HEY2
0.025	GO:0051150	BP	regulation of smooth muscle cell differentiation	OLFM2,TGFB1,HEY2
0.0251	GO:0002576	BP	platelet degranulation	TGFB1,VWF,FCER1G,PPBP,ITGB3
0.0251	GO:0002281	BP	macrophage activation involved in immune response	TYROBP,HAVCR2
0.0251	GO:1901550	BP	regulation of endothelial cell development	CDH5
0.0251	GO:1903140	BP	regulation of establishment of endothelial barrier	CDH5
0.0251	GO:0070995	BP	NADPH oxidation	FMO1
0.0251	GO:0007596	BP	blood coagulation	WAS,LCP2,VWF,PLAU,MERTK,FCER1G,CD34,ITGB3
0.0252	GO:0030832	BP	regulation of actin filament length	WAS,HCK,CXCL12,NCKAP1L,PREX1,GMFG,CCL11
0.0253	GO:0050680	BP	negative regulation of epithelial cell proliferation	TGFB1,DLL4,SERPINF1,GPC3,MCC,SCG2
0.0254	GO:0002819	BP	regulation of adaptive immune response	WAS,SLC11A1,TGFB1,IL1B,HAVCR2,FCER1G
0.0255	GO:0098588	CC	bounding membrane of organelle	PLAUR,TYROBP,SLC11A1,TNFRSF1B,PTPRN,MGAT4A,NOTCH3,SNX10,TSPAN15,HBEGF,ST8SIA4,PLAU,NCKAP1L,CD93,GALNT15,ENPEP,ITGAX,COL6A1,CD53,FCGR1A,FCER1G,LAPTM5,GBP4,ITGAM,CD14,CHST11,BCL2,CHST1,HLA-DRB1,C5AR1,LILRB3,HLA-B,CLEC5A,ITGB3
0.0255	GO:0005171	MF	hepatocyte growth factor receptor binding	ESM1
0.0256	GO:0001772	CC	immunological synapse	CD37,HAVCR2,CD53
0.0257	GO:0007610	BP	behavior	SLC1A3,SRPX2,OLFM2,DNM1,CXCL12,MDK,PDE1B,SERPINF1,EPHB2,ITGA5,HPGDS,AVPR1A,APLN,BCL2
0.0257	GO:0050730	BP	regulation of peptidyl-tyrosine phosphorylation	TREM2,TGFB1,HBEGF,ITGA5,CSF1R,ITGB3,PECAM1
0.0259	GO:0006710	BP	androgen catabolic process	SPP1
0.0259	GO:0036005	BP	response to macrophage colony-stimulating factor	PDE1B,CSF1R
0.0259	GO:0036006	BP	cellular response to macrophage colony-stimulating factor stimulus	PDE1B,CSF1R
0.0259	GO:1904813	CC	ficolin-1-rich granule lumen	MMP9,CRISPLD2,GMFG
0.026	GO:0006915	BP	apoptotic process	PLAUR,TNFRSF1B,MMP9,HCK,TGFB1,CXCL12,MDK,TNFSF10,CXCR4,NCKAP1L,PDE1B,PREX1,SNAI1,IL1B,KDR,RAMP2,XAF1,NES,HEY2,PIM1,INHBE,MERTK,ELMO1,FCER1G,ITGA5,DDIT4,CD14,CHST11,BCL2,SCG2,CSF1R,C5AR1,MAP3K5,AIF1,NAIP,ECSCR,CLEC5A
0.0261	GO:0050671	BP	positive regulation of lymphocyte proliferation	NCKAP1L,IL1B,HAVCR2,GPR183,BCL2,AIF1
0.0263	GO:0008203	BP	cholesterol metabolic process	SCD,APOC1,CH25H,LBR,ABCA1,CES1
0.0263	GO:0043029	BP	T cell homeostasis	TGFB1,NCKAP1L,BCL2
0.0264	GO:0034315	BP	regulation of Arp2/3 complex-mediated actin nucleation	WAS,GMFG
0.0264	GO:0002367	BP	cytokine production involved in immune response	SLC11A1,TGFB1,TREM1,FCER1G
0.0264	GO:0050714	BP	positive regulation of protein secretion	TGFB1,HAVCR2,CD14,CD34,CSF1R,HLA-DRB1,CLEC5A
0.0264	GO:0090407	BP	organophosphate biosynthetic process	GUCY1B3,EDNRA,GUCY1A3
0.0264	GO:0006636	BP	unsaturated fatty acid biosynthetic process	SCD,HPGDS,AVPR1A
0.0264	GO:0031349	BP	positive regulation of defense response	HCK,TGFB1,IL1B,ALOX5AP,ETS1,HAVCR2,AGTR1,FCER1G,ITGAM,FABP4,CD14,CLEC7A
0.0264	GO:0009743	BP	response to carbohydrate	PTPRN,ANGPT2,TGFB1,IL1B,SERPINF1,COL6A2,CLEC7A,HLA-DRB1
0.0265	GO:0010745	BP	negative regulation of macrophage derived foam cell differentiation	ABCA1,ITGB3
0.0265	GO:0002478	BP	antigen processing and presentation of exogenous peptide antigen	NCF2,FCGR1A,FCER1G,HLA-DRB1,IFI30,HLA-B
0.0265	GO:0050851	BP	antigen receptor-mediated signaling pathway	WAS,LCP2,PAG1,NCKAP1L,THEMIS2,BCL2,HLA-DRB1
0.0265	GO:1900035	BP	negative regulation of cellular response to heat	CD34
0.0265	GO:0045879	BP	negative regulation of smoothened signaling pathway	RUNX2,GPC3
0.0265	GO:0070945	BP	neutrophil mediated killing of gram-negative bacterium	TREM1
0.0265	GO:0007599	BP	hemostasis	WAS,LCP2,VWF,PLAU,MERTK,FCER1G,CD34,ITGB3
0.0265	GO:0032946	BP	positive regulation of mononuclear cell proliferation	NCKAP1L,IL1B,HAVCR2,GPR183,BCL2,AIF1
0.0265	GO:1905950	BP	monosaccharide transmembrane transport	PPBP
0.0265	GO:1904659	BP	glucose transmembrane transport	PPBP
0.0265	GO:0035428	BP	hexose transmembrane transport	PPBP
0.0265	GO:0036053	CC	glomerular endothelium fenestra	CD34
0.0265	GO:0005355	MF	glucose transmembrane transporter activity	PPBP
0.0266	GO:0043067	BP	regulation of programmed cell death	PLAUR,TNFRSF1B,MMP9,HCK,TGFB1,CXCL12,MDK,TNFSF10,NCKAP1L,PREX1,SNAI1,IL1B,KDR,RAMP2,NES,HEY2,PIM1,INHBE,MERTK,FCER1G,ITGA5,CHST11,BCL2,SCG2,CSF1R,C5AR1,MAP3K5,AIF1,NAIP,ECSCR,CLEC5A
0.0266	GO:0002675	BP	positive regulation of acute inflammatory response	IL1B,ALOX5AP,FCER1G
0.0267	GO:0007399	BP	nervous system development	TNC,NOTCH3,TEAD2,SLC1A3,LAMB1,SRPX2,TGFB1,OGN,CXCL12,MDK,ST8SIA4,SPP1,CXCR4,RUNX2,DLL4,SERPINF1,EPHB2,ETS1,HEY2,EDNRA,APCDD1,PLXDC1,HEYL,CTHRC1,AVPR1A,DCHS1,SEMA6B,DDIT4,GPR183,S1PR1,BCL2,CSF1R,APOD,SULF2,C5AR1,MAFB,NAIP
0.0267	GO:0002551	BP	mast cell chemotaxis	PGF,CCL11
0.0268	GO:0042832	BP	defense response to protozoan	SLC11A1,CLEC7A
0.0269	GO:0048732	BP	gland development	TNC,TGFB1,MDK,SERPINF1,APLN,BCL2,CCL11,CSF1R,SULF2,MAFB
0.0269	GO:0016049	BP	cell growth	ROS1,TGFB1,CXCL12,HBEGF,SPP1,AGTR1,CXCL16,ESM1,AVPR1A,BCL2,ITGB3
0.0269	GO:0005596	CC	collagen type XIV trimer	COL14A1
0.027	GO:0071384	BP	cellular response to corticosteroid stimulus	TGFB1,SERPINF1,DDIT4,EIF4EBP1
0.027	GO:0031650	BP	regulation of heat generation	APLN
0.027	GO:0050817	BP	coagulation	WAS,LCP2,VWF,PLAU,MERTK,FCER1G,CD34,ITGB3
0.027	GO:0017048	MF	Rho GTPase binding	WAS,NCF2,PLEKHG1,DOCK4,DOCK2
0.0271	GO:0002292	BP	T cell differentiation involved in immune response	IL18R1,FCER1G,GPR183
0.0272	GO:0019216	BP	regulation of lipid metabolic process	SCD,FLT1,TGFB1,SNAI1,APOC1,AGTR1,ABCA1,AVPR1A,APOD
0.0272	GO:0070851	MF	growth factor receptor binding	HBEGF,PGF,IL1B,ITGA5,ESM1,ITGB3
0.0272	GO:0001596	MF	angiotensin type I receptor activity	AGTR1
0.0273	GO:0072132	BP	mesenchyme morphogenesis	SNAI1,HEYL,DCHS1
0.0273	GO:0044557	BP	relaxation of smooth muscle	GUCY1A3
0.0273	GO:0015149	MF	hexose transmembrane transporter activity	PPBP
0.0275	GO:0051093	BP	negative regulation of developmental process	ANGPT2,TGFB1,TMEM176B,SPP1,SNAI1,DLL4,SERPINF1,EPHB2,HEY2,CCR1,ABCA1,BCL2,GPR4,MAFB,LILRB3,ECSCR,ITGB3
0.0275	GO:0051046	BP	regulation of secretion	TGFB1,CXCL12,SPP1,HAVCR2,SYTL2,AGTR1,FCER1G,AVPR1A,CD14,APLN,CD34,CSF1R,HLA-DRB1,CLEC5A
0.0275	GO:0007190	BP	activation of adenylate cyclase activity	EDNRA
0.0275	GO:0051346	BP	negative regulation of hydrolase activity	PLAUR,TNFRSF1B,MMP9,NCKAP1L,APOC1,SERPINF1,SPOCD1,SYTL2,GPC3,COL6A3,NAIP
0.0277	GO:0070839	BP	divalent metal ion export	SLC11A1
0.0277	GO:0055073	BP	cadmium ion homeostasis	SLC11A1
0.0277	GO:0010812	BP	negative regulation of cell-substrate adhesion	ANGPT2
0.0277	GO:0019079	BP	viral genome replication	CXCL8
0.0277	GO:0001771	BP	immunological synapse formation	DOCK2,HAVCR2
0.0277	GO:0030278	BP	regulation of ossification	TGFB1,RUNX2,CCR1,CTHRC1,S1PR1,BCL2
0.0277	GO:0051139	MF	metal ion:proton antiporter activity	SLC11A1
0.0277	GO:0019899	MF	enzyme binding	PLAUR,WAS,TNFRSF1B,ROS1,PTPRN,NOTCH3,PAG1,SNX10,ANGPT2,TSPAN15,TGFB1,DNM1,VWF,HBEGF,NCF2,PLEKHG1,CXCR4,SNAI1,DOCK4,ALOX5AP,DOCK2,ETS1,HEY2,LCP1,SYTL2,ELMO1,ADAMTS4,ABCA1,AVPR1A,BCL2,CDH5,CSF1R,IL3RA,CSF2RA,ITGB3
0.0284	GO:1905953	BP	negative regulation of lipid localization	APOC1,ABCA1,ITGB3
0.0285	GO:0001501	BP	skeletal system development	TYROBP,MMP9,SNAI1,RUNX2,ADAMTS4,ALPL,DCHS1
0.0285	GO:0071791	MF	chemokine (C-C motif) ligand 5 binding	CCR1
0.0285	GO:0004035	MF	alkaline phosphatase activity	ALPL
0.0286	GO:0034405	BP	response to fluid shear stress	TGFB1,ETS1,ABCA1
0.0286	GO:0002076	BP	osteoblast development	RUNX2,CLEC5A
0.0286	GO:0060068	BP	vagina development	MERTK
0.0286	GO:0043412	BP	macromolecule modification	SLC11A1,TNC,LCP2,PTPRN,MGAT4A,MMP9,FLT1,SPP1,CXCR4,KDR,PLVAP,GMFG,GALNT15,GPC3,SPARCL1,MERTK,ALPL,CCR1,GPR183,SCG2,CCL11,CSF1R,C5AR1,AIF1,ITGB3,PECAM1,SPON1,CCL3L3
0.0286	GO:2000107	BP	negative regulation of leukocyte apoptotic process	CXCL12,MERTK,FCER1G
0.0286	GO:0043257	CC	laminin-8 complex	LAMB1
0.0286	GO:0005161	MF	platelet-derived growth factor receptor binding	ITGA5,ITGB3
0.0287	GO:1901215	BP	negative regulation of neuron death	MDK,SERPINF1,NES,BCL2,CD34,C5AR1,NAIP
0.0287	GO:1990682	CC	CSF1-CSF1R complex	CSF1R
0.0287	GO:0005011	MF	macrophage colony-stimulating factor receptor activity	CSF1R
0.029	GO:0015840	BP	urea transport	AQP9
0.029	GO:0046632	BP	alpha-beta T cell differentiation	IL18R1,NCKAP1L,GPR183,BCL2
0.029	GO:0015793	BP	glycerol transport	AQP9
0.029	GO:1905062	BP	positive regulation of cardioblast proliferation	PIM1
0.029	GO:0015288	MF	porin activity	AQP9
0.029	GO:0015168	MF	glycerol transmembrane transporter activity	AQP9
0.029	GO:0004499	MF	N,N-dimethylaniline monooxygenase activity	FMO1
0.029	GO:0015145	MF	monosaccharide transmembrane transporter activity	PPBP
0.029	GO:0005345	MF	purine nucleobase transmembrane transporter activity	AQP9
0.0291	GO:0036075	BP	replacement ossification	RUNX2,ALPL
0.0291	GO:0001958	BP	endochondral ossification	RUNX2,ALPL
0.0292	GO:0036037	BP	CD8-positive, alpha-beta T cell activation	NCKAP1L,BCL2
0.0293	GO:1902652	BP	secondary alcohol metabolic process	SCD,APOC1,CH25H,LBR,ABCA1,CES1
0.0293	GO:0090109	BP	regulation of cell-substrate junction assembly	KDR,APOD
0.0293	GO:0048644	BP	muscle organ morphogenesis	TGFB1,DLL4,HEY2,S1PR1
0.0293	GO:0051893	BP	regulation of focal adhesion assembly	KDR,APOD
0.0293	GO:0030225	BP	macrophage differentiation	MMP9,CSF1R
0.0294	GO:0001911	BP	negative regulation of leukocyte mediated cytotoxicity	HAVCR2,HLA-B
0.0294	GO:0010900	BP	negative regulation of phosphatidylcholine catabolic process	APOC1
0.0294	GO:0005911	CC	cell-cell junction	WAS,LCP2,DSC2,CD53,ESAM,PLXDC1,ITGA5,CADM3,CDH5
0.0295	GO:0003084	BP	positive regulation of systemic arterial blood pressure	AVPR1A,HSD11B2
0.0295	GO:0044267	BP	cellular protein metabolic process	SLC11A1,TNC,MMP9,FLT1,SPP1,TNFSF10,CXCR4,KDR,PLVAP,GMFG,GALNT15,GPC3,SPARCL1,MERTK,ALPL,COL6A3,CCR1,CCL11,CSF1R,MMP1,C5AR1,AIF1,ECSCR,PECAM1,SPON1,CCL3L3
0.0295	GO:0014823	BP	response to activity	ANGPT2
0.0295	GO:0001894	BP	tissue homeostasis	SPP1,S1PR1,BCL2,CD34,CSF1R,ITGB3
0.0296	GO:0097531	BP	mast cell migration	PGF,CCL11
0.0297	GO:0060348	BP	bone development	TYROBP,TGFB1,RUNX2,ALPL,DCHS1,SULF2
0.0298	GO:0043378	BP	positive regulation of CD8-positive, alpha-beta T cell differentiation	NCKAP1L
0.0298	GO:0071229	BP	cellular response to acid chemical	TNC,TEAD2,SERPINF1,COL6A1,ABCA1,AVPR1A,PTGDR
0.0299	GO:0019884	BP	antigen processing and presentation of exogenous antigen	NCF2,FCGR1A,FCER1G,HLA-DRB1,IFI30,HLA-B
0.03	GO:0001562	BP	response to protozoan	SLC11A1,CLEC7A
0.0302	GO:1905314	BP	semi-lunar valve development	HEY2,HEYL
0.0302	GO:1904951	BP	positive regulation of establishment of protein localization	TGFB1,IL18R1,HAVCR2,ITGAX,CD14,BCL2,CD34,CSF1R,HLA-DRB1,SULF2,CLEC5A
0.0302	GO:0006586	BP	indolalkylamine metabolic process	KYNU,TDO2
0.0303	GO:0002064	BP	epithelial cell development	CDH5,PECAM1
0.0304	GO:0010460	BP	positive regulation of heart rate	HEY2,AVPR1A
0.0304	GO:0048483	BP	autonomic nervous system development	EDNRA
0.0305	GO:0071774	BP	response to fibroblast growth factor	TNC,RUNX2,DLL4,CXCL8,SULF2
0.0306	GO:0097296	BP	activation of cysteine-type endopeptidase activity involved in apoptotic signaling pathway	TNFSF10
0.0306	GO:0048565	BP	digestive tract development	CXCL8
0.0306	GO:0030968	BP	endoplasmic reticulum unfolded protein response	CXCL8
0.0306	GO:0033674	BP	positive regulation of kinase activity	SLC11A1,LCP2,FLT1,CXCR4,CSF1R,C5AR1,ITGB3
0.0307	GO:0071305	BP	cellular response to vitamin D	TNC,PIM1
0.0307	GO:0035813	BP	regulation of renal sodium excretion	AGTR1,AVPR1A
0.0308	GO:0044087	BP	regulation of cellular component biogenesis	WAS,SRPX2,TGFB1,NCKAP1L,SNAI1,KDR,GMFG,XAF1,EPHB2,HEY2,LCP1,ABCA1,S1PR1,CCL11,APOD,MMP1
0.0309	GO:0001886	BP	endothelial cell morphogenesis	PECAM1
0.0309	GO:0010638	BP	positive regulation of organelle organization	TNFSF10,KDR,GMFG,ITGAX,CCL11
0.0309	GO:1903900	BP	regulation of viral life cycle	CXCL8
0.0309	GO:0010171	BP	body morphogenesis	CRISPLD2,GPC3
0.0309	GO:0051546	BP	keratinocyte migration	MMP9,HBEGF
0.0309	GO:0090049	BP	regulation of cell migration involved in sprouting angiogenesis	SRPX2,DLL4
0.0309	GO:1990502	BP	dense core granule maturation	PTPRN
0.0309	GO:1903037	BP	regulation of leukocyte cell-cell adhesion	PAG1,TGFB1,CXCL12,NCKAP1L,IL1B,ETS1,HAVCR2,VSIG4,HLA-DRB1,AIF1
0.0309	GO:0071300	BP	cellular response to retinoic acid	TNC,TEAD2,SERPINF1,ABCA1
0.0311	GO:0071356	BP	cellular response to tumor necrosis factor	TNFRSF1B,PLVAP,CXCL8,FABP4,CCL11,CCL4,CCL3L3
0.0311	GO:0070665	BP	positive regulation of leukocyte proliferation	NCKAP1L,IL1B,HAVCR2,GPR183,BCL2,AIF1
0.0313	GO:0071673	BP	positive regulation of smooth muscle cell chemotaxis	AIF1
0.0313	GO:0014738	BP	regulation of muscle hyperplasia	AIF1
0.0313	GO:0021572	BP	rhombomere 6 development	MAFB
0.0313	GO:0030168	BP	platelet activation	LCP2,VWF,MERTK,FCER1G,ITGB3
0.0313	GO:0000302	BP	response to reactive oxygen species	PTPRN,GUCY1B3,MMP9,APOD
0.0314	GO:0016601	BP	Rac protein signal transduction	ELMO1,AIF1
0.0314	GO:0034620	BP	cellular response to unfolded protein	CXCL8
0.0314	GO:1903076	BP	regulation of protein localization to plasma membrane	TREM2,TGFB1,EPHB2
0.0314	GO:0048786	CC	presynaptic active zone	GUCY1B3
0.0315	GO:1903391	BP	regulation of adherens junction organization	KDR,APOD
0.0316	GO:0034443	BP	negative regulation of lipoprotein oxidation	APOD
0.0316	GO:2000811	BP	negative regulation of anoikis	ITGA5,BCL2
0.0316	GO:0030818	BP	negative regulation of cAMP biosynthetic process	EDNRA
0.0316	GO:0098590	CC	plasma membrane region	LCP2,SRPX2,AQP9,OLFM2,PLVAP,LCP1,ENPEP,C5AR1,AIF1,ITGB3
0.0316	GO:0046930	CC	pore complex	BCL2,CD34
0.032	GO:0032782	BP	bile acid secretion	AQP9
0.032	GO:0051770	BP	positive regulation of nitric-oxide synthase biosynthetic process	NAMPT,KDR
0.032	GO:0006863	BP	purine nucleobase transport	AQP9
0.032	GO:0009117	BP	nucleotide metabolic process	GUCY1B3,EDNRA,GUCY1A3
0.032	GO:0043420	BP	anthranilate metabolic process	KYNU
0.032	GO:0034516	BP	response to vitamin B6	KYNU
0.032	GO:0030429	MF	kynureninase activity	KYNU
0.0321	GO:0090199	BP	regulation of release of cytochrome c from mitochondria	MMP9,TNFSF10
0.0321	GO:0072138	BP	mesenchymal cell proliferation involved in ureteric bud development	GPC3
0.0321	GO:0044344	BP	cellular response to fibroblast growth factor stimulus	CXCL8
0.0323	GO:0042368	BP	vitamin D biosynthetic process	SNAI1,IL1B
0.0323	GO:0046983	MF	protein dimerization activity	SLC11A1,GUCY1B3,TGFB1,NAMPT,DNM1,VWF,KYNU,PGF,PLVAP,AOC3,ALOX5AP,HEY2,AGTR1,FCER1G,CADM3,HPGDS,HEYL,ITGAM,BCL2,CCL11,CSF1R
0.0324	GO:0006753	BP	nucleoside phosphate metabolic process	GUCY1B3,EDNRA,GUCY1A3
0.0324	GO:0035812	BP	renal sodium excretion	AGTR1,AVPR1A
0.0324	GO:0021675	BP	nerve development	SLC1A3,EPHB2,SULF2,MAFB
0.0324	GO:0055123	BP	digestive system development	CXCL8
0.0324	GO:0060447	BP	bud outgrowth involved in lung branching	TNC
0.0324	GO:0003198	BP	epithelial to mesenchymal transition involved in endocardial cushion formation	SNAI1,HEYL
0.0324	GO:0030803	BP	negative regulation of cyclic nucleotide biosynthetic process	EDNRA
0.0324	GO:0045762	BP	positive regulation of adenylate cyclase activity	EDNRA
0.0324	GO:0006869	BP	lipid transport	PLTP,AQP9,SPP1,IL1B,APOC1,AGTR1,ABCA1,APOD,CES1,ITGB3
0.0324	GO:0002031	BP	G-protein coupled receptor internalization	APLN
0.0324	GO:0034683	CC	integrin alphav-beta3 complex	ITGB3
0.0326	GO:0034219	BP	carbohydrate transmembrane transport	PPBP
0.0326	GO:0031668	BP	cellular response to extracellular stimulus	TNC,DSC2,PIM1,AVPR1A,BCL2,AIF1
0.0326	GO:0065010	CC	extracellular membrane-bounded organelle	ALPL
0.0327	GO:0051452	BP	intracellular pH reduction	SLC11A1,AVPR1A,BCL2
0.0327	GO:0007157	BP	heterophilic cell-cell adhesion via plasma membrane cell adhesion molecules	ITGA5,CADM3,DCHS1
0.0328	GO:0030421	BP	defecation	MDK
0.0328	GO:0070943	BP	neutrophil mediated killing of symbiont cell	TREM1
0.0328	GO:0070942	BP	neutrophil mediated cytotoxicity	TREM1
0.0328	GO:0070944	BP	neutrophil mediated killing of bacterium	TREM1
0.0329	GO:0005178	MF	integrin binding	ECM2,VWF,KDR,ITGA5,ESM1
0.033	GO:0031529	BP	ruffle organization	CSF1R,AIF1
0.0331	GO:0002761	BP	regulation of myeloid leukocyte differentiation	TYROBP,CCR1,MAFB,LILRB3
0.0331	GO:0071711	BP	basement membrane organization	NID2,RAMP2
0.0331	GO:0048762	BP	mesenchymal cell differentiation	TGFB1,SNAI1,HEY2,EDNRA,HEYL,BCL2
0.0332	GO:0031348	BP	negative regulation of defense response	TNFRSF1B,SERPINF1,ETS1,HAVCR2,APOD,HLA-B
0.0332	GO:0031667	BP	response to nutrient levels	TNC,TGFB1,KYNU,SPP1,DSC2,PIM1,ALPL,ABCA1,BCL2,HSD11B2,EIF4EBP1,MAP3K5
0.0332	GO:0050683	MF	AF-1 domain binding	HEYL
0.0333	GO:0030815	BP	negative regulation of cAMP metabolic process	EDNRA
0.0333	GO:0051249	BP	regulation of lymphocyte activation	PAG1,TGFB1,NCKAP1L,HAVCR2,MERTK,VSIG4,GPR183,BCL2,HLA-DRB1,AIF1
0.0333	GO:0046658	CC	anchored component of plasma membrane	GPC3,CD14
0.0335	GO:0060443	BP	mammary gland morphogenesis	TGFB1,CCL11,CSF1R
0.0336	GO:0042742	BP	defense response to bacterium	SLC11A1,TREM1,FCER1G,PPBP,RNASE6,C5AR1
0.0337	GO:0010243	BP	response to organonitrogen compound	PTPRN,TREM2,AQP9,TGFB1,CXCL12,KYNU,TNFSF10,PDE1B,IL1B,PTPRE,COL6A1,AGTR1,FCER1G,ABCA1,AVPR1A,HSD11B2,EIF4EBP1,C5AR1,AIF1,NAIP
0.0338	GO:0030809	BP	negative regulation of nucleotide biosynthetic process	EDNRA
0.0338	GO:1900372	BP	negative regulation of purine nucleotide biosynthetic process	EDNRA
0.0338	GO:0005605	CC	basal lamina	LAMB1,LAMA4
0.0339	GO:0045851	BP	pH reduction	SLC11A1,AVPR1A,BCL2
0.0339	GO:1903670	BP	regulation of sprouting angiogenesis	SRPX2,DLL4,ITGA5
0.0339	GO:1905477	BP	positive regulation of protein localization to membrane	TREM2,TGFB1,EPHB2,BCL2
0.0339	GO:0035967	BP	cellular response to topologically incorrect protein	CXCL8
0.034	GO:0032273	BP	positive regulation of protein polymerization	WAS,NCKAP1L,GMFG,CCL11
0.034	GO:0050829	BP	defense response to Gram-negative bacterium	SLC11A1,TREM1,RNASE6
0.034	GO:0038033	BP	positive regulation of endothelial cell chemotaxis by VEGF-activated vascular endothelial growth factor receptor signaling pathway	KDR
0.034	GO:0043375	BP	CD8-positive, alpha-beta T cell lineage commitment	BCL2
0.034	GO:0048070	BP	regulation of developmental pigmentation	ADAMTS9,BCL2
0.034	GO:0030800	BP	negative regulation of cyclic nucleotide metabolic process	EDNRA
0.034	GO:2000458	BP	regulation of astrocyte chemotaxis	GPR183
0.034	GO:0035700	BP	astrocyte chemotaxis	GPR183
0.034	GO:0032848	BP	negative regulation of cellular pH reduction	BCL2
0.034	GO:0044445	CC	cytosolic part	GUCY1B3,GUCY1A3
0.034	GO:0031091	CC	platelet alpha granule	TGFB1,VWF,PPBP,ITGB3
0.0341	GO:0014068	BP	positive regulation of phosphatidylinositol 3-kinase signaling	FLT1,KDR
0.0342	GO:0032934	MF	sterol binding	ABCA1,GPR183,APOD
0.0343	GO:0045646	BP	regulation of erythrocyte differentiation	NCKAP1L,ETS1,MAFB
0.0343	GO:0036398	CC	TCR signalosome	LCP2
0.0346	GO:0072530	BP	purine-containing compound transmembrane transport	AQP9
0.0346	GO:0045603	BP	positive regulation of endothelial cell differentiation	CDH5
0.0346	GO:2000114	BP	regulation of establishment of cell polarity	CDH5
0.0346	GO:0015205	MF	nucleobase transmembrane transporter activity	AQP9
0.0348	GO:0055010	BP	ventricular cardiac muscle tissue morphogenesis	TGFB1,DLL4,HEY2
0.0348	GO:0001952	BP	regulation of cell-matrix adhesion	PLAU,KDR,BCL2,APOD
0.0349	GO:0071702	BP	organic substance transport	SLC11A1,LCP2,PTPRN,AQP9,OLFM2,IL18R1,SPP1,TREM1,RAMP2,LCP1,ITGAX,GPC3,EDNRA,PPBP,AVPR1A,CD14,APLN,SCG2,CSF1R,APOD,ITGB3
0.035	GO:0007417	BP	central nervous system development	NOTCH3,LAMB1,TGFB1,CXCL12,MDK,CXCR4,DLL4,EPHB2,ETS1,PLXDC1,AVPR1A,DDIT4,S1PR1,BCL2,CSF1R,APOD,C5AR1,MAFB
0.0351	GO:0001558	BP	regulation of cell growth	TGFB1,CXCL12,HBEGF,SPP1,AGTR1,CXCL16,ESM1,AVPR1A,BCL2
0.0352	GO:1990478	BP	response to ultrasound	CXCL12
0.0352	GO:0015698	BP	inorganic anion transport	SLC11A1,ROS1,SLC1A3,SLC37A2,TTYH2,CLIC6
0.0353	GO:0012501	BP	programmed cell death	PLAUR,TNFRSF1B,MMP9,HCK,TGFB1,CXCL12,MDK,TNFSF10,CXCR4,NCKAP1L,PDE1B,PREX1,SNAI1,IL1B,KDR,RAMP2,XAF1,NES,DSC2,HEY2,PIM1,INHBE,MERTK,ELMO1,FCER1G,ITGA5,DDIT4,CD14,CHST11,BCL2,SCG2,CSF1R,C5AR1,MAP3K5,AIF1,NAIP,ECSCR,CLEC5A
0.0353	GO:0031894	MF	V1A vasopressin receptor binding	AVPR1A
0.0355	GO:1903080	BP	regulation of C-C chemokine receptor CCR7 signaling pathway	TREM2
0.0355	GO:1903082	BP	positive regulation of C-C chemokine receptor CCR7 signaling pathway	TREM2
0.0355	GO:0038118	BP	C-C chemokine receptor CCR7 signaling pathway	TREM2
0.0355	GO:2000350	BP	positive regulation of CD40 signaling pathway	TREM2
0.0355	GO:0070392	BP	detection of lipoteichoic acid	TREM2
0.0357	GO:0030214	BP	hyaluronan catabolic process	TGFB1,LYVE1
0.0357	GO:0043086	BP	negative regulation of catalytic activity	PLAUR,TNFRSF1B,MMP9,NCKAP1L,PREX1,IL1B,APOC1,GMFG,AOC3,SERPINF1,NES,EPHB2,SPOCD1,SYTL2,GPC3,F11R,COL6A3,FABP4,MKL2,NAIP
0.0357	GO:0043367	BP	CD4-positive, alpha-beta T cell differentiation	IL18R1,NCKAP1L,GPR183
0.0357	GO:0098797	CC	plasma membrane protein complex	ITGAX,FCER1G,ITGA5,ITGAM,HLA-DRB1,HLA-B,ITGB3
0.0358	GO:0072672	BP	neutrophil extravasation	TREM1
0.0359	GO:0044062	BP	regulation of excretion	AGTR1,AVPR1A
0.036	GO:0030656	BP	regulation of vitamin metabolic process	SNAI1,IL1B
0.036	GO:0090257	BP	regulation of muscle system process	DOCK4,DSC2,GUCY1A3,ARHGAP42,AIF1
0.036	GO:0001516	BP	prostaglandin biosynthetic process	HPGDS,AVPR1A
0.036	GO:0046457	BP	prostanoid biosynthetic process	HPGDS,AVPR1A
0.036	GO:0005923	CC	bicellular tight junction	ESAM,PLXDC1,CDH5
0.0361	GO:0043650	BP	dicarboxylic acid biosynthetic process	SLC1A3,KYNU
0.0361	GO:1905313	BP	transforming growth factor beta receptor signaling pathway involved in heart development	TGFB1
0.0361	GO:0055086	BP	nucleobase-containing small molecule metabolic process	GUCY1B3,EDNRA,GUCY1A3
0.0361	GO:0045927	BP	positive regulation of growth	CXCL12,HBEGF,HEY2,PIM1,CXCL16,AVPR1A,BCL2
0.0361	GO:1990402	BP	embryonic liver development	TGFB1
0.0361	GO:0002003	BP	angiotensin maturation	ENPEP,MME
0.0361	GO:0007043	BP	cell-cell junction assembly	SNAI1,RAMP2,CDH5
0.0361	GO:0009814	BP	defense response, incompatible interaction	TGFB1
0.0361	GO:0009817	BP	defense response to fungus, incompatible interaction	TGFB1
0.0361	GO:0031649	BP	heat generation	APLN
0.0361	GO:0003192	BP	mitral valve formation	DCHS1
0.0361	GO:0043202	CC	lysosomal lumen	OGN,GPC3,IFI30
0.0362	GO:0097435	BP	supramolecular fiber organization	WAS,COL5A3,CXCL12,NCKAP1L,GMFG,LCP1,S1PR1,BCL2,CCL11,COL14A1,AIF1
0.0362	GO:1900542	BP	regulation of purine nucleotide metabolic process	EDNRA,GUCY1A3
0.0362	GO:0035886	BP	vascular smooth muscle cell differentiation	RAMP2,HEY2
0.0362	GO:1901214	BP	regulation of neuron death	MDK,SERPINF1,NES,DDIT4,BCL2,CD34,C5AR1,MAP3K5,NAIP
0.0362	GO:0006986	BP	response to unfolded protein	CXCL8
0.0362	GO:0004930	MF	G-protein coupled receptor activity	CXCR4,RAMP2,AGTR1,EDNRA,CCR1,AVPR1A,GPR183,S1PR1,GPR4,FPR3,C5AR1
0.0363	GO:1901257	BP	negative regulation of macrophage colony-stimulating factor production	HAVCR2
0.0363	GO:0071656	BP	negative regulation of granulocyte colony-stimulating factor production	HAVCR2
0.0363	GO:0032712	BP	negative regulation of interleukin-3 production	HAVCR2
0.0363	GO:0005614	CC	interstitial matrix	TNC,ECM2
0.0364	GO:0051545	BP	negative regulation of elastin biosynthetic process	HBEGF
0.0364	GO:0051543	BP	regulation of elastin biosynthetic process	HBEGF
0.0365	GO:0032461	BP	positive regulation of protein oligomerization	MMP1
0.0366	GO:0051497	BP	negative regulation of stress fiber assembly	WAS,S1PR1
0.0366	GO:0060800	BP	regulation of cell differentiation involved in embryonic placenta development	SNAI1
0.0367	GO:0009074	BP	aromatic amino acid family catabolic process	KYNU,TDO2
0.0367	GO:0048839	BP	inner ear development	TGFB1,EPHB2,HEY2,CTHRC1,DCHS1,MAFB
0.0367	GO:1904375	BP	regulation of protein localization to cell periphery	TREM2,TGFB1,EPHB2
0.0368	GO:0010888	BP	negative regulation of lipid storage	ABCA1,ITGB3
0.0368	GO:0045130	MF	keratan sulfotransferase activity	CHST1
0.0369	GO:0002931	BP	response to ischemia	BCL2,EIF4EBP1,MAP3K5
0.0369	GO:0022401	BP	negative adaptation of signaling pathway	APLN
0.0369	GO:0002029	BP	desensitization of G-protein coupled receptor protein signaling pathway	APLN
0.0369	GO:0071315	BP	cellular response to morphine	AIF1
0.0369	GO:0071317	BP	cellular response to isoquinoline alkaloid	AIF1
0.0369	GO:2001269	BP	positive regulation of cysteine-type endopeptidase activity involved in apoptotic signaling pathway	TNFSF10
0.0369	GO:0010463	BP	mesenchymal cell proliferation	GPC3,DCHS1
0.0369	GO:1903034	BP	regulation of response to wounding	PLAUR,HBEGF,SPP1,PLAU,FCER1G,CD34
0.0369	GO:0014900	BP	muscle hyperplasia	AIF1
0.0369	GO:0015851	BP	nucleobase transport	AQP9
0.0369	GO:0030669	CC	clathrin-coated endocytic vesicle membrane	HBEGF,FCGR1A,HLA-DRB1
0.0369	GO:0043025	CC	neuronal cell body	TNFRSF1B,PTPRN,SLC1A3,TGFB1,PDE1B,SERPINF1,EPHB2,PLXDC1,APOD,AIF1,NAIP
0.0369	GO:0015665	MF	alcohol transmembrane transporter activity	AQP9
0.0369	GO:0015166	MF	polyol transmembrane transporter activity	AQP9
0.0369	GO:0047280	MF	nicotinamide phosphoribosyltransferase activity	NAMPT
0.0372	GO:0030324	BP	lung development	TNC,CRISPLD2,GPC3
0.0372	GO:0006140	BP	regulation of nucleotide metabolic process	EDNRA,GUCY1A3
0.0372	GO:0001780	BP	neutrophil homeostasis	MERTK
0.0372	GO:0070160	CC	occluding junction	ESAM,PLXDC1,CDH5
0.0373	GO:0019218	BP	regulation of steroid metabolic process	SCD,SNAI1,IL1B,APOC1,AGTR1
0.0374	GO:0031281	BP	positive regulation of cyclase activity	EDNRA
0.0374	GO:0051349	BP	positive regulation of lyase activity	EDNRA
0.0374	GO:0042287	MF	MHC protein binding	PILRA,CLEC7A
0.0375	GO:0071496	BP	cellular response to external stimulus	TNC,TGFB1,IL1B,DSC2,PIM1,AVPR1A,BCL2,MAP3K5,AIF1
0.0375	GO:0034442	BP	regulation of lipoprotein oxidation	APOD
0.0375	GO:0032878	BP	regulation of establishment or maintenance of cell polarity	CDH5
0.0376	GO:0099557	BP	trans-synaptic signaling by trans-synaptic complex, modulating synaptic transmission	EPHB2
0.0376	GO:1904783	BP	positive regulation of NMDA glutamate receptor activity	EPHB2
0.0376	GO:0038089	BP	positive regulation of cell migration by vascular endothelial growth factor signaling pathway	KDR
0.0376	GO:1900450	BP	negative regulation of glutamate receptor signaling pathway	EPHB2
0.0376	GO:0016125	BP	sterol metabolic process	SCD,APOC1,CH25H,LBR,ABCA1,CES1
0.0376	GO:1904782	BP	negative regulation of NMDA glutamate receptor activity	EPHB2
0.0376	GO:0106028	BP	neuron projection retraction	EPHB2
0.0376	GO:0097443	CC	sorting endosome	KDR
0.0376	GO:0051119	MF	sugar transmembrane transporter activity	PPBP
0.0379	GO:0070208	BP	protein heterotrimerization	COL6A1,COL6A2
0.0379	GO:0061209	BP	cell proliferation involved in mesonephros development	GPC3
0.0379	GO:0072180	BP	mesonephric duct morphogenesis	GPC3
0.038	GO:0008360	BP	regulation of cell shape	KDR,CCL11,CSF1R
0.038	GO:0023058	BP	adaptation of signaling pathway	APLN
0.038	GO:0014032	BP	neural crest cell development	EDNRA
0.038	GO:0051602	BP	response to electrical stimulus	CD14,AIF1
0.0381	GO:0050792	BP	regulation of viral process	CXCL8
0.0381	GO:0034316	BP	negative regulation of Arp2/3 complex-mediated actin nucleation	GMFG
0.0381	GO:0003195	BP	tricuspid valve formation	HEY2
0.0381	GO:0036304	BP	umbilical cord morphogenesis	HEY2
0.0381	GO:0061027	BP	umbilical cord development	HEY2
0.0384	GO:0071725	BP	response to triacyl bacterial lipopeptide	CD14
0.0384	GO:0038123	BP	toll-like receptor TLR1:TLR2 signaling pathway	CD14
0.0384	GO:0071727	BP	cellular response to triacyl bacterial lipopeptide	CD14
0.0384	GO:0010875	BP	positive regulation of cholesterol efflux	PLTP,ABCA1
0.0385	GO:0002495	BP	antigen processing and presentation of peptide antigen via MHC class II	TREM2,FCER1G,HLA-DRB1,IFI30
0.0385	GO:0035966	BP	response to topologically incorrect protein	CXCL8
0.0385	GO:0030323	BP	respiratory tube development	TNC,CRISPLD2,GPC3
0.0385	GO:0050852	BP	T cell receptor signaling pathway	WAS,LCP2,PAG1,THEMIS2,HLA-DRB1
0.0386	GO:0090122	BP	cholesterol ester hydrolysis involved in cholesterol transport	CES1
0.0388	GO:1903035	BP	negative regulation of response to wounding	PLAUR,SPP1,PLAU,CD34
0.0389	GO:0017124	MF	SH3 domain binding	WAS,DOCK4,ADAM19,ELMO1
0.039	GO:1902202	BP	regulation of hepatocyte growth factor receptor signaling pathway	ESM1
0.0392	GO:1901698	BP	response to nitrogen compound	PTPRN,GUCY1B3,TREM2,AQP9,TGFB1,CXCL12,KYNU,TNFSF10,PDE1B,IL1B,PTPRE,COL6A1,AGTR1,FCER1G,ABCA1,AVPR1A,HSD11B2,EIF4EBP1,C5AR1,MAP3K5,AIF1,NAIP
0.0392	GO:0110053	BP	regulation of actin filament organization	WAS,HCK,CXCL12,NCKAP1L,PREX1,GMFG,S1PR1,CCL11
0.0392	GO:0030833	BP	regulation of actin filament polymerization	WAS,HCK,NCKAP1L,PREX1,GMFG,CCL11
0.0392	GO:0048864	BP	stem cell development	EDNRA
0.0392	GO:0061792	BP	secretory granule maturation	PTPRN
0.0393	GO:0010715	BP	regulation of extracellular matrix disassembly	TGFB1,ETS1
0.0394	GO:0030213	BP	hyaluronan biosynthetic process	TGFB1,IL1B
0.0395	GO:0006629	BP	lipid metabolic process	PLAUR,ALOX5,HSD17B14,SCD,PLTP,FLT1,TGFB1,HBEGF,ST8SIA4,SPP1,SNAI1,IL1B,APOC1,ALOX5AP,CH25H,LBR,AGTR1,GPC3,HPGDS,ABCA1,AVPR1A,CYP2S1,FABP4,HSD11B2,CSF1R,APOD,CES1
0.0396	GO:0007566	BP	embryo implantation	MMP9,SPP1
0.0396	GO:0002002	BP	regulation of angiotensin levels in blood	ENPEP,MME
0.0396	GO:0060177	BP	regulation of angiotensin metabolic process	ENPEP,MME
0.0396	GO:1904724	CC	tertiary granule lumen	MMP9,PPBP
0.0397	GO:0003229	BP	ventricular cardiac muscle tissue development	TGFB1,DLL4,HEY2
0.0401	GO:0030377	MF	urokinase plasminogen activator receptor activity	PLAUR
0.0402	GO:0016126	BP	sterol biosynthetic process	SCD,CH25H,LBR,CES1
0.0404	GO:0060560	BP	developmental growth involved in morphogenesis	TNC,TGFB1,CXCL12,SPP1,S1PR1,CCL11
0.0405	GO:0005773	CC	vacuole	SLC11A1,OGN,NCF2,CXCR4,RAMP2,ENPEP,GPC3,LAPTM5,CD34,HLA-DRB1,IFI30
0.0406	GO:1900166	BP	regulation of glial cell-derived neurotrophic factor secretion	CD34
0.0406	GO:1901258	BP	positive regulation of macrophage colony-stimulating factor production	CD34
0.0406	GO:0035759	BP	mesangial cell-matrix adhesion	CD34
0.0406	GO:0044467	BP	glial cell-derived neurotrophic factor secretion	CD34
0.0406	GO:0072209	BP	metanephric mesangial cell differentiation	CD34
0.0406	GO:0071657	BP	positive regulation of granulocyte colony-stimulating factor production	CD34
0.0406	GO:0043576	BP	regulation of respiratory gaseous exchange	APLN
0.0406	GO:0033037	BP	polysaccharide localization	CHST11
0.0406	GO:0072254	BP	metanephric glomerular mesangial cell differentiation	CD34
0.0406	GO:1900168	BP	positive regulation of glial cell-derived neurotrophic factor secretion	CD34
0.0406	GO:0072011	BP	glomerular endothelium development	CD34
0.0407	GO:0030828	BP	positive regulation of cGMP biosynthetic process	GUCY1A3
0.0407	GO:0033344	BP	cholesterol efflux	PLTP,APOC1,ABCA1
0.0408	GO:0071801	BP	regulation of podosome assembly	HCK,LCP1
0.0408	GO:0031342	BP	negative regulation of cell killing	HAVCR2,HLA-B
0.0411	GO:0010189	BP	vitamin E biosynthetic process	PLTP
0.0411	GO:0051222	BP	positive regulation of protein transport	TGFB1,IL18R1,HAVCR2,ITGAX,CD14,CD34,CSF1R,HLA-DRB1,SULF2,CLEC5A
0.0412	GO:0044089	BP	positive regulation of cellular component biogenesis	SRPX2,KDR,GMFG,CCL11,MMP1
0.0412	GO:0042537	BP	benzene-containing compound metabolic process	KYNU,TDO2
0.0412	GO:0030301	BP	cholesterol transport	PLTP,APOC1,ABCA1,CES1
0.0412	GO:0014033	BP	neural crest cell differentiation	EDNRA
0.0412	GO:0017147	MF	Wnt-protein binding	APCDD1,CTHRC1
0.0413	GO:0002504	BP	antigen processing and presentation of peptide or polysaccharide antigen via MHC class II	TREM2,FCER1G,HLA-DRB1,IFI30
0.0414	GO:0051900	BP	regulation of mitochondrial depolarization	KDR,BCL2
0.0415	GO:0050544	MF	arachidonic acid binding	ALOX5AP
0.0416	GO:0045715	BP	negative regulation of low-density lipoprotein particle receptor biosynthetic process	ITGB3
0.0416	GO:0002092	BP	positive regulation of receptor internalization	APLN
0.0416	GO:1900543	BP	negative regulation of purine nucleotide metabolic process	EDNRA
0.0416	GO:0034688	CC	integrin alphaM-beta2 complex	ITGAM
0.0418	GO:0035313	BP	wound healing, spreading of epidermal cells	HBEGF,ITGA5
0.0418	GO:0051020	MF	GTPase binding	WAS,PTPRN,HBEGF,NCF2,PLEKHG1,DOCK4,DOCK2,LCP1,SYTL2,ELMO1,ABCA1,IL3RA,CSF2RA
0.0419	GO:0043903	BP	regulation of symbiosis, encompassing mutualism through parasitism	CXCL8
0.0419	GO:0086097	BP	phospholipase C-activating angiotensin-activated signaling pathway	AGTR1
0.0419	GO:0098581	BP	detection of external biotic stimulus	TREM2,HLA-DRB1
0.0419	GO:0010957	BP	negative regulation of vitamin D biosynthetic process	SNAI1
0.0419	GO:0045980	BP	negative regulation of nucleotide metabolic process	EDNRA
0.0419	GO:0015791	BP	polyol transport	AQP9
0.0419	GO:0030888	BP	regulation of B cell proliferation	NCKAP1L,GPR183,BCL2
0.0419	GO:0014706	BP	striated muscle tissue development	TGFB1,DLL4,HEY2,PIM1,MYH15,HEYL,S1PR1,BCL2,MKL2
0.0419	GO:0031929	BP	TOR signaling	ROS1,PREX1,DDIT4,TNFAIP8L1,EIF4EBP1
0.0419	GO:0032675	BP	regulation of interleukin-6 production	NCKAP1L,IL1B,HAVCR2,FCER1G,HLA-B
0.0419	GO:0019755	BP	one-carbon compound transport	AQP9
0.0419	GO:0031711	MF	bradykinin receptor binding	AGTR1
0.042	GO:0030540	BP	female genitalia development	MERTK
0.042	GO:0042493	BP	response to drug	SLC1A3,TGFB1,MDK,PGF,NCKAP1L,ABCA1,BCL2,HSD11B2,APOD,CCL4
0.042	GO:0035710	BP	CD4-positive, alpha-beta T cell activation	IL18R1,NCKAP1L,GPR183
0.0421	GO:0080134	BP	regulation of response to stress	PLAUR,TNFRSF1B,GGT1,HCK,TGFB1,CXCL12,HBEGF,SPP1,PLAU,SNAI1,IL1B,SERPINF1,ALOX5AP,ETS1,HAVCR2,AGTR1,FCER1G,BCL6B,ITGAM,FABP4,CD14,NPAS2,CLEC7A,CD34,APOD,C5AR1,MAP3K5,HLA-B
0.0421	GO:0003012	BP	muscle system process	DOCK4,DSC2,HEY2,EDNRA,GUCY1A3,ARHGAP42,AIF1
0.0423	GO:0032526	BP	response to retinoic acid	TNC,TIE1,TEAD2,SERPINF1,ABCA1
0.0423	GO:0002309	BP	T cell proliferation involved in immune response	SLC11A1
0.0423	GO:0032642	BP	regulation of chemokine production	IL1B,HAVCR2,CSF1R,APOD
0.0423	GO:0070574	BP	cadmium ion transmembrane transport	SLC11A1
0.0423	GO:0045108	BP	regulation of intermediate filament polymerization or depolymerization	NES
0.0423	GO:0090467	BP	arginine import	SLC11A1
0.0423	GO:0043091	BP	L-arginine import	SLC11A1
0.0423	GO:0030842	BP	regulation of intermediate filament depolymerization	NES
0.0423	GO:0030844	BP	positive regulation of intermediate filament depolymerization	NES
0.0423	GO:0045106	BP	intermediate filament depolymerization	NES
0.0423	GO:0015691	BP	cadmium ion transport	SLC11A1
0.0423	GO:0006937	BP	regulation of muscle contraction	DOCK4,DSC2,GUCY1A3,ARHGAP42
0.0423	GO:0071394	BP	cellular response to testosterone stimulus	SPP1
0.0423	GO:0071672	BP	negative regulation of smooth muscle cell chemotaxis	AIF1
0.0423	GO:0071823	BP	protein-carbohydrate complex subunit organization	HLA-DRB1
0.0423	GO:0001805	BP	positive regulation of type III hypersensitivity	FCER1G
0.0423	GO:0002505	BP	antigen processing and presentation of polysaccharide antigen via MHC class II	HLA-DRB1
0.0423	GO:0001803	BP	regulation of type III hypersensitivity	FCER1G
0.0423	GO:0051125	BP	regulation of actin nucleation	WAS,GMFG
0.0423	GO:0007045	BP	cell-substrate adherens junction assembly	KDR,APOD
0.0423	GO:0001802	BP	type III hypersensitivity	FCER1G
0.0423	GO:0048041	BP	focal adhesion assembly	KDR,APOD
0.0423	GO:1903672	BP	positive regulation of sprouting angiogenesis	SRPX2,ITGA5
0.0423	GO:0030282	BP	bone mineralization	TGFB1,GPC3,CCR1,S1PR1
0.0423	GO:0032232	BP	negative regulation of actin filament bundle assembly	WAS,S1PR1
0.0423	GO:0001798	BP	positive regulation of type IIa hypersensitivity	FCER1G
0.0423	GO:0002506	BP	polysaccharide assembly with MHC class II protein complex	HLA-DRB1
0.0423	GO:0072137	BP	condensed mesenchymal cell proliferation	DCHS1
0.0423	GO:0033026	BP	negative regulation of mast cell apoptotic process	FCER1G
0.0423	GO:0045776	BP	negative regulation of blood pressure	ARHGAP42,APLN
0.0423	GO:0003273	BP	cell migration involved in endocardial cushion formation	DCHS1
0.0423	GO:0065006	BP	protein-carbohydrate complex assembly	HLA-DRB1
0.0423	GO:0002894	BP	positive regulation of type II hypersensitivity	FCER1G
0.0423	GO:0032998	CC	Fc-epsilon receptor I complex	FCER1G
0.0423	GO:0032997	CC	Fc receptor complex	FCER1G
0.0423	GO:0033293	MF	monocarboxylic acid binding	APOC1,ALOX5AP,FABP4
0.0423	GO:0019767	MF	IgE receptor activity	FCER1G
0.0424	GO:0051493	BP	regulation of cytoskeleton organization	WAS,HCK,TGFB1,CXCL12,NCKAP1L,PREX1,GMFG,NES,F11R,S1PR1,CCL11,CSF1R
0.0424	GO:0002703	BP	regulation of leukocyte mediated immunity	WAS,TGFB1,IL1B,HAVCR2,FCER1G,HLA-B
0.0425	GO:0051769	BP	regulation of nitric-oxide synthase biosynthetic process	NAMPT,KDR
0.0425	GO:0042161	BP	lipoprotein oxidation	APOD
0.0425	GO:0051767	BP	nitric-oxide synthase biosynthetic process	NAMPT,KDR
0.0425	GO:0042160	BP	lipoprotein modification	APOD
0.0425	GO:0072554	BP	blood vessel lumenization	DLL4
0.0425	GO:0010623	BP	programmed cell death involved in cell development	IL1B,BCL2
0.0425	GO:0051873	BP	killing by host of symbiont cells	TREM1
0.0425	GO:0030825	BP	positive regulation of cGMP metabolic process	GUCY1A3
0.0425	GO:0008454	MF	alpha-1,3-mannosylglycoprotein 4-beta-N-acetylglucosaminyltransferase activity	MGAT4A
0.0426	GO:0042402	BP	cellular biogenic amine catabolic process	KYNU,TDO2
0.0426	GO:0044092	BP	negative regulation of molecular function	PLAUR,TNFRSF1B,MMP9,NCKAP1L,PREX1,IL1B,APOC1,GMFG,AOC3,SERPINF1,NES,EPHB2,SPOCD1,HAVCR2,HEY2,PIM1,SYTL2,GPC3,F11R,COL6A3,HEYL,FABP4,MKL2,NAIP
0.0427	GO:0008289	MF	lipid binding	SNX10,TREM2,APOC1,ALOX5AP,SYTL2,ABCA1,GPR183,FABP4,CD14,S1PR1,ADAP2,APOD
0.0428	GO:0035504	BP	regulation of myosin light chain kinase activity	IL1B
0.0428	GO:0035505	BP	positive regulation of myosin light chain kinase activity	IL1B
0.0429	GO:0010523	BP	negative regulation of calcium ion transport into cytosol	TGFB1,BCL2
0.0429	GO:0060602	BP	branch elongation of an epithelium	TNC,TGFB1
0.0429	GO:0051152	BP	positive regulation of smooth muscle cell differentiation	OLFM2,TGFB1
0.0429	GO:0021812	BP	neuronal-glial interaction involved in cerebral cortex radial glia guided migration	LAMB1
0.0429	GO:0007173	BP	epidermal growth factor receptor signaling pathway	PLAUR,PAG1,MMP9,TGFB1,HBEGF
0.0429	GO:0002643	BP	regulation of tolerance induction	HAVCR2,HLA-B
0.0429	GO:0005607	CC	laminin-2 complex	LAMB1
0.0432	GO:0019372	BP	lipoxygenase pathway	ALOX5,ALOX5AP
0.0432	GO:0032366	BP	intracellular sterol transport	ABCA1,CES1
0.0432	GO:0032367	BP	intracellular cholesterol transport	ABCA1,CES1
0.0432	GO:0016590	CC	ACF complex	BAZ1A
0.0434	GO:0004667	MF	prostaglandin-D synthase activity	HPGDS
0.0436	GO:0046689	BP	response to mercury ion	AQP9
0.0436	GO:2000242	BP	negative regulation of reproductive process	SNAI1,SERPINF1,HPGDS
0.0436	GO:0030819	BP	positive regulation of cAMP biosynthetic process	EDNRA
0.0436	GO:0071407	BP	cellular response to organic cyclic compound	TNC,AQP9,SPP1,ALPL,AIF1
0.0436	GO:0032027	MF	myosin light chain binding	CXCR4
0.0436	GO:0015250	MF	water channel activity	AQP9
0.0437	GO:0005768	CC	endosome	SLC11A1,PTPRN,SNX10,TSPAN15,FLT1,CXCR4,KDR,AOC3,HAVCR2,FCGR1A,AVPR1A,CD14,S1PR1,HLA-DRB1,HLA-B
0.0438	GO:0030826	BP	regulation of cGMP biosynthetic process	GUCY1A3
0.0438	GO:0016202	BP	regulation of striated muscle tissue development	TGFB1,HEY2,PIM1,BCL2,MKL2
0.0438	GO:0002262	BP	myeloid cell homeostasis	NCKAP1L,ETS1,MERTK,FCER1G,MAFB
0.0438	GO:1901135	BP	carbohydrate derivative metabolic process	GUCY1B3,MGAT4A,TGFB1,OGN,HBEGF,ST8SIA4,GALNT15,RAMP2,LYVE1,PIM1,GPC3,EDNRA,ADAMTS9,GUCY1A3,ABCA1,DDIT4,PTGDR,BCL2,CHST1,SULF2,SPON1
0.0438	GO:0031072	MF	heat shock protein binding	GUCY1B3,KDR
0.0439	GO:0051149	BP	positive regulation of muscle cell differentiation	OLFM2,TGFB1,CD53,BCL2,MAP3K5
0.0441	GO:0043167	MF	ion binding	FMO1,ALOX5,ROS1,GUCY1B3,TIE1,MGAT4A,NOTCH3,SLC1A3,COL5A3,SNX10,NID2,HEPH,ANGPT2,TREM2,SCD,MMP9,HCK,FLT1,CRISPLD2,PCOLCE,ECM2,DNM1,MDK,HBEGF,ST8SIA4,KYNU,PGF,TNFSF10,PDE1B,PREX1,SNAI1,RUNX2,CD93,KDR,DLL4,APOC1,GALNT15,AOC3,XAF1,ALOX5AP,EPHB2,GIMAP4,LYVE1,RNF122,DSC2,ADAM19,HAVCR2,TES,CPM,LCP1,PIM1,SYTL2,IFI44L,CH25H,ENPEP,ITGAX,HMCN1,MYH15,GPC3,TDO2,SPARCL1,MERTK,ADAMTS4,ZNF208,ITGA5,BCL6B,ALPL,GB…
0.0442	GO:0045761	BP	regulation of adenylate cyclase activity	EDNRA
0.0442	GO:1905954	BP	positive regulation of lipid localization	PLTP,SPP1,IL1B,ABCA1
0.0442	GO:0042631	BP	cellular response to water deprivation	AVPR1A
0.0442	GO:0002125	BP	maternal aggressive behavior	AVPR1A
0.0442	GO:0005913	CC	cell-cell adherens junction	DSC2,CADM3,CDH5
0.0442	GO:0031893	MF	vasopressin receptor binding	AVPR1A
0.0443	GO:0002011	BP	morphogenesis of an epithelial sheet	HBEGF,DLL4,ITGA5
0.0445	GO:0006082	BP	organic acid metabolic process	FMO1,ALOX5,SLC1A3,SCD,GGT1,TGFB1,OGN,KYNU,IL1B,APOC1,ALOX5AP,LYVE1,PIM1,CH25H,TDO2,HPGDS,AVPR1A,CYP2S1,DDIT4,CHST11,CHST1,SULF2,CES1
0.0446	GO:0007423	BP	sensory organ development	TGFB1,DLL4,SERPINF1,EPHB2,HEY2,MYH15,MERTK,CTHRC1,DCHS1,BCL2,MAFB
0.0446	GO:1900046	BP	regulation of hemostasis	PLAUR,PLAU,FCER1G,CD34
0.0446	GO:0030193	BP	regulation of blood coagulation	PLAUR,PLAU,FCER1G,CD34
0.0446	GO:0045746	BP	negative regulation of Notch signaling pathway	DLL4,HEY2
0.0446	GO:0043092	BP	L-amino acid import	SLC11A1,SLC1A3
0.0447	GO:0048671	BP	negative regulation of collateral sprouting	SPP1
0.0447	GO:0007050	BP	cell cycle arrest	CXCL8
0.0447	GO:0043376	BP	regulation of CD8-positive, alpha-beta T cell differentiation	NCKAP1L
0.0449	GO:0034142	BP	toll-like receptor 4 signaling pathway	ITGAM,CD14
0.0449	GO:0002026	BP	regulation of the force of heart contraction	APLN
0.0449	GO:0009612	BP	response to mechanical stimulus	TNC,SLC1A3,ANGPT2,TGFB1,CXCL12,IL1B,ETS1
0.0449	GO:0032374	BP	regulation of cholesterol transport	PLTP,APOC1,ABCA1
0.0449	GO:0032371	BP	regulation of sterol transport	PLTP,APOC1,ABCA1
0.0449	GO:0006509	BP	membrane protein ectodomain proteolysis	TNFRSF1B,IL1B,ADAM19
0.0449	GO:0071855	MF	neuropeptide receptor binding	APLN
0.045	GO:0046677	BP	response to antibiotic	SLC1A3,AOC3,ALPL
0.0451	GO:0002696	BP	positive regulation of leukocyte activation	TGFB1,NCKAP1L,HAVCR2,FCER1G,GPR183,BCL2,HLA-DRB1,AIF1
0.0453	GO:0051258	BP	protein polymerization	WAS,HCK,DNM1,NCKAP1L,PREX1,GMFG,CCL11,AIF1
0.0453	GO:0038124	BP	toll-like receptor TLR6:TLR2 signaling pathway	CD14
0.0453	GO:0071724	BP	response to diacyl bacterial lipopeptide	CD14
0.0453	GO:0071726	BP	cellular response to diacyl bacterial lipopeptide	CD14
0.0454	GO:1901861	BP	regulation of muscle tissue development	TGFB1,HEY2,PIM1,BCL2,MKL2
0.0454	GO:0043296	CC	apical junction complex	ESAM,PLXDC1,CDH5
0.0455	GO:0019058	BP	viral life cycle	CXCR4,ITGA5,CXCL8,BCL2,HLA-DRB1,CLEC5A,ITGB3
0.0455	GO:0006491	BP	N-glycan processing	MGAT4A,ST8SIA4
0.0455	GO:0050543	MF	icosatetraenoic acid binding	ALOX5AP
0.0455	GO:0050542	MF	icosanoid binding	ALOX5AP
0.0458	GO:0045576	BP	mast cell activation	LCP2,FCER1G,MILR1
0.0458	GO:0005372	MF	water transmembrane transporter activity	AQP9
0.0459	GO:0045859	BP	regulation of protein kinase activity	SLC11A1,LCP2,FLT1,CXCR4,GMFG,CSF1R,C5AR1,ITGB3
0.0459	GO:0000983	MF	transcription factor activity, RNA polymerase II core promoter sequence-specific	HEY2,HEYL
0.046	GO:0061028	BP	establishment of endothelial barrier	IL1B,F11R,CDH5
0.046	GO:0045777	BP	positive regulation of blood pressure	F11R,AVPR1A,HSD11B2
0.046	GO:0032733	BP	positive regulation of interleukin-10 production	FCER1G,CD34
0.046	GO:0045823	BP	positive regulation of heart contraction	HEY2,AVPR1A
0.046	GO:0051017	BP	actin filament bundle assembly	WAS,LCP1,S1PR1,AIF1
0.046	GO:0031225	CC	anchored component of membrane	GPC3,ALPL,CD14
0.046	GO:0030695	MF	GTPase regulator activity	WAS,RGS1,NCKAP1L,DOCK4,DOCK2,ARHGAP42,ADAP2
0.0462	GO:0007220	BP	Notch receptor processing	NOTCH3,DLL4
0.0462	GO:0046137	BP	negative regulation of vitamin metabolic process	SNAI1
0.0462	GO:0060541	BP	respiratory system development	TNC,CRISPLD2,GPC3
0.0462	GO:0007548	BP	sex differentiation	TNFSF10,MERTK
0.0464	GO:0051126	BP	negative regulation of actin nucleation	GMFG
0.0465	GO:0002625	BP	regulation of T cell antigen processing and presentation	WAS
0.0466	GO:0010876	BP	lipid localization	PLTP,AQP9,SPP1,IL1B,APOC1,AGTR1,ABCA1,APOD,CES1,ITGB3
0.0466	GO:0030816	BP	positive regulation of cAMP metabolic process	EDNRA
0.0466	GO:0071241	BP	cellular response to inorganic substance	GUCY1B3,MMP9,ALOX5AP
0.0469	GO:0035284	BP	brain segmentation	MAFB
0.0469	GO:0006775	BP	fat-soluble vitamin metabolic process	PLTP,SNAI1,IL1B
0.0469	GO:0021599	BP	abducens nerve formation	MAFB
0.0469	GO:0030307	BP	positive regulation of cell growth	CXCL12,HBEGF,CXCL16,AVPR1A,BCL2
0.0469	GO:0035283	BP	central nervous system segmentation	MAFB
0.0469	GO:0021560	BP	abducens nerve development	MAFB
0.0469	GO:0071295	BP	cellular response to vitamin	TNC,PIM1
0.0469	GO:0021598	BP	abducens nerve morphogenesis	MAFB
0.047	GO:0032635	BP	interleukin-6 production	NCKAP1L,IL1B,HAVCR2,FCER1G,HLA-B
0.047	GO:0034446	BP	substrate adhesion-dependent cell spreading	LAMB1,MERTK,ITGB3
0.0471	GO:0045833	BP	negative regulation of lipid metabolic process	SNAI1,APOC1,APOD
0.0471	GO:0051852	BP	disruption by host of symbiont cells	TREM1
0.0471	GO:0034976	BP	response to endoplasmic reticulum stress	CXCL8
0.0471	GO:0009310	BP	amine catabolic process	KYNU,TDO2
0.0471	GO:0055025	BP	positive regulation of cardiac muscle tissue development	TGFB1,HEY2,PIM1
0.0471	GO:0001779	BP	natural killer cell differentiation	MERTK
0.0471	GO:0008081	MF	phosphoric diester hydrolase activity	EDNRA
0.0472	GO:0045671	BP	negative regulation of osteoclast differentiation	MAFB,LILRB3
0.0473	GO:0042447	BP	hormone catabolic process	SPP1
0.0475	GO:0071638	BP	negative regulation of monocyte chemotactic protein-1 production	APOD
0.0478	GO:0048634	BP	regulation of muscle organ development	TGFB1,HEY2,PIM1,BCL2,MKL2
0.0479	GO:0030139	CC	endocytic vesicle	SLC11A1,HBEGF,NCF2,FCGR1A,ABCA1,HLA-DRB1,HLA-B
0.0479	GO:0004716	MF	signal transducer, downstream of receptor, with protein tyrosine kinase activity	KDR
0.048	GO:0039663	BP	membrane fusion involved in viral entry into host cell	CXCR4
0.048	GO:0019064	BP	fusion of virus membrane with host plasma membrane	CXCR4
0.048	GO:1902023	BP	L-arginine transport	SLC11A1
0.048	GO:0044800	BP	multi-organism membrane fusion	CXCR4
0.048	GO:0097053	BP	L-kynurenine catabolic process	KYNU
0.048	GO:0002824	BP	positive regulation of adaptive immune response based on somatic recombination of immune receptors built from immunoglobulin superfamily domains	SLC11A1,TGFB1,IL1B,FCER1G
0.048	GO:2000209	BP	regulation of anoikis	ITGA5,BCL2
0.048	GO:0033688	BP	regulation of osteoblast proliferation	CTHRC1,BCL2
0.048	GO:0051882	BP	mitochondrial depolarization	KDR,BCL2
0.048	GO:0034375	BP	high-density lipoprotein particle remodeling	PLTP,APOC1
0.0482	GO:0061572	BP	actin filament bundle organization	WAS,LCP1,S1PR1,AIF1
0.0483	GO:0003209	BP	cardiac atrium morphogenesis	DLL4,HEY2
0.0483	GO:2000406	BP	positive regulation of T cell migration	CXCL12,AIF1
0.0483	GO:0097006	BP	regulation of plasma lipoprotein particle levels	PLTP,APOC1,AGTR1,ABCA1
0.0483	GO:0015918	BP	sterol transport	PLTP,APOC1,ABCA1,CES1
0.0483	GO:0007420	BP	brain development	NOTCH3,LAMB1,CXCL12,MDK,NES,EPHB2,ETS1,AVPR1A,DDIT4,S1PR1,BCL2,CSF1R,APOD,C5AR1,MAFB
0.0483	GO:0070723	BP	response to cholesterol	TGFB1,ABCA1
0.0483	GO:0071379	BP	cellular response to prostaglandin stimulus	TNC,PTGDR
0.0483	GO:0060948	BP	cardiac vascular smooth muscle cell development	HEY2
0.0483	GO:0010621	BP	negative regulation of transcription by transcription factor localization	HEY2
0.0483	GO:2000820	BP	negative regulation of transcription from RNA polymerase II promoter involved in smooth muscle cell differentiation	HEY2
0.0483	GO:0005496	MF	steroid binding	ABCA1,GPR183,HSD11B2,APOD
0.0485	GO:0030195	BP	negative regulation of blood coagulation	PLAUR,PLAU,CD34
0.0485	GO:1900047	BP	negative regulation of hemostasis	PLAUR,PLAU,CD34
0.0486	GO:2000377	BP	regulation of reactive oxygen species metabolic process	TGFB1,IL1B,AGTR1,BCL2,CD34,AIF1
0.0487	GO:0002277	BP	myeloid dendritic cell activation involved in immune response	DOCK2
0.0487	GO:0035867	CC	alphav-beta3 integrin-IGF-1-IGF1R complex	ITGB3
0.0487	GO:0045545	MF	syndecan binding	TNC
0.0489	GO:0046777	BP	protein autophosphorylation	ROS1,FLT1,KDR,PIM1,CSF1R
0.049	GO:0060537	BP	muscle tissue development	TGFB1,DLL4,HEY2,PIM1,MYH15,HEYL,S1PR1,BCL2,MKL2
0.049	GO:0009595	BP	detection of biotic stimulus	TREM2,HLA-DRB1
0.0491	GO:0031279	BP	regulation of cyclase activity	EDNRA
0.0492	GO:0002027	BP	regulation of heart rate	DSC2,HEY2,AVPR1A
0.0492	GO:0005794	CC	Golgi apparatus	PTPRN,MGAT4A,NOTCH3,TGFB1,OGN,DNM1,ST8SIA4,SPP1,KDR,DOCK4,GALNT15,AOC3,RNF122,ADAM19,GPC3,ITGA5,GBP4,ABCA1,CD14,CHST11,CHST1,FIBIN,HLA-DRB1,SULF2,HLA-B
0.0493	GO:0030676	MF	Rac guanyl-nucleotide exchange factor activity	PREX1,DOCK2
0.0494	GO:0040008	BP	regulation of growth	TGFB1,CXCL12,HBEGF,SPP1,HEY2,PIM1,AGTR1,GPC3,CXCL16,ESM1,AVPR1A,BCL2
0.0494	GO:0032459	BP	regulation of protein oligomerization	MMP1
0.0494	GO:0051339	BP	regulation of lyase activity	EDNRA
0.0494	GO:0038145	BP	macrophage colony-stimulating factor signaling pathway	CSF1R
0.0494	GO:0004620	MF	phospholipase activity	EDNRA
0.0495	GO:0032680	BP	regulation of tumor necrosis factor production	HAVCR2,FCER1G,CD14,CD34
0.0495	GO:0071495	BP	cellular response to endogenous stimulus	TNC,TREM2,AQP9,TGFB1,PGF,RUNX2,IL1B,DLL4,RAMP2,PTPRE,SERPINF1,COL6A1,AGTR1,GPC3,F11R,HEYL,AVPR1A,DDIT4,PTGDR,CXCL8,CHST11,CDH5,EIF4EBP1,SULF2,AIF1
0.0495	GO:0045601	BP	regulation of endothelial cell differentiation	CDH5
0.0495	GO:1902283	BP	negative regulation of primary amine oxidase activity	AOC3
0.0495	GO:0052596	MF	phenethylamine:oxygen oxidoreductase (deaminating) activity	AOC3
0.0495	GO:0052594	MF	aminoacetone:oxygen oxidoreductase(deaminating) activity	AOC3
0.0495	GO:0052593	MF	tryptamine:oxygen oxidoreductase (deaminating) activity	AOC3
0.0495	GO:0052595	MF	aliphatic-amine oxidase activity	AOC3
0.0497	GO:0061448	BP	connective tissue development	TGFB1,SNAI1,RUNX2,CHST11,CD34,GPR4,SULF2
0.0498	GO:2000824	BP	negative regulation of androgen receptor activity	HEYL
0.0498	GO:0051044	BP	positive regulation of membrane protein ectodomain proteolysis	TNFRSF1B,IL1B
0.0498	GO:0050755	BP	chemokine metabolic process	TREM1,IL1B
0.0498	GO:0071605	BP	monocyte chemotactic protein-1 production	IL1B,APOD
0.0498	GO:0071637	BP	regulation of monocyte chemotactic protein-1 production	IL1B,APOD
0.0498	GO:0048681	BP	negative regulation of axon regeneration	SPP1

## Sheet: P0 - P1 Downregulated
p-value	term ID	t type	t name	Q&T list
2.59e-06	GO:0048731	BP	system development	HSPB6,ITGA3,CRLF1,CDH1,PKP2,FSTL3,SEMA3C,EDN1,BRINP1,ATP8B1,KCNK2,EZR,BAMBI,DSP,ITPK1,DOK5,FGF9,STMN2,COMP,ITGB8,DFNA5,WNT2,DKK1,SMURF2,GLRB,CRYAB,CCND1,KRT18,SEMA5A,NPR3,BCHE,ITGA4,IGFBP5,PPL,TEK,RDH10,NRK,SDC4,BMP4,RHOJ,LOC101927057,KLF2,KRT34,FST,NOV,SULF1,FGF5,ANXA3,METTL21C,SSTR1,NTRK3,CDH13,SYPL2,FLG,HAPLN1,TENM2,ANKRD1,MKX,CRIM1,GFRA1,SEMA3D,UCHL1,ADAMTS1,ADAMTS5,NRG1,LHX8,NFASC,CLEC3B,TNF…
6.69e-06	GO:0007275	BP	multicellular organism development	HSPB6,ITGA3,CRLF1,CDH1,PKP2,FSTL3,SEMA3C,EDN1,BRINP1,ATP8B1,KCNK2,EZR,BAMBI,DSP,ITPK1,DOK5,MID1,FGF9,STMN2,COMP,ITGB8,DFNA5,WNT2,DKK1,SMURF2,GLRB,CRYAB,CCND1,KRT18,SEMA5A,NPR3,BCHE,ITGA4,IGFBP5,PPL,TEK,RDH10,NRK,SDC4,BMP4,RHOJ,LOC101927057,KLF2,KRT34,FST,NOV,SULF1,FGF5,ANXA3,METTL21C,SSTR1,NTRK3,CDH13,SYPL2,FLG,HAPLN1,TENM2,ANKRD1,MKX,CRIM1,GFRA1,SEMA3D,UCHL1,ADAMTS1,ADAMTS5,FMN2,NRG1,LHX8,NFASC,…
2.7e-05	GO:0032502	BP	developmental process	HSPB6,ITGA3,CRLF1,CDH1,PKP2,FSTL3,SEMA3C,EDN1,BRINP1,ATP8B1,KCNK2,OSBPL8,EZR,BAMBI,DSP,ITPK1,DOK5,STS,MID1,HTR2A,FGF9,MEDAG,STMN2,COMP,ITGB8,DFNA5,WNT2,DKK1,SMURF2,GLRB,CRYAB,CCND1,KRT18,SEMA5A,NPR3,BCHE,ITGA4,IGFBP5,PPL,TEK,RDH10,NRK,SDC4,BMP4,RHOJ,LOC101927057,KLF2,KRT34,FST,NOV,SULF1,FGF5,ANXA3,METTL21C,SSTR1,NTRK3,CDH13,SYPL2,FLG,HAPLN1,TENM2,SCUBE3,DOCK5,ANKRD1,MKX,CRIM1,GFRA1,SEMA3D,UCHL1,A…
2.7e-05	GO:0048856	BP	anatomical structure development	HSPB6,ITGA3,CRLF1,CDH1,PKP2,FSTL3,SEMA3C,EDN1,BRINP1,ATP8B1,KCNK2,EZR,BAMBI,DSP,ITPK1,DOK5,STS,MID1,FGF9,STMN2,COMP,ITGB8,DFNA5,WNT2,DKK1,SMURF2,GLRB,CRYAB,CCND1,KRT18,SEMA5A,NPR3,BCHE,ITGA4,IGFBP5,PPL,TEK,RDH10,NRK,SDC4,BMP4,RHOJ,LOC101927057,KLF2,KRT34,FST,NOV,SULF1,FGF5,ANXA3,METTL21C,SSTR1,NTRK3,CDH13,SYPL2,FLG,HAPLN1,TENM2,DOCK5,ANKRD1,MKX,CRIM1,GFRA1,SEMA3D,UCHL1,ADAMTS1,ADAMTS5,FMN2,NRG1,L…
0.000116	GO:0009888	BP	tissue development	ITGA3,CRLF1,PKP2,SEMA3C,EDN1,KCNK2,EZR,BAMBI,DSP,ITPK1,STS,FGF9,COMP,ITGB8,WNT2,DKK1,SMURF2,CCND1,KRT18,ITGA4,IGFBP5,PPL,RDH10,NRK,SDC4,BMP4,KLF2,KRT34,FST,NOV,SULF1,METTL21C,NTRK3,FLG,ANKRD1,NRG1,CLEC3B,GREM1,DAG1,GCNT4,GAS6,ROR1,KRT14,KRTAP2-3,KRTAP1-5
0.000118	GO:0009653	BP	anatomical structure morphogenesis	HSPB6,ITGA3,PKP2,SEMA3C,EDN1,ATP8B1,EZR,BAMBI,DSP,DOK5,FGF9,COMP,WNT2,DKK1,SMURF2,CRYAB,KRT18,SEMA5A,ITGA4,IGFBP5,TEK,RDH10,NRK,SDC4,BMP4,RHOJ,LOC101927057,KLF2,NOV,SULF1,ANXA3,NTRK3,CDH13,TENM2,DOCK5,ANKRD1,GFRA1,UCHL1,ADAMTS1,ADAMTS5,NRG1,LHX8,NFASC,TNFRSF11B,WEE1,GREM1,MAP6,MYOZ2,DAG1,GCNT4,GREM2,SLIT3,ROR1
0.000154	GO:0090092	BP	regulation of transmembrane receptor protein serine/threonine kinase signaling pathway	ITGA3,FSTL3,BAMBI,FGF9,DKK1,SMURF2,SNX25,BMP4,FST,NOV,SULF1,GREM1,GREM2
0.000191	GO:0007167	BP	enzyme linked receptor protein signaling pathway	ITGA3,GPRC5A,FSTL3,OSBPL8,BAMBI,DOK5,MYL12A,FGF9,DKK1,SMURF2,SNX25,IGFBP5,ANGPTL1,TEK,BMP4,FST,NOV,SULF1,FGF5,NTRK3,CDH13,CRIM1,GFRA1,NRG1,GREM1,IGFBP6,GREM2,GAS6,ROR1
0.000215	GO:0048513	BP	animal organ development	ITGA3,CRLF1,CDH1,PKP2,FSTL3,SEMA3C,EDN1,ATP8B1,KCNK2,BAMBI,DSP,FGF9,COMP,ITGB8,DFNA5,WNT2,DKK1,SMURF2,CRYAB,CCND1,KRT18,SEMA5A,ITGA4,IGFBP5,PPL,TEK,RDH10,NRK,SDC4,BMP4,RHOJ,KLF2,KRT34,FST,NOV,SULF1,ANXA3,METTL21C,SSTR1,NTRK3,SYPL2,FLG,ANKRD1,MKX,ADAMTS1,ADAMTS5,NRG1,LHX8,CLEC3B,TNFRSF11B,MELK,GREM1,DAG1,GCNT4,OXTR,RTKN2,GAS6,SLIT3,ROR1,GABRA5,KRT14,PAPSS2,KRTAP2-3,KRTAP1-5
0.000339	GO:0032501	BP	multicellular organismal process	HSPB6,ITGA3,CRLF1,CDH1,PKP2,FSTL3,SEMA3C,EDN1,BRINP1,ATP8B1,KCNK2,EZR,BAMBI,DSP,KCNK6,ITPK1,DOK5,MYL12A,STS,MID1,HTR2A,FGF9,CEMIP,STMN2,COMP,ITGB8,DFNA5,WNT2,SLC1A1,DKK1,SMURF2,GLRB,CRYAB,CCND1,KRT18,SEMA5A,NPR3,BCHE,ITGA4,IGFBP5,PPL,TEK,RDH10,NRK,SDC4,BMP4,MYH2,RHOJ,LOC101927057,KLF2,KRT34,FST,NOV,SULF1,FGF5,ANXA3,DIAPH3,METTL21C,SSTR1,NTRK3,CDH13,SYPL2,FLG,USP53,HAPLN1,TENM2,DOCK5,ANKRD1,MKX,CR…
0.000344	GO:0030334	BP	regulation of cell migration	ITGA3,PKP2,EDN1,OSBPL8,CEMIP,SMURF2,BST1,SEMA5A,ITGA4,TEK,SDC4,BMP4,SULF1,ANXA3,NTRK3,CDH13,DOCK5,NRG1,GREM1,DAG1,GAS6
0.000344	GO:0009719	BP	response to endogenous stimulus	ITGA3,CDH1,FSTL3,EDN1,OSBPL8,EZR,BAMBI,FGF9,STMN2,WNT2,ABCA2,DKK1,SMURF2,SNX25,CCND1,BCHE,IGFBP5,TEK,BMP4,KLF2,MGARP,SULF1,FGF5,ANXA3,METTL21C,SSTR1,NTRK3,CDH13,ANKRD1,NR3C2,CLEC3B,GREM1,DAG1,GREM2,OXTR,SLIT3
0.000373	GO:0090101	BP	negative regulation of transmembrane receptor protein serine/threonine kinase signaling pathway	FSTL3,BAMBI,DKK1,SMURF2,SNX25,FST,NOV,GREM1,GREM2
0.000387	GO:0007399	BP	nervous system development	ITGA3,CDH1,BRINP1,ATP8B1,EZR,ITPK1,DOK5,STMN2,DFNA5,WNT2,GLRB,SEMA5A,SDC4,BMP4,SULF1,FGF5,ANXA3,SSTR1,NTRK3,SYPL2,TENM2,CRIM1,GFRA1,SEMA3D,UCHL1,NRG1,LHX8,NFASC,WEE1,MAP6,DAG1,GAS6,OPCML,SLIT3,ROR1,GABRA5,IL1RAPL2
0.000526	GO:0022008	BP	neurogenesis	ITGA3,CDH1,SEMA3C,BRINP1,ATP8B1,EZR,DOK5,STMN2,DFNA5,WNT2,SEMA5A,BCHE,SDC4,BMP4,FGF5,NTRK3,TENM2,GFRA1,UCHL1,NRG1,LHX8,NFASC,WEE1,MAP6,DAG1,GAS6,OPCML,SLIT3,ROR1,GABRA5
0.00068	GO:0055024	BP	regulation of cardiac muscle tissue development	EDN1,KCNK2,FGF9,WNT2,DKK1,BMP4,NRG1,GREM1
0.00068	GO:0030510	BP	regulation of BMP signaling pathway	ITGA3,FSTL3,DKK1,SMURF2,BMP4,SULF1,GREM1,GREM2
0.00072	GO:2000145	BP	regulation of cell motility	ITGA3,PKP2,EDN1,OSBPL8,CEMIP,SMURF2,BST1,SEMA5A,ITGA4,TEK,SDC4,BMP4,SULF1,ANXA3,NTRK3,CDH13,DOCK5,NRG1,GREM1,DAG1,GAS6
0.000818	GO:0042490	BP	mechanoreceptor differentiation	ATP8B1,DFNA5,SDC4,BMP4,NTRK3,GABRA5
0.000818	GO:0023052	BP	signaling	ITGA3,CRLF1,GPRC5A,PKP2,FSTL3,JADE1,EDN1,KCNK2,OSBPL8,EZR,BAMBI,DSP,KCNK6,ITPK1,DOK5,MYL12A,MID1,HTR2A,NDFIP2,FGF9,ITGB8,DFNA5,WNT2,SLC1A1,DKK1,SMURF2,GLRB,BST1,SNX25,CRYAB,CCND1,KRT18,TPD52L1,SEMA5A,CDH6,NPR3,BCHE,ITGA4,PDE1A,IGFBP5,ANGPTL1,TEK,NRK,SDC4,BMP4,MYH2,RHOJ,FST,NOV,SULF1,ARHGAP29,FGF5,METTL21C,SSTR1,NTRK3,CDH13,TENM2,SCUBE3,TIAM2,DOCK5,ANKRD1,LYPD6B,CRIM1,NR3C2,SLC25A4,GFRA1,CNKSR3,UC…
0.000844	GO:0010646	BP	regulation of cell communication	ITGA3,CRLF1,GPRC5A,FSTL3,JADE1,EDN1,OSBPL8,EZR,BAMBI,DOK5,MID1,HTR2A,NDFIP2,FGF9,DFNA5,WNT2,DKK1,SMURF2,BST1,SNX25,CCND1,TPD52L1,SEMA5A,BCHE,IGFBP5,TEK,NRK,BMP4,RHOJ,FST,NOV,SULF1,ARHGAP29,FGF5,NTRK3,CDH13,SCUBE3,TIAM2,ANKRD1,LYPD6B,SLC25A4,CNKSR3,UCHL1,DEPTOR,NRG1,F2RL2,GREM1,IGFBP6,RAB3B,RCAN2,DAG1,GREM2,OXTR,GAS6,KCTD16,SLIT3,RGS7BP,DAPK1
0.000844	GO:0001667	BP	ameboidal-type cell migration	ITGA3,SEMA3C,EDN1,SMURF2,SEMA5A,ITGA4,TEK,SDC4,BMP4,ANXA3,CDH13,DOCK5,GREM1
0.000844	GO:0009966	BP	regulation of signal transduction	ITGA3,CRLF1,GPRC5A,FSTL3,JADE1,EDN1,OSBPL8,EZR,BAMBI,DOK5,MID1,HTR2A,NDFIP2,FGF9,DFNA5,WNT2,DKK1,SMURF2,BST1,SNX25,CCND1,TPD52L1,SEMA5A,IGFBP5,TEK,NRK,BMP4,RHOJ,FST,NOV,SULF1,ARHGAP29,FGF5,NTRK3,CDH13,SCUBE3,TIAM2,ANKRD1,LYPD6B,CNKSR3,UCHL1,DEPTOR,NRG1,F2RL2,GREM1,IGFBP6,RCAN2,DAG1,GREM2,GAS6,KCTD16,SLIT3,RGS7BP,DAPK1
0.000844	GO:0043062	BP	extracellular structure organization	ITGA3,CDH1,COMP,ITGB8,ITGA4,SULF1,HAPLN1,SCUBE3,ADAMTS5,TNFRSF11B,GREM1,TNXB,DAG1,GAS6
0.000844	GO:0030198	BP	extracellular matrix organization	ITGA3,CDH1,COMP,ITGB8,ITGA4,SULF1,HAPLN1,SCUBE3,ADAMTS5,TNFRSF11B,GREM1,TNXB,DAG1,GAS6
0.000844	GO:0048699	BP	generation of neurons	ITGA3,CDH1,SEMA3C,BRINP1,ATP8B1,EZR,DOK5,STMN2,DFNA5,WNT2,SEMA5A,BCHE,SDC4,BMP4,NTRK3,TENM2,GFRA1,UCHL1,NRG1,LHX8,NFASC,WEE1,MAP6,DAG1,GAS6,OPCML,SLIT3,GABRA5
0.000844	GO:0010648	BP	negative regulation of cell communication	ITGA3,GPRC5A,FSTL3,JADE1,EDN1,EZR,BAMBI,HTR2A,FGF9,DKK1,SMURF2,SNX25,CCND1,BCHE,IGFBP5,BMP4,FST,NOV,SULF1,CNKSR3,UCHL1,DEPTOR,NRG1,GREM1,IGFBP6,DAG1,GREM2,GAS6,SLIT3,RGS7BP,DAPK1
0.000844	GO:0030182	BP	neuron differentiation	ITGA3,CDH1,SEMA3C,BRINP1,ATP8B1,EZR,DOK5,STMN2,DFNA5,WNT2,SEMA5A,SDC4,BMP4,NTRK3,TENM2,GFRA1,UCHL1,NRG1,LHX8,NFASC,WEE1,MAP6,DAG1,OPCML,SLIT3,GABRA5
0.000844	GO:0070848	BP	response to growth factor	ITGA3,FSTL3,EDN1,BAMBI,DOK5,FGF9,STMN2,WNT2,DKK1,SMURF2,SNX25,BMP4,SULF1,FGF5,ANXA3,NTRK3,ANKRD1,CLEC3B,GREM1,GREM2,GAS6
0.00086	GO:0023057	BP	negative regulation of signaling	ITGA3,GPRC5A,FSTL3,JADE1,EDN1,EZR,BAMBI,HTR2A,FGF9,DKK1,SMURF2,SNX25,CCND1,BCHE,IGFBP5,BMP4,FST,NOV,SULF1,CNKSR3,UCHL1,DEPTOR,NRG1,GREM1,IGFBP6,DAG1,GREM2,GAS6,SLIT3,RGS7BP,DAPK1
0.000937	GO:0050919	BP	negative chemotaxis	SEMA3C,SEMA5A,SEMA3D,NRG1,SLIT3
0.000956	GO:0007166	BP	cell surface receptor signaling pathway	ITGA3,CRLF1,GPRC5A,FSTL3,JADE1,EDN1,OSBPL8,EZR,BAMBI,DOK5,MYL12A,MID1,FGF9,ITGB8,WNT2,DKK1,SMURF2,GLRB,BST1,SNX25,CCND1,KRT18,CDH6,ITGA4,IGFBP5,ANGPTL1,TEK,BMP4,MYH2,FST,NOV,SULF1,FGF5,SSTR1,NTRK3,CDH13,SCUBE3,CRIM1,GFRA1,ADAMTS1,DEPTOR,NRG1,TNFRSF11B,GREM1,IGFBP6,GREM2,OXTR,GAS6,SLIT3,ROR1,IL1RAPL2,DAPK1,ITGBL1
0.00103	GO:0051270	BP	regulation of cellular component movement	ITGA3,PKP2,EDN1,OSBPL8,DSP,CEMIP,SMURF2,BST1,SEMA5A,ITGA4,IGFBP5,TEK,SDC4,BMP4,NOV,SULF1,ANXA3,NTRK3,CDH13,DOCK5,NRG1,GREM1,DAG1,GAS6
0.00104	GO:0032989	BP	cellular component morphogenesis	SEMA3C,EDN1,EZR,BAMBI,DOK5,SEMA5A,ITGA4,TEK,RHOJ,LOC101927057,KLF2,NTRK3,TENM2,DOCK5,GFRA1,UCHL1,NRG1,NFASC,WEE1,GREM1,MAP6,MYOZ2,DAG1,SLIT3
0.00109	GO:0023051	BP	regulation of signaling	ITGA3,CRLF1,GPRC5A,FSTL3,JADE1,EDN1,OSBPL8,EZR,BAMBI,DOK5,MID1,HTR2A,NDFIP2,FGF9,DFNA5,WNT2,DKK1,SMURF2,BST1,SNX25,CCND1,TPD52L1,SEMA5A,BCHE,IGFBP5,TEK,NRK,BMP4,RHOJ,FST,NOV,SULF1,ARHGAP29,FGF5,NTRK3,CDH13,SCUBE3,TIAM2,ANKRD1,LYPD6B,SLC25A4,CNKSR3,UCHL1,DEPTOR,NRG1,F2RL2,GREM1,IGFBP6,RAB3B,RCAN2,DAG1,GREM2,OXTR,GAS6,KCTD16,SLIT3,RGS7BP,DAPK1
0.00109	GO:0007154	BP	cell communication	ITGA3,CRLF1,GPRC5A,PKP2,FSTL3,JADE1,EDN1,KCNK2,OSBPL8,EZR,BAMBI,DSP,ITPK1,DOK5,MYL12A,MID1,HTR2A,NDFIP2,FGF9,ITGB8,DFNA5,WNT2,SLC1A1,DKK1,SMURF2,GLRB,BST1,SNX25,CRYAB,CCND1,KRT18,TPD52L1,SEMA5A,CDH6,NPR3,BCHE,ITGA4,PDE1A,IGFBP5,ANGPTL1,TEK,NRK,SDC4,BMP4,MYH2,RHOJ,FST,NOV,SULF1,ARHGAP29,FGF5,METTL21C,SSTR1,NTRK3,CDH13,TENM2,SCUBE3,TIAM2,DOCK5,ANKRD1,LYPD6B,CRIM1,NR3C2,SLC25A4,GFRA1,CNKSR3,UCHL1,PD…
0.00109	GO:0042330	BP	taxis	SEMA3C,EDN1,EZR,DOK5,BST1,SEMA5A,BMP4,NTRK3,CDH13,GFRA1,SEMA3D,NRG1,NFASC,GREM1,DAG1,GAS6,SLIT3
0.00109	GO:0006935	BP	chemotaxis	SEMA3C,EDN1,EZR,DOK5,BST1,SEMA5A,BMP4,NTRK3,CDH13,GFRA1,SEMA3D,NRG1,NFASC,GREM1,DAG1,GAS6,SLIT3
0.00111	GO:0048666	BP	neuron development	ITGA3,CDH1,ATP8B1,EZR,DOK5,STMN2,SEMA5A,SDC4,GFRA1,UCHL1,NRG1,LHX8,NFASC,WEE1,MAP6,DAG1,OPCML,SLIT3,GABRA5
0.00111	GO:0071363	BP	cellular response to growth factor stimulus	ITGA3,FSTL3,EDN1,BAMBI,DOK5,FGF9,STMN2,WNT2,DKK1,SMURF2,SNX25,BMP4,SULF1,FGF5,NTRK3,ANKRD1,CLEC3B,GREM1,GREM2,GAS6
0.00113	GO:0060572	BP	morphogenesis of an epithelial bud	WNT2,RDH10,BMP4,SULF1
0.00117	GO:0090287	BP	regulation of cellular response to growth factor stimulus	ITGA3,FSTL3,BAMBI,DOK5,FGF9,DKK1,SMURF2,SNX25,BMP4,SULF1,GREM1,GREM2
0.00124	GO:0060429	BP	epithelium development	CRLF1,PKP2,SEMA3C,EDN1,EZR,DSP,ITPK1,WNT2,DKK1,SMURF2,CCND1,KRT18,IGFBP5,PPL,RDH10,SDC4,BMP4,KLF2,KRT34,FST,SULF1,NTRK3,FLG,NRG1,GREM1,DAG1,ROR1,KRT14,KRTAP2-3,KRTAP1-5
0.00126	GO:0040012	BP	regulation of locomotion	ITGA3,PKP2,EDN1,OSBPL8,CEMIP,SMURF2,BST1,SEMA5A,ITGA4,TEK,SDC4,BMP4,SULF1,ANXA3,NTRK3,CDH13,DOCK5,NRG1,GREM1,DAG1,GAS6
0.00126	GO:0048738	BP	cardiac muscle tissue development	PKP2,EDN1,KCNK2,DSP,FGF9,WNT2,DKK1,BMP4,ANKRD1,NRG1,GREM1
0.00126	GO:0008219	BP	cell death	HSPB6,CRLF1,PKP2,JADE1,EDN1,BRINP1,KCNK2,DSP,HTR2A,COMP,DFNA5,DKK1,CRYAB,KRT18,TPD52L1,SEMA5A,STEAP3,PDE1A,PPL,TEK,NRK,BMP4,KRT34,NOV,RNF144B,SULF1,METTL21C,NTRK3,FLG,USP53,TIAM2,ANKRD1,SLC25A4,DEPTOR,FMN2,TNFRSF11B,MELK,GREM1,GAS6,SLIT3,GABRA5,KRT14,DAPK1
0.00126	GO:0055025	BP	positive regulation of cardiac muscle tissue development	EDN1,FGF9,WNT2,BMP4,NRG1,GREM1
0.00132	GO:0006811	BP	ion transport	NIPAL3,PKP2,SLC9A7,EDN1,ATP8B1,OSBPL8,KCNK6,NALCN,NDFIP2,CEMIP,SLC1A1,GLRB,STEAP3,SLC38A4,ATP10D,SLC25A4,CNKSR3,COX7A1,STARD5,GLRX,GAS6,GABRA5,TMC3,DAPK1,FAM155A
0.00132	GO:0007010	BP	cytoskeleton organization	PKP2,LIMCH1,EDN1,COBLL1,EZR,MID1,STMN2,BST1,CRYAB,KRT18,SEMA5A,PPL,TEK,SDC4,RHOJ,DIAPH3,NTRK3,NEK7,FMN2,MELK,WEE1,TNXB,MAP6,MYOZ2,DAG1,KRT14
0.00132	GO:0007155	BP	cell adhesion	ITGA3,CDH1,PKP2,FSTL3,EZR,DSP,MYL12A,COMP,ITGB8,BST1,KRT18,SEMA5A,CDH6,ITGA4,TEK,SDC4,BMP4,LOC101927057,NOV,CDH13,TINAGL1,HAPLN1,TENM2,DOCK5,NFASC,GREM1,TNXB,DAG1,GAS6,OPCML,ITGBL1
0.00132	GO:0072359	BP	circulatory system development	HSPB6,ITGA3,PKP2,SEMA3C,EDN1,KCNK2,DSP,FGF9,ITGB8,WNT2,DKK1,SEMA5A,TEK,BMP4,RHOJ,NOV,SULF1,ANXA3,NTRK3,CDH13,ANKRD1,ADAMTS1,NRG1,GREM1,DAG1,OXTR
0.00134	GO:0018108	BP	peptidyl-tyrosine phosphorylation	CRLF1,GPRC5A,HTR2A,FGF9,BST1,TEK,FGF5,NTRK3,NRG1,MELK,WEE1,GREM1,GAS6,ROR1
0.00136	GO:1901861	BP	regulation of muscle tissue development	EDN1,KCNK2,FGF9,WNT2,DKK1,IGFBP5,BMP4,NRG1,GREM1
0.00136	GO:0000902	BP	cell morphogenesis	SEMA3C,EZR,BAMBI,DOK5,SEMA5A,ITGA4,TEK,RHOJ,LOC101927057,KLF2,NTRK3,TENM2,DOCK5,GFRA1,UCHL1,NRG1,NFASC,WEE1,GREM1,MAP6,DAG1,SLIT3
0.00136	GO:0018212	BP	peptidyl-tyrosine modification	CRLF1,GPRC5A,HTR2A,FGF9,BST1,TEK,FGF5,NTRK3,NRG1,MELK,WEE1,GREM1,GAS6,ROR1
0.00136	GO:0022610	BP	biological adhesion	ITGA3,CDH1,PKP2,FSTL3,EZR,DSP,MYL12A,COMP,ITGB8,BST1,KRT18,SEMA5A,CDH6,ITGA4,TEK,SDC4,BMP4,LOC101927057,NOV,CDH13,TINAGL1,HAPLN1,TENM2,DOCK5,NFASC,GREM1,TNXB,DAG1,GAS6,OPCML,ITGBL1
0.00136	GO:0003205	BP	cardiac chamber development	PKP2,SEMA3C,KCNK2,DSP,WNT2,TEK,BMP4,ADAMTS1,NRG1
0.00141	GO:0003206	BP	cardiac chamber morphogenesis	PKP2,SEMA3C,DSP,WNT2,TEK,BMP4,ADAMTS1,NRG1
0.00141	GO:0034332	BP	adherens junction organization	CDH1,PKP2,DSP,CDH6,TEK,SDC4,CDH13,GREM1
0.00144	GO:0001822	BP	kidney development	ITGA3,CRLF1,FSTL3,TEK,RDH10,SDC4,BMP4,SULF1,ADAMTS1,GREM1,GCNT4
0.00147	GO:0048468	BP	cell development	ITGA3,CDH1,SEMA3C,EDN1,BRINP1,ATP8B1,EZR,DOK5,STMN2,WNT2,SEMA5A,ITGA4,TEK,RDH10,SDC4,BMP4,LOC101927057,KLF2,SULF1,NTRK3,TENM2,DOCK5,GFRA1,UCHL1,FMN2,NRG1,LHX8,NFASC,WEE1,MAP6,MYOZ2,DAG1,OPCML,SLIT3,ROR1,GABRA5
0.0017	GO:0009968	BP	negative regulation of signal transduction	ITGA3,GPRC5A,FSTL3,JADE1,EZR,BAMBI,FGF9,DKK1,SMURF2,SNX25,CCND1,IGFBP5,BMP4,FST,NOV,SULF1,CNKSR3,UCHL1,DEPTOR,NRG1,GREM1,IGFBP6,DAG1,GREM2,GAS6,SLIT3,RGS7BP,DAPK1
0.00196	GO:0032148	BP	activation of protein kinase B activity	OSBPL8,NTRK3,NRG1,GAS6
0.00201	GO:0007178	BP	transmembrane receptor protein serine/threonine kinase signaling pathway	ITGA3,FSTL3,BAMBI,FGF9,DKK1,SMURF2,SNX25,BMP4,FST,NOV,SULF1,GREM1,GREM2
0.00212	GO:0043583	BP	ear development	EDN1,ATP8B1,KCNK2,FGF9,DFNA5,RDH10,SDC4,BMP4,NTRK3,GABRA5
0.00212	GO:0048729	BP	tissue morphogenesis	ITGA3,PKP2,SEMA3C,EDN1,DSP,WNT2,DKK1,SMURF2,IGFBP5,RDH10,SDC4,BMP4,SULF1,ANKRD1,NRG1,GREM1,DAG1,GCNT4,ROR1
0.00229	GO:0072001	BP	renal system development	ITGA3,CRLF1,FSTL3,TEK,RDH10,SDC4,BMP4,SULF1,ADAMTS1,GREM1,GCNT4
0.00234	GO:0007165	BP	signal transduction	ITGA3,CRLF1,GPRC5A,FSTL3,JADE1,EDN1,KCNK2,OSBPL8,EZR,BAMBI,ITPK1,DOK5,MYL12A,MID1,HTR2A,NDFIP2,FGF9,ITGB8,DFNA5,WNT2,DKK1,SMURF2,GLRB,BST1,SNX25,CRYAB,CCND1,KRT18,TPD52L1,SEMA5A,CDH6,NPR3,ITGA4,PDE1A,IGFBP5,ANGPTL1,TEK,NRK,SDC4,BMP4,MYH2,RHOJ,FST,NOV,SULF1,ARHGAP29,FGF5,METTL21C,SSTR1,NTRK3,CDH13,TENM2,SCUBE3,TIAM2,DOCK5,ANKRD1,LYPD6B,CRIM1,NR3C2,GFRA1,CNKSR3,UCHL1,PDE1C,ADAMTS1,DEPTOR,FMN2,NRG1,…
0.00239	GO:0033002	BP	muscle cell proliferation	EDN1,KCNK2,FGF9,WNT2,NPR3,PDE1A,IGFBP5,BMP4,NOV,CDH13
0.00241	GO:0003008	BP	system process	HSPB6,ITGA3,PKP2,EDN1,BRINP1,ATP8B1,KCNK2,EZR,DSP,KCNK6,MYL12A,HTR2A,CEMIP,DFNA5,SLC1A1,DKK1,GLRB,CRYAB,NPR3,BCHE,IGFBP5,TEK,RDH10,BMP4,MYH2,NOV,SULF1,USP53,DOCK5,UCHL1,PDE1C,NRG1,LHX8,NFASC,ALDH7A1,DAG1,HSPB7,OXTR,GAS6,GABRA5
0.00246	GO:0040008	BP	regulation of growth	JADE1,EDN1,KCNK2,EZR,FGF9,WNT2,CRYAB,SEMA5A,IGFBP5,NRK,BMP4,NOV,NTRK3,CRIM1,NRG1,GREM1,IGFBP6,GAS6,SLIT3
0.0025	GO:0030154	BP	cell differentiation	ITGA3,CDH1,PKP2,FSTL3,SEMA3C,EDN1,BRINP1,ATP8B1,OSBPL8,EZR,BAMBI,DSP,DOK5,HTR2A,FGF9,MEDAG,STMN2,DFNA5,WNT2,DKK1,CCND1,KRT18,SEMA5A,BCHE,ITGA4,IGFBP5,PPL,TEK,RDH10,NRK,SDC4,BMP4,LOC101927057,KLF2,KRT34,FST,NOV,SULF1,FGF5,NTRK3,FLG,TENM2,SCUBE3,DOCK5,ANKRD1,GFRA1,SEMA3D,UCHL1,FMN2,NRG1,LHX8,NFASC,WEE1,GREM1,MAP6,MYOZ2,DAG1,GAS6,OPCML,SLIT3,ROR1,MYBL1,GABRA5,KRT14,KRTAP2-3,KRTAP1-5
0.00252	GO:0007507	BP	heart development	ITGA3,PKP2,SEMA3C,EDN1,KCNK2,DSP,FGF9,WNT2,DKK1,TEK,BMP4,NTRK3,ANKRD1,ADAMTS1,NRG1,GREM1,OXTR
0.00252	GO:0009887	BP	animal organ morphogenesis	PKP2,SEMA3C,EDN1,DSP,FGF9,COMP,WNT2,DKK1,SMURF2,IGFBP5,TEK,RDH10,BMP4,SULF1,ANKRD1,ADAMTS1,ADAMTS5,NRG1,LHX8,TNFRSF11B,GREM1,DAG1,GCNT4,SLIT3,ROR1
0.00252	GO:0048869	BP	cellular developmental process	ITGA3,CDH1,PKP2,FSTL3,SEMA3C,EDN1,BRINP1,ATP8B1,OSBPL8,EZR,BAMBI,DSP,DOK5,HTR2A,FGF9,MEDAG,STMN2,DFNA5,WNT2,DKK1,CCND1,KRT18,SEMA5A,BCHE,ITGA4,IGFBP5,PPL,TEK,RDH10,NRK,SDC4,BMP4,RHOJ,LOC101927057,KLF2,KRT34,FST,NOV,SULF1,FGF5,NTRK3,FLG,TENM2,SCUBE3,DOCK5,ANKRD1,GFRA1,SEMA3D,UCHL1,FMN2,NRG1,LHX8,NFASC,WEE1,GREM1,MAP6,MYOZ2,DAG1,GAS6,OPCML,SLIT3,ROR1,MYBL1,GABRA5,KRT14,PRELP,KRTAP2-3,KRTAP1-5
0.00252	GO:0034330	BP	cell junction organization	CDH1,PKP2,DSP,CDH6,TEK,SDC4,CDH13,NFASC,GREM1,KRT14,OCLN
0.00281	GO:0060113	BP	inner ear receptor cell differentiation	ATP8B1,DFNA5,SDC4,BMP4,GABRA5
0.00281	GO:2000727	BP	positive regulation of cardiac muscle cell differentiation	EDN1,BMP4,NRG1,GREM1
0.00282	GO:0030335	BP	positive regulation of cell migration	ITGA3,EDN1,CEMIP,SMURF2,SEMA5A,ITGA4,BMP4,ANXA3,NTRK3,CDH13,DOCK5,GAS6
0.00282	GO:0048762	BP	mesenchymal cell differentiation	SEMA3C,EDN1,BAMBI,WNT2,RDH10,BMP4,NRG1,GREM1,DAG1
0.00289	GO:0010634	BP	positive regulation of epithelial cell migration	ITGA3,EDN1,SEMA5A,TEK,BMP4,ANXA3,DOCK5
0.00314	GO:0007517	BP	muscle organ development	PKP2,EDN1,KCNK2,DSP,FGF9,WNT2,DKK1,CRYAB,BMP4,METTL21C,ANKRD1,MKX,NRG1,GREM1
0.00329	GO:0060537	BP	muscle tissue development	PKP2,SEMA3C,EDN1,KCNK2,DSP,FGF9,WNT2,DKK1,IGFBP5,BMP4,METTL21C,ANKRD1,NRG1,GREM1
0.0034	GO:0030324	BP	lung development	ITGA3,FSTL3,FGF9,WNT2,IGFBP5,RDH10,BMP4,KLF2,DAG1
0.0034	GO:2000725	BP	regulation of cardiac muscle cell differentiation	EDN1,DKK1,BMP4,NRG1,GREM1
0.00355	GO:2000147	BP	positive regulation of cell motility	ITGA3,EDN1,CEMIP,SMURF2,SEMA5A,ITGA4,BMP4,ANXA3,NTRK3,CDH13,DOCK5,GAS6
0.00365	GO:0090288	BP	negative regulation of cellular response to growth factor stimulus	FSTL3,BAMBI,DKK1,SMURF2,SNX25,SULF1,GREM1,GREM2
0.00367	GO:0060571	BP	morphogenesis of an epithelial fold	WNT2,RDH10,BMP4,SULF1
0.00367	GO:0045216	BP	cell-cell junction organization	CDH1,PKP2,DSP,CDH6,TEK,SDC4,CDH13,NFASC,GREM1,OCLN
0.00383	GO:0048585	BP	negative regulation of response to stimulus	ITGA3,GPRC5A,FSTL3,JADE1,EDN1,EZR,BAMBI,FGF9,DKK1,SMURF2,SNX25,CCND1,SEMA5A,IGFBP5,TEK,BMP4,FST,NOV,SULF1,CNKSR3,UCHL1,DEPTOR,NRG1,GREM1,IGFBP6,DAG1,GREM2,GAS6,SLIT3,RGS7BP,DAPK1
0.00383	GO:0030323	BP	respiratory tube development	ITGA3,FSTL3,FGF9,WNT2,IGFBP5,RDH10,BMP4,KLF2,DAG1
0.00407	GO:0012501	BP	programmed cell death	HSPB6,CRLF1,PKP2,JADE1,EDN1,DSP,COMP,DFNA5,DKK1,CRYAB,KRT18,TPD52L1,SEMA5A,STEAP3,PDE1A,PPL,TEK,NRK,BMP4,KRT34,RNF144B,SULF1,METTL21C,NTRK3,FLG,USP53,TIAM2,ANKRD1,SLC25A4,DEPTOR,FMN2,TNFRSF11B,MELK,GREM1,GAS6,SLIT3,GABRA5,KRT14,DAPK1
0.0041	GO:0060441	BP	epithelial tube branching involved in lung morphogenesis	WNT2,RDH10,BMP4,DAG1
0.00436	GO:0051272	BP	positive regulation of cellular component movement	ITGA3,EDN1,CEMIP,SMURF2,SEMA5A,ITGA4,BMP4,ANXA3,NTRK3,CDH13,DOCK5,GAS6
0.00458	GO:0070268	BP	cornification	PKP2,DSP,KRT18,PPL,KRT34,FLG,KRT14
0.00475	GO:0042127	BP	regulation of cell proliferation	CRLF1,PKP2,EDN1,KCNK2,BAMBI,HTR2A,FGF9,DFNA5,WNT2,BST1,CCND1,SEMA5A,NPR3,BCHE,PDE1A,IGFBP5,TEK,NRK,SDC4,BMP4,NOV,SULF1,FGF5,SSTR1,NTRK3,CDH13,ADAMTS1,NRG1,TNFRSF11B,GREM1,IGFBP6,GAS6,SLIT3
0.00475	GO:0001655	BP	urogenital system development	ITGA3,CRLF1,FSTL3,TEK,RDH10,SDC4,BMP4,SULF1,ADAMTS1,GREM1,GCNT4
0.00475	GO:0060394	BP	negative regulation of pathway-restricted SMAD protein phosphorylation	DKK1,SNX25,GREM1
0.00475	GO:0071495	BP	cellular response to endogenous stimulus	ITGA3,CDH1,FSTL3,EDN1,OSBPL8,EZR,BAMBI,FGF9,STMN2,WNT2,DKK1,SMURF2,SNX25,IGFBP5,BMP4,KLF2,MGARP,SULF1,FGF5,METTL21C,SSTR1,ANKRD1,NR3C2,CLEC3B,GREM1,GREM2,OXTR,SLIT3
0.00475	GO:0016202	BP	regulation of striated muscle tissue development	EDN1,KCNK2,FGF9,WNT2,DKK1,BMP4,NRG1,GREM1
0.00485	GO:0045844	BP	positive regulation of striated muscle tissue development	EDN1,FGF9,WNT2,BMP4,NRG1,GREM1
0.00485	GO:0048636	BP	positive regulation of muscle organ development	EDN1,FGF9,WNT2,BMP4,NRG1,GREM1
0.00485	GO:0010765	BP	positive regulation of sodium ion transport	PKP2,CNKSR3,GLRX
0.00486	GO:0030514	BP	negative regulation of BMP signaling pathway	FSTL3,DKK1,SMURF2,GREM1,GREM2
0.00486	GO:0034220	BP	ion transmembrane transport	NIPAL3,SLC9A7,ATP8B1,KCNK6,CEMIP,SLC1A1,GLRB,STEAP3,SLC38A4,ATP10D,CNKSR3,COX7A1,GLRX,GAS6,GABRA5,DAPK1,FAM155A
0.00503	GO:0060485	BP	mesenchyme development	SEMA3C,EDN1,BAMBI,FGF9,WNT2,RDH10,BMP4,NRG1,GREM1,DAG1
0.00503	GO:1901863	BP	positive regulation of muscle tissue development	EDN1,FGF9,WNT2,BMP4,NRG1,GREM1
0.00522	GO:0061061	BP	muscle structure development	PKP2,EDN1,KCNK2,DSP,FGF9,WNT2,DKK1,CRYAB,IGFBP5,BMP4,NOV,METTL21C,ANKRD1,MKX,UCHL1,NRG1,GREM1,MYOZ2
0.00525	GO:0040017	BP	positive regulation of locomotion	ITGA3,EDN1,CEMIP,SMURF2,SEMA5A,ITGA4,BMP4,ANXA3,NTRK3,CDH13,DOCK5,GAS6
0.00525	GO:0048634	BP	regulation of muscle organ development	EDN1,KCNK2,FGF9,WNT2,DKK1,BMP4,NRG1,GREM1
0.00525	GO:0010033	BP	response to organic substance	ITGA3,CRLF1,CDH1,FSTL3,EDN1,BRINP1,OSBPL8,EZR,BAMBI,DOK5,MID1,HTR2A,FGF9,STMN2,WNT2,ABCA2,DKK1,SMURF2,GLRB,SNX25,CRYAB,CCND1,KRT18,BCHE,ITGA4,IGFBP5,TEK,BMP4,KLF2,MGARP,SULF1,FGF5,ANXA3,METTL21C,SSTR1,NTRK3,CDH13,ANKRD1,NR3C2,NRG1,CLEC3B,TNFRSF11B,GREM1,DAG1,HSPB7,GREM2,OXTR,GAS6,SLIT3,IL1RAPL2,DAPK1,OCLN
0.00525	GO:0032879	BP	regulation of localization	ITGA3,CDH1,PKP2,EDN1,OSBPL8,EZR,TBC1D2,BAMBI,DSP,KCNK6,NALCN,HTR2A,NDFIP2,CEMIP,ABCA2,DKK1,SMURF2,BST1,CRYAB,SEMA5A,ITGA4,IGFBP5,TEK,SDC4,BMP4,NOV,SULF1,ANXA3,METTL21C,NTRK3,CDH13,DOCK5,ANKRD1,SLC25A4,CNKSR3,NRG1,GREM1,RAB3B,CLIC3,GLRX,DAG1,OXTR,NLRP10,GAS6,DAPK1,SYT15
0.0053	GO:0040011	BP	locomotion	ITGA3,PKP2,SEMA3C,EDN1,OSBPL8,EZR,BAMBI,DOK5,CEMIP,SMURF2,BST1,SEMA5A,ITGA4,TEK,SDC4,BMP4,SULF1,ANXA3,NTRK3,CDH13,DOCK5,GFRA1,SEMA3D,NRG1,NFASC,GREM1,DAG1,NLRP10,GAS6,SLIT3
0.00578	GO:0033674	BP	positive regulation of kinase activity	EDN1,OSBPL8,HTR2A,CEMIP,DKK1,CCND1,TPD52L1,TEK,NRK,SDC4,BMP4,NTRK3,NRG1,GREM1,DAG1,GAS6
0.00578	GO:0014706	BP	striated muscle tissue development	PKP2,SEMA3C,EDN1,KCNK2,DSP,FGF9,WNT2,DKK1,BMP4,METTL21C,ANKRD1,NRG1,GREM1
0.00578	GO:0051384	BP	response to glucocorticoid	EDN1,CCND1,BCHE,ANXA3,METTL21C,NTRK3,SLIT3
0.00581	GO:1905209	BP	positive regulation of cardiocyte differentiation	EDN1,BMP4,NRG1,GREM1
0.00581	GO:0003007	BP	heart morphogenesis	PKP2,SEMA3C,DSP,WNT2,DKK1,TEK,BMP4,ANKRD1,ADAMTS1,NRG1
0.00586	GO:0001501	BP	skeletal system development	EDN1,FGF9,COMP,ITGB8,NPR3,TEK,RDH10,BMP4,NOV,SULF1,HAPLN1,TNFRSF11B,GREM1,PRELP,PAPSS2
0.00586	GO:0006812	BP	cation transport	NIPAL3,PKP2,SLC9A7,EDN1,KCNK6,NDFIP2,CEMIP,SLC1A1,STEAP3,SLC38A4,ATP10D,CNKSR3,COX7A1,GLRX,GAS6,DAPK1,FAM155A
0.00589	GO:0048646	BP	anatomical structure formation involved in morphogenesis	HSPB6,ITGA3,SEMA3C,EDN1,ATP8B1,FGF9,WNT2,DKK1,SEMA5A,ITGA4,TEK,RDH10,SDC4,BMP4,NOV,SULF1,ANXA3,CDH13,ANKRD1,ADAMTS1,NFASC,GREM1,MYOZ2,DAG1
0.00589	GO:0040007	BP	growth	JADE1,EDN1,KCNK2,EZR,FGF9,COMP,WNT2,CRYAB,SEMA5A,IGFBP5,RDH10,NRK,BMP4,KLF2,NOV,NTRK3,CRIM1,NRG1,GREM1,IGFBP6,DAG1,GAS6,SLIT3
0.00603	GO:0061138	BP	morphogenesis of a branching epithelium	SEMA3C,EDN1,WNT2,RDH10,BMP4,SULF1,GREM1,DAG1
0.00635	GO:0010810	BP	regulation of cell-substrate adhesion	ITGA3,BST1,TEK,SDC4,CDH13,DOCK5,GREM1,DAG1
0.00638	GO:0001952	BP	regulation of cell-matrix adhesion	BST1,TEK,SDC4,CDH13,GREM1,DAG1
0.00651	GO:0006468	BP	protein phosphorylation	CRLF1,GPRC5A,EDN1,OSBPL8,EZR,DOK5,MID1,HTR2A,FGF9,CEMIP,BST1,SNX25,CRYAB,CCND1,TPD52L1,TEK,NRK,SDC4,BMP4,FGF5,NTRK3,NEK7,GFRA1,CNKSR3,UCHL1,DEPTOR,NRG1,MELK,WEE1,GREM1,DAG1,OXTR,GAS6,ROR1,DAPK1
0.00651	GO:0051094	BP	positive regulation of developmental process	HSPB6,ITGA3,EDN1,BRINP1,EZR,BAMBI,HTR2A,FGF9,MEDAG,STMN2,WNT2,DKK1,SMURF2,CCND1,SEMA5A,TEK,BMP4,FST,ANXA3,NTRK3,DOCK5,ANKRD1,NRG1,GREM1,DAG1,OXTR,GAS6
0.00651	GO:0030509	BP	BMP signaling pathway	ITGA3,FSTL3,DKK1,SMURF2,BMP4,SULF1,GREM1,GREM2
0.00651	GO:0060541	BP	respiratory system development	ITGA3,FSTL3,FGF9,WNT2,IGFBP5,RDH10,BMP4,KLF2,DAG1
0.00656	GO:1902531	BP	regulation of intracellular signal transduction	ITGA3,CRLF1,EDN1,OSBPL8,EZR,MID1,HTR2A,NDFIP2,FGF9,DFNA5,DKK1,BST1,TPD52L1,SEMA5A,IGFBP5,TEK,NRK,BMP4,RHOJ,NOV,ARHGAP29,FGF5,NTRK3,CDH13,TIAM2,ANKRD1,CNKSR3,UCHL1,DEPTOR,NRG1,F2RL2,GREM1,RCAN2,DAG1,GAS6
0.00667	GO:0000904	BP	cell morphogenesis involved in differentiation	SEMA3C,EZR,DOK5,SEMA5A,ITGA4,TEK,LOC101927057,NTRK3,DOCK5,GFRA1,UCHL1,NRG1,NFASC,MAP6,DAG1,SLIT3
0.00667	GO:0014032	BP	neural crest cell development	SEMA3C,EDN1,RDH10,BMP4,NRG1
0.00719	GO:0010631	BP	epithelial cell migration	ITGA3,EDN1,SEMA5A,TEK,BMP4,NOV,ANXA3,CDH13,DOCK5,GREM1
0.00736	GO:0045860	BP	positive regulation of protein kinase activity	EDN1,OSBPL8,HTR2A,CEMIP,DKK1,CCND1,TPD52L1,NRK,SDC4,BMP4,NTRK3,NRG1,GREM1,DAG1,GAS6
0.0074	GO:0098739	BP	import across plasma membrane	SLC9A7,SLC1A1,STEAP3,FAM155A
0.00763	GO:1905207	BP	regulation of cardiocyte differentiation	EDN1,DKK1,BMP4,NRG1,GREM1
0.00765	GO:0090132	BP	epithelium migration	ITGA3,EDN1,SEMA5A,TEK,BMP4,NOV,ANXA3,CDH13,DOCK5,GREM1
0.00765	GO:0007229	BP	integrin-mediated signaling pathway	ITGA3,ITGB8,BST1,ITGA4,ADAMTS1,ITGBL1
0.00765	GO:0008544	BP	epidermis development	PKP2,DSP,STS,DKK1,KRT18,IGFBP5,PPL,BMP4,KRT34,FST,FLG,KRT14,KRTAP2-3,KRTAP1-5
0.00765	GO:0007169	BP	transmembrane receptor protein tyrosine kinase signaling pathway	GPRC5A,OSBPL8,DOK5,MYL12A,FGF9,IGFBP5,ANGPTL1,TEK,SULF1,FGF5,NTRK3,CDH13,CRIM1,GFRA1,NRG1,GREM1,IGFBP6,ROR1
0.00765	GO:0006810	BP	transport	NIPAL3,COPZ2,CDH1,PKP2,SLC9A7,EDN1,PGM1,ATP8B1,OSBPL8,EZR,TBC1D2,KCNK6,NDFIP2,CEMIP,SLC1A1,ABCA2,GLRB,SNX25,CRYAB,KRT18,PHACTR2,SEMA5A,STEAP3,EHBP1,SDC4,ANXA3,SLC38A4,CDH13,TINAGL1,SYPL2,ATP10D,SLC25A4,CNKSR3,UCHL1,NRG1,COX7A1,NFASC,CLEC3B,MAP6,GLRX,DAG1,GAS6,GABRA5,TMC3,DAPK1,FAM155A
0.00765	GO:0031175	BP	neuron projection development	ITGA3,CDH1,EZR,DOK5,STMN2,SEMA5A,SDC4,NTRK3,GFRA1,UCHL1,NRG1,NFASC,WEE1,MAP6,DAG1,SLIT3
0.00765	GO:0016310	BP	phosphorylation	CRLF1,GPRC5A,EDN1,PGM1,OSBPL8,EZR,ITPK1,DOK5,MID1,CEMIP,SNX25,CRYAB,CCND1,TPD52L1,SDC4,BMP4,FGF5,NTRK3,NEK7,GFRA1,CNKSR3,UCHL1,DEPTOR,NRG1,SGMS2,MELK,WEE1,GREM1,PPIP5K1,DAG1,GAS6,ROR1,DAPK1,PAPSS2
0.00765	GO:0010811	BP	positive regulation of cell-substrate adhesion	ITGA3,TEK,SDC4,CDH13,DOCK5,DAG1
0.00765	GO:0061047	BP	positive regulation of branching involved in lung morphogenesis	WNT2,BMP4
0.00765	GO:0048864	BP	stem cell development	SEMA3C,EDN1,RDH10,BMP4,NRG1
0.00765	GO:0060686	BP	negative regulation of prostatic bud formation	BMP4,SULF1
0.00769	GO:0014070	BP	response to organic cyclic compound	CDH1,EDN1,EZR,HTR2A,ABCA2,CRYAB,CCND1,BCHE,IGFBP5,TEK,BMP4,KLF2,MGARP,ANXA3,METTL21C,SSTR1,NTRK3,ANKRD1,NR3C2,DAG1,OXTR,SLIT3
0.00773	GO:0097435	BP	supramolecular fiber organization	PKP2,EDN1,COBLL1,EZR,DSP,MID1,STMN2,CRYAB,SEMA5A,SDC4,ANKRD1,FMN2,GREM1,TNXB,MYOZ2,KRT14
0.00777	GO:0030029	BP	actin filament-based process	PKP2,LIMCH1,EDN1,COBLL1,EZR,DSP,BST1,SEMA5A,TEK,SDC4,MYH2,RHOJ,DIAPH3,NTRK3,ANKRD1,FMN2,TNXB,MYOZ2
0.00782	GO:0001763	BP	morphogenesis of a branching structure	SEMA3C,EDN1,WNT2,RDH10,BMP4,SULF1,GREM1,DAG1
0.00782	GO:0014031	BP	mesenchymal cell development	SEMA3C,EDN1,RDH10,BMP4,NRG1
0.00794	GO:0031960	BP	response to corticosteroid	EDN1,CCND1,BCHE,ANXA3,METTL21C,NTRK3,SLIT3
0.00805	GO:0045110	BP	intermediate filament bundle assembly	PKP2,KRT14
0.00805	GO:0035295	BP	tube development	ITGA3,CRLF1,FSTL3,SEMA3C,EDN1,ITPK1,FGF9,WNT2,IGFBP5,RDH10,SDC4,BMP4,KLF2,GREM1,DAG1,OXTR
0.00805	GO:0001936	BP	regulation of endothelial cell proliferation	WNT2,SEMA5A,TEK,BMP4,SULF1,CDH13
0.00826	GO:0090130	BP	tissue migration	ITGA3,EDN1,SEMA5A,TEK,BMP4,NOV,ANXA3,CDH13,DOCK5,GREM1
0.00829	GO:1902533	BP	positive regulation of intracellular signal transduction	CRLF1,EDN1,OSBPL8,MID1,HTR2A,NDFIP2,FGF9,DFNA5,DKK1,TPD52L1,SEMA5A,IGFBP5,TEK,NRK,BMP4,NTRK3,CDH13,ANKRD1,NRG1,F2RL2,GREM1,GAS6
0.0083	GO:0071773	BP	cellular response to BMP stimulus	ITGA3,FSTL3,DKK1,SMURF2,BMP4,SULF1,GREM1,GREM2
0.0083	GO:0071310	BP	cellular response to organic substance	ITGA3,CRLF1,CDH1,FSTL3,EDN1,BRINP1,OSBPL8,EZR,BAMBI,DOK5,MID1,FGF9,STMN2,WNT2,DKK1,SMURF2,SNX25,CCND1,KRT18,ITGA4,IGFBP5,BMP4,KLF2,MGARP,SULF1,FGF5,METTL21C,SSTR1,NTRK3,ANKRD1,NR3C2,NRG1,CLEC3B,TNFRSF11B,GREM1,DAG1,GREM2,OXTR,GAS6,SLIT3,IL1RAPL2,DAPK1,OCLN
0.0083	GO:0007160	BP	cell-matrix adhesion	ITGA3,BST1,ITGA4,TEK,SDC4,CDH13,GREM1,DAG1
0.0083	GO:0046824	BP	positive regulation of nucleocytoplasmic transport	CDH1,BAMBI,SEMA5A,BMP4,GREM1,GAS6
0.0083	GO:0071772	BP	response to BMP	ITGA3,FSTL3,DKK1,SMURF2,BMP4,SULF1,GREM1,GREM2
0.00831	GO:0003156	BP	regulation of animal organ formation	WNT2,DKK1,BMP4,SULF1
0.00831	GO:0051896	BP	regulation of protein kinase B signaling	OSBPL8,SEMA5A,NRG1,DAG1,GAS6
0.00833	GO:0043588	BP	skin development	ITGA3,PKP2,DSP,DKK1,KRT18,IGFBP5,PPL,KRT34,FST,FLG,KRT14,KRTAP2-3,KRTAP1-5
0.00836	GO:0090191	BP	negative regulation of branching involved in ureteric bud morphogenesis	BMP4,GREM1
0.00853	GO:0001954	BP	positive regulation of cell-matrix adhesion	SDC4,CDH13,DAG1
0.00858	GO:0031589	BP	cell-substrate adhesion	ITGA3,BST1,ITGA4,TEK,SDC4,CDH13,DOCK5,GREM1,DAG1,GAS6
0.00858	GO:2000810	BP	regulation of bicellular tight junction assembly	PKP2,OCLN
0.00858	GO:0048645	BP	animal organ formation	WNT2,DKK1,RDH10,BMP4,SULF1
0.00874	GO:0007411	BP	axon guidance	EZR,DOK5,SEMA5A,GFRA1,NFASC,DAG1,SLIT3
0.00875	GO:0051897	BP	positive regulation of protein kinase B signaling	OSBPL8,SEMA5A,IGFBP5,TEK,NRG1,GAS6
0.00875	GO:0010595	BP	positive regulation of endothelial cell migration	EDN1,SEMA5A,TEK,BMP4,ANXA3
0.00892	GO:0014033	BP	neural crest cell differentiation	SEMA3C,EDN1,RDH10,BMP4,NRG1
0.00892	GO:0043542	BP	endothelial cell migration	EDN1,SEMA5A,TEK,BMP4,NOV,ANXA3,CDH13,GREM1
0.00892	GO:0070887	BP	cellular response to chemical stimulus	ITGA3,CRLF1,CDH1,FSTL3,EDN1,BRINP1,KCNK2,OSBPL8,EZR,BAMBI,DOK5,MID1,FGF9,STMN2,WNT2,DKK1,SMURF2,BST1,SNX25,CCND1,KRT18,SEMA5A,ITGA4,IGFBP5,BMP4,KLF2,NOV,MGARP,SULF1,FGF5,METTL21C,SSTR1,NTRK3,ANKRD1,NR3C2,FMN2,NRG1,CLEC3B,TNFRSF11B,MELK,GREM1,DAG1,GREM2,OXTR,GAS6,SLIT3,IL1RAPL2,DAPK1,OCLN
0.00892	GO:0000165	BP	MAPK cascade	EDN1,EZR,DOK5,MID1,HTR2A,FGF9,DKK1,CRYAB,TPD52L1,TEK,NRK,BMP4,FGF5,NTRK3,GFRA1,CNKSR3,UCHL1,NRG1,DAG1,OXTR,GAS6
0.00892	GO:0097485	BP	neuron projection guidance	EZR,DOK5,SEMA5A,GFRA1,NFASC,DAG1,SLIT3
0.00894	GO:0044057	BP	regulation of system process	HSPB6,PKP2,EDN1,DSP,KCNK6,HTR2A,SLC1A1,IGFBP5,NOV,DOCK5,NRG1,DAG1,HSPB7,OXTR,GAS6
0.00895	GO:1905331	BP	negative regulation of morphogenesis of an epithelium	BMP4,SULF1,GREM1
0.00895	GO:0007409	BP	axonogenesis	SEMA3C,EZR,DOK5,SEMA5A,LOC101927057,NTRK3,GFRA1,UCHL1,NRG1,NFASC,DAG1,SLIT3
0.00895	GO:0055085	BP	transmembrane transport	NIPAL3,SLC9A7,ATP8B1,KCNK6,CEMIP,SLC1A1,ABCA2,GLRB,STEAP3,SLC38A4,ATP10D,SLC25A4,CNKSR3,COX7A1,GLRX,GAS6,GABRA5,DAPK1,FAM155A
0.00897	GO:0048839	BP	inner ear development	ATP8B1,KCNK2,FGF9,DFNA5,SDC4,BMP4,NTRK3,GABRA5
0.00897	GO:0098660	BP	inorganic ion transmembrane transport	NIPAL3,SLC9A7,SLC4A4,KCNK2,KCNK6,NALCN,HTR2A,CEMIP,SLC1A1,GLRB,STEAP3,METTL21C,CNKSR3,COX7A1,CLIC3,GLRX,GAS6,GABRA5,FAM155A
0.00913	GO:0031424	BP	keratinization	PKP2,DSP,KRT18,PPL,KRT34,FLG,KRT14,KRTAP2-3,KRTAP1-5
0.00928	GO:0001938	BP	positive regulation of endothelial cell proliferation	WNT2,SEMA5A,TEK,BMP4,CDH13
0.00938	GO:0042493	BP	response to drug	ITGA3,CDH1,SEMA3C,EDN1,ATP8B1,HTR2A,ABCA2,CCND1,BCHE,ANKRD1,TNFRSF11B,OXTR,GAS6
0.00956	GO:0051234	BP	establishment of localization	NIPAL3,COPZ2,CDH1,PKP2,SLC9A7,EDN1,PGM1,ATP8B1,OSBPL8,EZR,TBC1D2,KCNK6,NDFIP2,CEMIP,SLC1A1,ABCA2,GLRB,SNX25,CRYAB,KRT18,PHACTR2,SEMA5A,STEAP3,EHBP1,SDC4,ANXA3,SLC38A4,CDH13,TINAGL1,SYPL2,ATP10D,SLC25A4,CNKSR3,UCHL1,NRG1,COX7A1,NFASC,CLEC3B,MAP6,GLRX,DAG1,GAS6,GABRA5,TMC3,DAPK1,FAM155A
0.00956	GO:0034109	BP	homotypic cell-cell adhesion	PKP2,MYL12A,GAS6
0.00956	GO:0048659	BP	smooth muscle cell proliferation	EDN1,NPR3,PDE1A,IGFBP5,BMP4,NOV,CDH13
0.00964	GO:0072659	BP	protein localization to plasma membrane	CDH1,PKP2,EZR,KRT18,NFASC,GAS6
0.0098	GO:0055008	BP	cardiac muscle tissue morphogenesis	PKP2,DSP,WNT2,ANKRD1,NRG1
0.00992	GO:0006928	BP	movement of cell or subcellular component	ITGA3,PKP2,SEMA3C,EDN1,OSBPL8,EZR,BAMBI,DSP,DOK5,CEMIP,SMURF2,BST1,SEMA5A,ITGA4,IGFBP5,TEK,SDC4,BMP4,MYH2,NOV,MGARP,SULF1,ANXA3,NTRK3,CDH13,DOCK5,GFRA1,UCHL1,FMN2,NRG1,NFASC,GREM1,DAG1,NLRP10,GAS6,SLIT3
0.01	GO:0065008	BP	regulation of biological quality	PKP2,SLC9A7,EDN1,SLC4A4,ATP8B1,KCNK2,OSBPL8,EZR,BAMBI,DSP,KCNK6,ITPK1,MYL12A,NALCN,HTR2A,CEMIP,SLC1A1,ABCA2,DKK1,GLRB,CRYAB,CCND1,SEMA5A,NPR3,STEAP3,IGFBP5,TEK,RDH10,BMP4,RHOJ,KLF2,NOV,METTL21C,NTRK3,SYPL2,FLG,ATP10D,USP53,DOCK5,NEK7,SLC25A4,DEPTOR,FMN2,NRG1,F2RL2,TNFRSF11B,RAB3B,FRMPD4,GLRX,DAG1,GCNT4,OXTR,GAS6,PAPSS2,SYT15,FAM155A
0.0102	GO:0010720	BP	positive regulation of cell development	ITGA3,EDN1,BRINP1,STMN2,WNT2,SEMA5A,BMP4,NTRK3,DOCK5,NRG1,DAG1
0.0105	GO:1901888	BP	regulation of cell junction assembly	PKP2,TEK,SDC4,GREM1,OCLN
0.0107	GO:0048545	BP	response to steroid hormone	EDN1,ABCA2,CCND1,BCHE,BMP4,MGARP,ANXA3,METTL21C,NTRK3,NR3C2,OXTR,SLIT3
0.0108	GO:0030111	BP	regulation of Wnt signaling pathway	ITGA3,JADE1,BAMBI,FGF9,WNT2,DKK1,SMURF2,CCND1,SULF1,GREM1,IGFBP6
0.0112	GO:0016477	BP	cell migration	ITGA3,PKP2,SEMA3C,EDN1,OSBPL8,BAMBI,CEMIP,SMURF2,BST1,SEMA5A,ITGA4,TEK,SDC4,BMP4,SULF1,ANXA3,NTRK3,CDH13,DOCK5,NRG1,GREM1,DAG1,NLRP10,GAS6
0.0115	GO:0050920	BP	regulation of chemotaxis	EDN1,BST1,SEMA5A,NOV,NTRK3,CDH13,GREM1,GAS6
0.0115	GO:0048812	BP	neuron projection morphogenesis	EZR,DOK5,SEMA5A,NTRK3,GFRA1,UCHL1,NRG1,NFASC,WEE1,MAP6,DAG1,SLIT3
0.0117	GO:0090027	BP	negative regulation of monocyte chemotaxis	NOV,GREM1
0.0117	GO:0048589	BP	developmental growth	EDN1,KCNK2,EZR,FGF9,COMP,WNT2,SEMA5A,RDH10,NRK,BMP4,KLF2,NOV,NTRK3,NRG1,DAG1,SLIT3
0.0117	GO:0097205	BP	renal filtration	ITGA3,SULF1,GAS6
0.0119	GO:0023014	BP	signal transduction by protein phosphorylation	EDN1,EZR,DOK5,MID1,HTR2A,FGF9,DKK1,CRYAB,TPD52L1,TEK,NRK,BMP4,FGF5,NTRK3,GFRA1,CNKSR3,UCHL1,NRG1,DAG1,OXTR,GAS6
0.012	GO:0051216	BP	cartilage development	EDN1,FGF9,COMP,ITGB8,BMP4,NOV,SULF1,GREM1
0.012	GO:0045104	BP	intermediate filament cytoskeleton organization	PKP2,DSP,KRT18,KRT14
0.0121	GO:0001558	BP	regulation of cell growth	JADE1,EDN1,CRYAB,SEMA5A,IGFBP5,NOV,NTRK3,CRIM1,NRG1,GREM1,IGFBP6,SLIT3
0.0123	GO:0051146	BP	striated muscle cell differentiation	EDN1,DKK1,IGFBP5,BMP4,NOV,ANKRD1,UCHL1,NRG1,GREM1,MYOZ2
0.0123	GO:0007605	BP	sensory perception of sound	ATP8B1,CEMIP,DFNA5,USP53,ALDH7A1,GABRA5
0.0123	GO:0045103	BP	intermediate filament-based process	PKP2,DSP,KRT18,KRT14
0.0123	GO:0015748	BP	organophosphate ester transport	ATP8B1,OSBPL8,ATP10D,SLC25A4
0.0123	GO:0043491	BP	protein kinase B signaling	OSBPL8,SEMA5A,NRG1,DAG1,GAS6
0.0123	GO:0060685	BP	regulation of prostatic bud formation	BMP4,SULF1
0.0123	GO:0007611	BP	learning or memory	ITGA3,BRINP1,KCNK2,HTR2A,DKK1,BCHE,LHX8,OXTR,GABRA5
0.0123	GO:0120039	BP	plasma membrane bounded cell projection morphogenesis	EZR,DOK5,SEMA5A,NTRK3,GFRA1,UCHL1,NRG1,NFASC,WEE1,MAP6,DAG1,SLIT3
0.0123	GO:0061046	BP	regulation of branching involved in lung morphogenesis	WNT2,BMP4
0.0123	GO:0035860	BP	glial cell-derived neurotrophic factor receptor signaling pathway	SULF1,GFRA1
0.0123	GO:0001935	BP	endothelial cell proliferation	WNT2,SEMA5A,TEK,BMP4,SULF1,CDH13
0.0123	GO:0048583	BP	regulation of response to stimulus	ITGA3,CRLF1,GPRC5A,FSTL3,JADE1,EDN1,KCNK2,OSBPL8,EZR,BAMBI,DOK5,MID1,HTR2A,NDFIP2,FGF9,DFNA5,WNT2,DKK1,SMURF2,BST1,SNX25,CRYAB,CCND1,TPD52L1,SEMA5A,ITGA4,IGFBP5,TEK,NRK,BMP4,MYH2,RHOJ,FST,NOV,SULF1,ARHGAP29,FGF5,NTRK3,CDH13,SCUBE3,TIAM2,ANKRD1,LYPD6B,CNKSR3,UCHL1,DEPTOR,NRG1,F2RL2,GREM1,IGFBP6,RCAN2,DAG1,GREM2,NLRP10,GAS6,KCTD16,SLIT3,RGS7BP,DAPK1
0.0124	GO:0051347	BP	positive regulation of transferase activity	EDN1,OSBPL8,HTR2A,CEMIP,DKK1,CCND1,TPD52L1,TEK,NRK,SDC4,BMP4,NTRK3,NEK7,NRG1,GREM1,DAG1,GAS6
0.0125	GO:0060688	BP	regulation of morphogenesis of a branching structure	WNT2,BMP4,SULF1,GREM1
0.0125	GO:0060431	BP	primary lung bud formation	WNT2,RDH10
0.0127	GO:0003012	BP	muscle system process	HSPB6,PKP2,EDN1,DSP,MYL12A,HTR2A,CRYAB,IGFBP5,MYH2,SULF1,DOCK5,DAG1,OXTR
0.0128	GO:0048858	BP	cell projection morphogenesis	EZR,DOK5,SEMA5A,NTRK3,GFRA1,UCHL1,NRG1,NFASC,WEE1,MAP6,DAG1,SLIT3
0.0128	GO:0003014	BP	renal system process	ITGA3,EDN1,NPR3,BMP4,SULF1,GAS6
0.0129	GO:0060075	BP	regulation of resting membrane potential	KCNK6,NALCN
0.0129	GO:0007567	BP	parturition	EDN1,NRK,OXTR
0.0129	GO:0070099	BP	regulation of chemokine-mediated signaling pathway	EDN1,SLIT3
0.0129	GO:0051385	BP	response to mineralocorticoid	EDN1,CCND1,NTRK3
0.0129	GO:0051049	BP	regulation of transport	CDH1,PKP2,EDN1,OSBPL8,EZR,TBC1D2,BAMBI,KCNK6,NALCN,HTR2A,NDFIP2,CEMIP,ABCA2,DKK1,CRYAB,SEMA5A,SDC4,BMP4,NOV,METTL21C,CDH13,ANKRD1,SLC25A4,CNKSR3,NRG1,GREM1,RAB3B,CLIC3,GLRX,OXTR,NLRP10,GAS6,DAPK1,SYT15
0.0129	GO:0050918	BP	positive chemotaxis	SEMA5A,BMP4,NTRK3,CDH13
0.0131	GO:2000651	BP	positive regulation of sodium ion transmembrane transporter activity	CNKSR3,GLRX
0.0131	GO:0030036	BP	actin cytoskeleton organization	LIMCH1,EDN1,COBLL1,EZR,BST1,SEMA5A,TEK,SDC4,RHOJ,DIAPH3,NTRK3,FMN2,TNXB,MYOZ2
0.0131	GO:0050896	BP	response to stimulus	ITGA3,CRLF1,GPRC5A,CDH1,FSTL3,SEMA3C,JADE1,EDN1,BRINP1,PGM1,ATP8B1,KCNK2,OSBPL8,EZR,BAMBI,DSP,ITPK1,DOK5,MYL12A,MID1,HTR2A,NDFIP2,FGF9,STMN2,ITGB8,DFNA5,WNT2,ABCA2,DKK1,SMURF2,GLRB,BST1,SNX25,CRYAB,CCND1,KRT18,TPD52L1,SEMA5A,CDH6,NPR3,BCHE,ITGA4,PDE1A,IGFBP5,ANGPTL1,TEK,NRK,SDC4,BMP4,MYH2,RHOJ,KLF2,FST,NOV,MGARP,SULF1,ARHGAP29,FGF5,ANXA3,METTL21C,SSTR1,NTRK3,CDH13,TINAGL1,USP53,TENM2,SCUBE3,TIAM2…
0.0131	GO:0048667	BP	cell morphogenesis involved in neuron differentiation	SEMA3C,EZR,DOK5,SEMA5A,LOC101927057,NTRK3,GFRA1,UCHL1,NRG1,NFASC,MAP6,DAG1,SLIT3
0.0133	GO:0008285	BP	negative regulation of cell proliferation	PKP2,KCNK2,DFNA5,NPR3,BCHE,IGFBP5,NRK,SDC4,BMP4,NOV,SULF1,SSTR1,CDH13,ADAMTS1,GREM1,IGFBP6,SLIT3
0.0133	GO:0061383	BP	trabecula morphogenesis	TEK,ADAMTS1,NRG1,GREM1
0.0133	GO:0061564	BP	axon development	SEMA3C,EZR,DOK5,SEMA5A,LOC101927057,NTRK3,GFRA1,UCHL1,NRG1,NFASC,DAG1,SLIT3
0.0133	GO:0045926	BP	negative regulation of growth	JADE1,KCNK2,CRYAB,SEMA5A,IGFBP5,BMP4,NOV,GREM1,SLIT3
0.0138	GO:0061218	BP	negative regulation of mesonephros development	BMP4,GREM1
0.0139	GO:0048016	BP	inositol phosphate-mediated signaling	EDN1,NRG1,RCAN2
0.014	GO:0001759	BP	organ induction	WNT2,DKK1,BMP4
0.0141	GO:0022603	BP	regulation of anatomical structure morphogenesis	HSPB6,EDN1,EZR,BAMBI,WNT2,SMURF2,SEMA5A,TEK,BMP4,RHOJ,LOC101927057,SULF1,ANXA3,NTRK3,DOCK5,NRG1,GREM1,DAG1,ROR1
0.0141	GO:0035556	BP	intracellular signal transduction	ITGA3,CRLF1,EDN1,OSBPL8,EZR,DOK5,MID1,HTR2A,NDFIP2,FGF9,DFNA5,DKK1,BST1,CRYAB,TPD52L1,SEMA5A,NPR3,IGFBP5,TEK,NRK,BMP4,RHOJ,NOV,ARHGAP29,FGF5,NTRK3,CDH13,TIAM2,DOCK5,ANKRD1,GFRA1,CNKSR3,UCHL1,DEPTOR,FMN2,NRG1,F2RL2,MELK,GREM1,RCAN2,DAG1,OXTR,GAS6,DAPK1,NKIRAS1
0.0144	GO:0048015	BP	phosphatidylinositol-mediated signaling	EDN1,EZR,HTR2A,FGF9,NPR3,TEK,FGF5,NRG1
0.0146	GO:0050954	BP	sensory perception of mechanical stimulus	ATP8B1,HTR2A,CEMIP,DFNA5,USP53,ALDH7A1,GABRA5
0.0147	GO:0048017	BP	inositol lipid-mediated signaling	EDN1,EZR,HTR2A,FGF9,NPR3,TEK,FGF5,NRG1
0.0148	GO:0060119	BP	inner ear receptor cell development	ATP8B1,SDC4,GABRA5
0.0148	GO:0032990	BP	cell part morphogenesis	EZR,DOK5,SEMA5A,NTRK3,GFRA1,UCHL1,NRG1,NFASC,WEE1,MAP6,DAG1,SLIT3
0.0149	GO:0043549	BP	regulation of kinase activity	GPRC5A,EDN1,OSBPL8,HTR2A,CEMIP,DKK1,CCND1,TPD52L1,TEK,NRK,SDC4,BMP4,NTRK3,UCHL1,DEPTOR,NRG1,GREM1,DAG1,GAS6
0.015	GO:0003129	BP	heart induction	DKK1,BMP4
0.0152	GO:0042307	BP	positive regulation of protein import into nucleus	CDH1,BAMBI,SEMA5A,BMP4,GREM1
0.0152	GO:0032926	BP	negative regulation of activin receptor signaling pathway	FSTL3,FST
0.0152	GO:0085029	BP	extracellular matrix assembly	TNXB,DAG1,GAS6
0.0152	GO:0048608	BP	reproductive structure development	FSTL3,FGF9,ITGB8,WNT2,CCND1,RDH10,NRK,BMP4,SULF1,ADAMTS1,LHX8,SLIT3
0.0152	GO:0045109	BP	intermediate filament organization	PKP2,DSP,KRT14
0.0154	GO:0097112	BP	gamma-aminobutyric acid receptor clustering	GLRB
0.0155	GO:0006936	BP	muscle contraction	HSPB6,PKP2,EDN1,DSP,MYL12A,HTR2A,CRYAB,MYH2,SULF1,DOCK5,OXTR
0.0155	GO:0051240	BP	positive regulation of multicellular organismal process	HSPB6,ITGA3,EDN1,BRINP1,EZR,BAMBI,HTR2A,FGF9,STMN2,WNT2,SLC1A1,DKK1,SMURF2,CCND1,SEMA5A,TEK,BMP4,FST,SULF1,ANXA3,NTRK3,DOCK5,ANKRD1,NRG1,GREM1,DAG1,OXTR,NLRP10,GAS6
0.0156	GO:0048638	BP	regulation of developmental growth	EDN1,KCNK2,EZR,FGF9,WNT2,SEMA5A,NRK,BMP4,NTRK3,NRG1
0.0157	GO:0003231	BP	cardiac ventricle development	PKP2,SEMA3C,KCNK2,DSP,BMP4,NRG1
0.0158	GO:0060449	BP	bud elongation involved in lung branching	RDH10,BMP4
0.0158	GO:0051153	BP	regulation of striated muscle cell differentiation	EDN1,DKK1,BMP4,NOV,NRG1,GREM1
0.0158	GO:0061458	BP	reproductive system development	FSTL3,FGF9,ITGB8,WNT2,CCND1,RDH10,NRK,BMP4,SULF1,ADAMTS1,LHX8,SLIT3
0.0158	GO:0045859	BP	regulation of protein kinase activity	GPRC5A,EDN1,OSBPL8,HTR2A,CEMIP,DKK1,CCND1,TPD52L1,NRK,SDC4,BMP4,NTRK3,UCHL1,DEPTOR,NRG1,GREM1,DAG1,GAS6
0.0158	GO:0060425	BP	lung morphogenesis	WNT2,RDH10,BMP4,DAG1
0.0161	GO:1904591	BP	positive regulation of protein import	CDH1,BAMBI,SEMA5A,BMP4,GREM1
0.0161	GO:0060415	BP	muscle tissue morphogenesis	PKP2,DSP,WNT2,ANKRD1,NRG1
0.0161	GO:2000027	BP	regulation of organ morphogenesis	EDN1,WNT2,DKK1,SMURF2,BMP4,SULF1,TNFRSF11B,GREM1,ROR1
0.0162	GO:0031643	BP	positive regulation of myelination	NRG1,DAG1
0.0162	GO:0048639	BP	positive regulation of developmental growth	EDN1,EZR,WNT2,SEMA5A,NTRK3,NRG1
0.0162	GO:0014829	BP	vascular smooth muscle contraction	EDN1,HTR2A,DOCK5
0.0164	GO:0002040	BP	sprouting angiogenesis	SEMA5A,TEK,BMP4,CDH13,GREM1
0.0164	GO:0090316	BP	positive regulation of intracellular protein transport	CDH1,BAMBI,CEMIP,SEMA5A,BMP4,NRG1,GREM1,GAS6
0.0165	GO:0042221	BP	response to chemical	ITGA3,CRLF1,CDH1,FSTL3,SEMA3C,EDN1,BRINP1,ATP8B1,KCNK2,OSBPL8,EZR,BAMBI,DOK5,MID1,HTR2A,FGF9,STMN2,WNT2,ABCA2,DKK1,SMURF2,GLRB,BST1,SNX25,CRYAB,CCND1,KRT18,SEMA5A,BCHE,ITGA4,IGFBP5,TEK,BMP4,KLF2,NOV,MGARP,SULF1,FGF5,ANXA3,METTL21C,SSTR1,NTRK3,CDH13,ANKRD1,NR3C2,GFRA1,SEMA3D,FMN2,NRG1,NFASC,CLEC3B,TNFRSF11B,MELK,GREM1,DAG1,HSPB7,GREM2,OXTR,GAS6,SLIT3,KRT14,IL1RAPL2,DAPK1,OCLN
0.0166	GO:0010632	BP	regulation of epithelial cell migration	ITGA3,EDN1,SEMA5A,TEK,BMP4,ANXA3,DOCK5
0.0168	GO:0050679	BP	positive regulation of epithelial cell proliferation	FGF9,WNT2,CCND1,SEMA5A,TEK,BMP4,CDH13
0.0171	GO:0032925	BP	regulation of activin receptor signaling pathway	FSTL3,FGF9,FST
0.0174	GO:0033993	BP	response to lipid	EDN1,BRINP1,WNT2,ABCA2,DKK1,CRYAB,CCND1,BCHE,BMP4,MGARP,ANXA3,METTL21C,SSTR1,NTRK3,ANKRD1,NR3C2,TNFRSF11B,DAG1,OXTR,SLIT3
0.0177	GO:0060343	BP	trabecula formation	TEK,ADAMTS1,GREM1
0.0177	GO:0097306	BP	cellular response to alcohol	CDH1,KLF2,DAG1
0.0177	GO:0086073	BP	bundle of His cell-Purkinje myocyte adhesion involved in cell communication	PKP2,DSP
0.0177	GO:0010647	BP	positive regulation of cell communication	CRLF1,EDN1,OSBPL8,BAMBI,MID1,HTR2A,NDFIP2,FGF9,DFNA5,WNT2,DKK1,SMURF2,TPD52L1,SEMA5A,IGFBP5,TEK,NRK,BMP4,NOV,SULF1,NTRK3,CDH13,SCUBE3,ANKRD1,NRG1,F2RL2,GREM1,RAB3B,OXTR,GAS6
0.0179	GO:0007016	BP	cytoskeletal anchoring at plasma membrane	EZR,DAG1
0.018	GO:0001944	BP	vasculature development	HSPB6,SEMA3C,EDN1,FGF9,ITGB8,WNT2,SEMA5A,TEK,BMP4,RHOJ,NOV,SULF1,ANXA3,CDH13,GREM1,DAG1
0.018	GO:0051128	BP	regulation of cellular component organization	ITGA3,PKP2,JADE1,EDN1,ATP8B1,EZR,TBC1D2,BAMBI,MID1,STMN2,DKK1,BST1,CRYAB,SEMA5A,IGFBP5,TEK,SDC4,BMP4,RHOJ,LOC101927057,NOV,MGARP,NTRK3,CDH13,TENM2,DOCK5,ANKRD1,CRIM1,NEK7,FMN2,NRG1,GREM1,IGFBP6,FRMPD4,DAG1,OXTR,GAS6,SLIT3,OCLN
0.018	GO:0034113	BP	heterotypic cell-cell adhesion	PKP2,DSP,ITGA4,NFASC
0.0183	GO:0002088	BP	lens development in camera-type eye	WNT2,CRYAB,BMP4,NTRK3
0.0184	GO:0080058	BP	protein deglutathionylation	GLRX
0.0184	GO:0023056	BP	positive regulation of signaling	CRLF1,EDN1,OSBPL8,BAMBI,MID1,HTR2A,NDFIP2,FGF9,DFNA5,WNT2,DKK1,SMURF2,TPD52L1,SEMA5A,IGFBP5,TEK,NRK,BMP4,NOV,SULF1,NTRK3,CDH13,SCUBE3,ANKRD1,NRG1,F2RL2,GREM1,RAB3B,OXTR,GAS6
0.0184	GO:0001932	BP	regulation of protein phosphorylation	CRLF1,GPRC5A,EDN1,OSBPL8,EZR,MID1,HTR2A,FGF9,CEMIP,BST1,SNX25,CCND1,TPD52L1,TEK,NRK,SDC4,BMP4,NTRK3,CNKSR3,UCHL1,DEPTOR,NRG1,GREM1,DAG1,GAS6
0.0184	GO:0034329	BP	cell junction assembly	PKP2,TEK,SDC4,NFASC,GREM1,KRT14,OCLN
0.0185	GO:0010941	BP	regulation of cell death	HSPB6,CRLF1,EDN1,KCNK2,COMP,DFNA5,DKK1,CRYAB,KRT18,TPD52L1,SEMA5A,STEAP3,PDE1A,TEK,NRK,BMP4,NOV,RNF144B,NTRK3,TIAM2,ANKRD1,SLC25A4,DEPTOR,FMN2,TNFRSF11B,MELK,GREM1,GAS6,GABRA5,DAPK1
0.0185	GO:0036211	BP	protein modification process	CRLF1,GPRC5A,FSTL3,JADE1,EDN1,OSBPL8,EZR,DSP,GALNT16,DOK5,STS,MID1,HTR2A,NDFIP2,FGF9,CEMIP,SMURF2,BST1,SNX25,CRYAB,CCND1,TPD52L1,TEK,B4GALT4,RNF11,NRK,SDC4,BMP4,GALNT5,RNF144B,FGF5,METTL21C,NTRK3,FLG,MARCH4,USP53,LYPD6B,NEK7,GFRA1,CNKSR3,UCHL1,ADAMTS5,DEPTOR,NRG1,B3GALT2,ARSK,MELK,WEE1,GREM1,RAB3B,GLRX,DAG1,GCNT4,OXTR,GAS6,OPCML,ROR1,DAPK1
0.0185	GO:0006464	BP	cellular protein modification process	CRLF1,GPRC5A,FSTL3,JADE1,EDN1,OSBPL8,EZR,DSP,GALNT16,DOK5,STS,MID1,HTR2A,NDFIP2,FGF9,CEMIP,SMURF2,BST1,SNX25,CRYAB,CCND1,TPD52L1,TEK,B4GALT4,RNF11,NRK,SDC4,BMP4,GALNT5,RNF144B,FGF5,METTL21C,NTRK3,FLG,MARCH4,USP53,LYPD6B,NEK7,GFRA1,CNKSR3,UCHL1,ADAMTS5,DEPTOR,NRG1,B3GALT2,ARSK,MELK,WEE1,GREM1,RAB3B,GLRX,DAG1,GCNT4,OXTR,GAS6,OPCML,ROR1,DAPK1
0.0187	GO:0071676	BP	negative regulation of mononuclear cell migration	NOV,GREM1
0.0188	GO:0009967	BP	positive regulation of signal transduction	CRLF1,EDN1,OSBPL8,BAMBI,MID1,HTR2A,NDFIP2,FGF9,DFNA5,WNT2,DKK1,SMURF2,TPD52L1,SEMA5A,IGFBP5,TEK,NRK,BMP4,NOV,SULF1,NTRK3,CDH13,SCUBE3,ANKRD1,NRG1,F2RL2,GREM1,GAS6
0.0189	GO:1902307	BP	positive regulation of sodium ion transmembrane transport	CNKSR3,GLRX
0.0196	GO:0001933	BP	negative regulation of protein phosphorylation	GPRC5A,EZR,SNX25,BMP4,NTRK3,CNKSR3,UCHL1,DEPTOR,GREM1,DAG1
0.0198	GO:0007266	BP	Rho protein signal transduction	ITGA3,RHOJ,ARHGAP29,CDH13,TIAM2,F2RL2
0.0198	GO:0072358	BP	cardiovascular system development	HSPB6,SEMA3C,EDN1,FGF9,ITGB8,WNT2,SEMA5A,TEK,BMP4,RHOJ,NOV,SULF1,ANXA3,CDH13,GREM1,DAG1
0.0202	GO:2000352	BP	negative regulation of endothelial cell apoptotic process	SEMA5A,TEK,GAS6
0.0202	GO:0051716	BP	cellular response to stimulus	ITGA3,CRLF1,GPRC5A,CDH1,FSTL3,JADE1,EDN1,BRINP1,KCNK2,OSBPL8,EZR,BAMBI,ITPK1,DOK5,MYL12A,MID1,HTR2A,NDFIP2,FGF9,STMN2,ITGB8,DFNA5,WNT2,DKK1,SMURF2,GLRB,BST1,SNX25,CRYAB,CCND1,KRT18,TPD52L1,SEMA5A,CDH6,NPR3,ITGA4,PDE1A,IGFBP5,ANGPTL1,TEK,NRK,SDC4,BMP4,MYH2,RHOJ,KLF2,FST,NOV,MGARP,SULF1,ARHGAP29,FGF5,METTL21C,SSTR1,NTRK3,CDH13,TENM2,SCUBE3,TIAM2,DOCK5,ANKRD1,LYPD6B,CRIM1,NR3C2,GFRA1,CNKSR3,UCHL1,PD…
0.0204	GO:0007423	BP	sensory organ development	EDN1,ATP8B1,KCNK2,FGF9,DFNA5,WNT2,CRYAB,RDH10,SDC4,BMP4,RHOJ,NTRK3,GABRA5
0.0204	GO:0032388	BP	positive regulation of intracellular transport	CDH1,EZR,BAMBI,CEMIP,SEMA5A,BMP4,NRG1,GREM1,GAS6
0.0204	GO:0048644	BP	muscle organ morphogenesis	PKP2,DSP,WNT2,ANKRD1,NRG1
0.0207	GO:0008283	BP	cell proliferation	CRLF1,PKP2,EDN1,KCNK2,BAMBI,HTR2A,FGF9,DFNA5,WNT2,BST1,CCND1,SEMA5A,NPR3,BCHE,PDE1A,IGFBP5,TEK,NRK,SDC4,BMP4,NOV,SULF1,FGF5,SSTR1,NTRK3,CDH13,UCHL1,ADAMTS1,NRG1,TNFRSF11B,MELK,GREM1,IGFBP6,GAS6,SLIT3
0.0207	GO:0099587	BP	inorganic ion import across plasma membrane	SLC9A7,STEAP3,FAM155A
0.0207	GO:0098659	BP	inorganic cation import across plasma membrane	SLC9A7,STEAP3,FAM155A
0.0209	GO:0042306	BP	regulation of protein import into nucleus	CDH1,BAMBI,SEMA5A,BMP4,NOV,GREM1,GAS6
0.0209	GO:0050921	BP	positive regulation of chemotaxis	EDN1,SEMA5A,NTRK3,CDH13,GAS6
0.0209	GO:0007267	BP	cell-cell signaling	ITGA3,PKP2,JADE1,EDN1,BAMBI,HTR2A,FGF9,WNT2,SLC1A1,DKK1,SMURF2,GLRB,CCND1,SEMA5A,BCHE,TEK,BMP4,NOV,SULF1,FGF5,SSTR1,SLC25A4,GREM1,IGFBP6,RAB3B,OXTR,ROR1,GABRA5,SYT15
0.0212	GO:0045995	BP	regulation of embryonic development	WNT2,DKK1,NRK,BMP4,SULF1,DAG1
0.0213	GO:0021682	BP	nerve maturation	DAG1
0.0215	GO:0042481	BP	regulation of odontogenesis	EDN1,BMP4,TNFRSF11B
0.0215	GO:0043647	BP	inositol phosphate metabolic process	ITPK1,PPIP5K1
0.0219	GO:0086042	BP	cardiac muscle cell-cardiac muscle cell adhesion	PKP2,DSP
0.0221	GO:0048754	BP	branching morphogenesis of an epithelial tube	EDN1,WNT2,RDH10,BMP4,GREM1,DAG1
0.0221	GO:0021675	BP	nerve development	ATP8B1,SULF1,DAG1,GABRA5
0.0221	GO:1900141	BP	regulation of oligodendrocyte apoptotic process	GAS6
0.0221	GO:0050890	BP	cognition	ITGA3,BRINP1,KCNK2,HTR2A,DKK1,BCHE,LHX8,OXTR,GABRA5
0.0221	GO:1902656	BP	calcium ion import into cytosol	FAM155A
0.0221	GO:0032530	BP	regulation of microvillus organization	ATP8B1,EZR
0.0221	GO:2000533	BP	negative regulation of renal albumin absorption	GAS6
0.0221	GO:1900142	BP	negative regulation of oligodendrocyte apoptotic process	GAS6
0.0221	GO:0098703	BP	calcium ion import across plasma membrane	FAM155A
0.0221	GO:1904589	BP	regulation of protein import	CDH1,BAMBI,SEMA5A,BMP4,NOV,GREM1,GAS6
0.0224	GO:0006643	BP	membrane lipid metabolic process	STS,ITGB8,B4GALT4,SGMS2,ARSK
0.0224	GO:0098655	BP	cation transmembrane transport	NIPAL3,SLC9A7,KCNK6,NALCN,CEMIP,SLC1A1,STEAP3,CNKSR3,COX7A1,GLRX,GAS6,DAPK1,FAM155A
0.0224	GO:0043067	BP	regulation of programmed cell death	HSPB6,CRLF1,EDN1,COMP,DFNA5,DKK1,CRYAB,KRT18,TPD52L1,SEMA5A,STEAP3,PDE1A,TEK,NRK,BMP4,RNF144B,NTRK3,TIAM2,ANKRD1,SLC25A4,DEPTOR,FMN2,TNFRSF11B,MELK,GREM1,GAS6,GABRA5,DAPK1
0.0224	GO:0000226	BP	microtubule cytoskeleton organization	STMN2,CRYAB,NEK7,MELK,MAP6,DAG1
0.0224	GO:0051241	BP	negative regulation of multicellular organismal process	FSTL3,EDN1,BRINP1,KCNK2,EZR,STMN2,DKK1,SEMA5A,IGFBP5,TEK,BMP4,LOC101927057,KLF2,NOV,SULF1,NTRK3,DOCK5,NRG1,TNFRSF11B,GREM1,OXTR,GAS6
0.0225	GO:0060502	BP	epithelial cell proliferation involved in lung morphogenesis	WNT2,BMP4
0.0226	GO:0071560	BP	cellular response to transforming growth factor beta stimulus	ITGA3,EDN1,BAMBI,WNT2,SMURF2,SNX25,CLEC3B
0.0228	GO:0006606	BP	protein import into nucleus	CDH1,BAMBI,FGF9,SEMA5A,BMP4,NOV,GREM1,DAG1,GAS6
0.0228	GO:0051674	BP	localization of cell	ITGA3,PKP2,SEMA3C,EDN1,OSBPL8,BAMBI,CEMIP,SMURF2,BST1,SEMA5A,ITGA4,TEK,SDC4,BMP4,SULF1,ANXA3,NTRK3,CDH13,DOCK5,NRG1,GREM1,DAG1,NLRP10,GAS6
0.0228	GO:0048870	BP	cell motility	ITGA3,PKP2,SEMA3C,EDN1,OSBPL8,BAMBI,CEMIP,SMURF2,BST1,SEMA5A,ITGA4,TEK,SDC4,BMP4,SULF1,ANXA3,NTRK3,CDH13,DOCK5,NRG1,GREM1,DAG1,NLRP10,GAS6
0.0228	GO:0060513	BP	prostatic bud formation	BMP4,SULF1
0.0228	GO:0060173	BP	limb development	SEMA3C,FGF9,COMP,DKK1,RDH10,BMP4,GREM1
0.0228	GO:0006915	BP	apoptotic process	HSPB6,CRLF1,JADE1,EDN1,COMP,DFNA5,DKK1,CRYAB,KRT18,TPD52L1,SEMA5A,STEAP3,PDE1A,TEK,NRK,BMP4,RNF144B,SULF1,METTL21C,NTRK3,USP53,TIAM2,ANKRD1,SLC25A4,DEPTOR,FMN2,TNFRSF11B,MELK,GREM1,GAS6,SLIT3,GABRA5,DAPK1
0.0228	GO:0048736	BP	appendage development	SEMA3C,FGF9,COMP,DKK1,RDH10,BMP4,GREM1
0.0228	GO:1903522	BP	regulation of blood circulation	PKP2,EDN1,DSP,KCNK6,HTR2A,SLC1A1,DOCK5,HSPB7,OXTR
0.023	GO:0019695	BP	choline metabolic process	BCHE,ALDH7A1
0.023	GO:0050769	BP	positive regulation of neurogenesis	ITGA3,BRINP1,STMN2,WNT2,SEMA5A,BMP4,NTRK3,NRG1,DAG1
0.023	GO:1905332	BP	positive regulation of morphogenesis of an epithelium	WNT2,BMP4,GREM1
0.0232	GO:0051495	BP	positive regulation of cytoskeleton organization	EDN1,STMN2,SEMA5A,TEK,SDC4,NTRK3,FMN2
0.0233	GO:0048660	BP	regulation of smooth muscle cell proliferation	EDN1,NPR3,PDE1A,IGFBP5,BMP4,CDH13
0.0233	GO:0002028	BP	regulation of sodium ion transport	PKP2,CNKSR3,GLRX
0.0233	GO:0016331	BP	morphogenesis of embryonic epithelium	WNT2,RDH10,SDC4,BMP4,SULF1,GREM1
0.0233	GO:0071559	BP	response to transforming growth factor beta	ITGA3,EDN1,BAMBI,WNT2,SMURF2,SNX25,CLEC3B
0.0234	GO:0070830	BP	bicellular tight junction assembly	PKP2,OCLN
0.0237	GO:1901654	BP	response to ketone	EDN1,CCND1,KLF2,METTL21C,NTRK3,OXTR,SLIT3
0.0237	GO:0061299	BP	retina vasculature morphogenesis in camera-type eye	RHOJ
0.0238	GO:0045773	BP	positive regulation of axon extension	SEMA5A,NTRK3,NRG1
0.0238	GO:0019896	BP	axonal transport of mitochondrion	MGARP,UCHL1
0.0238	GO:0051271	BP	negative regulation of cellular component movement	PKP2,OSBPL8,SEMA5A,IGFBP5,NOV,SULF1,NRG1,GREM1,DAG1
0.024	GO:0045992	BP	negative regulation of embryonic development	DKK1,BMP4,SULF1
0.024	GO:0001568	BP	blood vessel development	HSPB6,SEMA3C,EDN1,FGF9,ITGB8,WNT2,SEMA5A,TEK,BMP4,NOV,SULF1,ANXA3,CDH13,GREM1,DAG1
0.0241	GO:0002158	BP	osteoclast proliferation	NPR3,GREM1
0.0243	GO:0051155	BP	positive regulation of striated muscle cell differentiation	EDN1,BMP4,NRG1,GREM1
0.0247	GO:0048519	BP	negative regulation of biological process	HSPB6,ITGA3,CRLF1,GPRC5A,CDH1,PKP2,FSTL3,JADE1,EDN1,BRINP1,ATP8B1,KCNK2,OSBPL8,EZR,BAMBI,MID1,HTR2A,NDFIP2,FGF9,CEMIP,STMN2,COMP,ITGB8,DFNA5,DKK1,SMURF2,SNX25,CRYAB,CCND1,KRT18,SEMA5A,NPR3,BCHE,IGFBP5,TEK,NRK,SDC4,BMP4,LOC101927057,KLF2,FST,NOV,RNF144B,SULF1,METTL21C,SSTR1,NTRK3,CDH13,TENM2,DOCK5,ANKRD1,CRIM1,SLC25A4,CNKSR3,UCHL1,ADAMTS1,DEPTOR,FMN2,NRG1,PI16,TNFRSF11B,GREM1,IGFBP6,DAG1,GREM2,OXT…
0.0249	GO:0051093	BP	negative regulation of developmental process	PKP2,FSTL3,BRINP1,KCNK2,STMN2,DKK1,CCND1,SEMA5A,IGFBP5,TEK,BMP4,LOC101927057,NOV,SULF1,NTRK3,NRG1,TNFRSF11B,GREM1,GAS6
0.025	GO:0014824	BP	artery smooth muscle contraction	EDN1,HTR2A
0.0251	GO:0060428	BP	lung epithelium development	WNT2,BMP4,KLF2
0.0251	GO:0060012	BP	synaptic transmission, glycinergic	GLRB
0.0257	GO:0006024	BP	glycosaminoglycan biosynthetic process	CEMIP,B4GALT4,SDC4,GALNT5,PRELP
0.0259	GO:0015914	BP	phospholipid transport	ATP8B1,OSBPL8,ATP10D
0.0263	GO:0090257	BP	regulation of muscle system process	HSPB6,PKP2,EDN1,DSP,IGFBP5,DOCK5,DAG1,OXTR
0.0263	GO:1901862	BP	negative regulation of muscle tissue development	KCNK2,DKK1,IGFBP5,BMP4
0.0264	GO:0006023	BP	aminoglycan biosynthetic process	CEMIP,B4GALT4,SDC4,GALNT5,PRELP
0.0267	GO:0009913	BP	epidermal cell differentiation	PKP2,DSP,KRT18,PPL,BMP4,KRT34,FLG,KRT14,KRTAP2-3,KRTAP1-5
0.0267	GO:0043408	BP	regulation of MAPK cascade	EDN1,EZR,MID1,HTR2A,FGF9,DKK1,TPD52L1,TEK,NRK,BMP4,NTRK3,CNKSR3,UCHL1,NRG1,DAG1,GAS6
0.0268	GO:1901881	BP	positive regulation of protein depolymerization	STMN2,SEMA5A
0.0268	GO:0043413	BP	macromolecule glycosylation	GALNT16,B4GALT4,DAG1,GCNT4
0.0268	GO:0048263	BP	determination of dorsal identity	GREM1,GREM2
0.0268	GO:0006486	BP	protein glycosylation	GALNT16,B4GALT4,DAG1,GCNT4
0.027	GO:1905330	BP	regulation of morphogenesis of an epithelium	WNT2,DKK1,SMURF2,BMP4,SULF1,GREM1,ROR1
0.0281	GO:0042326	BP	negative regulation of phosphorylation	GPRC5A,EZR,SNX25,BMP4,NTRK3,CNKSR3,UCHL1,DEPTOR,GREM1,DAG1
0.0283	GO:0001525	BP	angiogenesis	HSPB6,EDN1,FGF9,SEMA5A,TEK,BMP4,NOV,SULF1,ANXA3,CDH13,GREM1,DAG1
0.0287	GO:0019229	BP	regulation of vasoconstriction	EDN1,HTR2A,DOCK5,OXTR
0.0287	GO:0030879	BP	mammary gland development	WNT2,CCND1,IGFBP5,BMP4,NRG1,OXTR
0.0287	GO:0030001	BP	metal ion transport	NIPAL3,PKP2,SLC9A7,KCNK6,NALCN,NDFIP2,CEMIP,STEAP3,SLC38A4,CNKSR3,GLRX,GAS6,FAM155A
0.0287	GO:0030033	BP	microvillus assembly	ATP8B1,EZR
0.0287	GO:0042391	BP	regulation of membrane potential	PKP2,KCNK6,GLRB,GLRX
0.029	GO:0007422	BP	peripheral nervous system development	NRG1,NFASC,DAG1
0.0292	GO:0006820	BP	anion transport	EDN1,ATP8B1,OSBPL8,SLC1A1,GLRB,SLC38A4,ATP10D,SLC25A4,STARD5,GABRA5
0.0292	GO:0030216	BP	keratinocyte differentiation	PKP2,DSP,KRT18,PPL,KRT34,FLG,KRT14,KRTAP2-3,KRTAP1-5
0.0293	GO:0006814	BP	sodium ion transport	PKP2,SLC9A7,NALCN,SLC38A4,CNKSR3,GLRX
0.0293	GO:0014820	BP	tonic smooth muscle contraction	EDN1,HTR2A
0.0293	GO:1905371	BP	ceramide phosphoethanolamine metabolic process	SGMS2
0.0293	GO:0040013	BP	negative regulation of locomotion	PKP2,OSBPL8,SEMA5A,IGFBP5,NOV,SULF1,NRG1,GREM1,DAG1
0.0293	GO:0070085	BP	glycosylation	GALNT16,B4GALT4,DAG1,GCNT4
0.0293	GO:0043297	BP	apical junction assembly	PKP2,OCLN
0.0293	GO:1905373	BP	ceramide phosphoethanolamine biosynthetic process	SGMS2
0.0294	GO:0060379	BP	cardiac muscle cell myoblast differentiation	NRG1,GREM1
0.0294	GO:0061384	BP	heart trabecula morphogenesis	TEK,ADAMTS1,NRG1
0.0294	GO:0060013	BP	righting reflex	GLRB
0.0294	GO:0072578	BP	neurotransmitter-gated ion channel clustering	GLRB
0.0294	GO:0048523	BP	negative regulation of cellular process	HSPB6,ITGA3,CRLF1,GPRC5A,CDH1,PKP2,FSTL3,JADE1,EDN1,BRINP1,ATP8B1,KCNK2,OSBPL8,EZR,BAMBI,MID1,HTR2A,FGF9,CEMIP,STMN2,COMP,DFNA5,DKK1,SMURF2,SNX25,CRYAB,CCND1,KRT18,SEMA5A,NPR3,BCHE,IGFBP5,TEK,NRK,SDC4,BMP4,LOC101927057,FST,NOV,RNF144B,SULF1,METTL21C,SSTR1,NTRK3,CDH13,TENM2,ANKRD1,CRIM1,SLC25A4,CNKSR3,UCHL1,ADAMTS1,DEPTOR,FMN2,NRG1,PI16,GREM1,IGFBP6,DAG1,GREM2,GAS6,SLIT3,GABRA5,RGS7BP,DAPK1
0.0297	GO:1905114	BP	cell surface receptor signaling pathway involved in cell-cell signaling	ITGA3,JADE1,BAMBI,WNT2,SMURF2,GLRB,CCND1,BMP4,SULF1,GREM1,IGFBP6,ROR1
0.0297	GO:1903829	BP	positive regulation of cellular protein localization	CDH1,EZR,BAMBI,CEMIP,SEMA5A,BMP4,NRG1,GREM1,GAS6
0.0297	GO:0071902	BP	positive regulation of protein serine/threonine kinase activity	EDN1,HTR2A,CEMIP,DKK1,CCND1,TPD52L1,NRK,BMP4,NTRK3,NRG1
0.0305	GO:0002062	BP	chondrocyte differentiation	FGF9,BMP4,NOV,SULF1,GREM1
0.0305	GO:0002009	BP	morphogenesis of an epithelium	SEMA3C,EDN1,WNT2,DKK1,SMURF2,IGFBP5,RDH10,SDC4,BMP4,SULF1,GREM1,DAG1,ROR1
0.0305	GO:0035413	BP	positive regulation of catenin import into nucleus	BAMBI,SEMA5A
0.0305	GO:0048262	BP	determination of dorsal/ventral asymmetry	GREM1,GREM2
0.0305	GO:0060393	BP	regulation of pathway-restricted SMAD protein phosphorylation	DKK1,SNX25,BMP4,GREM1
0.0305	GO:0009725	BP	response to hormone	ITGA3,EDN1,OSBPL8,ABCA2,CCND1,BCHE,IGFBP5,TEK,BMP4,MGARP,ANXA3,METTL21C,SSTR1,NTRK3,NR3C2,DAG1,OXTR,SLIT3
0.0305	GO:0051170	BP	nuclear import	CDH1,BAMBI,FGF9,SEMA5A,BMP4,NOV,GREM1,DAG1,GAS6
0.0305	GO:0051338	BP	regulation of transferase activity	GPRC5A,EDN1,OSBPL8,HTR2A,CEMIP,DKK1,CCND1,TPD52L1,TEK,NRK,SDC4,BMP4,NTRK3,NEK7,UCHL1,DEPTOR,NRG1,GREM1,DAG1,GAS6
0.0305	GO:1904355	BP	positive regulation of telomere capping	NEK7
0.0305	GO:0007613	BP	memory	ITGA3,BRINP1,KCNK2,HTR2A,OXTR
0.0305	GO:0070884	BP	regulation of calcineurin-NFAT signaling cascade	NRG1,RCAN2
0.0305	GO:0106056	BP	regulation of calcineurin-mediated signaling	NRG1,RCAN2
0.0306	GO:0030855	BP	epithelial cell differentiation	PKP2,EZR,DSP,CCND1,KRT18,PPL,BMP4,KLF2,KRT34,NTRK3,FLG,NRG1,GREM1,KRT14,KRTAP2-3,KRTAP1-5
0.0307	GO:0006687	BP	glycosphingolipid metabolic process	STS,ITGB8,ARSK
0.0307	GO:0042883	BP	cysteine transport	SLC1A1
0.0307	GO:1903712	BP	cysteine transmembrane transport	SLC1A1
0.0308	GO:0120036	BP	plasma membrane bounded cell projection organization	ITGA3,CDH1,ATP8B1,EZR,DOK5,STMN2,SEMA5A,SDC4,CDH13,GFRA1,UCHL1,NRG1,NFASC,WEE1,MAP6,DAG1,SLIT3
0.0308	GO:0061448	BP	connective tissue development	EDN1,FGF9,COMP,ITGB8,BMP4,NOV,SULF1,GREM1
0.0308	GO:0042981	BP	regulation of apoptotic process	HSPB6,CRLF1,EDN1,COMP,DFNA5,DKK1,CRYAB,KRT18,TPD52L1,SEMA5A,STEAP3,PDE1A,TEK,NRK,BMP4,RNF144B,NTRK3,TIAM2,ANKRD1,DEPTOR,FMN2,TNFRSF11B,MELK,GREM1,GAS6,GABRA5,DAPK1
0.0308	GO:0010092	BP	specification of animal organ identity	WNT2,DKK1,BMP4
0.0308	GO:0031128	BP	developmental induction	WNT2,DKK1,BMP4
0.0313	GO:0016340	BP	calcium-dependent cell-matrix adhesion	DAG1
0.0313	GO:1902284	BP	neuron projection extension involved in neuron projection guidance	SEMA5A,SLIT3
0.0313	GO:0048846	BP	axon extension involved in axon guidance	SEMA5A,SLIT3
0.0313	GO:0098657	BP	import into cell	SLC9A7,EZR,SLC1A1,DKK1,STEAP3,ITGA4,EHBP1,MYH2,ANXA3,CDH13,TINAGL1,SBSPON,GREM1,SCARA3,RAB3B,GAS6,FAM155A
0.0313	GO:0060601	BP	lateral sprouting from an epithelium	BMP4,SULF1
0.0313	GO:1900182	BP	positive regulation of protein localization to nucleus	CDH1,BAMBI,SEMA5A,BMP4,GREM1
0.0317	GO:0051962	BP	positive regulation of nervous system development	ITGA3,BRINP1,STMN2,WNT2,DKK1,SEMA5A,BMP4,NTRK3,ANKRD1,NRG1,DAG1,OXTR
0.0322	GO:0034334	BP	adherens junction maintenance	PKP2
0.0328	GO:0030336	BP	negative regulation of cell migration	PKP2,OSBPL8,IGFBP5,NOV,SULF1,NRG1,GREM1,DAG1
0.0331	GO:2000669	BP	negative regulation of dendritic cell apoptotic process	GAS6
0.0331	GO:0097018	BP	renal albumin absorption	GAS6
0.0331	GO:0071307	BP	cellular response to vitamin K	GAS6
0.0331	GO:0097241	BP	hematopoietic stem cell migration to bone marrow	GAS6
0.0331	GO:0001934	BP	positive regulation of protein phosphorylation	CRLF1,EDN1,OSBPL8,MID1,HTR2A,FGF9,CEMIP,DKK1,CCND1,TPD52L1,TEK,NRK,SDC4,BMP4,NTRK3,NRG1,GREM1,DAG1,GAS6
0.0331	GO:2000532	BP	regulation of renal albumin absorption	GAS6
0.0331	GO:0060070	BP	canonical Wnt signaling pathway	JADE1,BAMBI,FGF9,WNT2,DKK1,SMURF2,CCND1,GREM1,IGFBP6
0.0332	GO:0002934	BP	desmosome organization	PKP2,DSP
0.0333	GO:0055021	BP	regulation of cardiac muscle tissue growth	EDN1,KCNK2,FGF9,WNT2
0.0333	GO:0060137	BP	maternal process involved in parturition	EDN1,OXTR
0.0333	GO:0031646	BP	positive regulation of neurological system process	NRG1,DAG1
0.0333	GO:0006939	BP	smooth muscle contraction	EDN1,HTR2A,SULF1,DOCK5,OXTR
0.0333	GO:0060389	BP	pathway-restricted SMAD protein phosphorylation	DKK1,SNX25,BMP4,GREM1
0.0333	GO:1990256	BP	signal clustering	SEMA5A
0.0333	GO:0061298	BP	retina vasculature development in camera-type eye	RHOJ
0.0337	GO:0010172	BP	embryonic body morphogenesis	DAG1,GREM2
0.034	GO:0002121	BP	inter-male aggressive behavior	GCNT4
0.0342	GO:0060828	BP	regulation of canonical Wnt signaling pathway	JADE1,BAMBI,FGF9,WNT2,DKK1,SMURF2,GREM1,IGFBP6
0.0347	GO:1902742	BP	apoptotic process involved in development	CRYAB,SLIT3
0.0347	GO:0045332	BP	phospholipid translocation	ATP8B1,ATP10D
0.0347	GO:0016055	BP	Wnt signaling pathway	ITGA3,JADE1,BAMBI,FGF9,WNT2,DKK1,SMURF2,CCND1,SULF1,GREM1,IGFBP6,ROR1
0.0348	GO:0030030	BP	cell projection organization	ITGA3,CDH1,ATP8B1,EZR,DOK5,STMN2,SEMA5A,SDC4,CDH13,GFRA1,UCHL1,NRG1,NFASC,WEE1,MAP6,DAG1,SLIT3
0.0349	GO:0050673	BP	epithelial cell proliferation	FGF9,WNT2,CCND1,SEMA5A,IGFBP5,TEK,BMP4,NOV,SULF1,CDH13
0.035	GO:0035107	BP	appendage morphogenesis	SEMA3C,FGF9,DKK1,RDH10,BMP4,GREM1
0.035	GO:0035108	BP	limb morphogenesis	SEMA3C,FGF9,DKK1,RDH10,BMP4,GREM1
0.035	GO:1904036	BP	negative regulation of epithelial cell apoptotic process	SEMA5A,TEK,GAS6
0.0352	GO:1902476	BP	chloride transmembrane transport	SLC1A1,GLRB,GABRA5
0.0354	GO:0198738	BP	cell-cell signaling by wnt	ITGA3,JADE1,BAMBI,FGF9,WNT2,DKK1,SMURF2,CCND1,SULF1,GREM1,IGFBP6,ROR1
0.0354	GO:0060548	BP	negative regulation of cell death	HSPB6,CRLF1,EDN1,COMP,DKK1,CRYAB,KRT18,SEMA5A,TEK,BMP4,NOV,RNF144B,NTRK3,SLC25A4,FMN2,GREM1,GAS6,GABRA5,DAPK1
0.0355	GO:0044093	BP	positive regulation of molecular function	EDN1,OSBPL8,TBC1D2,CEMIP,WNT2,CCND1,TPD52L1,SDC4,BMP4,ARHGAP29,FGF5,ANXA3,NTRK3,TIAM2,DOCK5,NEK7,ASAP2,GFRA1,CNKSR3,NRG1,GLRX,DAG1,GAS6,DAPK1
0.0356	GO:0003337	BP	mesenchymal to epithelial transition involved in metanephros morphogenesis	BMP4,GREM1
0.0356	GO:0007171	BP	activation of transmembrane receptor protein tyrosine kinase activity	NRG1,GREM1
0.0359	GO:0010927	BP	cellular component assembly involved in morphogenesis	EDN1,ANKRD1,NFASC,MYOZ2,DAG1
0.036	GO:0042325	BP	regulation of phosphorylation	CRLF1,GPRC5A,EDN1,OSBPL8,EZR,MID1,HTR2A,FGF9,CEMIP,BST1,SNX25,CCND1,TPD52L1,TEK,NRK,SDC4,BMP4,NTRK3,CNKSR3,UCHL1,DEPTOR,NRG1,GREM1,DAG1,GAS6
0.036	GO:0065009	BP	regulation of molecular function	GPRC5A,PKP2,EDN1,OSBPL8,TBC1D2,NDFIP2,CEMIP,WNT2,CRYAB,CCND1,TPD52L1,PHACTR2,ITGA4,SDC4,BMP4,ARHGAP29,FGF5,ANXA3,NTRK3,TIAM2,DOCK5,LYPD6B,CRIM1,NEK7,ASAP2,GFRA1,CNKSR3,UCHL1,DEPTOR,NRG1,RCAN2,GLRX,DAG1,GAS6,DAPK1
0.0362	GO:0030308	BP	negative regulation of cell growth	JADE1,CRYAB,SEMA5A,SLIT3
0.0364	GO:0048675	BP	axon extension	SEMA5A,NTRK3,NRG1,SLIT3
0.0365	GO:0031117	BP	positive regulation of microtubule depolymerization	STMN2
0.0365	GO:0030155	BP	regulation of cell adhesion	ITGA3,CDH1,FSTL3,BST1,SEMA5A,ITGA4,TEK,SDC4,BMP4,CDH13,DOCK5,GREM1,DAG1
0.0368	GO:0002688	BP	regulation of leukocyte chemotaxis	EDN1,BST1,NOV,GREM1,GAS6
0.0369	GO:0008406	BP	gonad development	FSTL3,FGF9,CCND1,RDH10,ADAMTS1,LHX8,SLIT3
0.0369	GO:0034504	BP	protein localization to nucleus	CDH1,OSBPL8,BAMBI,FGF9,SEMA5A,BMP4,NOV,GREM1,DAG1,GAS6
0.0374	GO:0050848	BP	regulation of calcium-mediated signaling	BST1,CDH13,NRG1,RCAN2
0.0374	GO:0098662	BP	inorganic cation transmembrane transport	NIPAL3,SLC9A7,SLC4A4,KCNK2,KCNK6,NALCN,HTR2A,CEMIP,STEAP3,METTL21C,CNKSR3,COX7A1,GLRX,GAS6,FAM155A
0.0374	GO:1903524	BP	positive regulation of blood circulation	EDN1,HTR2A,SLC1A1,OXTR
0.0375	GO:0008361	BP	regulation of cell size	EDN1,SEMA5A,NTRK3,DEPTOR,NRG1
0.0375	GO:0099601	BP	regulation of neurotransmitter receptor activity	LYPD6B,DAPK1
0.0378	GO:0001837	BP	epithelial to mesenchymal transition	BAMBI,WNT2,BMP4,GREM1,DAG1
0.0378	GO:0010717	BP	regulation of epithelial to mesenchymal transition	BAMBI,BMP4,GREM1,DAG1
0.0379	GO:0006665	BP	sphingolipid metabolic process	STS,ITGB8,SGMS2,ARSK
0.0379	GO:0051050	BP	positive regulation of transport	CDH1,PKP2,EDN1,OSBPL8,EZR,BAMBI,CEMIP,SEMA5A,SDC4,BMP4,CNKSR3,NRG1,GREM1,GLRX,NLRP10,GAS6
0.038	GO:0001964	BP	startle response	GLRB,NRG1
0.038	GO:0002159	BP	desmosome assembly	PKP2
0.038	GO:0003208	BP	cardiac ventricle morphogenesis	PKP2,SEMA3C,DSP,NRG1
0.038	GO:0034204	BP	lipid translocation	ATP8B1,ATP10D
0.038	GO:0010594	BP	regulation of endothelial cell migration	EDN1,SEMA5A,TEK,BMP4,ANXA3
0.038	GO:0010464	BP	regulation of mesenchymal cell proliferation	FGF9,WNT2,BMP4
0.0382	GO:0006937	BP	regulation of muscle contraction	HSPB6,PKP2,EDN1,DSP,DOCK5,OXTR
0.0383	GO:0048732	BP	gland development	CDH1,FSTL3,SEMA3C,WNT2,CCND1,IGFBP5,BMP4,SULF1,NRG1,DAG1,OXTR
0.0385	GO:0050808	BP	synapse organization	CDH1,DKK1,GLRB,NTRK3,NRG1,NFASC,FRMPD4,OXTR
0.0385	GO:0060420	BP	regulation of heart growth	EDN1,KCNK2,FGF9,WNT2
0.0386	GO:1901213	BP	regulation of transcription from RNA polymerase II promoter involved in heart development	BMP4,GREM1
0.0387	GO:0008015	BP	blood circulation	PKP2,EDN1,DSP,KCNK6,HTR2A,SLC1A1,NPR3,TEK,DOCK5,HSPB7,OXTR,GAS6
0.0387	GO:1904353	BP	regulation of telomere capping	NEK7
0.0387	GO:0042313	BP	protein kinase C deactivation	EDN1
0.0387	GO:0045137	BP	development of primary sexual characteristics	FSTL3,FGF9,CCND1,RDH10,ADAMTS1,LHX8,SLIT3
0.0387	GO:0019751	BP	polyol metabolic process	ITPK1,PPIP5K1
0.0387	GO:0043179	BP	rhythmic excitation	EDN1
0.0387	GO:0098609	BP	cell-cell adhesion	CDH1,PKP2,FSTL3,EZR,MYL12A,KRT18,CDH6,ITGA4,SDC4,BMP4,CDH13,TENM2,NFASC,GAS6
0.0387	GO:0031583	BP	phospholipase D-activating G-protein coupled receptor signaling pathway	EDN1
0.0387	GO:0043409	BP	negative regulation of MAPK cascade	EZR,BMP4,CNKSR3,UCHL1,DAG1
0.0389	GO:0003128	BP	heart field specification	DKK1,BMP4
0.0389	GO:0045597	BP	positive regulation of cell differentiation	ITGA3,EDN1,BRINP1,BAMBI,HTR2A,MEDAG,STMN2,WNT2,DKK1,SEMA5A,BMP4,NTRK3,DOCK5,ANKRD1,NRG1,GREM1,DAG1,GAS6
0.0392	GO:0016476	BP	regulation of embryonic cell shape	DAG1
0.0392	GO:0048333	BP	mesodermal cell differentiation	ITGA3,DKK1,BMP4
0.0392	GO:0001960	BP	negative regulation of cytokine-mediated signaling pathway	GAS6,SLIT3
0.0392	GO:0016049	BP	cell growth	JADE1,EDN1,CRYAB,SEMA5A,IGFBP5,NOV,NTRK3,CRIM1,NRG1,GREM1,IGFBP6,SLIT3
0.0392	GO:2000146	BP	negative regulation of cell motility	PKP2,OSBPL8,IGFBP5,NOV,SULF1,NRG1,GREM1,DAG1
0.0392	GO:0007043	BP	cell-cell junction assembly	PKP2,NFASC,OCLN
0.0394	GO:0051222	BP	positive regulation of protein transport	CDH1,EZR,BAMBI,CEMIP,SEMA5A,BMP4,NRG1,GREM1,NLRP10,GAS6
0.0397	GO:0090204	BP	protein localization to nuclear pore	OSBPL8
0.0399	GO:0003013	BP	circulatory system process	PKP2,EDN1,DSP,KCNK6,HTR2A,SLC1A1,NPR3,TEK,DOCK5,HSPB7,OXTR,GAS6
0.04	GO:0032386	BP	regulation of intracellular transport	CDH1,EZR,BAMBI,CEMIP,ABCA2,CRYAB,SEMA5A,BMP4,NRG1,GREM1,GAS6
0.0401	GO:0008284	BP	positive regulation of cell proliferation	CRLF1,EDN1,BAMBI,HTR2A,FGF9,WNT2,BST1,CCND1,SEMA5A,TEK,BMP4,FGF5,NTRK3,CDH13,NRG1,GREM1,GAS6
0.0401	GO:0007417	BP	central nervous system development	CDH1,WNT2,SEMA5A,BMP4,ANXA3,SSTR1,NTRK3,SYPL2,NRG1,LHX8,DAG1,ROR1,GABRA5,IL1RAPL2
0.0402	GO:2000351	BP	regulation of endothelial cell apoptotic process	SEMA5A,TEK,GAS6
0.0404	GO:0070527	BP	platelet aggregation	MYL12A,GAS6
0.0405	GO:0050793	BP	regulation of developmental process	HSPB6,ITGA3,PKP2,FSTL3,EDN1,BRINP1,KCNK2,EZR,BAMBI,HTR2A,FGF9,MEDAG,STMN2,WNT2,DKK1,SMURF2,CCND1,SEMA5A,IGFBP5,TEK,NRK,BMP4,RHOJ,LOC101927057,FST,NOV,SULF1,ANXA3,NTRK3,DOCK5,ANKRD1,NRG1,TNFRSF11B,GREM1,DAG1,OXTR,GAS6,ROR1
0.0408	GO:0033159	BP	negative regulation of protein import into nucleus, translocation	GAS6
0.0408	GO:0097017	BP	renal protein absorption	GAS6
0.0408	GO:0097252	BP	oligodendrocyte apoptotic process	GAS6
0.0408	GO:0046822	BP	regulation of nucleocytoplasmic transport	CDH1,BAMBI,SEMA5A,BMP4,NOV,GREM1,GAS6
0.0408	GO:0032924	BP	activin receptor signaling pathway	FSTL3,FGF9,FST
0.0415	GO:0002043	BP	blood vessel endothelial cell proliferation involved in sprouting angiogenesis	SEMA5A,BMP4
0.0415	GO:0043410	BP	positive regulation of MAPK cascade	EDN1,MID1,HTR2A,FGF9,DKK1,TPD52L1,TEK,NRK,BMP4,NTRK3,NRG1,GAS6
0.0415	GO:0031644	BP	regulation of neurological system process	EDN1,NOV,NRG1,DAG1
0.0415	GO:0051412	BP	response to corticosterone	CCND1,NTRK3
0.0415	GO:0050877	BP	nervous system process	ITGA3,EDN1,BRINP1,ATP8B1,KCNK2,HTR2A,CEMIP,DFNA5,DKK1,GLRB,BCHE,RDH10,NOV,USP53,UCHL1,PDE1C,NRG1,LHX8,NFASC,ALDH7A1,DAG1,OXTR,GABRA5
0.0416	GO:0090066	BP	regulation of anatomical structure size	EDN1,EZR,HTR2A,SEMA5A,NTRK3,DOCK5,DEPTOR,FMN2,NRG1,RAB3B,OXTR
0.0416	GO:0051386	BP	regulation of neurotrophin TRK receptor signaling pathway	DOK5
0.0416	GO:0032970	BP	regulation of actin filament-based process	PKP2,EDN1,DSP,BST1,SEMA5A,TEK,SDC4,NTRK3,FMN2
0.0416	GO:0030177	BP	positive regulation of Wnt signaling pathway	BAMBI,FGF9,WNT2,DKK1,SMURF2,SULF1
0.0416	GO:0072006	BP	nephron development	ITGA3,TEK,BMP4,SULF1,GREM1
0.0416	GO:0014065	BP	phosphatidylinositol 3-kinase signaling	EDN1,HTR2A,FGF9,TEK,FGF5,NRG1
0.0417	GO:0007044	BP	cell-substrate junction assembly	TEK,SDC4,GREM1,KRT14
0.0417	GO:0015711	BP	organic anion transport	EDN1,ATP8B1,OSBPL8,SLC1A1,SLC38A4,ATP10D,SLC25A4,STARD5
0.0417	GO:0043412	BP	macromolecule modification	CRLF1,GPRC5A,FSTL3,JADE1,EDN1,OSBPL8,EZR,DSP,GALNT16,DOK5,STS,MID1,HTR2A,NDFIP2,FGF9,CEMIP,SMURF2,BST1,SNX25,CRYAB,CCND1,TPD52L1,TEK,B4GALT4,RNF11,NRK,SDC4,BMP4,GALNT5,RNF144B,FGF5,METTL21C,NTRK3,FLG,MARCH4,USP53,LYPD6B,NEK7,GFRA1,CNKSR3,UCHL1,ADAMTS5,DEPTOR,NRG1,B3GALT2,ARSK,MELK,WEE1,GREM1,RAB3B,GLRX,DAG1,GCNT4,OXTR,GAS6,OPCML,ROR1,DAPK1
0.0417	GO:0045936	BP	negative regulation of phosphate metabolic process	GPRC5A,EDN1,EZR,SNX25,BMP4,NTRK3,CNKSR3,UCHL1,DEPTOR,GREM1,DAG1
0.0417	GO:0043406	BP	positive regulation of MAP kinase activity	EDN1,HTR2A,DKK1,TPD52L1,NRK,BMP4,NTRK3,NRG1
0.042	GO:0017038	BP	protein import	CDH1,BAMBI,FGF9,SEMA5A,BMP4,NOV,GREM1,DAG1,GAS6
0.042	GO:0010563	BP	negative regulation of phosphorus metabolic process	GPRC5A,EDN1,EZR,SNX25,BMP4,NTRK3,CNKSR3,UCHL1,DEPTOR,GREM1,DAG1
0.042	GO:0009101	BP	glycoprotein biosynthetic process	GALNT16,B4GALT4,DAG1,GCNT4
0.0421	GO:0048496	BP	maintenance of animal organ identity	PKP2
0.0422	GO:0042476	BP	odontogenesis	EDN1,BMP4,ADAMTS5,LHX8,TNFRSF11B
0.0422	GO:0035810	BP	positive regulation of urine volume	EDN1,NPR3
0.0425	GO:0042327	BP	positive regulation of phosphorylation	CRLF1,EDN1,OSBPL8,MID1,HTR2A,FGF9,CEMIP,DKK1,CCND1,TPD52L1,TEK,NRK,SDC4,BMP4,NTRK3,NRG1,GREM1,DAG1,GAS6
0.0425	GO:0048691	BP	positive regulation of axon extension involved in regeneration	NTRK3
0.0425	GO:0060761	BP	negative regulation of response to cytokine stimulus	GAS6,SLIT3
0.0425	GO:0006821	BP	chloride transport	SLC1A1,GLRB,GABRA5
0.0425	GO:0048687	BP	positive regulation of sprouting of injured axon	NTRK3
0.0425	GO:0052026	BP	modulation by symbiont of host transcription	NTRK3
0.0425	GO:0019056	BP	modulation by virus of host transcription	NTRK3
0.0426	GO:0045766	BP	positive regulation of angiogenesis	HSPB6,SEMA5A,TEK,ANXA3,GREM1
0.0428	GO:0032957	BP	inositol trisphosphate metabolic process	ITPK1
0.043	GO:0072096	BP	negative regulation of branch elongation involved in ureteric bud branching	BMP4
0.043	GO:0048390	BP	intermediate mesoderm morphogenesis	BMP4
0.043	GO:0072192	BP	ureter epithelial cell differentiation	BMP4
0.043	GO:0060503	BP	bud dilation involved in lung branching	BMP4
0.043	GO:2000004	BP	regulation of metanephric S-shaped body morphogenesis	BMP4
0.043	GO:0071893	BP	BMP signaling pathway involved in nephric duct formation	BMP4
0.043	GO:0072200	BP	negative regulation of mesenchymal cell proliferation involved in ureter development	BMP4
0.043	GO:0072099	BP	anterior/posterior pattern specification involved in ureteric bud development	BMP4
0.043	GO:2000006	BP	regulation of metanephric comma-shaped body morphogenesis	BMP4
0.043	GO:0072100	BP	specification of ureteric bud anterior/posterior symmetry	BMP4
0.043	GO:0033173	BP	calcineurin-NFAT signaling cascade	NRG1,RCAN2
0.043	GO:0061150	BP	renal system segmentation	BMP4
0.043	GO:0061216	BP	regulation of transcription from RNA polymerase II promoter involved in mesonephros development	BMP4
0.043	GO:2000005	BP	negative regulation of metanephric S-shaped body morphogenesis	BMP4
0.043	GO:0061149	BP	BMP signaling pathway involved in ureter morphogenesis	BMP4
0.043	GO:0048392	BP	intermediate mesodermal cell differentiation	BMP4
0.043	GO:0055018	BP	regulation of cardiac muscle fiber development	BMP4
0.043	GO:0072097	BP	negative regulation of branch elongation involved in ureteric bud branching by BMP signaling pathway	BMP4
0.043	GO:0072283	BP	metanephric renal vesicle morphogenesis	BMP4,GREM1
0.043	GO:2000007	BP	negative regulation of metanephric comma-shaped body morphogenesis	BMP4
0.043	GO:0061155	BP	pulmonary artery endothelial tube morphogenesis	BMP4
0.043	GO:0061151	BP	BMP signaling pathway involved in renal system segmentation	BMP4
0.043	GO:1901964	BP	positive regulation of cell proliferation involved in outflow tract morphogenesis	BMP4
0.043	GO:0048391	BP	intermediate mesoderm formation	BMP4
0.043	GO:0048009	BP	insulin-like growth factor receptor signaling pathway	IGFBP5,CRIM1,IGFBP6
0.043	GO:0055020	BP	positive regulation of cardiac muscle fiber development	BMP4
0.043	GO:0072101	BP	specification of ureteric bud anterior/posterior symmetry by BMP signaling pathway	BMP4
0.043	GO:0032528	BP	microvillus organization	ATP8B1,EZR
0.043	GO:0032212	BP	positive regulation of telomere maintenance via telomerase	NEK7
0.0432	GO:0060347	BP	heart trabecula formation	TEK,ADAMTS1
0.0432	GO:2000251	BP	positive regulation of actin cytoskeleton reorganization	TEK,NTRK3
0.0434	GO:0140009	BP	L-aspartate import across plasma membrane	SLC1A1
0.0434	GO:0140016	BP	D-aspartate import across plasma membrane	SLC1A1
0.0434	GO:0042487	BP	regulation of odontogenesis of dentin-containing tooth	BMP4,TNFRSF11B
0.0435	GO:1900180	BP	regulation of protein localization to nucleus	CDH1,BAMBI,SEMA5A,BMP4,NOV,GREM1,GAS6
0.0436	GO:0044321	BP	response to leptin	EDN1,CCND1
0.0436	GO:1990771	BP	clathrin-dependent extracellular exosome endocytosis	ITGA4
0.0437	GO:0007610	BP	behavior	ITGA3,BRINP1,KCNK2,HTR2A,DKK1,GLRB,BCHE,UCHL1,NRG1,LHX8,GCNT4,OXTR,GABRA5
0.0437	GO:0060004	BP	reflex	GLRB
0.0438	GO:0007026	BP	negative regulation of microtubule depolymerization	MID1,STMN2
0.0438	GO:0043069	BP	negative regulation of programmed cell death	HSPB6,CRLF1,EDN1,COMP,CRYAB,KRT18,SEMA5A,TEK,BMP4,RNF144B,SLC25A4,FMN2,GREM1,GAS6,GABRA5,DAPK1
0.0438	GO:0061364	BP	apoptotic process involved in luteolysis	SLIT3
0.044	GO:0042310	BP	vasoconstriction	EDN1,HTR2A,DOCK5,OXTR
0.0442	GO:0045666	BP	positive regulation of neuron differentiation	ITGA3,BRINP1,STMN2,DKK1,SEMA5A,BMP4,NTRK3,ANKRD1,NRG1
0.0442	GO:0001657	BP	ureteric bud development	CRLF1,SDC4,BMP4,GREM1
0.0442	GO:0051973	BP	positive regulation of telomerase activity	NEK7
0.0442	GO:1904358	BP	positive regulation of telomere maintenance via telomere lengthening	NEK7
0.0444	GO:0050730	BP	regulation of peptidyl-tyrosine phosphorylation	CRLF1,GPRC5A,HTR2A,BST1,NRG1,GREM1,GAS6
0.0445	GO:0043000	BP	Golgi to plasma membrane CFTR protein transport	KRT18
0.0448	GO:0002689	BP	negative regulation of leukocyte chemotaxis	NOV,GREM1
0.0448	GO:1904019	BP	epithelial cell apoptotic process	KRT18,SEMA5A,GAS6
0.0448	GO:0031641	BP	regulation of myelination	NRG1,DAG1
0.0448	GO:0072163	BP	mesonephric epithelium development	CRLF1,SDC4,BMP4,GREM1
0.0448	GO:0072164	BP	mesonephric tubule development	CRLF1,SDC4,BMP4,GREM1
0.0449	GO:0043112	BP	receptor metabolic process	EDN1,EZR,DKK1,SNX25,NRG1,GREM1
0.045	GO:0042060	BP	wound healing	ITPK1,MYL12A,SDC4,DAG1,GAS6
0.045	GO:0002685	BP	regulation of leukocyte migration	EDN1,BST1,ITGA4,NOV,GREM1,GAS6
0.0457	GO:0045927	BP	positive regulation of growth	EDN1,EZR,WNT2,SEMA5A,NTRK3,NRG1
0.0458	GO:0051179	BP	localization	NIPAL3,COPZ2,ITGA3,CDH1,PKP2,SLC9A7,SEMA3C,EDN1,PGM1,SLC4A4,ATP8B1,KCNK2,OSBPL8,EZR,TBC1D2,BAMBI,DSP,KCNK6,MID1,NALCN,HTR2A,NDFIP2,FGF9,CEMIP,SLC1A1,ABCA2,DKK1,SMURF2,GLRB,BST1,SNX25,CRYAB,CCND1,KRT18,PHACTR2,SEMA5A,NPR3,STEAP3,ITGA4,IGFBP5,EHBP1,TEK,SDC4,BMP4,MYH2,NOV,MGARP,SULF1,ANXA3,SLC38A4,METTL21C,NTRK3,CDH13,TINAGL1,SYPL2,ATP10D,DOCK5,ANKRD1,SLC25A4,CNKSR3,UCHL1,FMN2,NRG1,COX7A1,NFASC,CLEC…
0.0458	GO:0007017	BP	microtubule-based process	EZR,STMN2,CRYAB,NEK7,UCHL1,MELK,WEE1,MAP6,DAG1
0.0458	GO:0055023	BP	positive regulation of cardiac muscle tissue growth	EDN1,FGF9,WNT2
0.0458	GO:0021842	BP	chemorepulsion involved in interneuron migration from the subpallium to the cortex	NRG1
0.0458	GO:0021840	BP	directional guidance of interneurons involved in migration from the subpallium to the cortex	NRG1
0.0458	GO:0055007	BP	cardiac muscle cell differentiation	EDN1,DKK1,BMP4,NRG1,GREM1
0.0458	GO:0050922	BP	negative regulation of chemotaxis	SEMA5A,NOV,GREM1
0.0458	GO:0086069	BP	bundle of His cell to Purkinje myocyte communication	PKP2,DSP
0.0458	GO:0046448	BP	tropane alkaloid metabolic process	BCHE
0.0458	GO:0022612	BP	gland morphogenesis	SEMA3C,IGFBP5,BMP4,SULF1,DAG1
0.0458	GO:0006686	BP	sphingomyelin biosynthetic process	SGMS2
0.0458	GO:0050783	BP	cocaine metabolic process	BCHE
0.0459	GO:0003104	BP	positive regulation of glomerular filtration	GAS6
0.0461	GO:0042711	BP	maternal behavior	BRINP1,OXTR
0.0461	GO:0060746	BP	parental behavior	BRINP1,OXTR
0.0464	GO:0031099	BP	regeneration	CCND1,ANXA3,NTRK3,DAG1,GAS6
0.0465	GO:0060348	BP	bone development	COMP,TEK,BMP4,SULF1,GREM1,PAPSS2
0.0465	GO:0008038	BP	neuron recognition	SEMA5A,OPCML
0.0465	GO:0043243	BP	positive regulation of protein complex disassembly	STMN2,SEMA5A
0.0465	GO:0010460	BP	positive regulation of heart rate	EDN1,SLC1A1
0.0466	GO:0048598	BP	embryonic morphogenesis	ITGA3,EDN1,FGF9,WNT2,DKK1,ITGA4,RDH10,SDC4,BMP4,SULF1,GREM1,DAG1,GREM2
0.0473	GO:0044706	BP	multi-multicellular organism process	ITGA3,EDN1,STS,SMURF2,IGFBP5,NRK,OXTR
0.0473	GO:0010001	BP	glial cell differentiation	FGF5,NTRK3,NRG1,DAG1,ROR1
0.0474	GO:0072577	BP	endothelial cell apoptotic process	SEMA5A,TEK,GAS6
0.0476	GO:0048863	BP	stem cell differentiation	SEMA3C,EDN1,BCHE,RDH10,BMP4,NRG1,GREM1
0.0477	GO:0050850	BP	positive regulation of calcium-mediated signaling	CDH13,NRG1
0.0479	GO:0043405	BP	regulation of MAP kinase activity	EDN1,HTR2A,DKK1,TPD52L1,NRK,BMP4,NTRK3,UCHL1,NRG1
0.0482	GO:0097720	BP	calcineurin-mediated signaling	NRG1,RCAN2
0.0484	GO:0090185	BP	negative regulation of kidney development	BMP4,GREM1
0.0485	GO:0001823	BP	mesonephros development	CRLF1,SDC4,BMP4,GREM1
0.0485	GO:0032715	BP	negative regulation of interleukin-6 production	KLF2,GAS6
0.0487	GO:1903553	BP	positive regulation of extracellular exosome assembly	SDC4
0.0487	GO:0051758	BP	homologous chromosome movement towards spindle pole involved in homologous chromosome segregation	FMN2
0.0487	GO:0015672	BP	monovalent inorganic cation transport	PKP2,KCNK6,SLC38A4,GLRX
0.0487	GO:1900115	BP	extracellular regulation of signal transduction	DKK1,GREM2
0.0487	GO:1900116	BP	extracellular negative regulation of signal transduction	DKK1,GREM2
0.0487	GO:0051893	BP	regulation of focal adhesion assembly	TEK,SDC4,GREM1
0.0487	GO:0090109	BP	regulation of cell-substrate junction assembly	TEK,SDC4,GREM1
0.0489	GO:0050678	BP	regulation of epithelial cell proliferation	FGF9,WNT2,CCND1,SEMA5A,TEK,BMP4,SULF1,CDH13
0.0491	GO:0031114	BP	regulation of microtubule depolymerization	MID1,STMN2
0.0498	GO:0043085	BP	positive regulation of catalytic activity	EDN1,OSBPL8,TBC1D2,HTR2A,FGF9,CEMIP,CCND1,TPD52L1,NPR3,TEK,NRK,SDC4,BMP4,ARHGAP29,FGF5,NTRK3,TIAM2,DOCK5,NEK7,ASAP2,GFRA1,NRG1,GREM1,DAG1,GAS6,DAPK1
4.45e-05	GO:0031982	CC	vesicle	COPZ2,ITGA3,HEBP1,CDH1,SLC9A7,FSTL3,EDN1,PGM1,COBLL1,EZR,TBC1D2,GALNT16,MYL12A,STS,NDFIP2,CEMIP,STMN2,ITGB8,SLC1A1,ABCA2,SNX25,CRYAB,KRT18,PHACTR2,SEMA5A,STEAP3,EHBP1,ANGPTL1,PPL,RNF11,SDC4,RHOJ,ANXA3,CDH13,TINAGL1,SYPL2,TIAM2,CRIM1,GFRA1,UCHL1,ADAMTS1,NFASC,CLEC3B,ALDH7A1,IGFBP6,GLRX,DAG1,GAS6,OPCML,AHNAK2,KRT14,OCLN
0.000116	GO:0005576	CC	extracellular region	HSPB6,ITGA3,CRLF1,HEBP1,GPRC5A,CDH1,FSTL3,SEMA3C,EDN1,PGM1,SLC4A4,COBLL1,EZR,DSP,GALNT16,MYL12A,FGF9,CEMIP,COMP,ITGB8,WNT2,SLC1A1,DKK1,BST1,CRYAB,KRT18,SEMA5A,CDH6,NPR3,BCHE,ITGA4,IGFBP5,ANGPTL1,PPL,TEK,RNF11,SDC4,BMP4,RHOJ,LOC101927057,KRT34,FST,NOV,SULF1,FGF5,ANXA3,CDH13,TINAGL1,HAPLN1,SCUBE3,TIAM2,LYPD6B,CRIM1,GFRA1,SEMA3D,UCHL1,ADAMTS1,ADAMTS5,NRG1,NFASC,CLEC3B,F2RL2,ARSK,PI16,TNFRSF11B,SBSPO…
0.000116	GO:0044421	CC	extracellular region part	ITGA3,CRLF1,HEBP1,GPRC5A,CDH1,FSTL3,SEMA3C,EDN1,PGM1,SLC4A4,COBLL1,EZR,DSP,GALNT16,MYL12A,FGF9,COMP,ITGB8,WNT2,SLC1A1,DKK1,BST1,CRYAB,KRT18,SEMA5A,CDH6,NPR3,BCHE,ITGA4,IGFBP5,ANGPTL1,PPL,RNF11,SDC4,BMP4,RHOJ,LOC101927057,KRT34,NOV,SULF1,FGF5,ANXA3,CDH13,TINAGL1,HAPLN1,SCUBE3,TIAM2,CRIM1,GFRA1,SEMA3D,UCHL1,ADAMTS1,ADAMTS5,NRG1,NFASC,CLEC3B,PI16,TNFRSF11B,SBSPON,ALDH7A1,GREM1,IGFBP6,TNXB,RAB3B,CLIC…
0.000116	GO:0005615	CC	extracellular space	ITGA3,CRLF1,HEBP1,GPRC5A,CDH1,FSTL3,SEMA3C,EDN1,PGM1,SLC4A4,COBLL1,EZR,DSP,GALNT16,MYL12A,FGF9,COMP,ITGB8,WNT2,SLC1A1,DKK1,BST1,CRYAB,KRT18,SEMA5A,CDH6,NPR3,BCHE,ITGA4,IGFBP5,ANGPTL1,PPL,RNF11,SDC4,BMP4,RHOJ,LOC101927057,KRT34,NOV,SULF1,FGF5,ANXA3,CDH13,TINAGL1,SCUBE3,TIAM2,CRIM1,GFRA1,SEMA3D,UCHL1,ADAMTS5,NRG1,NFASC,CLEC3B,PI16,TNFRSF11B,ALDH7A1,GREM1,IGFBP6,TNXB,RAB3B,CLIC3,GLRX,DAG1,GREM2,GAS6…
0.000261	GO:0071944	CC	cell periphery	ITGA3,GPRC5A,CDH1,PKP2,SLC9A7,JADE1,SLC4A4,ATP8B1,KCNK2,EZR,BAMBI,DSP,KCNK6,ITPK1,STS,NALCN,HTR2A,CEMIP,ITGB8,DFNA5,WNT2,SLC1A1,ABCA2,DKK1,SMURF2,GLRB,BST1,CRYAB,KRT18,PHACTR2,SEMA5A,CDH6,NPR3,STEAP3,ITGA4,EHBP1,PPL,TEK,SDC4,XGY2,MYH2,RHOJ,LOC101927057,SULF1,ANXA3,SLC38A4,SSTR1,NTRK3,CDH13,FLG,ATP10D,TENM2,SCUBE3,DOCK5,LYPD6B,CRIM1,ASAP2,SLC25A4,GFRA1,UCHL1,FMN2,NRG1,NFASC,SGMS2,F2RL2,TNFRSF11B,M…
0.000526	GO:0005886	CC	plasma membrane	ITGA3,GPRC5A,CDH1,PKP2,SLC9A7,JADE1,SLC4A4,ATP8B1,EZR,BAMBI,KCNK6,ITPK1,STS,NALCN,CEMIP,ITGB8,DFNA5,WNT2,SLC1A1,ABCA2,SMURF2,GLRB,BST1,CRYAB,PHACTR2,SEMA5A,CDH6,STEAP3,ITGA4,EHBP1,PPL,TEK,SDC4,XGY2,RHOJ,LOC101927057,SULF1,ANXA3,SLC38A4,SSTR1,NTRK3,CDH13,FLG,ATP10D,TENM2,SCUBE3,DOCK5,LYPD6B,CRIM1,ASAP2,SLC25A4,GFRA1,UCHL1,NRG1,NFASC,SGMS2,F2RL2,MELK,TMEM130,PPIP5K1,DAG1,NLRP10,OPCML,KCTD16,ROR1,AH…
0.00068	GO:0070062	CC	extracellular exosome	ITGA3,HEBP1,GPRC5A,CDH1,SEMA3C,PGM1,SLC4A4,COBLL1,EZR,GALNT16,MYL12A,FGF9,COMP,ITGB8,SLC1A1,BST1,CRYAB,KRT18,SEMA5A,CDH6,NPR3,ITGA4,ANGPTL1,PPL,RNF11,SDC4,RHOJ,KRT34,ANXA3,CDH13,TINAGL1,TIAM2,CRIM1,GFRA1,UCHL1,NFASC,CLEC3B,PI16,ALDH7A1,IGFBP6,TNXB,RAB3B,CLIC3,GLRX,DAG1,GAS6,OPCML,KRT14,PRELP,LINC00842
0.000725	GO:1903561	CC	extracellular vesicle	ITGA3,HEBP1,GPRC5A,CDH1,SEMA3C,PGM1,SLC4A4,COBLL1,EZR,GALNT16,MYL12A,FGF9,COMP,ITGB8,SLC1A1,BST1,CRYAB,KRT18,SEMA5A,CDH6,NPR3,ITGA4,ANGPTL1,PPL,RNF11,SDC4,RHOJ,KRT34,ANXA3,CDH13,TINAGL1,TIAM2,CRIM1,GFRA1,UCHL1,NFASC,CLEC3B,PI16,ALDH7A1,IGFBP6,TNXB,RAB3B,CLIC3,GLRX,DAG1,GAS6,OPCML,KRT14,PRELP,LINC00842
0.000725	GO:0043230	CC	extracellular organelle	ITGA3,HEBP1,GPRC5A,CDH1,SEMA3C,PGM1,SLC4A4,COBLL1,EZR,GALNT16,MYL12A,FGF9,COMP,ITGB8,SLC1A1,BST1,CRYAB,KRT18,SEMA5A,CDH6,NPR3,ITGA4,ANGPTL1,PPL,RNF11,SDC4,RHOJ,KRT34,ANXA3,CDH13,TINAGL1,TIAM2,CRIM1,GFRA1,UCHL1,NFASC,CLEC3B,PI16,ALDH7A1,IGFBP6,TNXB,RAB3B,CLIC3,GLRX,DAG1,GAS6,OPCML,KRT14,PRELP,LINC00842
0.00125	GO:0016020	CC	membrane	NIPAL3,COPZ2,ITGA3,TMEM159,GPRC5A,CDH1,PKP2,SLC9A7,JADE1,SLC4A4,ATP8B1,OSBPL8,EZR,BAMBI,KCNK6,ITPK1,GALNT16,STS,MID1,NALCN,NDFIP2,TANGO6,CEMIP,STMN2,ITGB8,DFNA5,WNT2,SLC1A1,ABCA2,SMURF2,GLRB,BST1,SNX25,CRYAB,CCND1,KIAA1549L,MANSC1,PHACTR2,SEMA5A,CDH6,BCHE,STEAP3,ITGA4,EHBP1,PPL,TEK,RDH10,B4GALT4,SDC4,XGY2,RHOJ,LOC101927057,GALNT5,RNF144B,SULF1,ANXA3,SLC38A4,TMEM19,SSTR1,NTRK3,CDH13,SYPL2,FLG,MARC…
0.00126	GO:0043034	CC	costamere	SDC4,DAG1,AHNAK2
0.00126	GO:0098858	CC	actin-based cell projection	ITGA3,ATP8B1,EZR,TEK,TENM2,TIAM2,FMN2,NFASC,DAG1,OXTR
0.00136	GO:0044425	CC	membrane part	NIPAL3,COPZ2,ITGA3,TMEM159,GPRC5A,CDH1,PKP2,SLC9A7,SLC4A4,ATP8B1,KCNK2,OSBPL8,EZR,BAMBI,DSP,KCNK6,ITPK1,GALNT16,STS,MID1,NALCN,HTR2A,NDFIP2,TANGO6,CEMIP,ITGB8,SLC1A1,ABCA2,SMURF2,GLRB,BST1,CRYAB,KIAA1549L,MANSC1,SEMA5A,CDH6,NPR3,STEAP3,ITGA4,TEK,RDH10,B4GALT4,NRK,SDC4,XGY2,LOC101927057,GALNT5,RNF144B,MGARP,SULF1,SLC38A4,TMEM19,SSTR1,NTRK3,CDH13,SYPL2,MARCH4,ATP10D,TENM2,LYPD6B,CRIM1,NR3C2,SLC25A4…
0.0017	GO:0005578	CC	proteinaceous extracellular matrix	FGF9,COMP,WNT2,BMP4,LOC101927057,NOV,HAPLN1,ADAMTS1,ADAMTS5,TNFRSF11B,SBSPON,TNXB,DAG1,PRELP
0.00214	GO:0031012	CC	extracellular matrix	DSP,FGF9,COMP,WNT2,BMP4,LOC101927057,NOV,TINAGL1,HAPLN1,ADAMTS1,ADAMTS5,CLEC3B,TNFRSF11B,SBSPON,TNXB,DAG1,PRELP
0.00282	GO:0031224	CC	intrinsic component of membrane	NIPAL3,ITGA3,TMEM159,GPRC5A,CDH1,PKP2,SLC9A7,SLC4A4,ATP8B1,KCNK2,OSBPL8,BAMBI,KCNK6,GALNT16,STS,MID1,NALCN,HTR2A,NDFIP2,TANGO6,ITGB8,SLC1A1,ABCA2,GLRB,BST1,KIAA1549L,MANSC1,SEMA5A,CDH6,NPR3,STEAP3,ITGA4,TEK,RDH10,B4GALT4,NRK,SDC4,XGY2,LOC101927057,GALNT5,RNF144B,MGARP,SLC38A4,TMEM19,SSTR1,NTRK3,CDH13,SYPL2,MARCH4,ATP10D,TENM2,LYPD6B,CRIM1,SLC25A4,GFRA1,SEMA3D,ADAMTS1,CYP2U1,GRAMD3,NRG1,COX7A1,B3G…
0.00282	GO:0099512	CC	supramolecular fiber	PKP2,EZR,DSP,MID1,CRYAB,KRT18,TEK,SDC4,MYH2,KRT34,FLG,ANKRD1,NEK7,GRAMD3,FMN2,TNXB,MAP6,MYOZ2,DAG1,AHNAK2,KRT14,KRTAP2-3,KRTAP1-5
0.0031	GO:0099081	CC	supramolecular polymer	PKP2,EZR,DSP,MID1,CRYAB,KRT18,TEK,SDC4,MYH2,KRT34,FLG,ANKRD1,NEK7,GRAMD3,FMN2,TNXB,MAP6,MYOZ2,DAG1,AHNAK2,KRT14,KRTAP2-3,KRTAP1-5
0.00312	GO:0099080	CC	supramolecular complex	PKP2,EZR,DSP,MID1,CRYAB,KRT18,TEK,SDC4,MYH2,KRT34,FLG,ANKRD1,NEK7,GRAMD3,FMN2,TNXB,MAP6,MYOZ2,DAG1,AHNAK2,KRT14,KRTAP2-3,KRTAP1-5
0.0034	GO:0097454	CC	Schwann cell microvillus	EZR,NFASC
0.00485	GO:0005911	CC	cell-cell junction	CDH1,PKP2,DSP,CCND1,KRT18,PPL,TEK,MYH2,NOV,USP53,NFASC,DAG1,OXTR,OCLN
0.00517	GO:0098590	CC	plasma membrane region	ITGA3,CDH1,SLC4A4,ATP8B1,KCNK2,EZR,DSP,ITPK1,HTR2A,SLC1A1,GLRB,CRYAB,TEK,CDH13,TENM2,NRG1,F2RL2,SDPR,DAG1,OXTR,KCTD16,GABRA5,OCLN
0.00525	GO:0008305	CC	integrin complex	ITGA3,ITGB8,BST1,ITGA4
0.00578	GO:0031410	CC	cytoplasmic vesicle	COPZ2,CDH1,SLC9A7,FSTL3,EDN1,PGM1,EZR,TBC1D2,STS,NDFIP2,CEMIP,STMN2,ABCA2,SNX25,PHACTR2,STEAP3,EHBP1,RNF11,ANXA3,SYPL2,ADAMTS1,NFASC,CLEC3B,GAS6,AHNAK2,OCLN
0.00581	GO:0097708	CC	intracellular vesicle	COPZ2,CDH1,SLC9A7,FSTL3,EDN1,PGM1,EZR,TBC1D2,STS,NDFIP2,CEMIP,STMN2,ABCA2,SNX25,PHACTR2,STEAP3,EHBP1,RNF11,ANXA3,SYPL2,ADAMTS1,NFASC,CLEC3B,GAS6,AHNAK2,OCLN
0.00651	GO:0012505	CC	endomembrane system	COPZ2,CDH1,SLC9A7,FSTL3,EDN1,BRINP1,PGM1,ATP8B1,OSBPL8,EZR,TBC1D2,GALNT16,STS,NDFIP2,CEMIP,STMN2,ABCA2,SNX25,CRYAB,PHACTR2,STEAP3,EHBP1,B4GALT4,RNF11,SDC4,ANXA3,SYPL2,ATP10D,NR3C2,ASAP2,UCHL1,CYP2U1,NFASC,CLEC3B,SGMS2,ARSK,MAP6,DAG1,GCNT4,SHISA3,GAS6
0.00651	GO:0098636	CC	protein complex involved in cell adhesion	ITGA3,ITGB8,BST1,ITGA4
0.00765	GO:0005737	CC	cytoplasm	HSPB6,COPZ2,ITGA3,CRLF1,HEBP1,CDH1,SLC9A7,FSTL3,JADE1,EDN1,BRINP1,PGM1,ATP8B1,OSBPL8,EZR,TBC1D2,ITPK1,GALNT16,DOK5,MYL12A,STS,NDFIP2,MEDAG,CEMIP,STMN2,DFNA5,WNT2,ABCA2,SMURF2,GLRB,SNX25,CRYAB,CCND1,KRT18,TPD52L1,PHACTR2,STEAP3,PDE1A,EHBP1,PPL,C1ORF198,B4GALT4,RNF11,SDC4,BMP4,RHOJ,NIPSNAP3A,RNF144B,SULF1,ARHGAP29,ANXA3,DIAPH3,SSTR1,NTRK3,CDH13,TINAGL1,SYPL2,ATP10D,TIAM2,DOCK5,NEK7,NR3C2,ASAP2,SLC2…
0.00831	GO:0098982	CC	GABA-ergic synapse	GLRB
0.00831	GO:0044853	CC	plasma membrane raft	CDH1,EZR,HTR2A,CDH13,SDPR,DAG1
0.00911	GO:0005794	CC	Golgi apparatus	COPZ2,GALNT16,STS,STMN2,B4GALT4,SDC4,SGMS2,MAP6,DAG1,GCNT4,GAS6
0.00956	GO:0005887	CC	integral component of plasma membrane	ITGA3,GPRC5A,SLC4A4,ATP8B1,KCNK2,KCNK6,HTR2A,ITGB8,SLC1A1,GLRB,BST1,NPR3,STEAP3,ITGA4,TEK,SDC4,XGY2,SLC38A4,SSTR1,NTRK3,TENM2,SLC25A4,NRG1,SGMS2,F2RL2,TNFRSF11B,TMEM130,OXTR,ROR1,GABRA5
0.01	GO:0016021	CC	integral component of membrane	NIPAL3,ITGA3,TMEM159,GPRC5A,CDH1,PKP2,SLC9A7,SLC4A4,ATP8B1,KCNK2,OSBPL8,BAMBI,KCNK6,GALNT16,STS,MID1,NALCN,HTR2A,NDFIP2,TANGO6,ITGB8,SLC1A1,ABCA2,GLRB,BST1,KIAA1549L,MANSC1,SEMA5A,CDH6,NPR3,STEAP3,ITGA4,TEK,RDH10,B4GALT4,NRK,SDC4,XGY2,GALNT5,RNF144B,MGARP,SLC38A4,TMEM19,SSTR1,NTRK3,SYPL2,MARCH4,ATP10D,TENM2,CRIM1,SLC25A4,SEMA3D,ADAMTS1,CYP2U1,GRAMD3,NRG1,COX7A1,B3GALT2,NFASC,SGMS2,F2RL2,TNFRSF11B…
0.0113	GO:0044444	CC	cytoplasmic part	COPZ2,ITGA3,CDH1,SLC9A7,FSTL3,JADE1,EDN1,BRINP1,PGM1,ATP8B1,OSBPL8,EZR,TBC1D2,ITPK1,GALNT16,DOK5,MYL12A,STS,NDFIP2,CEMIP,STMN2,DFNA5,ABCA2,SMURF2,SNX25,CRYAB,CCND1,KRT18,TPD52L1,PHACTR2,STEAP3,EHBP1,PPL,C1ORF198,B4GALT4,RNF11,SDC4,RHOJ,NIPSNAP3A,RNF144B,ARHGAP29,ANXA3,DIAPH3,CDH13,SYPL2,ATP10D,TIAM2,NR3C2,ASAP2,SLC25A4,UCHL1,ADAMTS1,CYP2U1,COX7A1,NFASC,CLEC3B,SGMS2,ARSK,ALDH7A1,MELK,IGFBP6,PPIP5K…
0.0115	GO:0070161	CC	anchoring junction	ITGA3,CDH1,PKP2,EZR,DSP,KRT18,ITGA4,PPL,TEK,SDC4,CDH13,NFASC,DAG1,OXTR
0.0117	GO:0097386	CC	glial cell projection	KCNK2,EZR,NFASC
0.012	GO:0005788	CC	endoplasmic reticulum lumen	FSTL3,EDN1,STS,BCHE,BMP4,ADAMTS5,ARSK,DAG1,GAS6
0.0123	GO:0030175	CC	filopodium	ITGA3,EZR,TENM2,TIAM2,DAG1
0.0123	GO:0016935	CC	glycine-gated chloride channel complex	GLRB
0.0128	GO:0045121	CC	membrane raft	CDH1,EZR,HTR2A,SMURF2,TEK,SDC4,SULF1,CDH13,SDPR,DAG1
0.0129	GO:0098857	CC	membrane microdomain	CDH1,EZR,HTR2A,SMURF2,TEK,SDC4,SULF1,CDH13,SDPR,DAG1
0.0129	GO:0044431	CC	Golgi apparatus part	COPZ2,GALNT16,B4GALT4,SDC4,SGMS2,DAG1,GCNT4,GAS6
0.0133	GO:0031226	CC	intrinsic component of plasma membrane	ITGA3,GPRC5A,SLC4A4,ATP8B1,KCNK2,KCNK6,HTR2A,ITGB8,SLC1A1,GLRB,BST1,NPR3,STEAP3,ITGA4,TEK,SDC4,XGY2,SLC38A4,SSTR1,NTRK3,TENM2,SLC25A4,NRG1,SGMS2,F2RL2,TNFRSF11B,TMEM130,OXTR,ROR1,GABRA5
0.0139	GO:0005882	CC	intermediate filament	PKP2,DSP,KRT18,KRT34,FLG,KRT14,KRTAP2-3,KRTAP1-5
0.0145	GO:0097458	CC	neuron part	ITGA3,FSTL3,BRINP1,ATP8B1,KCNK2,HTR2A,STMN2,GLRB,CRYAB,PDE1A,MGARP,ANXA3,SSTR1,CDH13,SYPL2,TENM2,TIAM2,UCHL1,NRG1,NFASC,RAB3B,FRMPD4,DAG1,KCTD16,GABRA5,SYT15
0.0148	GO:0036454	CC	growth factor complex	IGFBP5,IGFBP6
0.0148	GO:0016942	CC	insulin-like growth factor binding protein complex	IGFBP5,IGFBP6
0.0148	GO:0044459	CC	plasma membrane part	ITGA3,GPRC5A,CDH1,SLC4A4,ATP8B1,KCNK2,EZR,DSP,KCNK6,ITPK1,HTR2A,ITGB8,SLC1A1,ABCA2,GLRB,BST1,CRYAB,NPR3,STEAP3,ITGA4,TEK,SDC4,XGY2,SLC38A4,SSTR1,NTRK3,CDH13,TENM2,SLC25A4,NRG1,SGMS2,F2RL2,TNFRSF11B,TMEM130,SDPR,DAG1,OXTR,NLRP10,KCTD16,ROR1,AHNAK2,GABRA5,OCLN
0.0164	GO:0005902	CC	microvillus	EZR,TEK,FMN2,NFASC,OXTR
0.0174	GO:0043005	CC	neuron projection	ITGA3,FSTL3,BRINP1,ATP8B1,STMN2,GLRB,CRYAB,ANXA3,SSTR1,CDH13,TENM2,TIAM2,UCHL1,NRG1,NFASC,FRMPD4,DAG1,GABRA5
0.0177	GO:0098589	CC	membrane region	CDH1,EZR,HTR2A,CEMIP,SMURF2,TEK,SDC4,SULF1,CDH13,SDPR,DAG1
0.0177	GO:0005912	CC	adherens junction	ITGA3,CDH1,PKP2,EZR,DSP,KRT18,ITGA4,TEK,SDC4,CDH13,NFASC,DAG1,OXTR
0.018	GO:0005796	CC	Golgi lumen	SDC4,DAG1,GAS6
0.0183	GO:0033268	CC	node of Ranvier	NFASC,DAG1
0.0184	GO:0005575	CC	cellular_component	NIPAL3,HSPB6,COPZ2,ITGA3,CRLF1,TMEM159,HEBP1,GPRC5A,CDH1,PKP2,SLC9A7,FSTL3,JADE1,EDN1,BRINP1,PGM1,ATP8B1,COBLL1,OSBPL8,EZR,TBC1D2,KCNK6,ITPK1,GALNT16,DOK5,MYL12A,STS,NALCN,NDFIP2,MEDAG,TANGO6,CEMIP,STMN2,ITGB8,DFNA5,WNT2,SLC1A1,ABCA2,SMURF2,GLRB,SNX25,CRYAB,CCND1,KIAA1549L,KRT18,MANSC1,TPD52L1,PHACTR2,SEMA5A,STEAP3,ITGA4,PDE1A,EHBP1,ANGPTL1,PPL,ELL2,C1ORF198,B4GALT4,RNF11,SDC4,XGY2,BMP4,RHOJ,KLF2…
0.0185	GO:0030054	CC	cell junction	ITGA3,CDH1,PKP2,EZR,TBC1D2,DSP,GLRB,CCND1,KRT18,ITGA4,PPL,TEK,SDC4,MYH2,NOV,CDH13,USP53,TENM2,NFASC,DAG1,OXTR,KCTD16,GABRA5,OCLN
0.0209	GO:0030057	CC	desmosome	PKP2,DSP,PPL
0.0212	GO:0005913	CC	cell-cell adherens junction	CDH1,DSP,KRT18,DAG1,OXTR
0.022	GO:0031225	CC	anchored component of membrane	BST1,LOC101927057,CDH13,LYPD6B,GFRA1,OPCML
0.0222	GO:0044304	CC	main axon	NRG1,NFASC,DAG1
0.0224	GO:0043235	CC	receptor complex	ITGA3,ITGB8,BST1,ITGA4,NTRK3,NR3C2,KCTD16,ROR1,GABRA5
0.0224	GO:0043209	CC	myelin sheath	EZR,CRYAB,SLC25A4,UCHL1,NFASC
0.0224	GO:0044297	CC	cell body	BRINP1,KCNK2,EZR,HTR2A,STMN2,CRYAB,PDE1A,RDH10,NOV,ANXA3,UCHL1,NRG1,GABRA5
0.026	GO:0016324	CC	apical plasma membrane	ATP8B1,KCNK2,EZR,ITPK1,SLC1A1,TEK,F2RL2,OXTR,OCLN
0.0263	GO:0045111	CC	intermediate filament cytoskeleton	PKP2,DSP,KRT18,KRT34,FLG,KRT14,KRTAP2-3,KRTAP1-5
0.0265	GO:0015629	CC	actin cytoskeleton	CDH1,PGM1,EZR,MYL12A,CRYAB,TEK,FMN2,MYOZ2,HSPB7,ROR1,DAPK1
0.0279	GO:0044449	CC	contractile fiber part	CRYAB,SDC4,DAG1,AHNAK2
0.0292	GO:0030016	CC	myofibril	CRYAB,SDC4,DAG1,AHNAK2
0.0293	GO:0001533	CC	cornified envelope	PKP2,DSP,PPL,FLG
0.0297	GO:0030424	CC	axon	KCNK2,HTR2A,STMN2,CRYAB,NOV,MGARP,ANXA3,UCHL1,NRG1,NFASC,DAG1
0.0305	GO:0099513	CC	polymeric cytoskeletal fiber	PKP2,EZR,DSP,MID1,KRT18,TEK,KRT34,FLG,NEK7,GRAMD3,FMN2,MAP6,KRT14,KRTAP2-3,KRTAP1-5
0.032	GO:0043292	CC	contractile fiber	CRYAB,SDC4,DAG1,AHNAK2
0.0333	GO:0071437	CC	invadopodium	ITGA3,EZR
0.035	GO:0036477	CC	somatodendritic compartment	BRINP1,KCNK2,HTR2A,STMN2,GLRB,CRYAB,PDE1A,NOV,ANXA3,TENM2,UCHL1,NRG1,NFASC,FRMPD4,GABRA5
0.0375	GO:0005768	CC	endosome	CDH1,STS,NDFIP2,STMN2,ABCA2,SNX25,STEAP3,EHBP1,RNF11
0.0387	GO:0031254	CC	cell trailing edge	EZR,BST1
0.0387	GO:0001931	CC	uropod	EZR,BST1
0.0387	GO:0098797	CC	plasma membrane protein complex	ITGA3,CDH1,ITGB8,ABCA2,BST1,ITGA4,DAG1
0.0387	GO:0005783	CC	endoplasmic reticulum	COPZ2,FSTL3,EDN1,BRINP1,ATP8B1,OSBPL8,STS,NDFIP2,CEMIP,BMP4,SULF1,ATP10D,TENM2,NR3C2,UCHL1,ADAMTS5,CYP2U1,SGMS2,ARSK,SCARA3,DAG1,SHISA3,GAS6
0.0387	GO:0070938	CC	contractile ring	MYH2,DAG1
0.0393	GO:0097449	CC	astrocyte projection	KCNK2,EZR
0.0394	GO:0098791	CC	Golgi subcompartment	COPZ2,CDH1,SLC9A7,GALNT16,NDFIP2,B4GALT4,GALNT5,SULF1,MARCH4,ASAP2,SGMS2,TMEM130,SCARA3,GCNT4
0.0401	GO:0030027	CC	lamellipodium	CDH1,STMN2,TIAM2,DAG1
0.0406	GO:0042568	CC	insulin-like growth factor binary complex	IGFBP6
0.0415	GO:0097060	CC	synaptic membrane	ITGA3,GLRB,CRYAB,TENM2,DAG1,KCTD16,GABRA5
0.043	GO:0034707	CC	chloride channel complex	GLRB,CLIC3,GABRA5
0.0435	GO:0120025	CC	plasma membrane bounded cell projection	ITGA3,CDH1,FSTL3,JADE1,BRINP1,ATP8B1,KCNK2,EZR,HTR2A,STMN2,GLRB,BST1,CRYAB,TEK,MGARP,ANXA3,SSTR1,CDH13,TENM2,TIAM2,UCHL1,PDE1C,FMN2,NRG1,NFASC,FRMPD4,DAG1,OXTR,GABRA5
0.0442	GO:0044432	CC	endoplasmic reticulum part	COPZ2,FSTL3,EDN1,OSBPL8,STS,BMP4,ATP10D,NR3C2,UCHL1,ADAMTS5,CYP2U1,SGMS2,ARSK,SCARA3,DAG1,SHISA3,GAS6
0.0444	GO:0045178	CC	basal part of cell	EDN1,TEK,KRT14
0.0448	GO:0098805	CC	whole membrane	COPZ2,CDH1,SLC9A7,EZR,NDFIP2,CEMIP,ABCA2,SMURF2,SNX25,PHACTR2,STEAP3,SDC4,ANXA3,CDH13,SYPL2,NFASC,DAG1
0.0448	GO:0005901	CC	caveola	CDH1,HTR2A,CDH13,SDPR
0.0475	GO:0034686	CC	integrin alphav-beta8 complex	ITGB8
0.0492	GO:0031984	CC	organelle subcompartment	COPZ2,CDH1,SLC9A7,KCNK2,OSBPL8,GALNT16,STS,NDFIP2,RDH10,B4GALT4,GALNT5,SULF1,MARCH4,ATP10D,NR3C2,ASAP2,UCHL1,CYP2U1,FMN2,B3GALT2,SGMS2,TMEM130,SCARA3,GCNT4,SHISA3
4.45e-05	GO:0005539	MF	glycosaminoglycan binding	FGF9,CEMIP,COMP,SEMA5A,BMP4,NOV,HAPLN1,ADAMTS1,ADAMTS5,CLEC3B,EVA1C,TNXB,GREM2,PRELP
0.000126	GO:0050839	MF	cell adhesion molecule binding	ITGA3,GPRC5A,CDH1,PKP2,COBLL1,EZR,TBC1D2,KRT18,ITGA4,PPL,DIAPH3,CDH13,TENM2,ADAMTS5,NRG1,TNXB
0.000217	GO:0008201	MF	heparin binding	FGF9,COMP,BMP4,NOV,ADAMTS1,ADAMTS5,CLEC3B,EVA1C,TNXB,GREM2,PRELP
0.000217	GO:1901681	MF	sulfur compound binding	FGF9,COMP,SEMA5A,BMP4,FST,NOV,ADAMTS1,ADAMTS5,CLEC3B,EVA1C,TNXB,GREM2,PRELP
0.000822	GO:0001968	MF	fibronectin binding	ITGA3,FSTL3,ITGA4,IGFBP5,SDC4
0.00274	GO:0038191	MF	neuropilin binding	SEMA3C,SEMA5A,SEMA3D
0.00312	GO:0004713	MF	protein tyrosine kinase activity	FGF9,TEK,FGF5,NTRK3,CRIM1,NRG1,MELK,WEE1,ROR1
0.0034	GO:0045296	MF	cadherin binding	CDH1,PKP2,COBLL1,EZR,TBC1D2,KRT18,PPL,DIAPH3,CDH13
0.00506	GO:0086080	MF	protein binding involved in heterotypic cell-cell adhesion	PKP2,DSP,NFASC
0.00581	GO:0005520	MF	insulin-like growth factor binding	IGFBP5,NOV,CRIM1,IGFBP6
0.00635	GO:0043168	MF	anion binding	ATP8B1,OSBPL8,ITPK1,FGF9,CEMIP,COMP,SLC1A1,ABCA2,GLRB,SNX25,SEMA5A,NPR3,PDE1A,TEK,NRK,BMP4,MYH2,RHOJ,FST,NOV,ANXA3,NTRK3,ATP10D,HAPLN1,NEK7,ADAMTS1,ADAMTS5,CLEC3B,MELK,WEE1,EVA1C,TNXB,SDPR,PPIP5K1,RAB3B,FRMPD4,STARD5,GREM2,NLRP10,GAS6,ROR1,PRELP,DAPK1,NKIRAS1,PAPSS2,SYT15,LINC00842
0.00651	GO:0098632	MF	cell-cell adhesion mediator activity	PKP2,KRT18,NFASC
0.00667	GO:0005102	MF	receptor binding	ITGA3,CRLF1,SEMA3C,EDN1,BAMBI,DOK5,FGF9,ITGB8,WNT2,DKK1,SMURF2,SNX25,SEMA5A,ANGPTL1,BMP4,NOV,FGF5,TENM2,GFRA1,SEMA3D,UCHL1,ADAMTS5,NRG1,TNFRSF11B,GREM1,IGFBP6,TNXB,GREM2,GAS6,SLIT3,GABRA5
0.00694	GO:0005509	MF	calcium ion binding	CDH1,MYL12A,CDH6,SULF1,ANXA3,CDH13,FLG,TENM2,SCUBE3,CLEC3B,MELK,DAG1,GAS6,SLIT3,SYT15,LINC00842
0.00727	GO:0004117	MF	calmodulin-dependent cyclic-nucleotide phosphodiesterase activity	PDE1A,PDE1C
0.00777	GO:0008484	MF	sulfuric ester hydrolase activity	STS,SULF1,ARSK
0.00833	GO:0050840	MF	extracellular matrix binding	ITGA3,TINAGL1,ADAMTS5,DAG1
0.00854	GO:0098631	MF	cell adhesion mediator activity	PKP2,KRT18,NFASC
0.00895	GO:0030296	MF	protein tyrosine kinase activator activity	NRG1,GREM1,GAS6
0.00939	GO:0015275	MF	stretch-activated, cation-selective, calcium channel activity	FAM155A
0.00939	GO:0030545	MF	receptor regulator activity	CRLF1,EDN1,FGF9,WNT2,DKK1,BMP4,NOV,FGF5,LYPD6B,NRG1,TNFRSF11B,GREM1,GREM2,GAS6
0.012	GO:0052830	MF	inositol-1,3,4,6-tetrakisphosphate 6-phosphatase activity	ITPK1
0.012	GO:0052726	MF	inositol-1,3,4-trisphosphate 5-kinase activity	ITPK1
0.012	GO:0052825	MF	inositol-1,3,4,5,6-pentakisphosphate 1-phosphatase activity	ITPK1
0.012	GO:0052835	MF	inositol-3,4,6-trisphosphate 1-kinase activity	ITPK1
0.012	GO:0047325	MF	inositol tetrakisphosphate 1-kinase activity	ITPK1
0.012	GO:0052725	MF	inositol-1,3,4-trisphosphate 6-kinase activity	ITPK1
0.012	GO:0052831	MF	inositol-1,3,4,6-tetrakisphosphate 1-phosphatase activity	ITPK1
0.0121	GO:0043395	MF	heparan sulfate proteoglycan binding	COMP,SEMA5A,FST
0.0123	GO:0043236	MF	laminin binding	ITGA3,TINAGL1,DAG1
0.0123	GO:0005160	MF	transforming growth factor beta receptor binding	BAMBI,SMURF2,SNX25,BMP4
0.0123	GO:0022840	MF	leak channel activity	KCNK2,KCNK6,NALCN
0.0123	GO:0022842	MF	narrow pore channel activity	KCNK2,KCNK6,NALCN
0.0129	GO:0005215	MF	transporter activity	NIPAL3,SLC9A7,ATP8B1,OSBPL8,KCNK6,NALCN,SLC1A1,ABCA2,GLRB,SLC38A4,TINAGL1,SYPL2,ATP10D,SLC25A4,COX7A1,SCARA3,STARD5,GAS6,GABRA5,FAM155A
0.0133	GO:0048018	MF	receptor ligand activity	CRLF1,EDN1,FGF9,WNT2,DKK1,BMP4,NOV,FGF5,NRG1,TNFRSF11B,GREM1,GREM2,GAS6
0.0164	GO:0005515	MF	protein binding	NIPAL3,HSPB6,ITGA3,CRLF1,TMEM159,GPRC5A,CDH1,PKP2,LIMCH1,SLC9A7,FSTL3,SEMA3C,JADE1,EDN1,BRINP1,PGM1,ATP8B1,COBLL1,EZR,TBC1D2,DOK5,MYL12A,MID1,NALCN,NDFIP2,CEMIP,STMN2,ITGB8,WNT2,SLC1A1,SMURF2,GLRB,SNX25,CRYAB,CCND1,KRT18,TPD52L1,PHACTR2,SEMA5A,BCHE,STEAP3,ITGA4,PDE1A,ANGPTL1,PPL,ELL2,RNF11,SDC4,BMP4,RHOJ,KLF2,FST,NIPSNAP3A,RNF144B,ARHGAP29,FGF5,ANXA3,TMEM19,DIAPH3,METTL21C,NTRK3,CDH13,TINAGL1,FLG…
0.0165	GO:0022833	MF	mechanically gated channel activity	FAM155A
0.0165	GO:0008381	MF	mechanically-gated ion channel activity	FAM155A
0.0168	GO:0005080	MF	protein kinase C binding	PKP2,DSP,SDC4,SDPR
0.0168	GO:0030297	MF	transmembrane receptor protein tyrosine kinase activator activity	NRG1,GREM1
0.0174	GO:0004773	MF	steryl-sulfatase activity	STS
0.0174	GO:0051765	MF	inositol tetrakisphosphate kinase activity	ITPK1
0.0174	GO:0052827	MF	inositol pentakisphosphate phosphatase activity	ITPK1
0.0177	GO:0086083	MF	cell adhesive protein binding involved in bundle of His cell-Purkinje myocyte communication	PKP2,DSP
0.0184	GO:0097573	MF	glutathione oxidoreductase activity	GLRX
0.0189	GO:0005548	MF	phospholipid transporter activity	ATP8B1,OSBPL8,ATP10D
0.0191	GO:0005125	MF	cytokine activity	CRLF1,EDN1,WNT2,BMP4,NRG1,TNFRSF11B,GREM1,GREM2
0.0201	GO:0019215	MF	intermediate filament binding	PKP2,KRT14
0.0209	GO:0016934	MF	extracellular-glycine-gated chloride channel activity	GLRB
0.0209	GO:0016933	MF	extracellular-glycine-gated ion channel activity	GLRB
0.0219	GO:0048185	MF	activin binding	FSTL3,FST
0.0221	GO:0033857	MF	diphosphoinositol-pentakisphosphate kinase activity	PPIP5K1
0.0221	GO:0022892	MF	substrate-specific transporter activity	NIPAL3,SLC9A7,ATP8B1,OSBPL8,KCNK6,NALCN,SLC1A1,GLRB,SLC38A4,ATP10D,SLC25A4,COX7A1,STARD5,GAS6,GABRA5,FAM155A
0.0224	GO:0003924	MF	GTPase activity	RHOJ,NKIRAS1
0.0226	GO:0019838	MF	growth factor binding	IGFBP5,TEK,NOV,NTRK3,CRIM1,IGFBP6
0.0228	GO:0005237	MF	inhibitory extracellular ligand-gated ion channel activity	GLRB
0.0228	GO:0004714	MF	transmembrane receptor protein tyrosine kinase activity	TEK,NTRK3,CRIM1,ROR1
0.0228	GO:0000287	MF	magnesium ion binding	PGM1,ATP8B1,ITPK1,ATP10D,WEE1
0.0268	GO:0031995	MF	insulin-like growth factor II binding	IGFBP5,IGFBP6
0.0269	GO:0001786	MF	phosphatidylserine binding	OSBPL8,GAS6
0.0269	GO:0016301	MF	kinase activity	ITPK1,CCND1,FGF5,NTRK3,CRIM1,NEK7,NRG1,SGMS2,MELK,WEE1,PPIP5K1,ROR1,DAPK1,PAPSS2
0.0275	GO:0022836	MF	gated channel activity	KCNK6,GLRB,FAM155A
0.0276	GO:0043167	MF	ion binding	ITGA3,CDH1,LIMCH1,JADE1,PGM1,ATP8B1,OSBPL8,ITPK1,GALNT16,MYL12A,STS,MID1,HTR2A,FGF9,CEMIP,COMP,SLC1A1,ABCA2,GLRB,SNX25,CRYAB,SEMA5A,CDH6,NPR3,BCHE,STEAP3,ITGA4,PDE1A,TEK,B4GALT4,RNF11,NRK,BMP4,MYH2,RHOJ,KLF2,FST,GALNT5,NOV,RNF144B,SULF1,ARHGAP29,ANXA3,NTRK3,CDH13,FLG,MARCH4,ATP10D,HAPLN1,TENM2,SCUBE3,NEK7,NR3C2,ASAP2,PDE1C,ADAMTS1,ADAMTS5,CYP2U1,LHX8,CLEC3B,ARSK,MELK,WEE1,EVA1C,TNXB,SDPR,PPIP5K1,…
0.0292	GO:0004065	MF	arylsulfatase activity	SULF1,ARSK
0.0293	GO:0047493	MF	ceramide cholinephosphotransferase activity	SGMS2
0.0294	GO:0030215	MF	semaphorin receptor binding	SEMA3C,SEMA5A
0.0294	GO:0005488	MF	binding	NIPAL3,HSPB6,ITGA3,CRLF1,TMEM159,HEBP1,GPRC5A,CDH1,PKP2,LIMCH1,SLC9A7,FSTL3,SEMA3C,JADE1,EDN1,BRINP1,PGM1,SLC4A4,ATP8B1,COBLL1,OSBPL8,EZR,TBC1D2,BAMBI,ITPK1,GALNT16,DOK5,MYL12A,STS,MID1,NALCN,NDFIP2,CEMIP,STMN2,ITGB8,WNT2,SLC1A1,ABCA2,SMURF2,GLRB,SNX25,CRYAB,CCND1,KRT18,TPD52L1,PHACTR2,SEMA5A,CDH6,BCHE,STEAP3,ITGA4,PDE1A,ANGPTL1,PPL,ELL2,TEK,B4GALT4,RNF11,SDC4,BMP4,RHOJ,KLF2,FST,GALNT5,NIPSNAP3A,…
0.0294	GO:0004012	MF	phospholipid-translocating ATPase activity	ATP8B1,ATP10D
0.0305	GO:0036122	MF	BMP binding	GREM1,GREM2
0.0305	GO:0008194	MF	UDP-glycosyltransferase activity	GALNT16,B4GALT4,GCNT4
0.0307	GO:0033229	MF	cysteine transmembrane transporter activity	SLC1A1
0.0313	GO:0005525	MF	GTP binding	RHOJ,NKIRAS1
0.0313	GO:0099602	MF	neurotransmitter receptor regulator activity	LYPD6B
0.0313	GO:0030548	MF	acetylcholine receptor regulator activity	LYPD6B
0.0316	GO:0032550	MF	purine ribonucleoside binding	RHOJ,NKIRAS1
0.0319	GO:0001883	MF	purine nucleoside binding	RHOJ,NKIRAS1
0.032	GO:0032549	MF	ribonucleoside binding	RHOJ,NKIRAS1
0.033	GO:0001882	MF	nucleoside binding	RHOJ,NKIRAS1
0.0333	GO:0032561	MF	guanyl ribonucleotide binding	RHOJ,NKIRAS1
0.0333	GO:0019001	MF	guanyl nucleotide binding	RHOJ,NKIRAS1
0.0346	GO:0099095	MF	ligand-gated anion channel activity	GLRB
0.0347	GO:0015108	MF	chloride transmembrane transporter activity	SLC1A1,GLRB,GABRA5
0.0354	GO:0039706	MF	co-receptor binding	DKK1,BMP4
0.0368	GO:0002950	MF	ceramide phosphoethanolamine synthase activity	SGMS2
0.0368	GO:0033188	MF	sphingomyelin synthase activity	SGMS2
0.0369	GO:0000829	MF	inositol heptakisphosphate kinase activity	PPIP5K1
0.0369	GO:0052723	MF	inositol hexakisphosphate 1-kinase activity	PPIP5K1
0.0369	GO:0000827	MF	inositol-1,3,4,5,6-pentakisphosphate kinase activity	PPIP5K1
0.0369	GO:0052724	MF	inositol hexakisphosphate 3-kinase activity	PPIP5K1
0.0369	GO:0004043	MF	L-aminoadipate-semialdehyde dehydrogenase activity	ALDH7A1
0.0369	GO:0043394	MF	proteoglycan binding	COMP,SEMA5A,FST
0.0369	GO:0000828	MF	inositol hexakisphosphate kinase activity	PPIP5K1
0.0369	GO:0000832	MF	inositol hexakisphosphate 5-kinase activity	PPIP5K1
0.0369	GO:0008802	MF	betaine-aldehyde dehydrogenase activity	ALDH7A1
0.0379	GO:0019199	MF	transmembrane receptor protein kinase activity	TEK,NTRK3,CRIM1,ROR1
0.0385	GO:0032403	MF	protein complex binding	ITGA3,PKP2,FSTL3,EZR,DOK5,CRYAB,CCND1,FST,ADAMTS5,NRG1,TNXB,KRT14
0.0387	GO:0051766	MF	inositol trisphosphate kinase activity	ITPK1
0.0387	GO:0005178	MF	integrin binding	ITGA3,NOV,ADAMTS5,NRG1,TNXB
0.0387	GO:0016594	MF	glycine binding	GLRB
0.0387	GO:0031707	MF	endothelin A receptor binding	EDN1
0.0389	GO:0097367	MF	carbohydrate derivative binding	ATP8B1,ITPK1,FGF9,CEMIP,COMP,ABCA2,SEMA5A,PDE1A,TEK,NRK,BMP4,MYH2,RHOJ,FST,NOV,NTRK3,ATP10D,HAPLN1,NEK7,ADAMTS1,ADAMTS5,CLEC3B,MELK,WEE1,EVA1C,TNXB,PPIP5K1,RAB3B,GREM2,NLRP10,ROR1,PRELP,DAPK1,NKIRAS1,PAPSS2
0.0395	GO:0036143	MF	kringle domain binding	CLEC3B
0.0397	GO:0005216	MF	ion channel activity	KCNK6,GLRB,FAM155A
0.0404	GO:0015103	MF	inorganic anion transmembrane transporter activity	SLC4A4,SLC1A1,GLRB,CLIC3,GABRA5
0.0408	GO:0052659	MF	inositol-1,3,4,5-tetrakisphosphate 5-phosphatase activity	ITPK1
0.0415	GO:0022838	MF	substrate-specific channel activity	KCNK6,GLRB,FAM155A
0.0415	GO:0003945	MF	N-acetyllactosamine synthase activity	B4GALT4
0.0417	GO:0003829	MF	beta-1,3-galactosyl-O-glycosyl-glycoprotein beta-1,6-N-acetylglucosaminyltransferase activity	GCNT4
0.0417	GO:0008109	MF	N-acetyllactosaminide beta-1,6-N-acetylglucosaminyltransferase activity	GCNT4
0.0418	GO:0031994	MF	insulin-like growth factor I binding	IGFBP5,IGFBP6
0.0422	GO:0022834	MF	ligand-gated channel activity	KCNK6,GLRB
0.0422	GO:0015276	MF	ligand-gated ion channel activity	KCNK6,GLRB
0.0425	GO:0036094	MF	small molecule binding	ITPK1,GLRB,RHOJ,NEK7,MELK,PPIP5K1,NKIRAS1
0.0425	GO:0035639	MF	purine ribonucleoside triphosphate binding	ITPK1,RHOJ,NEK7,MELK,PPIP5K1,NKIRAS1
0.0426	GO:0008083	MF	growth factor activity	FGF9,DKK1,BMP4,NOV,FGF5,NRG1
0.043	GO:0016773	MF	phosphotransferase activity, alcohol group as acceptor	ITPK1,CCND1,FGF5,NTRK3,CRIM1,NEK7,NRG1,MELK,WEE1,ROR1,DAPK1,PAPSS2
0.0438	GO:0005544	MF	calcium-dependent phospholipid binding	ANXA3,SYT15,LINC00842
0.0442	GO:0022803	MF	passive transmembrane transporter activity	KCNK6,GLRB,FAM155A
0.0442	GO:0005212	MF	structural constituent of eye lens	HSPB6,CRYAB
0.0442	GO:0052743	MF	inositol tetrakisphosphate phosphatase activity	ITPK1
0.0442	GO:0032555	MF	purine ribonucleotide binding	ITPK1,RHOJ,NEK7,MELK,PPIP5K1,NKIRAS1
0.0442	GO:0043169	MF	cation binding	ITGA3,CDH1,LIMCH1,JADE1,PGM1,ATP8B1,ITPK1,GALNT16,MYL12A,STS,MID1,SLC1A1,GLRB,CRYAB,CDH6,BCHE,STEAP3,ITGA4,PDE1A,B4GALT4,RNF11,KLF2,GALNT5,RNF144B,SULF1,ARHGAP29,ANXA3,CDH13,FLG,MARCH4,ATP10D,TENM2,SCUBE3,NEK7,NR3C2,ASAP2,ADAMTS1,ADAMTS5,CYP2U1,LHX8,CLEC3B,ARSK,MELK,WEE1,DAG1,GAS6,SLIT3,SYT15,LINC00842
0.0442	GO:0015267	MF	channel activity	KCNK6,GLRB,FAM155A
0.0443	GO:0015038	MF	glutathione disulfide oxidoreductase activity	GLRX
0.0448	GO:0017076	MF	purine nucleotide binding	ITPK1,RHOJ,NEK7,MELK,PPIP5K1,NKIRAS1
0.045	GO:0032553	MF	ribonucleotide binding	ITPK1,RHOJ,NEK7,MELK,PPIP5K1,NKIRAS1
0.0455	GO:0005319	MF	lipid transporter activity	ATP8B1,OSBPL8,ATP10D,STARD5
0.0455	GO:0004614	MF	phosphoglucomutase activity	PGM1
0.0465	GO:0005201	MF	extracellular matrix structural constituent	COMP,TINAGL1,HAPLN1,PRELP
0.0466	GO:0008092	MF	cytoskeletal protein binding	CDH1,LIMCH1,COBLL1,EZR,MID1,STMN2,CRYAB,PHACTR2,MYH2,DIAPH3,ANKRD1,FMN2,RAB3B,MAP6,MYOZ2,DAG1,HSPB7
0.0471	GO:0016740	MF	transferase activity	ITPK1,GALNT16,SMURF2,B4GALT4,RNF11,RNF144B,NEK7,SGMS2,MELK,PPIP5K1,GLRX,GCNT4,DAPK1
0.0476	GO:0008823	MF	cupric reductase activity	STEAP3
0.0476	GO:0052851	MF	ferric-chelate reductase (NADPH) activity	STEAP3
0.0477	GO:0004781	MF	sulfate adenylyltransferase (ATP) activity	PAPSS2
0.0477	GO:0004779	MF	sulfate adenylyltransferase activity	PAPSS2
0.0477	GO:0061812	MF	cyclic ADP-ribose hydrolase	BST1
0.0477	GO:0061811	MF	ADP-ribosyl cyclase activity	BST1
0.0477	GO:0004020	MF	adenylylsulfate kinase activity	PAPSS2
0.048	GO:0004910	MF	interleukin-1, Type II, blocking receptor activity	IL1RAPL2
0.0484	GO:0030546	MF	receptor activator activity	NRG1,GREM1
0.0484	GO:0072341	MF	modified amino acid binding	OSBPL8,GAS6
0.0487	GO:0070053	MF	thrombospondin receptor activity	SDC4
ANGPTL1
NKIRAS1
FAM155A
NEK7
RHOJ
EHBP1
GLRB
LOC101927184
LYPD6B
LOC100288911
NIPSNAP3A
TMEM159
DOK5
GALNT16
ITPK1
LOC101928036
TBC1D2
RNF144B
COPZ2
KCNK6
MELK
LURAP1L
PPIP5K1
SLC38A4
ARHGAP29
MYL12A
STMN2
CYP2U1
PKP2
RP11-254I22.1
STS
GPR133
HIAT1
OCLN
RNU6-124P
DFNA5
GLRX
LOC101928036
RNU6-377P
B4GALT4
SGMS2
MIR3127
PHACTR2
COBLL1
FAM86EP
HEBP1
SNX25
DAG1
OSBPL8
PGM1
GAS6
ELL2
LOC400590
GCNT4
RNF11
SDC4
OPCML
MAP6
SEMA3D
SLIT3
SMURF2
TMC3
DAPK1
AHNAK2
TANGO6
RNA5SP221
JADE1
KIAA1549L
STEAP3
CRYAB
SHISA3
ABCA2
MEDAG
CNKSR3
MANSC1
LOC730101
CDH13
MIR614
CDH1
TMEM19
FGF5
GABRA5
COX7A1
INMT-FAM188B
ARSK
SLC1A1
SYPL2
ANKRD37
KLF2
KRT18
TTC9
NFASC
NDFIP2
WEE1
NRG1
TIAM2
ATP10D
SEMA5A
SAMD12
ASAP2
GAS6-AS2
ITGB8
LINC00607
PAPSS2
CTB-151G24.1
IL1RAPL2
TPD52L1
VEPH1
ATP8B1
BRINP1
FST
SLC25A4
C1orf198
RP11-138I17.1
KRT14
TINAGL1
AC226119.4
ALDH7A1
LHX8
PTPLA
ADAMTS1
FAM25A
CRIM1
NR3C2
DIAPH3
EZR
LOC541472
RCAN2
GPR126
UCHL1
KRT18P54
NIPAL3
ANXA3
NCKAP5
EDN1
FSTL3
SLC9A7
CEMIP
CLEC3B
C11orf87
GFRA1
XGY2
PPL
IGFBP6
STARD5
ITGA3
CCND1
EVA1C
HSPB6
NALCN
TNXB
DOCK5
MYBL1
NLRP10
AC007255.8
ADAMTS5
SCARA3
NTRK3
ROR1
WNT2
FRMPD4
TMEM130
XG
CRLF1
KRT18P49
F2RL2
BMP4
PDE1A
SULF1
SSTR1
SLC9A7
EEF1DP3
ITGA4
LOC100132167
KCTD16
DEPTOR
GPRC5A
LOC102546299
RP11-553K8.5
TENM2
USP53
MKX
LIMCH1
MID1
METTL21C
LOC101927184
FLG
RTKN2
CLIC3
SEMA3C
RP11-818F20.5
GREM1
RP1-15D23.2
LOC101927885
MYOZ2
FAM65B
BCHE
CDH6
BAMBI
LINC00842
RP11-799N11.1
MARCH4
GALNT5
HSPB7
SCUBE3
SYT15
SLC4A4
TEK
BST1
LOC101927057
GRAMD3
PRELP
FAM180A
RDH10
LINC01111
FMN2
RAB3B
RP11-760H22.2
GREM2
PRR15
KRT18P15
PI16
MIR622
ITGBL1
TNXB
KRT34
B3GALT2
COMP
MGARP
PDE1C
NPR3
LINC01018
FGF9
KCNK2
KRT16P4
TNXB
SBSPON
HTR2A
NRK
DSP
OXTR
KRTAP1-5
TNFRSF11B
KRTAP2-3
HAPLN1
SDPR
RGS7BP
IGFBP5
MYH2
NOV
DKK1
KRT18P10
ANKRD1
LRRC7
ITGAV
PPP1R18
HNRNPC
CNOT1
HIST1H2BM
LYZ
XRCC5
UBE2E1
HIST1H1C
LRRC4
PRSS2
CBL
EIF3L
DGCR2
RTN4
CCT3
UBC
TIA1
SYNJ2
KPNB1
NSFL1C
MAGI3
VPS33A
NT5E
RPL36
CNN3
MINDY3
RDX
RPLP0
PCDH1
ARHGAP1
POTEI
PHACTR4
ASAP1
STAMBP
TRAPPC9
PCBP1
COL17A1
TARS
TNFRSF1B
PRKDC
TAGLN2
CDK4
GABARAPL2
SMAD3
TOP2A
DARS
HNRNPA1
PPP2CA
PA2G4
KLC2
SCGB2A2
SNRPF
EBNA1BP2
RAP1B
CRYGD
E2F1
FKBP9
FAM83B
RPS14
TNPO3
ACAT1
PPP2R1A
TUBA1C
NOP10
HSPB8
SDHA
PTGIR
CSNK1D
PSMA1
RHOD
KRT72
RUNX2
LBP
FAM110C
CCNDBP1
ACTN1
HGS
DDX21
BBS4
CGN
ACADVL
CEP128
CRYZL1
IGF2BP2
CYCS
RAB5C
PRELID1
RELL1
SLC2A1
FYN
RPL37
ITGA6
DBN1
TXNRD2
HP1BP3
GABPA
GNA13
PUF60
TECR
ARPIN
BCL7C
FBXO6
BAG3
RPS28
ACTBL2
TUBB
NAGK
TPD52
SFPQ
TTN
MPRIP
SPECC1
SEC22A
RPS18
CAPNS1
ZSCAN1
TRIP11
PALLD
SLC25A6
MRPL43
MPV17
SDHB
ZFYVE16
COG3
GMNN
SCARB1
JUP
ACTR2
FAF2
SERBP1
DAAM1
INSM1
ARCN1
CASP7
VARS
PLCB3
FRS2
ARHGDIA
HBA1
HIST1H2BF
PTPRK
FOXA3
PPIA
PSMA7
PIAS4
NRDC
PICALM
H2AFZ
VAMP3
MYH14
MBNL1
CDC42EP4
HNRNPA3
BUB3
N4BP1
SNRPD3
TXNIP
STIM1
BMI1
ACAA2
LTBP1
HNRNPR
TIMM13
ANXA4
ENO1
RPS19
BTD
UBR4
MYH10
SLK
DDX39B
ILF3
PHLDB2
MIP
PACSIN3
MAPK11
EHHADH
ESYT1
CRYBG1
RPL5
CDKN1B
ILK
TCERG1
RPL14
XIAP
TTC7A
CXADR
TBC1D10B
TMEM51
PCDHGB1
TMEM87A
SH3GL1
RPL36AL
TTK
KRT6A
ENTPD5
CSE1L
ISG15
CAND1
AHSA1
YAE1D1
RELA
CEP170
USP32
IRF8
EFNB2
GPBP1
CRK
HSPB1
PARK7
CASP12
TXN2
CHD4
KRT1
PPIL1
NOS2
EFR3A
MAVS
EHD4
TSC2
CCSER2
NAP1L4
SOD1
CDC23
CEP250
NLRP2
CDKL5
SIRT7
KIAA1522
LOXL1
SLC25A3
SLC38A1
HIST1H3B
DGKQ
RBM14
KEAP1
PGRMC2
ARHGDIB
CHMP2B
AZIN2
CDH3
HIST2H3A
LMNB1
PYCR1
CCNI
SHANK2
CTNNB1
ERBB3
TMEM216
RPA2
RPL28
SH3D19
TRAPPC6A
VIM
KRT15
NDUFS3
CDC73
LGALS8
PTPN1
ARHGAP23
ABI1
AAK1
ARMC6
NEDD8
TUBB2B
RPL35
DKC1
HSP90AB1
HYPK
CDK15
CCDC120
CCT5
ARFIP2
SUSD3
IARS
MYL4
SNCA
TBC1D22B
HIP1R
BZW2
HMGB1
VEGFA
ELFN2
PPP1CC
CNBP
BOLA2B
RPS10
RBL2
NCK1
MOV10
SCGB1D4
CTNNA3
CUL3
ID3
TMEM109
PRDX3
GIGYF2
NCK2
IMMT
GOLGB1
ANAPC15
UBE2D2
LALBA
SMR3B
H3F3B
EIF4A3
RFC2
SRM
BAX
PXN
BTNL8
LRPPRC
HIST1H3A
PRRC2C
SEC61B
PTEN
HIST1H2BD
EIF2S1
MACF1
CNTROB
TRAF2
TNPO2
GOLGA8B
RPL10A
SPRR3
SKIL
EEF1B2
TWF1
RPL13
DLG5
PLSCR3
MYO6
ATP5B
YAP1
TFG
PLEC
CEP152
CCT6A
CAPZB
DDX3X
HIST1H1D
HSPB2
RPA1
PRMT1
CDH18
HIST1H3C
AP2A1
ENAH
HDAC3
YBX1
RPAP2
NAV2
DOT1L
DDX1
CD4
GSTP1
MID1IP1
GPX4
TNPO1
IFT57
HBG1
CST9
DYNC1H1
TCP1
AHI1
FZR1
IGF2R
HIST1H2BL
PAK4
HNRNPD
FAM19A4
RHOA
BCL7A
WDR77
TMEM52B
GIPC1
NUMB
GMCL1
STMN1
FBXO31
MYO1B
TNFRSF19
MRE11
STX4
ARGLU1
NUP188
CDK5
PHB
PLEKHA1
ANXA1
TP53
INS
INTS14
ZNF746
NDRG1
SORT1
BAG6
NONO
RPS17
XRN1
NGDN
DNAJB1
EIF1B
KPNA2
HNRNPF
DDX19B
PKMYT1
RPS3
KTN1
MRPL11
HSPA5
HSP90B1
PRKAG3
TUBGCP4
AIMP1
RPL17
COPS5
PPP1CA
RLIM
NGF
RAPH1
EPS15L1
GDF5
ASB5
FH
MYL12B
SHB
GEMIN4
NEUROD1
BCL2L1
CTNND1
SLC25A5
CPSF7
DHX29
ITGB3BP
HIST1H3G
RAI14
SMCHD1
ATP2B2
PSMA6
FKBP1A
MCM5
CDK2
VHL
CAPS
UBB
WWOX
EWSR1
GRB2
RBX1
UBA1
ARF1
RARS
TMEM199
KRT9
HIST1H2BC
AK2
CANX
MAL2
ASPH
SRI
USP43
ITGB1
VDAC2
CD99
LDOC1
NSUN2
HIST1H2BN
COPS6
EPS8L1
RPS20
SNX3
SNU13
FER
SCYL3
AURKA
SLC14A2
TWF2
ESYT2
CUTC
HNRNPM
PKN2
KPNA1
LIMA1
SLAMF1
EFL1
PRX
SUV39H2
PLEKHA7
ZG16B
MAP1B
PYGL
LARP1
EDNRA
SMAD5
CDC14A
CDC5L
FASLG
RUNX3
ALYREF
MDC1
SCRIB
RANBP9
SCGB1D1
CUEDC1
CASP3
SNRNP200
PDAP1
MANEAL
EEF1E1
HIST2H4A
HK2
TSC1
SLC2A14
SNRPD1
PSMB4
BID
CLTC
CTSB
TPR
SEC31A
FAM83D
HIST1H4B
NCOA3
DNAAF5
ANK3
MARVELD2
GTF2B
MISP
APOC2
DRG1
EPHA2
IVL
RTCB
TMED7
UBE2D1
LPL
YWHAG
LMNA
MDH2
MARK3
GTF3C4
UNK
LLGL1
ARHGAP21
PSMC1
EMSY
DBNL
PHB2
FBXO4
STOM
TFPI2
MCM6
VEZT
RNF111
HIST1H3F
DSC2
UBA52
PSMB6
EPN2
IQCB1
TTLL12
HBA2
SKP2
USP9X
RPL12
SRP9
POLR1B
CUL7
PEAK1
RANGAP1
TOP1
GMPS
DEDD
SLC39A4
SPRED1
EEF1A1
VAPB
HIST1H4E
UHRF2
RAB8B
P4HB
YWHAB
ORC5
HSPA1A
CCDC146
ZNF326
HRAS
UBR5
TRIM28
DNAJC7
CLIC5
PHLPP2
PARVA
SNX9
UBE2E2
UBQLN4
ATP5I
PKM
BMPR2
STIP1
STK24
FABP5
UBFD1
FAM91A1
SPTBN2
TELO2
LRRC59
ARHGAP5
PSMC6
KAZN
VPS35
FBXO2
PPP1CB
ATP2B4
RBMX
CALD1
CDK6
GNPDA1
FGL1
PKP1
PPHLN1
AR
PLS1
PSMD7
ANKRD17
NKD2
IFIT3
DLK1
PROM2
CTAGE5
HIST1H3E
FMNL2
SUV39H1
TUBG1
SEC24C
NUP205
ZC3H15
TP53BP1
SUPT4H1
HNRNPAB
PIAS3
CAPN1
VCPIP1
PPFIBP1
NOLC1
ERC1
AGFG1
SCYL1
FCF1
HSPA1B
DIMT1
SEH1L
XRCC6
PPA2
ITSN1
RPL6
KLF5
KLK9
JCAD
PRDX6
RPL21
UGT1A10
EPB41L4B
HAVCR2
IST1
GOLGA2
TMEM2
NECTIN1
TEX29
SORD
HIST3H3
HEATR1
DDX5
NPM1
PI4KA
PLIN3
MYO7A
SLC12A2
GTF2F1
MRAP2
DAZAP1
EEF1D
NIPSNAP2
CCDC85C
USP8
OAT
CTNNA1
DECR1
NOP56
KAT2B
SYK
RPL27A
MYL6
ARFIP1
ANLN
APC
EFHD2
ADGRL2
HDAC2
STK38
RPS16
ENO2
CCDC85B
PRKAB1
CAMK1D
ABRAXAS2
TUBB4B
CASP8
NDEL1
OFD1
GFAP
RBM24
ZC3HAV1
SNRPA1
CCS
MCM2
ZFYVE1
HSPA4L
RPS15A
HIST1H4I
YTHDC1
HIST1H1B
TRIM27
CRYBB2
SCN2B
SMARCD1
GDI2
RB1
PIP5K1C
FGFR1OP
PABPC4
SLC3A2
SYNJ1
CHUK
SVIL
DYRK4
CRKL
CDH5
TTC9C
ARF5
TP73
CAMKK1
AKAP2
NUP214
CORO1B
FGF2
PSEN1
ATXN2L
BSG
IQGAP1
FGF20
AP2S1
NHS
LONP1
STXBP6
CCNB2
RPS11
ODF2
GORASP2
GNB4
HNRNPH1
LRRC57
SMAD6
ITGB3
DSG1
H3F3A
FSCN1
LBH
LYPLA1
CACYBP
SCEL
RAB11B
NEFL
KRT16
AHCYL1
OAZ3
EPB41L3
NFE2L2
TUBB2A
EIF4G1
SWAP70
CDKN2C
PPID
MATR3
LGALS9
TFRC
PCM1
CLINT1
RPSA
CHMP2A
CEP120
RPL18
ZNF185
EGFR
ACAD9
SPTBN1
FLNB
MACC1
GLIS3
ADAM9
SRCIN1
EXOC8
ABCF3
SSFA2
UCHL3
CDK1
ABCE1
SRGAP2
PRPF8
TSR3
IDH1
MAP4
ALB
CNN2
LSM3
UBL5
LYPLA2
MYO19
NUMBL
POLR2E
DLG1
PKP4
NUP210
KRT19
EHD2
SMAD7
SRSF9
HERC1
CLTA
TBC1D10A
RPL7A
LCP1
UBAP2
XPNPEP1
FCGR2A
UBE2M
NUDC
TNKS1BP1
DYNLL1
ST8SIA4
LPAR6
ESRRB
LATS1
HIST3H2A
XPO5
JUN
FAS
SNW1
DDR2
VCL
HNMT
[truncated: 3,014 more rows]

## Sheet: P0 - P2 Upregulated
p-value	term ID	t type	t name	Q&T list
3.7e-37	GO:0002376	BP	immune system process	CD4,PLAUR,TYROBP,ALOX5,WAS,IGF1,SLC11A1,CD74,SLAMF7,TNFRSF1B,LCP2,PRDM1,CD84,PAG1,PTPRC,FYB,PILRA,SNX10,RGS1,LYZ,CD209,ANGPT2,TREM2,JAK2,HMOX1,NCF4,CTSG,MMP9,CD40,RASSF2,HCK,SAMHD1,FLT1,CRISPLD2,AQP9,TGFB1,TMEM176B,CCL2,CCL8,OAS2,PTPN6,VEGFA,LY86,CD86,IL1RL1,IL18R1,KYNU,PLEK,HDAC1,NCF2,GBP1,TGFB3,TNFSF10,CXCR4,PLAU,NCKAP1L,PDE1B,PREX1,TREM1,SOX4,RUNX2,CD93,KDR,LIF,DLL4,PLVAP,GMFG,THEMIS2,MPP1,XAF…
4.62e-30	GO:0006955	BP	immune response	CD4,PLAUR,TYROBP,ALOX5,WAS,SLC11A1,CD74,SLAMF7,TNFRSF1B,LCP2,PRDM1,CD84,PAG1,PTPRC,FYB,PILRA,RGS1,LYZ,CD209,TREM2,JAK2,HMOX1,NCF4,CTSG,MMP9,CD40,HCK,SAMHD1,CRISPLD2,AQP9,TGFB1,CCL2,CCL8,OAS2,PTPN6,LY86,CD86,IL1RL1,IL18R1,KYNU,NCF2,GBP1,TGFB3,TNFSF10,PLAU,NCKAP1L,TREM1,CD93,LIF,GMFG,THEMIS2,XAF1,CD180,DOCK2,ETS1,HAVCR2,LCP1,GPR65,ITGAX,IGSF6,ARRB2,CD53,IQGAP2,IL2RG,PIK3AP1,VSIG4,ELMO1,COLEC12,FCER…
4.75e-29	GO:0006952	BP	defense response	STAB1,CD4,TYROBP,ALOX5,WAS,SLC11A1,CD74,SLAMF7,TNFRSF1B,PRDM1,CD84,PTGS2,LYZ,CD209,TREM2,JAK2,GGT5,HMOX1,CTSG,CD40,HCK,SAMHD1,TGFB1,CCL2,CCL8,MDK,OAS2,PTPN6,LY86,CD86,IL1RL1,KYNU,NCF2,GBP1,SPP1,CXCR4,TREM1,LSP1,THEMIS2,AOC3,SERPINF1,XAF1,ALOX5AP,CD180,TSPAN2,ETS1,HAVCR2,IFI44L,ARRB2,AGTR1,PLA2G7,PIK3AP1,VSIG4,COLEC12,FCER1G,C1QC,CXCL16,BCL6B,VCAM1,CTSS,S100A9,CXCL5,PPBP,CCR1,TLR3,SYK,CYBB,DDIT4,L…
1.2e-24	GO:0002682	BP	regulation of immune system process	TMEM176A,CD4,TYROBP,WAS,IGF1,SLC11A1,CD74,SLAMF7,LCP2,PRDM1,CD84,PAG1,PTPRC,FYB,PILRA,CD209,TREM2,JAK2,HMOX1,CTSG,CD40,RASSF2,HCK,SAMHD1,TGFB1,TMEM176B,CCL2,CCL8,PTPN6,VEGFA,CD86,IL1RL1,HDAC1,GBP1,TGFB3,NCKAP1L,TREM1,LIF,PLVAP,THEMIS2,MPP1,CD180,ETS1,HAVCR2,GPNMB,ARRB2,PLA2G7,MERTK,KLF10,PIK3AP1,VSIG4,ELMO1,COLEC12,FCER1G,C1QC,VCAM1,CTSS,S100A9,CD200R1,CXCL5,PPBP,CCR1,TLR3,DCSTAMP,SYK,LGALS9,IL8,…
1.78e-24	GO:0007166	BP	cell surface receptor signaling pathway	CD4,PLAUR,TYROBP,WAS,IGF1,SNAI2,CD74,TNFRSF1B,LCP2,PTPRN,PRDM1,NOTCH3,PAG1,PTPRC,FYB,CD82,PILRA,CD209,ANGPT2,TREM2,JAK2,TSPAN15,HMOX1,NCF4,MMP9,CD40,RASSF2,HCK,SAMHD1,FLT1,FZD3,CD37,TGFB1,DNM1,CCL2,CCL8,IL10RA,MDK,OAS2,PTPN6,VEGFA,LY86,HBEGF,CD86,IL1RL1,IL18R1,PLEK,HDAC1,NCF2,GBP1,TGFB3,TNFSF10,CXCR4,NCKAP1L,G0S2,SNAI1,SOX4,RUNX2,KDR,LIF,DLL4,SIGLEC9,PLVAP,THEMIS2,PTPRE,XAF1,EPHB2,CD180,TSPAN2,HE…
2.73e-23	GO:0006954	BP	inflammatory response	STAB1,ALOX5,SLC11A1,TNFRSF1B,PTGS2,LYZ,JAK2,GGT5,HMOX1,CD40,HCK,TGFB1,CCL2,CCL8,LY86,IL1RL1,SPP1,CXCR4,THEMIS2,AOC3,SERPINF1,ALOX5AP,CD180,TSPAN2,ETS1,HAVCR2,AGTR1,PLA2G7,PIK3AP1,FCER1G,C1QC,BCL6B,VCAM1,S100A9,CXCL5,PPBP,CCR1,TLR3,SYK,CYBB,LGALS9,IL8,FABP4,CD14,PTGER4,C3AR1,SCG2,CCL11,CLEC7A,C1QB,NRROS,TLR1,CD163,CD28,CCL13,CSF1R,FPR3,APOD,C5AR1,AIF1,LYN,CCL5,CCL4,CCL3L1
4.34e-23	GO:0050900	BP	leukocyte migration	CD74,CD84,ANGPT2,HMOX1,MMP9,HCK,FLT1,TGFB1,CCL2,CCL8,PTPN6,VEGFA,CXCR4,NCKAP1L,PREX1,TREM1,PLVAP,CH25H,ITGAX,PLA2G7,ESAM,MERTK,FCER1G,ITGA5,CXCL16,VCAM1,S100A9,CXCL5,PPBP,CCR1,SYK,LGALS9,IL8,GPR183,ITGAM,PTGER4,C3AR1,SCG2,CCL11,CYP7B1,CD34,CCL13,FPR3,APOD,MMP1,C5AR1,AIF1,LYN,CCL5,CCL4,CCL3L1
6.02e-23	GO:0016477	BP	cell migration	IGF1,SNAI2,CD74,CD84,PTGS2,LAMB1,ANGPT2,JAK2,HMOX1,MMP9,HCK,SRPX2,FLT1,FZD3,TGFB1,CCL2,CCL8,MDK,PTPN6,VEGFA,LAMA4,HBEGF,CXCR4,PLAU,NCKAP1L,PREX1,SNAI1,TREM1,KDR,DOCK4,DLL4,PLVAP,MPP1,SERPINF1,ETS1,HTR2B,LCP1,GPNMB,CH25H,ENPEP,ITGAX,ARRB2,AGTR1,PLA2G7,ESAM,FERMT3,MERTK,ROBO4,APCDD1,ELMO1,FCER1G,ITGA5,FMNL3,CXCL16,VCAM1,S100A9,CXCL5,PPBP,CCR1,CTHRC1,SYK,SGPL1,DCHS1,DDIT4,COL3A1,LGALS9,IL8,GPR183,IT…
7.57e-23	GO:0009605	BP	response to external stimulus	STAB1,CD4,FMO1,PLAUR,SLC11A1,SNAI2,CD74,TNFRSF1B,TNC,PRDM1,PTGS2,SLC1A3,LYZ,ANGPT2,TREM2,JAK2,HMOX1,CTSG,CD40,HCK,SAMHD1,LIPG,FLT1,FZD3,TGFB1,ACTA2,CCL2,CCL8,IL10RA,OAS2,VEGFA,LY86,HBEGF,CD86,IL1RL1,KYNU,PLEK,IVNS1ABP,GBP1,SPP1,CXCR4,PLAU,NCKAP1L,PREX1,TREM1,KDR,DOCK4,LSP1,MPP1,SERPINF1,ALOX5AP,EPHB2,CD180,DOCK2,DSC2,ETS1,HAVCR2,GPNMB,PIM1,IFI44L,IFI44,CH25H,ARRB2,AGTR1,PLA2G7,SLC22A3,KLF10,PIK3A…
1.08e-22	GO:0070887	BP	cellular response to chemical stimulus	CD4,FMO1,SNAI2,CD74,TNFRSF1B,MSR1,TNC,PTPRN,PRDM1,GUCY1B3,PDK3,PTGS2,TEAD2,SNX10,ANGPT2,TREM2,JAK2,HMOX1,NCF4,CTSG,MMP9,CD40,HCK,SAMHD1,FLT1,AQP9,TGFB1,PPIF,CCL2,CCL8,IL10RA,OAS2,PTPN6,VEGFA,LY86,HBEGF,CD86,IL1RL1,IL18R1,HDAC1,NCF2,GBP1,SPP1,TGFB3,CXCR4,NCKAP1L,PDE1B,PREX1,TREM1,SOX4,RUNX2,KDR,DOCK4,DLL4,PLVAP,MPP1,AOC3,RAMP2,PTPRE,SERPINF1,XAF1,ALOX5AP,CD180,ETS1,HAVCR2,LCP1,PIM1,CH25H,DUSP6,ARR…
4.59e-22	GO:0060326	BP	cell chemotaxis	CD74,FLT1,CCL2,CCL8,VEGFA,HBEGF,CXCR4,NCKAP1L,PREX1,TREM1,KDR,DOCK4,MPP1,CH25H,ARRB2,AGTR1,PLA2G7,FCER1G,CXCL16,VCAM1,S100A9,CXCL5,PPBP,CCR1,SYK,LGALS9,IL8,GPR183,C3AR1,SCG2,CCL11,CYP7B1,CCL13,FPR3,C5AR1,AIF1,LYN,CCL5,CCL4,CCL3L1
8.01e-22	GO:0045321	BP	leukocyte activation	CD4,PLAUR,TYROBP,ALOX5,WAS,IGF1,SLC11A1,CD74,SLAMF7,TNFRSF1B,LCP2,PRDM1,CD84,PAG1,LYZ,CD209,HMOX1,CTSG,MMP9,CD40,CRISPLD2,TGFB1,CCL2,PTPN6,CD86,IL1RL1,IL18R1,PLAU,NCKAP1L,PREX1,SOX4,RUNX2,CD93,DLL4,GMFG,CD180,DOCK2,HAVCR2,LCP1,GPNMB,ITGAX,CD53,IQGAP2,MERTK,VSIG4,FCER1G,VCAM1,CTSS,S100A9,PPBP,TLR3,DCSTAMP,SYK,CYBB,LGALS9,IL8,GPR183,ITGAM,CD14,PTGER4,BCL2,C3AR1,CLEC7A,TLR1,CD28,MME,HLA-DQA1,PELI1,C…
1.17e-21	GO:0048583	BP	regulation of response to stimulus	CD4,PLAUR,TYROBP,WAS,IGF1,SLC11A1,SNAI2,CD74,SLAMF7,TNFRSF1B,LCP2,PREX2,PRDM1,CD84,PTGS2,PAG1,PTPRC,FYB,PILRA,RGS1,CD209,ANGPT2,TREM2,JAK2,HMOX1,CTSG,MMP9,CD40,RASSF2,HCK,SAMHD1,FLT1,TGFB1,DNM1,PPIF,CCL2,CCL8,PTPN6,VEGFA,LY86,HBEGF,RASGRF2,CD86,IL1RL1,IL18R1,PLEK,HDAC1,IVNS1ABP,GBP1,SPP1,TGFB3,PLEKHG1,TNFSF10,CXCR4,PLAU,NCKAP1L,G0S2,PREX1,SNAI1,TREM1,SOX4,RUNX2,KDR,LIF,DLL4,THEMIS2,MPP1,RAMP2,PTP…
2.16e-21	GO:0048870	BP	cell motility	WAS,IGF1,SNAI2,CD74,CD84,PTGS2,LAMB1,ANGPT2,JAK2,HMOX1,PLTP,MMP9,HCK,SRPX2,FLT1,FZD3,TGFB1,CCL2,CCL8,MDK,PTPN6,VEGFA,LAMA4,HBEGF,CXCR4,PLAU,NCKAP1L,PREX1,SNAI1,TREM1,KDR,DOCK4,DLL4,PLVAP,MPP1,SERPINF1,ETS1,HTR2B,LCP1,GPNMB,CH25H,ENPEP,ITGAX,ARRB2,AGTR1,PLA2G7,ESAM,FERMT3,MERTK,ROBO4,APCDD1,ELMO1,FCER1G,ITGA5,FMNL3,CXCL16,VCAM1,S100A9,CXCL5,PPBP,CCR1,CTHRC1,SYK,SGPL1,DCHS1,DDIT4,COL3A1,LGALS9,IL8,…
2.16e-21	GO:0051674	BP	localization of cell	WAS,IGF1,SNAI2,CD74,CD84,PTGS2,LAMB1,ANGPT2,JAK2,HMOX1,PLTP,MMP9,HCK,SRPX2,FLT1,FZD3,TGFB1,CCL2,CCL8,MDK,PTPN6,VEGFA,LAMA4,HBEGF,CXCR4,PLAU,NCKAP1L,PREX1,SNAI1,TREM1,KDR,DOCK4,DLL4,PLVAP,MPP1,SERPINF1,ETS1,HTR2B,LCP1,GPNMB,CH25H,ENPEP,ITGAX,ARRB2,AGTR1,PLA2G7,ESAM,FERMT3,MERTK,ROBO4,APCDD1,ELMO1,FCER1G,ITGA5,FMNL3,CXCL16,VCAM1,S100A9,CXCL5,PPBP,CCR1,CTHRC1,SYK,SGPL1,DCHS1,DDIT4,COL3A1,LGALS9,IL8,…
2.76e-21	GO:0001775	BP	cell activation	CD4,PLAUR,TYROBP,ALOX5,WAS,IGF1,SLC11A1,CD74,SLAMF7,TNFRSF1B,LCP2,PRDM1,CD84,PAG1,LYZ,CD209,JAK2,HMOX1,CTSG,MMP9,CD40,CRISPLD2,TGFB1,CCL2,VWF,PTPN6,CD86,IL1RL1,IL18R1,PLEK,PLAU,NCKAP1L,PREX1,SOX4,RUNX2,CD93,DLL4,GMFG,CD180,DOCK2,HAVCR2,LCP1,GPNMB,ITGAX,ARRB2,CD53,IQGAP2,FERMT3,MERTK,VSIG4,FCER1G,VCAM1,CTSS,S100A9,PPBP,TLR3,DCSTAMP,SYK,CYBB,LGALS9,IL8,GPR183,ITGAM,CD14,PTGER4,BCL2,C3AR1,CLEC7A,TLR…
1.02e-20	GO:0050896	BP	response to stimulus	STAB1,CD4,FMO1,PLAUR,TYROBP,ALOX5,IGF1,SLC11A1,CD74,SLAMF7,TNFRSF1B,MSR1,TNC,LCP2,PREX2,PTPRN,GUCY1B3,CD84,PDK3,PTGS2,PAG1,SLC1A3,PTPRC,FYB,CD82,PILRA,SNX10,RGS1,LYZ,CD209,ANGPT2,TREM2,TSPAN15,GGT5,ADRBK2,HMOX1,MMP9,RASSF2,HCK,SAMHD1,LIPG,FLT1,CRISPLD2,AQP9,FZD3,CD37,TGFB1,DNM1,ACTA2,RASD1,CCL2,CCL8,WSB1,IL10RA,MDK,VWF,PTPN6,LY86,HBEGF,CD86,IL1RL1,IL18R1,KYNU,PLEK,HDAC1,NCF2,SPP1,TGFB3,PLEKHG1,TN…
1.15e-20	GO:0002684	BP	positive regulation of immune system process	CD4,WAS,IGF1,SLC11A1,CD74,LCP2,PRDM1,CD84,PAG1,PTPRC,FYB,CD209,TREM2,HMOX1,CTSG,CD40,HCK,TGFB1,CCL2,CCL8,PTPN6,VEGFA,CD86,IL1RL1,GBP1,NCKAP1L,LIF,PLVAP,THEMIS2,CD180,ETS1,HAVCR2,ARRB2,PLA2G7,KLF10,PIK3AP1,VSIG4,ELMO1,COLEC12,FCER1G,C1QC,VCAM1,CTSS,S100A9,CXCL5,PPBP,CCR1,TLR3,DCSTAMP,SYK,LGALS9,IL8,GPR183,ITGAM,CD14,BCL2,C3AR1,CLEC7A,C1QB,C1QA,TLR1,CD28,FPR3,HLA-DQA1,PELI1,C5AR1,HLA-DRB5,HLA-DRA,A…
2.61e-20	GO:0040011	BP	locomotion	PLAUR,WAS,IGF1,SNAI2,CD74,CD84,PTGS2,LAMB1,ANGPT2,JAK2,HMOX1,PLTP,MMP9,HCK,SRPX2,FLT1,FZD3,TGFB1,CCL2,CCL8,MDK,PTPN6,VEGFA,LAMA4,HBEGF,CXCR4,PLAU,NCKAP1L,PREX1,SNAI1,TREM1,KDR,DOCK4,DLL4,PLVAP,LSP1,MPP1,SERPINF1,EPHB2,DOCK2,ETS1,HTR2B,LCP1,GPNMB,CH25H,ENPEP,ITGAX,ARRB2,AGTR1,PLA2G7,ESAM,FERMT3,MERTK,ROBO4,APCDD1,ELMO1,FCER1G,ITGA5,FMNL3,CXCL16,VCAM1,S100A9,CXCL5,PPBP,CCR1,CTHRC1,SYK,SGPL1,DCHS1,D…
4.39e-20	GO:0048584	BP	positive regulation of response to stimulus	CD4,PLAUR,WAS,IGF1,SLC11A1,CD74,LCP2,PTGS2,PAG1,PTPRC,FYB,CD209,TREM2,JAK2,HMOX1,CTSG,MMP9,CD40,RASSF2,HCK,FLT1,TGFB1,PPIF,CCL2,CCL8,PTPN6,VEGFA,LY86,HBEGF,CD86,IL1RL1,IL18R1,PLEK,GBP1,TGFB3,TNFSF10,CXCR4,NCKAP1L,G0S2,SOX4,KDR,LIF,DLL4,THEMIS2,ALOX5AP,EPHB2,CD180,ETS1,HAVCR2,HTR2B,GPNMB,DUSP6,GPR65,ARRB2,AGTR1,PLA2G7,GPC3,PELO,PIK3AP1,VSIG4,ELMO1,COLEC12,FCER1G,C1QC,ITGA5,SCIMP,CTSS,S100A9,CXCL5,…
6.26e-20	GO:0007155	BP	cell adhesion	STAB1,CD4,IGF1,SNAI2,CD74,SLAMF7,TNC,PRDM1,CD84,PAG1,COL5A3,PCDHB4,NID2,CD209,LAMB1,ANGPT2,JAK2,HCK,SRPX2,TGFB1,CCL2,VWF,PTPN6,VEGFA,LAMA4,PCDHB15,CD86,PLEK,GBP1,SPP1,PLAU,NCKAP1L,PREX1,CD93,OMD,KDR,SIGLEC9,THEMIS2,AOC3,LYVE1,DSC2,ETS1,HAVCR2,PLXNC1,GPNMB,ENTPD1,ITGAX,ESAM,FERMT3,MERTK,VSIG4,ITGA5,VCAM1,CADM3,KIF26B,S100A9,COL6A3,CCR1,EMCN,SYK,DCHS1,COL3A1,LGALS9,IL8,ITGAM,HAS2,BCL2,CCL11,CD34,CD…
8.4e-20	GO:0045087	BP	innate immune response	TYROBP,SLC11A1,SLAMF7,PRDM1,CD84,CD209,TREM2,JAK2,CD40,HCK,SAMHD1,TGFB1,CCL2,CCL8,OAS2,PTPN6,LY86,CD86,KYNU,NCF2,GBP1,TREM1,XAF1,CD180,HAVCR2,ARRB2,PIK3AP1,VSIG4,COLEC12,FCER1G,C1QC,CXCL16,VCAM1,CTSS,S100A9,TLR3,SYK,CYBB,LGALS9,RNASE6,ITGAM,CD14,CCL11,CLEC7A,C1QB,C1QA,NRROS,TLR1,CCL13,CSF1R,HLA-DQA1,PELI1,MAP3K5,FCGR1B,HLA-DRB5,HLA-DRA,AIF1,LGR4,HLA-DPB1,HLA-DPA1,HLA-B,LYN,CLEC5A,MRC1,CCL5,CCL4,C…
8.62e-20	GO:0022610	BP	biological adhesion	STAB1,CD4,IGF1,SNAI2,CD74,SLAMF7,TNC,PRDM1,CD84,PAG1,COL5A3,PCDHB4,NID2,CD209,LAMB1,ANGPT2,JAK2,HCK,SRPX2,TGFB1,CCL2,VWF,PTPN6,VEGFA,LAMA4,PCDHB15,CD86,PLEK,GBP1,SPP1,PLAU,NCKAP1L,PREX1,CD93,OMD,KDR,SIGLEC9,THEMIS2,AOC3,LYVE1,DSC2,ETS1,HAVCR2,PLXNC1,GPNMB,ENTPD1,ITGAX,ESAM,FERMT3,MERTK,VSIG4,ITGA5,VCAM1,CADM3,KIF26B,S100A9,COL6A3,CCR1,EMCN,SYK,DCHS1,COL3A1,LGALS9,IL8,ITGAM,HAS2,BCL2,CCL11,CD34,CD…
1.65e-19	GO:0006950	BP	response to stress	STAB1,CD4,FMO1,PLAUR,TYROBP,ALOX5,WAS,IGF1,SLC11A1,SNAI2,CD74,SLAMF7,TNFRSF1B,TNC,LCP2,PTPRN,PRDM1,GUCY1B3,CD84,PDK3,PTGS2,SLC1A3,LYZ,CD209,ANGPT2,TREM2,JAK2,GGT5,HMOX1,NCF4,CTSG,MMP9,CD40,RASSF2,HCK,SAMHD1,AQP9,TGFB1,PPIF,CCL2,CCL8,MDK,VWF,OAS2,PTPN6,VEGFA,LY86,HBEGF,CD86,IL1RL1,KYNU,PLEK,HDAC1,NCF2,GBP1,SPP1,TGFB3,CXCR4,PLAU,SNAI1,TREM1,SOX4,LSP1,THEMIS2,AOC3,RAMP2,SERPINF1,XAF1,ALOX5AP,LYVE1,C…
2.11e-19	GO:0030595	BP	leukocyte chemotaxis	CD74,FLT1,CCL2,CCL8,VEGFA,CXCR4,NCKAP1L,PREX1,TREM1,MPP1,CH25H,PLA2G7,FCER1G,CXCL16,S100A9,CXCL5,PPBP,CCR1,SYK,LGALS9,IL8,GPR183,C3AR1,SCG2,CCL11,CYP7B1,CCL13,C5AR1,AIF1,LYN,CCL5,CCL4,CCL3L1
4.45e-19	GO:0007165	BP	signal transduction	CD4,PLAUR,TYROBP,WAS,IGF1,SNAI2,CD74,TNFRSF1B,LCP2,PREX2,PTPRN,PRDM1,GUCY1B3,PDK3,PTGS2,NOTCH3,TEAD2,PAG1,PTPRC,FYB,CD82,PILRA,RGS1,CD209,ANGPT2,TREM2,JAK2,TSPAN15,ADRBK2,HMOX1,NCF4,MMP9,CD40,RASSF2,HCK,SAMHD1,FLT1,FZD3,CD37,TGFB1,DNM1,PPIF,RASD1,CCL2,CCL8,WSB1,IL10RA,MDK,OAS2,PTPN6,VEGFA,LY86,HBEGF,RASGRF2,CD86,IL1RL1,IL18R1,PLEK,HDAC1,IVNS1ABP,NCF2,GBP1,TGFB3,PLEKHG1,TNFSF10,CXCR4,PLAU,NCKAP1L,…
3.68e-18	GO:0023052	BP	signaling	STAB1,CD4,PLAUR,TYROBP,WAS,IGF1,SNAI2,CD74,TNFRSF1B,TNC,LCP2,PREX2,PTPRN,PRDM1,GUCY1B3,PDK3,PTGS2,NOTCH3,TEAD2,PAG1,SLC1A3,PTPRC,PCDHB4,FYB,CD82,PILRA,RGS1,CD209,ANGPT2,TREM2,JAK2,TSPAN15,ADRBK2,HMOX1,NCF4,MMP9,CD40,RASSF2,HCK,SAMHD1,FLT1,FZD3,CD37,TGFB1,DNM1,PPIF,RASD1,CCL2,CCL8,WSB1,IL10RA,MDK,OAS2,PTPN6,VEGFA,LY86,HBEGF,PCDHB15,RASGRF2,CD86,IL1RL1,IL18R1,PLEK,HDAC1,IVNS1ABP,NCF2,GBP1,TGFB3,PLE…
4.99e-18	GO:0007154	BP	cell communication	STAB1,CD4,PLAUR,TYROBP,WAS,IGF1,SNAI2,CD74,TNFRSF1B,TNC,LCP2,PREX2,PTPRN,PRDM1,GUCY1B3,PDK3,PTGS2,NOTCH3,TEAD2,PAG1,SLC1A3,PTPRC,PCDHB4,FYB,CD82,PILRA,RGS1,CD209,ANGPT2,TREM2,JAK2,TSPAN15,ADRBK2,HMOX1,NCF4,MMP9,CD40,RASSF2,HCK,SAMHD1,FLT1,FZD3,CD37,TGFB1,DNM1,PPIF,RASD1,CCL2,CCL8,WSB1,IL10RA,MDK,OAS2,PTPN6,VEGFA,LY86,HBEGF,PCDHB15,RASGRF2,CD86,IL1RL1,IL18R1,PLEK,HDAC1,IVNS1ABP,NCF2,GBP1,TGFB3,PLE…
5.52e-18	GO:0050776	BP	regulation of immune response	CD4,TYROBP,WAS,SLC11A1,CD74,SLAMF7,LCP2,CD84,PAG1,PTPRC,FYB,PILRA,CD209,TREM2,JAK2,HMOX1,CTSG,CD40,HCK,SAMHD1,TGFB1,PTPN6,CD86,IL1RL1,GBP1,TGFB3,NCKAP1L,TREM1,SIGLEC9,THEMIS2,CD180,HAVCR2,ARRB2,PIK3AP1,VSIG4,ELMO1,COLEC12,FCER1G,C1QC,VCAM1,CTSS,S100A9,CD200R1,TLR3,SYK,COL3A1,LGALS9,ITGAM,CD14,BCL2,C3AR1,CLEC7A,C1QB,C1QA,CD34,TLR1,CD28,FPR3,HLA-DQA1,PELI1,C5AR1,FCGR1B,HLA-DRB5,HLA-DRA,LGR4,HLA-DPB…
7.19e-18	GO:0006928	BP	movement of cell or subcellular component	PLAUR,WAS,IGF1,SNAI2,CD74,CD84,PTGS2,LAMB1,ANGPT2,JAK2,HMOX1,PLTP,MMP9,HCK,SRPX2,FLT1,FZD3,TGFB1,CCL2,CCL8,MDK,PTPN6,VEGFA,LAMA4,HBEGF,CXCR4,PLAU,NCKAP1L,PREX1,SNAI1,TREM1,KDR,DOCK4,DLL4,PLVAP,LSP1,MPP1,SERPINF1,EPHB2,LYVE1,DSC2,ETS1,HTR2B,LCP1,GPNMB,CH25H,ENPEP,ITGAX,ARRB2,AGTR1,PLA2G7,ESAM,FERMT3,MERTK,ROBO4,APCDD1,ELMO1,FCER1G,ITGA5,FMNL3,CXCL16,VCAM1,KIF26B,S100A9,CXCL5,PPBP,CCR1,CTHRC1,SYK,S…
9.24e-18	GO:0006935	BP	chemotaxis	PLAUR,CD74,ANGPT2,FLT1,FZD3,TGFB1,CCL2,CCL8,VEGFA,HBEGF,CXCR4,PLAU,NCKAP1L,PREX1,TREM1,KDR,DOCK4,MPP1,EPHB2,DOCK2,GPNMB,CH25H,ARRB2,AGTR1,PLA2G7,FCER1G,CXCL16,VCAM1,S100A9,CXCL5,PPBP,CCR1,SYK,LGALS9,IL8,GPR183,B3GNT2,C3AR1,SCG2,CCL11,CYP7B1,CCL13,CSF1R,FPR3,C5AR1,AIF1,ECSCR,LYN,CCL5,CCL4,CCL3L1
9.24e-18	GO:0042330	BP	taxis	PLAUR,CD74,ANGPT2,FLT1,FZD3,TGFB1,CCL2,CCL8,VEGFA,HBEGF,CXCR4,PLAU,NCKAP1L,PREX1,TREM1,KDR,DOCK4,MPP1,EPHB2,DOCK2,GPNMB,CH25H,ARRB2,AGTR1,PLA2G7,FCER1G,CXCL16,VCAM1,S100A9,CXCL5,PPBP,CCR1,SYK,LGALS9,IL8,GPR183,B3GNT2,C3AR1,SCG2,CCL11,CYP7B1,CCL13,CSF1R,FPR3,C5AR1,AIF1,ECSCR,LYN,CCL5,CCL4,CCL3L1
1.16e-17	GO:0034341	BP	response to interferon-gamma	SLC11A1,JAK2,CD40,HCK,CCL2,CCL8,OAS2,CD86,KYNU,GBP1,CXCL16,VCAM1,TLR3,LGALS9,CCL11,CCL13,HLA-DQA1,FCGR1B,HLA-DRB5,HLA-DRA,AIF1,HLA-DPB1,HLA-DPA1,HLA-B,MRC1,CCL5,CCL4,CCL3L1
1.54e-17	GO:0051716	BP	cellular response to stimulus	CD4,FMO1,PLAUR,TYROBP,WAS,IGF1,SNAI2,CD74,TNFRSF1B,MSR1,TNC,LCP2,PREX2,PTPRN,PRDM1,GUCY1B3,PDK3,PTGS2,NOTCH3,TEAD2,PAG1,PTPRC,FYB,CD82,PILRA,SNX10,RGS1,CD209,ANGPT2,TREM2,JAK2,TSPAN15,ADRBK2,HMOX1,NCF4,CTSG,MMP9,CD40,RASSF2,HCK,SAMHD1,FLT1,AQP9,FZD3,CD37,TGFB1,DNM1,PPIF,RASD1,CCL2,CCL8,WSB1,IL10RA,MDK,OAS2,PTPN6,VEGFA,LY86,HBEGF,RASGRF2,CD86,IL1RL1,IL18R1,PLEK,HDAC1,IVNS1ABP,NCF2,GBP1,SPP1,TGFB3,…
1.7e-17	GO:0071310	BP	cellular response to organic substance	CD4,SNAI2,CD74,TNFRSF1B,MSR1,TNC,PTPRN,PRDM1,PDK3,PTGS2,TEAD2,SNX10,ANGPT2,TREM2,JAK2,CTSG,CD40,HCK,SAMHD1,FLT1,AQP9,TGFB1,CCL2,CCL8,IL10RA,OAS2,PTPN6,VEGFA,LY86,HBEGF,CD86,IL1RL1,IL18R1,HDAC1,GBP1,SPP1,TGFB3,CXCR4,PDE1B,SOX4,RUNX2,KDR,DLL4,PLVAP,RAMP2,PTPRE,SERPINF1,XAF1,CD180,HAVCR2,LCP1,PIM1,DUSP6,ARRB2,AGTR1,IL2RG,GPC3,ATP6V0D2,PELO,KLF10,PIK3AP1,COLEC12,ITGA5,CXCL16,LAPTM5,ALPL,VCAM1,CTSS,CX…
6.26e-17	GO:0051239	BP	regulation of multicellular organismal process	TMEM176A,STAB1,CD4,PLAUR,TYROBP,IGF1,SLC11A1,SNAI2,CD74,PRDM1,CD84,PTGS2,NOTCH3,ANGPT2,JAK2,HMOX1,MMP9,CD40,RASSF2,LIPG,SRPX2,FLT1,FZD3,TGFB1,TMEM176B,CCL2,MMD,PTPN6,VEGFA,LAMA4,HBEGF,CD86,IL1RL1,IL18R1,PLEK,HDAC1,GBP1,SPP1,TGFB3,CXCR4,PLAU,NCKAP1L,PREX1,SNAI1,RUNX2,OMD,KDR,LIF,DOCK4,DLL4,APOC1,RAMP2,SERPINF1,EPHB2,DSC2,ETS1,HAVCR2,HEY2,HTR2B,PLXNC1,GPNMB,PIM1,SYTL2,PRICKLE1,DUSP6,ARRB2,AGTR1,GPC…
9.61e-17	GO:0097529	BP	myeloid leukocyte migration	CD74,FLT1,CCL2,CCL8,VEGFA,NCKAP1L,PREX1,TREM1,MPP1,PLA2G7,FCER1G,S100A9,CXCL5,PPBP,CCR1,SYK,IL8,PTGER4,C3AR1,SCG2,CCL11,CCL13,PLCB1,C5AR1,AIF1,LYN,CCL5,CCL4,CCL3L1
1.08e-16	GO:0042221	BP	response to chemical	CD4,FMO1,PLAUR,SLC11A1,SNAI2,CD74,TNFRSF1B,MSR1,TNC,PTPRN,PRDM1,GUCY1B3,PDK3,PTGS2,TEAD2,SLC1A3,SNX10,ANGPT2,TREM2,JAK2,HMOX1,NCF4,CTSG,MMP9,CD40,HCK,SAMHD1,LIPG,MXRA5,FLT1,AQP9,FZD3,TGFB1,PPIF,CCL2,CCL8,IL10RA,MDK,OAS2,PTPN6,VEGFA,LY86,HBEGF,CD86,IL1RL1,IL18R1,KYNU,HDAC1,NCF2,GBP1,SPP1,TGFB3,TNFSF10,CXCR4,PLAU,NCKAP1L,PDE1B,PREX1,TREM1,SOX4,RUNX2,KDR,DOCK4,DLL4,PLVAP,LSP1,MPP1,AOC3,RAMP2,PTPRE,S…
1.32e-16	GO:0034097	BP	response to cytokine	CD4,SLC11A1,CD74,TNFRSF1B,PTPRN,PTGS2,SNX10,TREM2,JAK2,CD40,HCK,SAMHD1,CCL2,CCL8,IL10RA,OAS2,PTPN6,HBEGF,CD86,IL1RL1,IL18R1,KYNU,GBP1,CXCR4,PDE1B,PLVAP,XAF1,ETS1,LCP1,IL2RG,PIK3AP1,CXCL16,LAPTM5,VCAM1,CXCL5,PPBP,CCR1,TLR3,DCSTAMP,SYK,COL3A1,LGALS9,IL8,FABP4,B3GNT2,CD14,HAS2,BCL2,CCL11,CD28,CCL13,CSF1R,PLCB1,IL3RA,MME,HLA-DQA1,MAP3K5,FCGR1B,CSF2RA,HLA-DRB5,HLA-DRA,AIF1,HLA-DPB1,HLA-DPA1,HLA-B,MRC1…
1.46e-16	GO:0002274	BP	myeloid leukocyte activation	PLAUR,TYROBP,ALOX5,SLC11A1,CD74,TNFRSF1B,LCP2,CD84,LYZ,HMOX1,MMP9,CRISPLD2,TGFB1,PTPN6,CD86,IL1RL1,PLAU,NCKAP1L,PREX1,CD93,GMFG,DOCK2,HAVCR2,ITGAX,CD53,IQGAP2,FCER1G,CTSS,S100A9,PPBP,TLR3,DCSTAMP,SYK,CYBB,LGALS9,IL8,ITGAM,CD14,C3AR1,TLR1,MME,C5AR1,AIF1,HLA-B,LYN,CLEC5A,MILR1
2.92e-16	GO:0030335	BP	positive regulation of cell migration	IGF1,SNAI2,CD74,PTGS2,LAMB1,JAK2,MMP9,SRPX2,FLT1,TGFB1,CCL2,CCL8,VEGFA,HBEGF,PLAU,NCKAP1L,PREX1,SNAI1,KDR,DOCK4,PLVAP,ETS1,GPNMB,PLA2G7,FERMT3,ITGA5,CXCL16,CXCL5,PPBP,CCR1,LGALS9,IL8,HAS2,BCL2,C3AR1,CCL11,CSF1R,C5AR1,AIF1,LYN,CCL5,CCL4
3e-16	GO:0042110	BP	T cell activation	CD4,WAS,IGF1,SLC11A1,CD74,PRDM1,PAG1,CD209,TGFB1,CCL2,PTPN6,CD86,IL18R1,NCKAP1L,PREX1,SOX4,RUNX2,DLL4,DOCK2,HAVCR2,LCP1,GPNMB,VSIG4,FCER1G,VCAM1,SYK,LGALS9,GPR183,PTGER4,BCL2,CLEC7A,CD28,HLA-DQA1,PELI1,KIF13B,HLA-DRB5,MAFB,HLA-DRA,AIF1,HLA-DPB1,HLA-DPA1,LYN,CCL5
5.51e-16	GO:0030334	BP	regulation of cell migration	IGF1,SNAI2,CD74,PTGS2,LAMB1,ANGPT2,JAK2,HMOX1,MMP9,SRPX2,FLT1,TGFB1,CCL2,CCL8,VEGFA,LAMA4,HBEGF,PLAU,NCKAP1L,PREX1,SNAI1,KDR,DOCK4,DLL4,PLVAP,MPP1,SERPINF1,ETS1,GPNMB,PLA2G7,FERMT3,ROBO4,ITGA5,CXCL16,CXCL5,PPBP,CCR1,COL3A1,LGALS9,IL8,GPR183,HAS2,PTGER4,BCL2,C3AR1,CCL11,CSF1R,PLCB1,PRKX,APOD,C5AR1,AIF1,LYN,PECAM1,CCL5,CCL4
5.71e-16	GO:0032103	BP	positive regulation of response to external stimulus	CD74,PTGS2,JAK2,TGFB1,CCL2,VEGFA,LY86,IL1RL1,NCKAP1L,KDR,ALOX5AP,CD180,ETS1,HAVCR2,AGTR1,PLA2G7,FCER1G,S100A9,CXCL5,PPBP,CCR1,TLR3,LGALS9,IL8,FABP4,PTGER4,C3AR1,SCG2,CD28,C5AR1,AIF1,CCL5,CCL4
9.64e-16	GO:2000147	BP	positive regulation of cell motility	IGF1,SNAI2,CD74,PTGS2,LAMB1,JAK2,MMP9,SRPX2,FLT1,TGFB1,CCL2,CCL8,VEGFA,HBEGF,PLAU,NCKAP1L,PREX1,SNAI1,KDR,DOCK4,PLVAP,ETS1,GPNMB,PLA2G7,FERMT3,ITGA5,CXCL16,CXCL5,PPBP,CCR1,LGALS9,IL8,HAS2,BCL2,C3AR1,CCL11,CSF1R,C5AR1,AIF1,LYN,CCL5,CCL4
1.8e-15	GO:0040017	BP	positive regulation of locomotion	IGF1,SNAI2,CD74,PTGS2,LAMB1,JAK2,MMP9,SRPX2,FLT1,TGFB1,CCL2,CCL8,VEGFA,HBEGF,PLAU,NCKAP1L,PREX1,SNAI1,KDR,DOCK4,PLVAP,ETS1,GPNMB,PLA2G7,FERMT3,ITGA5,CXCL16,CXCL5,PPBP,CCR1,LGALS9,IL8,HAS2,BCL2,C3AR1,SCG2,CCL11,CSF1R,C5AR1,AIF1,LYN,CCL5,CCL4
1.9e-15	GO:0010033	BP	response to organic substance	CD4,FMO1,SLC11A1,SNAI2,CD74,TNFRSF1B,MSR1,TNC,PTPRN,PRDM1,PDK3,PTGS2,TEAD2,SNX10,ANGPT2,TREM2,JAK2,CTSG,CD40,HCK,SAMHD1,MXRA5,FLT1,AQP9,TGFB1,CCL2,CCL8,IL10RA,MDK,OAS2,PTPN6,VEGFA,LY86,HBEGF,CD86,IL1RL1,IL18R1,KYNU,HDAC1,GBP1,SPP1,TGFB3,TNFSF10,CXCR4,PDE1B,SOX4,RUNX2,KDR,DLL4,PLVAP,RAMP2,PTPRE,SERPINF1,XAF1,CD180,ETS1,HAVCR2,LCP1,PIM1,DUSP6,ARRB2,AGTR1,IL2RG,GPC3,ATP6V0D2,PELO,KLF10,PIK3AP1,STEAP…
2.59e-15	GO:2000145	BP	regulation of cell motility	WAS,IGF1,SNAI2,CD74,PTGS2,LAMB1,ANGPT2,JAK2,HMOX1,MMP9,SRPX2,FLT1,TGFB1,CCL2,CCL8,VEGFA,LAMA4,HBEGF,PLAU,NCKAP1L,PREX1,SNAI1,KDR,DOCK4,DLL4,PLVAP,MPP1,SERPINF1,ETS1,GPNMB,PLA2G7,FERMT3,ROBO4,ITGA5,CXCL16,CXCL5,PPBP,CCR1,COL3A1,LGALS9,IL8,GPR183,HAS2,PTGER4,BCL2,C3AR1,CCL11,CSF1R,PLCB1,PRKX,APOD,C5AR1,AIF1,LYN,PECAM1,CCL5,CCL4
2.59e-15	GO:0051272	BP	positive regulation of cellular component movement	IGF1,SNAI2,CD74,PTGS2,LAMB1,JAK2,MMP9,SRPX2,FLT1,TGFB1,CCL2,CCL8,VEGFA,HBEGF,PLAU,NCKAP1L,PREX1,SNAI1,KDR,DOCK4,PLVAP,ETS1,GPNMB,PLA2G7,FERMT3,ITGA5,CXCL16,CXCL5,PPBP,CCR1,LGALS9,IL8,HAS2,BCL2,C3AR1,CCL11,CSF1R,C5AR1,AIF1,LYN,CCL5,CCL4
2.91e-15	GO:0002521	BP	leukocyte differentiation	TMEM176A,CD4,TYROBP,CD74,PRDM1,SNX10,TREM2,MMP9,RASSF2,TGFB1,TMEM176B,PTPN6,VEGFA,CD86,IL18R1,NCKAP1L,PDE1B,PREX1,SOX4,RUNX2,LIF,DLL4,TSPAN2,DOCK2,GPC3,MERTK,KLF10,FCER1G,C1QC,VCAM1,CCR1,TLR3,DCSTAMP,SYK,LGALS9,GPR183,PTGER4,BCL2,CD28,CSF1R,MAFB,HLA-B,LYN
3.01e-15	GO:0048518	BP	positive regulation of biological process	CD4,PLAUR,WAS,IGF1,SLC11A1,SNAI2,CD74,TNFRSF1B,MSR1,TNC,LCP2,PTPRN,PRDM1,CD84,PTGS2,NOTCH3,TEAD2,PAG1,SLC1A3,PTPRC,FYB,CD209,LAMB1,ANGPT2,TREM2,JAK2,HMOX1,CTSG,PLTP,MMP9,CD40,RASSF2,HCK,LIPG,SRPX2,FLT1,FZD3,OLFM2,TGFB1,DNM1,ACTA2,PPIF,CCL2,CCL8,MMD,MDK,PTPN6,VEGFA,LY86,HBEGF,RASGRF2,CD86,IL1RL1,IL18R1,PLEK,HDAC1,GBP1,SPP1,TGFB3,TNFSF10,CXCR4,PLAU,NCKAP1L,G0S2,PREX1,SNAI1,SOX4,RUNX2,KDR,LIF,DOCK4,…
3.59e-15	GO:0032101	BP	regulation of response to external stimulus	PLAUR,SNAI2,CD74,TNFRSF1B,PRDM1,PTGS2,ANGPT2,JAK2,HCK,TGFB1,CCL2,VEGFA,LY86,IL1RL1,PLEK,SPP1,CXCR4,PLAU,NCKAP1L,KDR,MPP1,SERPINF1,ALOX5AP,CD180,ETS1,HAVCR2,AGTR1,PLA2G7,PIK3AP1,FCER1G,C1QC,BCL6B,S100A9,CXCL5,PPBP,CCR1,TLR3,SYK,LGALS9,IL8,GPR183,FABP4,PTGER4,C3AR1,SCG2,C1QB,C1QA,CD34,CD28,APOD,C5AR1,AIF1,LYN,CCL5,CCL4
6.06e-15	GO:0040012	BP	regulation of locomotion	WAS,IGF1,SNAI2,CD74,PTGS2,LAMB1,ANGPT2,JAK2,HMOX1,MMP9,SRPX2,FLT1,TGFB1,CCL2,CCL8,VEGFA,LAMA4,HBEGF,CXCR4,PLAU,NCKAP1L,PREX1,SNAI1,KDR,DOCK4,DLL4,PLVAP,MPP1,SERPINF1,ETS1,GPNMB,PLA2G7,FERMT3,ROBO4,ITGA5,CXCL16,CXCL5,PPBP,CCR1,COL3A1,LGALS9,IL8,GPR183,HAS2,PTGER4,BCL2,C3AR1,SCG2,CCL11,CSF1R,PLCB1,PRKX,APOD,C5AR1,AIF1,LYN,PECAM1,CCL5,CCL4
7.16e-15	GO:0001816	BP	cytokine production	CD4,SLC11A1,SNAI2,CD74,LCP2,CD84,PTGS2,JAK2,HMOX1,CD40,TGFB1,CCL2,CD86,IL1RL1,IL18R1,GBP1,TGFB3,NCKAP1L,TREM1,HAVCR2,HTR2B,GPNMB,ARRB2,MERTK,VSIG4,FCER1G,S100A9,TLR3,SYK,ABCA1,CYBB,LGALS9,FABP4,CD14,PTGER4,C3AR1,CD34,TLR1,CD28,CSF1R,PLCB1,APOD,SULF2,PELI1,C5AR1,LGR4,HLA-DPB1,HLA-DPA1,HLA-B,LYN,CLEC5A
1.06e-14	GO:0051707	BP	response to other organism	STAB1,CD4,FMO1,SLC11A1,TNFRSF1B,PRDM1,PTGS2,LYZ,TREM2,JAK2,CTSG,CD40,HCK,SAMHD1,TGFB1,ACTA2,CCL2,CCL8,IL10RA,OAS2,LY86,CD86,IVNS1ABP,GBP1,CXCR4,TREM1,CD180,HAVCR2,IFI44L,IFI44,FCER1G,CXCL16,ALPL,VCAM1,S100A9,CXCL5,PPBP,GUCY1A3,TLR3,SYK,ABCA1,DDIT4,LGALS9,RNASE6,IL8,CD14,PTGER4,BCL2,CCL11,CLEC7A,TLR1,CCL13,PELI1,C5AR1,LYN,MRC1,CCL5,CCL4
1.15e-14	GO:0051270	BP	regulation of cellular component movement	WAS,IGF1,SNAI2,CD74,PTGS2,LAMB1,ANGPT2,JAK2,HMOX1,MMP9,SRPX2,FLT1,TGFB1,CCL2,CCL8,VEGFA,LAMA4,HBEGF,PLAU,NCKAP1L,PREX1,SNAI1,KDR,DOCK4,DLL4,PLVAP,MPP1,SERPINF1,DSC2,ETS1,GPNMB,PLA2G7,FERMT3,ROBO4,ITGA5,CXCL16,CXCL5,PPBP,CCR1,COL3A1,LGALS9,IL8,GPR183,HAS2,PTGER4,BCL2,C3AR1,CCL11,CSF1R,PLCB1,PRKX,APOD,C5AR1,PLN,AIF1,LYN,PECAM1,CCL5,CCL4
1.2e-14	GO:0043207	BP	response to external biotic stimulus	STAB1,CD4,FMO1,SLC11A1,TNFRSF1B,PRDM1,PTGS2,LYZ,TREM2,JAK2,CTSG,CD40,HCK,SAMHD1,TGFB1,ACTA2,CCL2,CCL8,IL10RA,OAS2,LY86,CD86,IVNS1ABP,GBP1,CXCR4,TREM1,CD180,HAVCR2,IFI44L,IFI44,FCER1G,CXCL16,ALPL,VCAM1,S100A9,CXCL5,PPBP,GUCY1A3,TLR3,SYK,ABCA1,DDIT4,LGALS9,RNASE6,IL8,CD14,PTGER4,BCL2,CCL11,CLEC7A,TLR1,CCL13,PELI1,C5AR1,LYN,MRC1,CCL5,CCL4
1.55e-14	GO:0002252	BP	immune effector process	PLAUR,TYROBP,ALOX5,WAS,SLC11A1,CD74,SLAMF7,TNFRSF1B,CD84,LYZ,HMOX1,CTSG,MMP9,CD40,HCK,SAMHD1,CRISPLD2,TGFB1,CCL2,OAS2,PTPN6,CD86,IL18R1,GBP1,TGFB3,PLAU,NCKAP1L,TREM1,CD93,GMFG,CD180,DOCK2,HAVCR2,LCP1,IFI44L,ITGAX,ARRB2,CD53,IQGAP2,VSIG4,ELMO1,FCER1G,C1QC,CTSS,S100A9,CXCL5,PPBP,TLR3,SYK,CYBB,DDIT4,LGALS9,RNASE6,GPR183,ITGAM,CD14,PTGER4,BCL2,C3AR1,C1QB,CD28,MME,C5AR1,HLA-B,LYN,CLEC5A,MILR1
2.93e-14	GO:0030593	BP	neutrophil chemotaxis	CD74,CCL2,CCL8,NCKAP1L,PREX1,TREM1,MPP1,FCER1G,S100A9,CXCL5,PPBP,SYK,IL8,C3AR1,CCL11,CCL13,C5AR1,CCL5,CCL4,CCL3L1
3.01e-14	GO:0051240	BP	positive regulation of multicellular organismal process	CD4,IGF1,SLC11A1,CD74,PTGS2,ANGPT2,HMOX1,MMP9,LIPG,SRPX2,FLT1,FZD3,TGFB1,CCL2,MMD,HBEGF,CD86,IL1RL1,IL18R1,PLEK,SPP1,TGFB3,CXCR4,NCKAP1L,SNAI1,RUNX2,KDR,RAMP2,SERPINF1,EPHB2,ETS1,HAVCR2,HEY2,HTR2B,PLXNC1,PIM1,SYTL2,ARRB2,KLF10,FCER1G,ITGA5,CCR1,HEYL,TLR3,CTHRC1,DCSTAMP,SYK,CYBB,AVPR1A,LGALS9,IL8,CD14,HAS2,APLN,PTGER4,ENC1,BCL2,C3AR1,CCL11,PDE3A,CD34,TLR1,CD28,CSF1R,SULF2,PELI1,C5AR1,AIF1,HLA-DPB1…
3.09e-14	GO:0071345	BP	cellular response to cytokine stimulus	CD4,CD74,TNFRSF1B,PTPRN,SNX10,TREM2,JAK2,CD40,HCK,SAMHD1,CCL2,CCL8,IL10RA,OAS2,PTPN6,HBEGF,CD86,IL1RL1,IL18R1,GBP1,CXCR4,PDE1B,PLVAP,XAF1,LCP1,IL2RG,PIK3AP1,LAPTM5,VCAM1,CXCL5,PPBP,CCR1,TLR3,DCSTAMP,SYK,LGALS9,IL8,FABP4,B3GNT2,HAS2,CCL11,CD28,CCL13,CSF1R,PLCB1,IL3RA,MME,HLA-DQA1,MAP3K5,FCGR1B,CSF2RA,HLA-DRB5,HLA-DRA,AIF1,HLA-DPB1,HLA-DPA1,HLA-B,MRC1,CCL5,CCL4,CCL3L1
4.81e-14	GO:0071346	BP	cellular response to interferon-gamma	JAK2,HCK,CCL2,CCL8,OAS2,GBP1,VCAM1,TLR3,LGALS9,CCL11,CCL13,HLA-DQA1,FCGR1B,HLA-DRB5,HLA-DRA,AIF1,HLA-DPB1,HLA-DPA1,HLA-B,MRC1,CCL5,CCL4,CCL3L1
4.9e-14	GO:0001568	BP	blood vessel development	STAB1,PRDM1,PTGS2,NOTCH3,TEAD2,ANGPT2,HMOX1,SRPX2,FLT1,TGFB1,ACTA2,CCL2,VEGFA,LAMA4,SOX4,KDR,DLL4,RAMP2,SERPINF1,EPHB2,ETS1,HEY2,GPNMB,ENPEP,PRICKLE1,GPC3,EDNRA,ROBO4,PLXDC1,ITGA5,FMNL3,EMCN,SYK,CYBB,SGPL1,COL3A1,IL8,HAS2,C3AR1,SCG2,CCL11,CD34,GPR4,CDH5,PRKX,APOD,C5AR1,ECSCR,PECAM1
5.13e-14	GO:0008284	BP	positive regulation of cell proliferation	CD4,IGF1,CD74,TNC,PTPRN,PTGS2,NOTCH3,LAMB1,JAK2,HMOX1,MMP9,CD40,HCK,FLT1,FZD3,TGFB1,CCL2,PTPN6,VEGFA,HBEGF,CD86,HDAC1,NCKAP1L,SOX4,RUNX2,KDR,DLL4,ETS1,HAVCR2,HEY2,HTR2B,PIM1,VCAM1,CXCL5,CTHRC1,SYK,AVPR1A,LGALS9,GPR183,HAS2,APLN,BCL2,SCG2,CCL11,CYP7B1,CD28,CSF1R,PELI1,C5AR1,MAP3K5,AIF1,HLA-DPB1,HLA-DPA1,LYN,CCL5
6.67e-14	GO:0001944	BP	vasculature development	STAB1,PRDM1,PTGS2,NOTCH3,TEAD2,ANGPT2,HMOX1,SRPX2,FLT1,TGFB1,ACTA2,CCL2,VEGFA,LAMA4,SOX4,KDR,LIF,DLL4,RAMP2,SERPINF1,EPHB2,ETS1,HEY2,GPNMB,ENPEP,PRICKLE1,GPC3,EDNRA,ROBO4,PLXDC1,ITGA5,FMNL3,EMCN,SYK,CYBB,SGPL1,COL3A1,IL8,HAS2,C3AR1,SCG2,CCL11,CD34,GPR4,CDH5,PRKX,APOD,C5AR1,ECSCR,PECAM1
7.25e-14	GO:0097530	BP	granulocyte migration	CD74,CCL2,CCL8,NCKAP1L,PREX1,TREM1,MPP1,FCER1G,S100A9,CXCL5,PPBP,SYK,IL8,PTGER4,C3AR1,SCG2,CCL11,CCL13,C5AR1,CCL5,CCL4,CCL3L1
9.37e-14	GO:0009607	BP	response to biotic stimulus	STAB1,CD4,FMO1,SLC11A1,TNFRSF1B,PRDM1,PTGS2,LYZ,TREM2,JAK2,CTSG,CD40,HCK,SAMHD1,TGFB1,ACTA2,CCL2,CCL8,IL10RA,OAS2,LY86,CD86,IVNS1ABP,GBP1,CXCR4,TREM1,CD180,HAVCR2,IFI44L,IFI44,FCER1G,CXCL16,ALPL,VCAM1,S100A9,CXCL5,PPBP,GUCY1A3,TLR3,SYK,ABCA1,DDIT4,LGALS9,RNASE6,IL8,CD14,PTGER4,BCL2,CCL11,CLEC7A,TLR1,CCL13,PELI1,C5AR1,LYN,MRC1,CCL5,CCL4
1.12e-13	GO:0002366	BP	leukocyte activation involved in immune response	PLAUR,TYROBP,ALOX5,SLC11A1,TNFRSF1B,CD84,LYZ,HMOX1,MMP9,CRISPLD2,TGFB1,PTPN6,CD86,IL18R1,PLAU,NCKAP1L,CD93,GMFG,CD180,DOCK2,HAVCR2,LCP1,ITGAX,CD53,IQGAP2,FCER1G,CTSS,S100A9,PPBP,TLR3,SYK,CYBB,LGALS9,GPR183,ITGAM,CD14,PTGER4,C3AR1,CD28,MME,C5AR1,HLA-B,LYN,CLEC5A,MILR1
1.14e-13	GO:0072358	BP	cardiovascular system development	STAB1,PRDM1,PTGS2,NOTCH3,TEAD2,ANGPT2,HMOX1,SRPX2,FLT1,TGFB1,ACTA2,CCL2,VEGFA,LAMA4,SOX4,KDR,LIF,DLL4,RAMP2,SERPINF1,EPHB2,ETS1,HEY2,GPNMB,ENPEP,PRICKLE1,GPC3,EDNRA,ROBO4,PLXDC1,ITGA5,FMNL3,EMCN,SYK,CYBB,SGPL1,COL3A1,IL8,HAS2,C3AR1,SCG2,CCL11,CD34,GPR4,CDH5,PRKX,APOD,C5AR1,ECSCR,PECAM1
1.14e-13	GO:0071621	BP	granulocyte chemotaxis	CD74,CCL2,CCL8,NCKAP1L,PREX1,TREM1,MPP1,FCER1G,S100A9,CXCL5,PPBP,SYK,IL8,C3AR1,SCG2,CCL11,CCL13,C5AR1,CCL5,CCL4,CCL3L1
1.34e-13	GO:0002263	BP	cell activation involved in immune response	PLAUR,TYROBP,ALOX5,SLC11A1,TNFRSF1B,CD84,LYZ,HMOX1,MMP9,CRISPLD2,TGFB1,PTPN6,CD86,IL18R1,PLAU,NCKAP1L,CD93,GMFG,CD180,DOCK2,HAVCR2,LCP1,ITGAX,CD53,IQGAP2,FCER1G,CTSS,S100A9,PPBP,TLR3,SYK,CYBB,LGALS9,GPR183,ITGAM,CD14,PTGER4,C3AR1,CD28,MME,C5AR1,HLA-B,LYN,CLEC5A,MILR1
1.39e-13	GO:0030155	BP	regulation of cell adhesion	CD4,IGF1,SNAI2,CD74,TNC,PRDM1,PAG1,CD209,ANGPT2,JAK2,TGFB1,CCL2,PTPN6,VEGFA,LAMA4,CD86,GBP1,PLAU,NCKAP1L,PREX1,KDR,ETS1,HAVCR2,PLXNC1,GPNMB,FERMT3,VSIG4,ITGA5,VCAM1,KIF26B,EMCN,SYK,LGALS9,IL8,HAS2,BCL2,CD28,PRKX,APOD,HLA-DQA1,PELI1,HLA-DRB5,HLA-DRA,AIF1,HLA-DPB1,HLA-DPA1,LYN,CCL5
1.39e-13	GO:1990266	BP	neutrophil migration	CD74,CCL2,CCL8,NCKAP1L,PREX1,TREM1,MPP1,FCER1G,S100A9,CXCL5,PPBP,SYK,IL8,C3AR1,CCL11,CCL13,C5AR1,CCL5,CCL4,CCL3L1
1.59e-13	GO:0008283	BP	cell proliferation	CD4,IGF1,SLC11A1,CD74,TNFRSF1B,TNC,PTPRN,PTGS2,NOTCH3,CD209,LAMB1,JAK2,HMOX1,MMP9,CD40,HCK,LIPG,FLT1,FZD3,TGFB1,OGN,CCL2,CCL8,PTPN6,VEGFA,LY86,HBEGF,CD86,HDAC1,TGFB3,PLAU,NCKAP1L,SOX4,RUNX2,KDR,DLL4,SERPINF1,CD180,DOCK2,ETS1,HAVCR2,TES,HEY2,HTR2B,GPNMB,PIM1,ENPEP,AGTR1,GPC3,EDNRA,PELO,KLF10,VSIG4,BCL6B,VCAM1,HPGDS,CXCL5,PPBP,CTHRC1,SYK,AVPR1A,DCHS1,DDIT4,LGALS9,IL8,GPR183,HAS2,APLN,BCL2,SCG2,CCL1…
1.75e-13	GO:0070371	BP	ERK1 and ERK2 cascade	CD4,IGF1,CD74,TREM2,TGFB1,CCL2,CCL8,PTPN6,GBP1,KDR,LIF,EPHB2,HAVCR2,HTR2B,GPNMB,DUSP6,ARRB2,SCIMP,CCR1,SYK,LGALS9,GPR183,PTGER4,CCL11,CCL13,CSF1R,C5AR1,LYN,CCL5,CCL4,CCL3L1
1.78e-13	GO:0098609	BP	cell-cell adhesion	CD4,IGF1,SNAI2,CD74,PRDM1,CD84,PAG1,PCDHB4,CD209,LAMB1,JAK2,SRPX2,TGFB1,CCL2,PTPN6,PCDHB15,CD86,PLEK,NCKAP1L,CD93,DSC2,ETS1,HAVCR2,GPNMB,ITGAX,ESAM,FERMT3,VSIG4,ITGA5,VCAM1,CADM3,KIF26B,S100A9,EMCN,SYK,DCHS1,LGALS9,ITGAM,HAS2,BCL2,CD34,CD28,CDH5,COL14A1,HLA-DQA1,PELI1,HLA-DRB5,HLA-DRA,AIF1,HLA-DPB1,HLA-DPA1,LYN,CCL5
2.38e-13	GO:0001817	BP	regulation of cytokine production	CD4,SLC11A1,SNAI2,CD74,CD84,PTGS2,JAK2,HMOX1,CD40,TGFB1,CCL2,CD86,IL1RL1,IL18R1,GBP1,TGFB3,NCKAP1L,HAVCR2,HTR2B,GPNMB,ARRB2,MERTK,VSIG4,FCER1G,TLR3,SYK,CYBB,LGALS9,CD14,PTGER4,C3AR1,CD34,TLR1,CD28,CSF1R,PLCB1,APOD,SULF2,PELI1,C5AR1,LGR4,HLA-DPB1,HLA-DPA1,HLA-B,LYN,CLEC5A
2.38e-13	GO:0072359	BP	circulatory system development	STAB1,IGF1,SNAI2,PRDM1,PTGS2,NOTCH3,TEAD2,ANGPT2,HMOX1,SRPX2,FLT1,TGFB1,ACTA2,CCL2,VEGFA,LAMA4,SNAI1,SOX4,KDR,LIF,DLL4,RAMP2,SERPINF1,EPHB2,ETS1,ADAM19,HEY2,HTR2B,GPNMB,PIM1,ENPEP,PRICKLE1,DUSP6,ARRB2,GPC3,EDNRA,ROBO4,PLXDC1,ITGA5,FMNL3,HEYL,EMCN,SYK,CYBB,SGPL1,DCHS1,COL3A1,IL8,HAS2,C3AR1,SCG2,CCL11,CD34,GPR4,CDH5,PRKX,ADAP2,APOD,C5AR1,PLN,ECSCR,PECAM1
2.38e-13	GO:0032879	BP	regulation of localization	CD4,WAS,IGF1,SLC11A1,SNAI2,CD74,MSR1,CD84,PTGS2,LAMB1,ANGPT2,TREM2,JAK2,HMOX1,PLTP,MMP9,CD40,HCK,LIPG,SRPX2,FLT1,TGFB1,DNM1,PPIF,CCL2,CCL8,MMD,PTPN6,VEGFA,LAMA4,HBEGF,IL1RL1,IL18R1,GBP1,SPP1,TGFB3,PLAU,NCKAP1L,PREX1,SNAI1,SOX4,KDR,LIF,DOCK4,DLL4,APOC1,PLVAP,MPP1,SERPINF1,EPHB2,DOCK2,DSC2,ETS1,HAVCR2,HTR2B,LCP1,GPNMB,SYTL2,ITGAX,ARRB2,AGTR1,PLA2G7,GPC3,FERMT3,KCNE4,MERTK,ROBO4,CLIC2,KCNJ15,FCER1G,…
2.9e-13	GO:0042127	BP	regulation of cell proliferation	CD4,IGF1,CD74,TNFRSF1B,TNC,PTPRN,PTGS2,NOTCH3,CD209,LAMB1,JAK2,HMOX1,MMP9,CD40,HCK,FLT1,FZD3,TGFB1,OGN,CCL2,CCL8,PTPN6,VEGFA,HBEGF,CD86,HDAC1,TGFB3,PLAU,NCKAP1L,SOX4,RUNX2,KDR,DLL4,SERPINF1,ETS1,HAVCR2,TES,HEY2,HTR2B,GPNMB,PIM1,AGTR1,GPC3,KLF10,VSIG4,BCL6B,VCAM1,HPGDS,CXCL5,PPBP,CTHRC1,SYK,AVPR1A,LGALS9,IL8,GPR183,HAS2,APLN,BCL2,SCG2,CCL11,CYP7B1,CD28,CDH5,CSF1R,APOD,SULF2,PELI1,C5AR1,MAP3K5,AIF1…
3.63e-13	GO:0002237	BP	response to molecule of bacterial origin	FMO1,SLC11A1,TNFRSF1B,PRDM1,PTGS2,TREM2,JAK2,CTSG,CD40,HCK,TGFB1,CCL2,IL10RA,LY86,CD86,CD180,HAVCR2,CXCL16,ALPL,VCAM1,CXCL5,PPBP,ABCA1,LGALS9,IL8,CD14,PTGER4,TLR1,PELI1,C5AR1,LYN,MRC1,CCL5
3.91e-13	GO:0050778	BP	positive regulation of immune response	CD4,WAS,SLC11A1,CD74,LCP2,PAG1,PTPRC,FYB,CD209,CTSG,CD40,HCK,TGFB1,PTPN6,CD86,GBP1,NCKAP1L,THEMIS2,CD180,HAVCR2,ARRB2,PIK3AP1,VSIG4,ELMO1,COLEC12,FCER1G,C1QC,CTSS,S100A9,TLR3,SYK,LGALS9,ITGAM,CD14,BCL2,C3AR1,CLEC7A,C1QB,C1QA,TLR1,CD28,FPR3,HLA-DQA1,PELI1,C5AR1,HLA-DRB5,HLA-DRA,LGR4,HLA-DPB1,HLA-DPA1,LYN,CCL5
3.91e-13	GO:0048514	BP	blood vessel morphogenesis	STAB1,PRDM1,PTGS2,NOTCH3,TEAD2,ANGPT2,HMOX1,SRPX2,FLT1,TGFB1,CCL2,VEGFA,SOX4,KDR,DLL4,RAMP2,SERPINF1,EPHB2,ETS1,HEY2,GPNMB,ENPEP,EDNRA,ROBO4,PLXDC1,ITGA5,FMNL3,EMCN,SYK,CYBB,SGPL1,COL3A1,IL8,HAS2,C3AR1,SCG2,CCL11,CD34,GPR4,PRKX,APOD,C5AR1,ECSCR,PECAM1
4.96e-13	GO:0032496	BP	response to lipopolysaccharide	FMO1,SLC11A1,TNFRSF1B,PRDM1,PTGS2,TREM2,JAK2,CTSG,CD40,HCK,TGFB1,CCL2,IL10RA,LY86,CD86,CD180,HAVCR2,CXCL16,ALPL,VCAM1,CXCL5,PPBP,ABCA1,LGALS9,IL8,CD14,PTGER4,PELI1,C5AR1,LYN,MRC1,CCL5
6.52e-13	GO:0046649	BP	lymphocyte activation	CD4,WAS,IGF1,SLC11A1,CD74,SLAMF7,PAG1,CD209,CD40,TGFB1,CCL2,PTPN6,CD86,IL18R1,NCKAP1L,PREX1,SOX4,RUNX2,DLL4,CD180,DOCK2,HAVCR2,LCP1,GPNMB,MERTK,VSIG4,FCER1G,VCAM1,SYK,LGALS9,GPR183,PTGER4,BCL2,CLEC7A,CD28,HLA-DQA1,PELI1,KIF13B,HLA-DRB5,MAFB,HLA-DRA,AIF1,HLA-DPB1,HLA-DPA1,LYN,CCL5
8.47e-13	GO:0032940	BP	secretion by cell	PLAUR,TYROBP,ALOX5,IGF1,SLC11A1,TNFRSF1B,LCP2,PTPRN,CD84,SLC1A3,LYZ,JAK2,HMOX1,CTSG,MMP9,CD40,HCK,CRISPLD2,OLFM2,TGFB1,CCL8,VWF,PTPN6,VEGFA,IL1RL1,PLEK,GBP1,TGFB3,PLAU,NCKAP1L,TREM1,SOX4,CD93,LIF,GMFG,DOCK2,HAVCR2,HTR2B,SYTL2,ITGAX,CD53,AGTR1,IQGAP2,MERTK,STEAP2,FCER1G,CTSS,S100A9,PPBP,CCR1,SYK,ABCA1,CYBB,AVPR1A,LGALS9,ITGAM,CD14,APLN,PTGER4,C3AR1,SCG2,CD34,TLR1,CSF1R,MME,C5AR1,HLA-B,LYN,CLEC5A,C…
1.22e-12	GO:0002685	BP	regulation of leukocyte migration	CD74,HMOX1,TGFB1,CCL2,CCL8,VEGFA,NCKAP1L,PLVAP,MPP1,PLA2G7,CXCL5,PPBP,CCR1,LGALS9,IL8,PTGER4,C3AR1,PLCB1,APOD,C5AR1,AIF1,LYN,CCL5,CCL4
1.56e-12	GO:0070372	BP	regulation of ERK1 and ERK2 cascade	CD4,CD74,TREM2,TGFB1,CCL2,CCL8,PTPN6,GBP1,KDR,LIF,EPHB2,HAVCR2,HTR2B,GPNMB,DUSP6,ARRB2,SCIMP,CCR1,SYK,LGALS9,GPR183,CCL11,CCL13,CSF1R,C5AR1,LYN,CCL5,CCL4,CCL3L1
2.01e-12	GO:0050793	BP	regulation of developmental process	TMEM176A,STAB1,CD4,TYROBP,IGF1,SNAI2,CD74,MSR1,PRDM1,PTGS2,NOTCH3,TEAD2,ANGPT2,JAK2,PALMD,HMOX1,CD40,RASSF2,HCK,SRPX2,FLT1,FZD3,OLFM2,TGFB1,TMEM176B,CCL2,MMD,PTPN6,VEGFA,LAMA4,CD86,HDAC1,GBP1,SPP1,TGFB3,CXCR4,NCKAP1L,PREX1,SNAI1,RUNX2,OMD,KDR,LIF,DLL4,RAMP2,SERPINF1,EPHB2,ETS1,HAVCR2,HEY2,PLXNC1,GPNMB,PIM1,PRICKLE1,DUSP6,ARRB2,CD53,AGTR1,GPC3,KLF10,C1QC,ITGA5,FMNL3,BCL6B,PRICKLE2,ADAMTS9,CCR1,HEY…
2.06e-12	GO:0070663	BP	regulation of leukocyte proliferation	CD4,IGF1,CD74,PRDM1,CD209,CD40,TGFB1,CCL8,PTPN6,CD86,NCKAP1L,HAVCR2,GPNMB,VSIG4,VCAM1,SYK,LGALS9,GPR183,BCL2,CD28,PELI1,AIF1,HLA-DPB1,HLA-DPA1,LYN,CCL5
2.25e-12	GO:0046903	BP	secretion	PLAUR,TYROBP,ALOX5,IGF1,SLC11A1,CD74,TNFRSF1B,LCP2,PTPRN,CD84,SLC1A3,LYZ,JAK2,HMOX1,CTSG,MMP9,CD40,HCK,CRISPLD2,AQP9,OLFM2,TGFB1,CCL8,VWF,PTPN6,VEGFA,IL1RL1,PLEK,GBP1,SPP1,TGFB3,PLAU,NCKAP1L,TREM1,SOX4,CD93,LIF,GMFG,DOCK2,HAVCR2,HTR2B,SYTL2,ITGAX,CD53,AGTR1,IQGAP2,MERTK,STEAP2,FCER1G,CTSS,S100A9,PPBP,CCR1,SYK,ABCA1,CYBB,AVPR1A,LGALS9,ITGAM,CD14,APLN,PTGER4,C3AR1,SCG2,CD34,TLR1,CSF1R,MME,C5AR1,HLA…
2.38e-12	GO:0002764	BP	immune response-regulating signaling pathway	CD4,WAS,LCP2,PAG1,PTPRC,FYB,CD209,CD40,HCK,PTPN6,CD86,GBP1,NCKAP1L,THEMIS2,CD180,HAVCR2,ARRB2,PIK3AP1,ELMO1,COLEC12,FCER1G,CTSS,S100A9,TLR3,SYK,ITGAM,CD14,BCL2,C3AR1,CLEC7A,TLR1,CD28,FPR3,HLA-DQA1,PELI1,C5AR1,FCGR1B,HLA-DRB5,HLA-DRA,HLA-DPB1,HLA-DPA1,LYN
2.43e-12	GO:0002253	BP	activation of immune response	CD4,LCP2,PAG1,PTPRC,FYB,CD209,HCK,PTPN6,CD86,GBP1,NCKAP1L,THEMIS2,CD180,HAVCR2,ARRB2,PIK3AP1,VSIG4,ELMO1,COLEC12,FCER1G,C1QC,CTSS,S100A9,TLR3,SYK,ITGAM,CD14,BCL2,C3AR1,CLEC7A,C1QB,TLR1,CD28,FPR3,HLA-DQA1,PELI1,C5AR1,HLA-DRB5,HLA-DRA,HLA-DPB1,HLA-DPA1,LYN
2.86e-12	GO:0035556	BP	intracellular signal transduction	CD4,PLAUR,TYROBP,WAS,IGF1,SNAI2,CD74,TNFRSF1B,LCP2,PREX2,GUCY1B3,PTGS2,TEAD2,PAG1,FYB,CD209,TREM2,JAK2,HMOX1,MMP9,CD40,RASSF2,FLT1,TGFB1,PPIF,RASD1,CCL2,CCL8,WSB1,PTPN6,VEGFA,HBEGF,RASGRF2,CD86,IL1RL1,IL18R1,PLEK,HDAC1,IVNS1ABP,GBP1,TGFB3,PLEKHG1,TNFSF10,CXCR4,PREX1,SNAI1,TREM1,SOX4,KDR,LIF,DOCK4,PLVAP,EPHB2,DOCK2,HAVCR2,HTR2B,LCP1,GPNMB,DUSP6,GPR65,ARRB2,AGTR1,IL2RG,RASGRP3,MERTK,PIK3AP1,ELMO1,C…
4.28e-12	GO:0019221	BP	cytokine-mediated signaling pathway	CD4,CD74,TNFRSF1B,PTPRN,TREM2,JAK2,CD40,HCK,SAMHD1,CCL2,CCL8,IL10RA,OAS2,PTPN6,HBEGF,CD86,IL1RL1,IL18R1,GBP1,CXCR4,PLVAP,XAF1,LCP1,IL2RG,PIK3AP1,VCAM1,CXCL5,PPBP,CCR1,SYK,IL8,CCL11,CD28,CCL13,CSF1R,PLCB1,IL3RA,HLA-DQA1,FCGR1B,CSF2RA,HLA-DRB5,HLA-DRA,HLA-DPB1,HLA-DPA1,HLA-B,CCL5,CCL4,CCL3L1
4.44e-12	GO:0050670	BP	regulation of lymphocyte proliferation	CD4,IGF1,CD74,PRDM1,CD209,CD40,TGFB1,PTPN6,CD86,NCKAP1L,HAVCR2,GPNMB,VSIG4,VCAM1,SYK,LGALS9,GPR183,BCL2,CD28,PELI1,AIF1,HLA-DPB1,HLA-DPA1,LYN,CCL5
4.93e-12	GO:0009617	BP	response to bacterium	STAB1,CD4,FMO1,SLC11A1,TNFRSF1B,PRDM1,PTGS2,LYZ,TREM2,JAK2,CTSG,CD40,HCK,TGFB1,CCL2,IL10RA,LY86,CD86,TREM1,CD180,HAVCR2,FCER1G,CXCL16,ALPL,VCAM1,S100A9,CXCL5,PPBP,TLR3,SYK,ABCA1,LGALS9,RNASE6,IL8,CD14,PTGER4,TLR1,PELI1,C5AR1,LYN,MRC1,CCL5
4.93e-12	GO:0032944	BP	regulation of mononuclear cell proliferation	CD4,IGF1,CD74,PRDM1,CD209,CD40,TGFB1,PTPN6,CD86,NCKAP1L,HAVCR2,GPNMB,VSIG4,VCAM1,SYK,LGALS9,GPR183,BCL2,CD28,PELI1,AIF1,HLA-DPB1,HLA-DPA1,LYN,CCL5
6.08e-12	GO:0070661	BP	leukocyte proliferation	CD4,IGF1,SLC11A1,CD74,PRDM1,CD209,CD40,TGFB1,CCL8,PTPN6,CD86,NCKAP1L,CD180,DOCK2,HAVCR2,GPNMB,VSIG4,VCAM1,SYK,LGALS9,GPR183,BCL2,CD28,PELI1,AIF1,HLA-DPB1,HLA-DPA1,LYN,CCL5
6.1e-12	GO:0048522	BP	positive regulation of cellular process	CD4,PLAUR,WAS,IGF1,SLC11A1,CD74,TNFRSF1B,MSR1,TNC,LCP2,PTPRN,PTGS2,NOTCH3,PAG1,SLC1A3,LAMB1,TREM2,JAK2,HMOX1,MMP9,CD40,RASSF2,HCK,SRPX2,FLT1,FZD3,OLFM2,TGFB1,CCL2,CCL8,MMD,MDK,PTPN6,VEGFA,LY86,HBEGF,RASGRF2,CD86,IL1RL1,IL18R1,PLEK,HDAC1,SPP1,TGFB3,TNFSF10,CXCR4,PLAU,NCKAP1L,G0S2,PREX1,SNAI1,SOX4,RUNX2,KDR,DOCK4,DLL4,APOC1,PLVAP,GMFG,RAMP2,SERPINF1,EPHB2,CD180,DOCK2,ETS1,HAVCR2,HEY2,HTR2B,PLXNC1,L…
7.41e-12	GO:0046651	BP	lymphocyte proliferation	CD4,IGF1,SLC11A1,CD74,PRDM1,CD209,CD40,TGFB1,PTPN6,CD86,NCKAP1L,CD180,DOCK2,HAVCR2,GPNMB,VSIG4,VCAM1,SYK,LGALS9,GPR183,BCL2,CD28,PELI1,AIF1,HLA-DPB1,HLA-DPA1,LYN,CCL5
8.07e-12	GO:0002757	BP	immune response-activating signal transduction	CD4,LCP2,PAG1,PTPRC,FYB,CD209,HCK,PTPN6,CD86,GBP1,NCKAP1L,THEMIS2,CD180,HAVCR2,ARRB2,PIK3AP1,ELMO1,COLEC12,FCER1G,CTSS,S100A9,TLR3,SYK,ITGAM,CD14,BCL2,C3AR1,CLEC7A,TLR1,CD28,FPR3,HLA-DQA1,PELI1,C5AR1,HLA-DRB5,HLA-DRA,HLA-DPB1,HLA-DPA1,LYN
8.8e-12	GO:0032943	BP	mononuclear cell proliferation	CD4,IGF1,SLC11A1,CD74,PRDM1,CD209,CD40,TGFB1,PTPN6,CD86,NCKAP1L,CD180,DOCK2,HAVCR2,GPNMB,VSIG4,VCAM1,SYK,LGALS9,GPR183,BCL2,CD28,PELI1,AIF1,HLA-DPB1,HLA-DPA1,LYN,CCL5
9.32e-12	GO:0002275	BP	myeloid cell activation involved in immune response	PLAUR,TYROBP,ALOX5,SLC11A1,TNFRSF1B,CD84,LYZ,HMOX1,MMP9,CRISPLD2,PTPN6,PLAU,NCKAP1L,CD93,GMFG,DOCK2,HAVCR2,ITGAX,CD53,IQGAP2,FCER1G,CTSS,S100A9,PPBP,TLR3,SYK,CYBB,LGALS9,ITGAM,CD14,C3AR1,MME,C5AR1,HLA-B,LYN,CLEC5A,MILR1
1.23e-11	GO:0002444	BP	myeloid leukocyte mediated immunity	PLAUR,TYROBP,ALOX5,SLC11A1,TNFRSF1B,CD84,LYZ,HMOX1,MMP9,CRISPLD2,PTPN6,PLAU,NCKAP1L,TREM1,CD93,GMFG,DOCK2,ITGAX,CD53,IQGAP2,FCER1G,CTSS,S100A9,CXCL5,PPBP,SYK,CYBB,LGALS9,ITGAM,CD14,C3AR1,MME,C5AR1,HLA-B,LYN,CLEC5A,MILR1
1.32e-11	GO:0030097	BP	hemopoiesis	TMEM176A,CD4,TYROBP,CD74,PRDM1,SNX10,TREM2,JAK2,MMP9,RASSF2,TGFB1,TMEM176B,PTPN6,VEGFA,CD86,IL18R1,PLEK,HDAC1,NCKAP1L,PDE1B,PREX1,SOX4,RUNX2,KDR,LIF,DLL4,TSPAN2,DOCK2,ETS1,GPC3,MERTK,KLF10,FCER1G,C1QC,VCAM1,CCR1,TLR3,DCSTAMP,SYK,LGALS9,GPR183,PTGER4,BCL2,CD34,CD28,CSF1R,PRKX,MAFB,HLA-B,LYN,CLEC5A
1.87e-11	GO:0048646	BP	anatomical structure formation involved in morphogenesis	STAB1,SNAI2,PTGS2,NOTCH3,TEAD2,LAMB1,ANGPT2,HMOX1,MMP9,SRPX2,FLT1,FZD3,TGFB1,CCL2,PTPN6,VEGFA,HDAC1,SNAI1,SOX4,KDR,DLL4,RAMP2,SERPINF1,EPHB2,ETS1,AGTPBP1,HEY2,GPNMB,PIM1,ENPEP,PRICKLE1,DUSP6,CD53,EDNRA,ROBO4,PLXDC1,ITGA5,FMNL3,KIF26B,HEYL,EMCN,CTHRC1,DCSTAMP,SYK,CYBB,DCHS1,IL8,C3AR1,SCG2,CCL11,CD34,GPR4,PRKX,APOD,C5AR1,MAFB,ECSCR,PECAM1
2.08e-11	GO:0001525	BP	angiogenesis	STAB1,PTGS2,NOTCH3,ANGPT2,HMOX1,SRPX2,FLT1,CCL2,VEGFA,KDR,DLL4,RAMP2,SERPINF1,EPHB2,ETS1,GPNMB,ENPEP,EDNRA,PLXDC1,ITGA5,FMNL3,EMCN,SYK,CYBB,IL8,C3AR1,SCG2,CCL11,CD34,GPR4,PRKX,APOD,C5AR1,ECSCR,PECAM1
2.2e-11	GO:0033993	BP	response to lipid	CD4,FMO1,SLC11A1,SNAI2,TNFRSF1B,TNC,PRDM1,PDK3,PTGS2,TEAD2,TREM2,JAK2,CTSG,CD40,HCK,TGFB1,CCL2,IL10RA,MDK,LY86,CD86,HDAC1,SPP1,TGFB3,RAMP2,SERPINF1,CD180,ETS1,HAVCR2,PIM1,ARRB2,CXCL16,ALPL,VCAM1,CXCL5,PPBP,HEYL,ABCA1,CYBB,AVPR1A,DDIT4,LGALS9,IL8,CD14,PTGER4,BCL2,CYP7B1,PELI1,C5AR1,AIF1,LYN,MRC1,CCL5
2.59e-11	GO:0050920	BP	regulation of chemotaxis	CD74,ANGPT2,TGFB1,CCL2,VEGFA,CXCR4,NCKAP1L,KDR,MPP1,PLA2G7,CXCL5,PPBP,CCR1,LGALS9,IL8,GPR183,C3AR1,SCG2,C5AR1,AIF1,LYN,CCL5,CCL4
2.59e-11	GO:0002443	BP	leukocyte mediated immunity	PLAUR,TYROBP,ALOX5,WAS,SLC11A1,CD74,SLAMF7,TNFRSF1B,CD84,LYZ,HMOX1,CTSG,MMP9,CD40,CRISPLD2,TGFB1,PTPN6,PLAU,NCKAP1L,TREM1,CD93,GMFG,DOCK2,HAVCR2,ITGAX,ARRB2,CD53,IQGAP2,FCER1G,C1QC,CTSS,S100A9,CXCL5,PPBP,TLR3,SYK,CYBB,LGALS9,ITGAM,CD14,C3AR1,C1QB,CD28,MME,C5AR1,HLA-B,LYN,CLEC5A,MILR1
2.78e-11	GO:2000026	BP	regulation of multicellular organismal development	TMEM176A,STAB1,CD4,TYROBP,IGF1,SNAI2,CD74,PRDM1,PTGS2,NOTCH3,ANGPT2,HMOX1,CD40,RASSF2,SRPX2,FLT1,FZD3,TGFB1,TMEM176B,CCL2,MMD,PTPN6,VEGFA,LAMA4,CD86,HDAC1,SPP1,TGFB3,CXCR4,NCKAP1L,PREX1,SNAI1,RUNX2,OMD,KDR,LIF,DLL4,RAMP2,SERPINF1,EPHB2,ETS1,HAVCR2,HEY2,PLXNC1,GPNMB,PIM1,PRICKLE1,DUSP6,ARRB2,GPC3,KLF10,C1QC,ITGA5,PRICKLE2,CCR1,HEYL,TLR3,CTHRC1,DCSTAMP,SYK,CYBB,LGALS9,IL8,GPR183,ENC1,BCL2,C3AR1,CCL…
2.78e-11	GO:0007159	BP	leukocyte cell-cell adhesion	CD4,IGF1,CD74,PRDM1,PAG1,CD209,TGFB1,CCL2,PTPN6,CD86,NCKAP1L,ETS1,HAVCR2,GPNMB,FERMT3,VSIG4,ITGA5,VCAM1,S100A9,SYK,LGALS9,HAS2,CD28,HLA-DQA1,PELI1,HLA-DRB5,HLA-DRA,AIF1,HLA-DPB1,HLA-DPA1,LYN,CCL5
2.94e-11	GO:0043299	BP	leukocyte degranulation	PLAUR,TYROBP,ALOX5,SLC11A1,TNFRSF1B,CD84,LYZ,HMOX1,MMP9,HCK,CRISPLD2,PTPN6,PLAU,NCKAP1L,CD93,GMFG,DOCK2,ITGAX,CD53,IQGAP2,FCER1G,CTSS,S100A9,PPBP,SYK,CYBB,LGALS9,ITGAM,CD14,C3AR1,MME,C5AR1,HLA-B,LYN,CLEC5A,MILR1
3.05e-11	GO:0032501	BP	multicellular organismal process	TMEM176A,GAS7,STAB1,CD4,PLAUR,TYROBP,ALOX5,WAS,IGF1,SLC11A1,SNAI2,CD74,TNFRSF1B,MSR1,TNC,LCP2,PREX2,PTPRN,PRDM1,GUCY1B3,CD84,PTGS2,NOTCH3,TEAD2,SLC1A3,ARG2,PCDHB4,SNX10,LYZ,LAMB1,ANGPT2,TREM2,JAK2,HMOX1,CTSG,PLTP,MMP9,CD40,RASSF2,LIPG,SRPX2,FLT1,CRISPLD2,AQP9,FZD3,OLFM2,TGFB1,TMEM176B,OGN,DNM1,ACTA2,CCL2,MMD,MDK,VWF,PTPN6,SOBP,VEGFA,LAMA4,HBEGF,PCDHB15,ST8SIA4,CD86,IL1RL1,IL18R1,PLEK,HDAC1,GBP1,S…
3.08e-11	GO:0002520	BP	immune system development	TMEM176A,CD4,TYROBP,CD74,PRDM1,SNX10,TREM2,JAK2,MMP9,CD40,RASSF2,TGFB1,TMEM176B,PTPN6,VEGFA,CD86,IL18R1,PLEK,HDAC1,NCKAP1L,PDE1B,PREX1,SOX4,RUNX2,KDR,LIF,DLL4,TSPAN2,DOCK2,ETS1,HAVCR2,GPC3,MERTK,KLF10,FCER1G,C1QC,VCAM1,CCR1,TLR3,DCSTAMP,SYK,LGALS9,GPR183,PTGER4,BCL2,CD34,CD28,CSF1R,PRKX,MAFB,HLA-B,LYN,CLEC5A
5.11e-11	GO:0002683	BP	negative regulation of immune system process	TMEM176A,CD74,PRDM1,CD84,PAG1,HMOX1,TGFB1,TMEM176B,CCL2,PTPN6,CD86,IL1RL1,GBP1,TGFB3,HAVCR2,GPNMB,ARRB2,MERTK,VSIG4,FCER1G,C1QC,TLR3,COL3A1,LGALS9,CD14,PTGER4,PLCB1,APOD,PELI1,MAFB,LGR4,HLA-B,LYN,MILR1
5.24e-11	GO:0048731	BP	system development	TMEM176A,GAS7,STAB1,CD4,TYROBP,IGF1,SNAI2,CD74,TNC,PREX2,PTPRN,PRDM1,PTGS2,NOTCH3,TEAD2,SLC1A3,COL5A3,ARG2,PCDHB4,SNX10,LAMB1,ANGPT2,TREM2,JAK2,HMOX1,MMP9,CD40,RASSF2,SRPX2,FLT1,CRISPLD2,FZD3,TGFB1,TMEM176B,OGN,ACTA2,CCL2,MMD,MDK,PTPN6,SOBP,VEGFA,LAMA4,HBEGF,PCDHB15,ST8SIA4,CD86,IL18R1,PLEK,HDAC1,SPP1,TGFB3,TNFSF10,CXCR4,NCKAP1L,PDE1B,PREX1,SNAI1,SOX4,RUNX2,OMD,KDR,LIF,DLL4,RAMP2,SERPINF1,EPHB2,T…
5.58e-11	GO:0048585	BP	negative regulation of response to stimulus	PLAUR,IGF1,SNAI2,CD74,TNFRSF1B,PREX2,PRDM1,CD84,PTGS2,RGS1,ANGPT2,HMOX1,MMP9,RASSF2,TGFB1,DNM1,PPIF,CCL2,PTPN6,HBEGF,IL1RL1,PLEK,HDAC1,IVNS1ABP,GBP1,SPP1,TGFB3,TNFSF10,PLAU,PREX1,SNAI1,RUNX2,LIF,DLL4,PTPRE,SERPINF1,EPHB2,ETS1,HAVCR2,HEY2,HTR2B,PRICKLE1,DUSP6,ARRB2,GPC3,APCDD1,CLIC2,HEYL,TLR3,CTHRC1,ARHGAP42,DDIT4,COL3A1,LGALS9,IL8,CD14,APLN,PTGER4,BCL2,SCG2,CYP7B1,CD34,RNF152,TNFAIP8L1,APOD,SULF2…
5.58e-11	GO:0048856	BP	anatomical structure development	TMEM176A,GAS7,STAB1,CD4,TYROBP,WAS,IGF1,SNAI2,CD74,TNFRSF1B,TNC,PREX2,PTPRN,PRDM1,PTGS2,NOTCH3,TEAD2,SLC1A3,COL5A3,ARG2,PCDHB4,SNX10,LAMB1,ANGPT2,TREM2,JAK2,PALMD,HMOX1,MMP9,CD40,RASSF2,HCK,SRPX2,FLT1,CRISPLD2,FZD3,OLFM2,TGFB1,TMEM176B,OGN,ACTA2,CCL2,MMD,MDK,PTPN6,SOBP,VEGFA,LAMA4,HBEGF,PCDHB15,ST8SIA4,CD86,IL18R1,PLEK,HDAC1,GBP1,SPP1,TGFB3,TNFSF10,CXCR4,NCKAP1L,PDE1B,PREX1,SNAI1,SOX4,RUNX2,OMD,K…
6.67e-11	GO:0048534	BP	hematopoietic or lymphoid organ development	TMEM176A,CD4,TYROBP,CD74,PRDM1,SNX10,TREM2,JAK2,MMP9,RASSF2,TGFB1,TMEM176B,PTPN6,VEGFA,CD86,IL18R1,PLEK,HDAC1,NCKAP1L,PDE1B,PREX1,SOX4,RUNX2,KDR,LIF,DLL4,TSPAN2,DOCK2,ETS1,GPC3,MERTK,KLF10,FCER1G,C1QC,VCAM1,CCR1,TLR3,DCSTAMP,SYK,LGALS9,GPR183,PTGER4,BCL2,CD34,CD28,CSF1R,PRKX,MAFB,HLA-B,LYN,CLEC5A
8.85e-11	GO:0001819	BP	positive regulation of cytokine production	CD4,SLC11A1,CD74,PTGS2,JAK2,HMOX1,CD40,TGFB1,CCL2,CD86,IL1RL1,IL18R1,HAVCR2,HTR2B,FCER1G,TLR3,SYK,CYBB,LGALS9,CD14,PTGER4,C3AR1,CD34,TLR1,CD28,CSF1R,SULF2,PELI1,C5AR1,HLA-DPB1,HLA-DPA1,CLEC5A
1.2e-10	GO:0002446	BP	neutrophil mediated immunity	TYROBP,LYZ,MMP9,CRISPLD2,TREM1,GMFG,ITGAX,CD53,FCER1G,CTSS,CXCL5,PPBP,CYBB,CD14
1.32e-10	GO:0006887	BP	exocytosis	PLAUR,TYROBP,ALOX5,IGF1,SLC11A1,TNFRSF1B,CD84,LYZ,HMOX1,MMP9,HCK,CRISPLD2,TGFB1,CCL8,VWF,PTPN6,VEGFA,PLEK,TGFB3,PLAU,NCKAP1L,CD93,GMFG,DOCK2,SYTL2,ITGAX,CD53,IQGAP2,STEAP2,FCER1G,CTSS,S100A9,PPBP,CCR1,SYK,CYBB,LGALS9,ITGAM,CD14,C3AR1,MME,C5AR1,HLA-B,LYN,CLEC5A,CCL5,MILR1
1.38e-10	GO:0045055	BP	regulated exocytosis	PLAUR,TYROBP,ALOX5,IGF1,SLC11A1,TNFRSF1B,CD84,LYZ,HMOX1,MMP9,HCK,CRISPLD2,TGFB1,VWF,PTPN6,PLEK,TGFB3,PLAU,NCKAP1L,CD93,GMFG,DOCK2,ITGAX,CD53,IQGAP2,STEAP2,FCER1G,CTSS,S100A9,PPBP,SYK,CYBB,LGALS9,ITGAM,CD14,C3AR1,MME,C5AR1,HLA-B,LYN,CLEC5A,MILR1
1.71e-10	GO:0071674	BP	mononuclear cell migration	FLT1,TGFB1,CCL2,CCL8,PLA2G7,CCR1,C3AR1,CCL11,CCL13,PLCB1,C5AR1,AIF1,LYN,CCL5,CCL4,CCL3L1
1.8e-10	GO:0002687	BP	positive regulation of leukocyte migration	CD74,TGFB1,CCL2,CCL8,VEGFA,NCKAP1L,PLVAP,PLA2G7,CXCL5,PPBP,CCR1,LGALS9,IL8,C3AR1,C5AR1,AIF1,CCL5,CCL4
1.89e-10	GO:0022407	BP	regulation of cell-cell adhesion	CD4,IGF1,SNAI2,CD74,PRDM1,PAG1,CD209,JAK2,TGFB1,CCL2,PTPN6,CD86,NCKAP1L,ETS1,HAVCR2,GPNMB,FERMT3,VSIG4,VCAM1,KIF26B,SYK,LGALS9,HAS2,CD28,HLA-DQA1,PELI1,HLA-DRB5,HLA-DRA,AIF1,HLA-DPB1,HLA-DPA1,LYN,CCL5
2.01e-10	GO:0050865	BP	regulation of cell activation	CD4,IGF1,CD74,PRDM1,CD84,PAG1,CD209,JAK2,HMOX1,CD40,TGFB1,CCL2,PTPN6,CD86,IL1RL1,PLEK,NCKAP1L,HAVCR2,GPNMB,MERTK,VSIG4,FCER1G,VCAM1,SYK,LGALS9,GPR183,BCL2,CD28,HLA-DQA1,PELI1,HLA-DRB5,HLA-DRA,AIF1,HLA-DPB1,HLA-DPA1,LYN,CCL5,MILR1
2.09e-10	GO:0048513	BP	animal organ development	TMEM176A,CD4,TYROBP,IGF1,SNAI2,CD74,TNC,PTPRN,PRDM1,PTGS2,NOTCH3,TEAD2,COL5A3,ARG2,SNX10,LAMB1,ANGPT2,TREM2,JAK2,HMOX1,MMP9,RASSF2,CRISPLD2,FZD3,TGFB1,TMEM176B,ACTA2,CCL2,MDK,PTPN6,SOBP,VEGFA,HBEGF,CD86,IL18R1,PLEK,HDAC1,SPP1,TGFB3,TNFSF10,NCKAP1L,PDE1B,PREX1,SNAI1,SOX4,RUNX2,OMD,KDR,LIF,DLL4,RAMP2,SERPINF1,EPHB2,TSPAN2,DOCK2,DSC2,ETS1,AGTPBP1,ADAM19,HEY2,HTR2B,LCP1,GPNMB,PIM1,ENPEP,PRICKLE1,DUSP…
2.21e-10	GO:0070665	BP	positive regulation of leukocyte proliferation	CD4,IGF1,CD74,CD40,CD86,NCKAP1L,HAVCR2,VCAM1,SYK,LGALS9,GPR183,BCL2,CD28,PELI1,AIF1,HLA-DPB1,HLA-DPA1,LYN,CCL5
2.21e-10	GO:1903037	BP	regulation of leukocyte cell-cell adhesion	CD4,IGF1,CD74,PAG1,CD209,TGFB1,CCL2,PTPN6,CD86,NCKAP1L,ETS1,HAVCR2,GPNMB,VSIG4,VCAM1,SYK,LGALS9,HAS2,CD28,HLA-DQA1,PELI1,HLA-DRB5,HLA-DRA,AIF1,HLA-DPB1,HLA-DPA1,LYN,CCL5
2.4e-10	GO:0042098	BP	T cell proliferation	CD4,IGF1,SLC11A1,CD209,TGFB1,PTPN6,CD86,NCKAP1L,DOCK2,HAVCR2,GPNMB,VSIG4,VCAM1,SYK,LGALS9,CD28,PELI1,AIF1,HLA-DPB1,HLA-DPA1,CCL5
2.54e-10	GO:1903039	BP	positive regulation of leukocyte cell-cell adhesion	CD4,IGF1,CD74,TGFB1,CCL2,PTPN6,CD86,NCKAP1L,ETS1,HAVCR2,VCAM1,SYK,LGALS9,HAS2,CD28,HLA-DQA1,HLA-DRB5,HLA-DRA,AIF1,HLA-DPB1,HLA-DPA1,LYN,CCL5
2.54e-10	GO:0030198	BP	extracellular matrix organization	TNC,COL5A3,NID2,LAMB1,CTSG,MMP9,CRISPLD2,TGFB1,VWF,LAMA4,SPP1,KDR,RAMP2,ETS1,ADAM19,LCP1,ITGAX,ADAMTS4,ITGA5,VCAM1,OLFML2B,CTSS,COL6A3,COL3A1,ITGAM,HAS2,TPSAB1,COL14A1,SULF2,MMP1
2.72e-10	GO:0043062	BP	extracellular structure organization	TNC,COL5A3,NID2,LAMB1,CTSG,MMP9,CRISPLD2,TGFB1,VWF,LAMA4,SPP1,KDR,RAMP2,ETS1,ADAM19,LCP1,ITGAX,ADAMTS4,ITGA5,VCAM1,OLFML2B,CTSS,COL6A3,COL3A1,ITGAM,HAS2,TPSAB1,COL14A1,SULF2,MMP1
2.72e-10	GO:0002694	BP	regulation of leukocyte activation	CD4,IGF1,CD74,CD84,PAG1,CD209,HMOX1,CD40,TGFB1,CCL2,PTPN6,CD86,IL1RL1,NCKAP1L,HAVCR2,GPNMB,MERTK,VSIG4,FCER1G,VCAM1,SYK,LGALS9,GPR183,BCL2,CD28,HLA-DQA1,PELI1,HLA-DRB5,HLA-DRA,AIF1,HLA-DPB1,HLA-DPA1,LYN,CCL5,MILR1
2.85e-10	GO:0051094	BP	positive regulation of developmental process	CD4,IGF1,SNAI2,CD74,MSR1,PRDM1,PTGS2,ANGPT2,JAK2,HMOX1,CD40,SRPX2,FLT1,FZD3,OLFM2,TGFB1,MMD,VEGFA,CD86,TGFB3,CXCR4,NCKAP1L,PREX1,SNAI1,RUNX2,KDR,LIF,RAMP2,SERPINF1,EPHB2,ETS1,HEY2,PLXNC1,PIM1,ARRB2,CD53,AGTR1,KLF10,ITGA5,ADAMTS9,CCR1,HEYL,CTHRC1,DCSTAMP,SYK,CYBB,LGALS9,IL8,HAS2,ENC1,BCL2,C3AR1,CCL11,PDE3A,CD34,CD28,CDH5,PLCB1,C5AR1,MAP3K5,LGR4,LYN
2.85e-10	GO:1902533	BP	positive regulation of intracellular signal transduction	CD4,IGF1,CD74,PTGS2,TREM2,JAK2,HMOX1,CD40,RASSF2,FLT1,TGFB1,CCL2,CCL8,PTPN6,VEGFA,HBEGF,IL18R1,TGFB3,TNFSF10,CXCR4,KDR,LIF,HAVCR2,HTR2B,GPNMB,DUSP6,GPR65,ARRB2,PIK3AP1,SCIMP,S100A9,CCR1,TLR3,SYK,LGALS9,GPR183,CD14,BCL2,CCL11,GPR4,CD28,CCL13,CSF1R,PELI1,C5AR1,MAP3K5,LYN,PECAM1,CCL5,CCL4,CCL3L1
2.86e-10	GO:0022603	BP	regulation of anatomical structure morphogenesis	STAB1,SNAI2,PTGS2,ANGPT2,PALMD,HMOX1,HCK,SRPX2,FLT1,FZD3,TGFB1,CCL2,VEGFA,GBP1,SPP1,PREX1,RUNX2,KDR,LIF,DLL4,RAMP2,SERPINF1,EPHB2,ETS1,HEY2,PLXNC1,GPNMB,PIM1,PRICKLE1,DUSP6,ARRB2,CD53,GPC3,ITGA5,FMNL3,PRICKLE2,CTHRC1,DCSTAMP,CYBB,IL8,HAS2,BCL2,C3AR1,CCL11,CD34,GPR4,CCL13,CSF1R,GPC6,SULF2,C5AR1,KIF13B,LGR4,ECSCR
3.12e-10	GO:0016192	BP	vesicle-mediated transport	STAB1,PLAUR,TYROBP,ALOX5,WAS,IGF1,SLC11A1,TNFRSF1B,MSR1,CD84,SNX10,LYZ,CD209,TREM2,ADRBK2,HMOX1,NCF4,MMP9,HCK,CRISPLD2,TGFB1,DNM1,CCL2,CCL8,VWF,PTPN6,VEGFA,PLEK,NCF2,TGFB3,PLAU,NCKAP1L,CD93,APOC1,GMFG,RAMP2,DOCK2,HTR2B,SYTL2,ITGAX,ARRB2,CD53,IQGAP2,GPC3,MERTK,TMEM87B,ELMO1,STEAP2,COLEC12,FCER1G,CXCL16,CTSS,S100A9,ADAMTS9,PPBP,CCR1,SYK,ABCA1,CYBB,LGALS9,IL8,ITGAM,CD14,APLN,C3AR1,CLEC7A,CD163,CD163…
3.15e-10	GO:0070374	BP	positive regulation of ERK1 and ERK2 cascade	CD4,CD74,TREM2,TGFB1,CCL2,CCL8,KDR,HAVCR2,HTR2B,GPNMB,ARRB2,SCIMP,CCR1,LGALS9,GPR183,CCL11,CCL13,CSF1R,C5AR1,CCL5,CCL4,CCL3L1
3.4e-10	GO:0050867	BP	positive regulation of cell activation	CD4,IGF1,CD74,PRDM1,JAK2,CD40,TGFB1,CCL2,PTPN6,CD86,IL1RL1,PLEK,NCKAP1L,HAVCR2,FCER1G,VCAM1,SYK,LGALS9,GPR183,BCL2,CD28,HLA-DQA1,PELI1,HLA-DRB5,HLA-DRA,AIF1,HLA-DPB1,HLA-DPA1,LYN,CCL5
3.92e-10	GO:0051179	BP	localization	STAB1,CD4,PLAUR,TYROBP,ALOX5,WAS,IGF1,SLC11A1,CD74,TNFRSF1B,MSR1,LCP2,PTPRN,CD84,PTGS2,SLC1A3,FYB,SNX10,HEPH,LYZ,CD209,LAMB1,ANGPT2,TREM2,JAK2,ADRBK2,HMOX1,NCF4,MMP9,CD40,HCK,LIPG,SRPX2,FLT1,CRISPLD2,AQP9,FZD3,OLFM2,TGFB1,DNM1,CCL2,CCL8,MMD,MDK,VWF,PTPN6,SLC16A10,VEGFA,LAMA4,HBEGF,IL1RL1,IL18R1,PLEK,NCF2,GBP1,SPP1,TGFB3,CXCR4,PLAU,NCKAP1L,PREX1,SNAI1,TREM1,SOX4,CD93,KDR,DOCK4,DLL4,APOC1,PLVAP,GMF…
4.55e-10	GO:0002573	BP	myeloid leukocyte differentiation	CD4,TYROBP,CD74,SNX10,MMP9,RASSF2,TGFB1,VEGFA,CD86,PDE1B,LIF,TSPAN2,GPC3,KLF10,C1QC,CCR1,TLR3,DCSTAMP,GPR183,CSF1R,MAFB,LYN
4.91e-10	GO:0002688	BP	regulation of leukocyte chemotaxis	CD74,CCL2,VEGFA,NCKAP1L,MPP1,PLA2G7,CXCL5,PPBP,CCR1,LGALS9,IL8,C3AR1,C5AR1,AIF1,LYN,CCL5,CCL4
5.35e-10	GO:0009966	BP	regulation of signal transduction	CD4,PLAUR,IGF1,SNAI2,CD74,PREX2,PRDM1,PTGS2,PAG1,RGS1,TREM2,JAK2,HMOX1,MMP9,CD40,RASSF2,FLT1,TGFB1,DNM1,PPIF,CCL2,CCL8,PTPN6,VEGFA,LY86,HBEGF,RASGRF2,CD86,IL1RL1,IL18R1,PLEK,HDAC1,IVNS1ABP,GBP1,TGFB3,PLEKHG1,TNFSF10,CXCR4,PLAU,G0S2,PREX1,SNAI1,SOX4,RUNX2,KDR,LIF,DLL4,RAMP2,PTPRE,EPHB2,CD180,HAVCR2,HEY2,HTR2B,GPNMB,PRICKLE1,DUSP6,GPR65,ARRB2,CXORF36,GPC3,PELO,APCDD1,PIK3AP1,CLIC2,ITGA5,SCIMP,ARHGA…
5.35e-10	GO:0031347	BP	regulation of defense response	TNFRSF1B,PTGS2,CD209,HCK,SAMHD1,TGFB1,PTPN6,CD86,IL1RL1,SERPINF1,ALOX5AP,CD180,ETS1,HAVCR2,ARRB2,AGTR1,PLA2G7,PIK3AP1,COLEC12,FCER1G,C1QC,BCL6B,CTSS,S100A9,TLR3,SYK,LGALS9,ITGAM,FABP4,CD14,PTGER4,C3AR1,CLEC7A,C1QB,TLR1,CD28,APOD,PELI1,C5AR1,HLA-B,LYN
5.52e-10	GO:0042119	BP	neutrophil activation	TYROBP,LYZ,MMP9,CRISPLD2,GMFG,ITGAX,CD53,FCER1G,CTSS,PPBP,CYBB,IL8,CD14
5.55e-10	GO:0043410	BP	positive regulation of MAPK cascade	CD4,IGF1,CD74,TREM2,JAK2,CD40,RASSF2,FLT1,TGFB1,CCL2,CCL8,VEGFA,TGFB3,CXCR4,KDR,LIF,HAVCR2,HTR2B,GPNMB,DUSP6,ARRB2,SCIMP,CCR1,TLR3,SYK,LGALS9,GPR183,CCL11,CCL13,CSF1R,PLCB1,C5AR1,MAP3K5,CCL5,CCL4,CCL3L1
6.18e-10	GO:0036230	BP	granulocyte activation	TYROBP,LYZ,MMP9,CRISPLD2,GMFG,ITGAX,CD53,FCER1G,CTSS,PPBP,CYBB,IL8,CD14
6.18e-10	GO:0022409	BP	positive regulation of cell-cell adhesion	CD4,IGF1,CD74,TGFB1,CCL2,PTPN6,CD86,NCKAP1L,ETS1,HAVCR2,VCAM1,KIF26B,SYK,LGALS9,HAS2,CD28,HLA-DQA1,HLA-DRB5,HLA-DRA,AIF1,HLA-DPB1,HLA-DPA1,LYN,CCL5
6.45e-10	GO:0050671	BP	positive regulation of lymphocyte proliferation	CD4,IGF1,CD74,CD40,CD86,NCKAP1L,HAVCR2,VCAM1,SYK,LGALS9,GPR183,BCL2,CD28,PELI1,AIF1,HLA-DPB1,HLA-DPA1,CCL5
6.84e-10	GO:0050921	BP	positive regulation of chemotaxis	CD74,TGFB1,CCL2,VEGFA,NCKAP1L,KDR,PLA2G7,CXCL5,PPBP,CCR1,LGALS9,IL8,C3AR1,SCG2,C5AR1,AIF1,CCL5,CCL4
7.05e-10	GO:0042129	BP	regulation of T cell proliferation	CD4,IGF1,CD209,TGFB1,PTPN6,CD86,NCKAP1L,HAVCR2,GPNMB,VSIG4,VCAM1,SYK,LGALS9,CD28,PELI1,AIF1,HLA-DPB1,HLA-DPA1,CCL5
7.21e-10	GO:0032946	BP	positive regulation of mononuclear cell proliferation	CD4,IGF1,CD74,CD40,CD86,NCKAP1L,HAVCR2,VCAM1,SYK,LGALS9,GPR183,BCL2,CD28,PELI1,AIF1,HLA-DPB1,HLA-DPA1,CCL5
7.36e-10	GO:0009653	BP	anatomical structure morphogenesis	STAB1,SNAI2,TNC,PREX2,PRDM1,PTGS2,NOTCH3,TEAD2,SLC1A3,LAMB1,ANGPT2,PALMD,HMOX1,MMP9,HCK,SRPX2,FLT1,CRISPLD2,FZD3,TGFB1,TMEM176B,OGN,ACTA2,CCL2,PTPN6,SOBP,VEGFA,HBEGF,HDAC1,GBP1,SPP1,TGFB3,PREX1,SNAI1,SOX4,RUNX2,KDR,LIF,DLL4,RAMP2,SERPINF1,EPHB2,LYVE1,ETS1,AGTPBP1,HEY2,CPM,HTR2B,PLXNC1,GPNMB,PIM1,ENPEP,PRICKLE1,DUSP6,ITGAX,ARRB2,CD53,GPC3,FERMT3,EDNRA,MERTK,ROBO4,PLXDC1,ITGA5,FMNL3,ALPL,KIF26B,PRI…
7.59e-10	GO:0045937	BP	positive regulation of phosphate metabolic process	CD4,PLAUR,IGF1,SLC11A1,CD74,LCP2,PTGS2,TREM2,JAK2,MMP9,CD40,RASSF2,FLT1,TGFB1,CCL2,CCL8,MMD,VEGFA,HBEGF,PLEK,TGFB3,CXCR4,NCKAP1L,KDR,LIF,RAMP2,HAVCR2,HTR2B,GPNMB,DUSP6,GPR65,ARRB2,EDNRA,ITGA5,SCIMP,CCR1,GUCY1A3,TLR3,SYK,ABCA1,LGALS9,GPR183,APLN,BCL2,CCL11,CCL13,CSF1R,C5AR1,MAP3K5,AIF1,LYN,PECAM1,CCL5,CCL4,CCL3L1
7.59e-10	GO:0010562	BP	positive regulation of phosphorus metabolic process	CD4,PLAUR,IGF1,SLC11A1,CD74,LCP2,PTGS2,TREM2,JAK2,MMP9,CD40,RASSF2,FLT1,TGFB1,CCL2,CCL8,MMD,VEGFA,HBEGF,PLEK,TGFB3,CXCR4,NCKAP1L,KDR,LIF,RAMP2,HAVCR2,HTR2B,GPNMB,DUSP6,GPR65,ARRB2,EDNRA,ITGA5,SCIMP,CCR1,GUCY1A3,TLR3,SYK,ABCA1,LGALS9,GPR183,APLN,BCL2,CCL11,CCL13,CSF1R,C5AR1,MAP3K5,AIF1,LYN,PECAM1,CCL5,CCL4,CCL3L1
8.74e-10	GO:0009967	BP	positive regulation of signal transduction	CD4,PLAUR,IGF1,CD74,PTGS2,PAG1,TREM2,JAK2,HMOX1,MMP9,CD40,RASSF2,FLT1,TGFB1,PPIF,CCL2,CCL8,PTPN6,VEGFA,LY86,HBEGF,IL18R1,TGFB3,TNFSF10,CXCR4,G0S2,SOX4,KDR,LIF,DLL4,EPHB2,CD180,HAVCR2,HTR2B,GPNMB,DUSP6,GPR65,ARRB2,GPC3,PELO,PIK3AP1,ITGA5,SCIMP,S100A9,CCR1,TLR3,SYK,COL3A1,LGALS9,GPR183,CD14,BCL2,CCL11,TLR1,GPR4,CD28,CCL13,CSF1R,PLCB1,SULF2,PELI1,C5AR1,MAP3K5,LGR4,LYN,PECAM1,CCL5,CCL4,CCL3L1
8.93e-10	GO:0050863	BP	regulation of T cell activation	CD4,IGF1,CD74,PAG1,CD209,TGFB1,CCL2,PTPN6,CD86,NCKAP1L,HAVCR2,GPNMB,VSIG4,VCAM1,LGALS9,CD28,HLA-DQA1,PELI1,HLA-DRB5,HLA-DRA,AIF1,HLA-DPB1,HLA-DPA1,LYN
9.59e-10	GO:0051241	BP	negative regulation of multicellular organismal process	TMEM176A,STAB1,PLAUR,IGF1,SLC11A1,SNAI2,CD74,CD84,PTGS2,NOTCH3,ANGPT2,JAK2,HMOX1,FZD3,TGFB1,TMEM176B,CCL2,CD86,IL1RL1,GBP1,SPP1,TGFB3,PLAU,NCKAP1L,SNAI1,DOCK4,DLL4,APOC1,SERPINF1,EPHB2,HAVCR2,HEY2,GPNMB,PRICKLE1,ARRB2,MERTK,VSIG4,C1QC,HPGDS,CCR1,GUCY1A3,TLR3,ARHGAP42,AVPR1A,COL3A1,LGALS9,APLN,PTGER4,BCL2,CD34,GPR4,APOD,PLN,MAFB,LGR4,ECSCR,LYN
1.1e-09	GO:0098657	BP	import into cell	STAB1,WAS,SLC11A1,MSR1,SLC1A3,SNX10,CD209,TREM2,ADRBK2,NCF4,HCK,TGFB1,DNM1,CCL2,VEGFA,NCF2,NCKAP1L,CD93,APOC1,RAMP2,DOCK2,HTR2B,ARRB2,SLC22A3,GPC3,MERTK,ELMO1,STEAP2,COLEC12,FCER1G,CXCL16,SYK,ABCA1,IL8,ITGAM,CD14,APLN,CLEC7A,CD163,CD163L1,FCGR1B,AIF1,LYN,MRC1
1.13e-09	GO:0006897	BP	endocytosis	STAB1,WAS,SLC11A1,MSR1,SNX10,CD209,TREM2,ADRBK2,NCF4,HCK,TGFB1,DNM1,CCL2,VEGFA,NCF2,NCKAP1L,CD93,APOC1,RAMP2,DOCK2,HTR2B,ARRB2,GPC3,MERTK,ELMO1,STEAP2,COLEC12,FCER1G,CXCL16,SYK,ABCA1,IL8,ITGAM,CD14,APLN,CLEC7A,CD163,CD163L1,FCGR1B,AIF1,LYN,MRC1
1.24e-09	GO:0031349	BP	positive regulation of defense response	PTGS2,CD209,JAK2,HCK,TGFB1,CD86,IL1RL1,ALOX5AP,CD180,ETS1,HAVCR2,ARRB2,AGTR1,PLA2G7,PIK3AP1,COLEC12,FCER1G,CTSS,S100A9,TLR3,SYK,ITGAM,FABP4,CD14,PTGER4,CLEC7A,TLR1,CD28,PELI1,LYN,CCL5
1.32e-09	GO:0002690	BP	positive regulation of leukocyte chemotaxis	CD74,NCKAP1L,PLA2G7,CXCL5,PPBP,CCR1,LGALS9,IL8,C5AR1,AIF1,CCL4
1.38e-09	GO:0007275	BP	multicellular organism development	TMEM176A,GAS7,STAB1,CD4,TYROBP,IGF1,SNAI2,CD74,TNFRSF1B,TNC,PREX2,PTPRN,PRDM1,PTGS2,NOTCH3,TEAD2,SLC1A3,COL5A3,ARG2,PCDHB4,SNX10,LAMB1,ANGPT2,TREM2,JAK2,HMOX1,MMP9,CD40,RASSF2,SRPX2,FLT1,CRISPLD2,FZD3,TGFB1,TMEM176B,OGN,ACTA2,CCL2,MMD,MDK,PTPN6,SOBP,VEGFA,LAMA4,HBEGF,PCDHB15,ST8SIA4,CD86,IL18R1,PLEK,HDAC1,SPP1,TGFB3,TNFSF10,CXCR4,NCKAP1L,PDE1B,PREX1,SNAI1,SOX4,RUNX2,OMD,KDR,LIF,DLL4,RAMP2,SERPINF…
1.61e-09	GO:0032502	BP	developmental process	TMEM176A,GAS7,STAB1,CD4,TYROBP,WAS,IGF1,SNAI2,CD74,TNFRSF1B,MSR1,TNC,PREX2,PTPRN,PRDM1,PTGS2,NOTCH3,TEAD2,SLC1A3,COL5A3,ARG2,PCDHB4,SNX10,LAMB1,ANGPT2,TREM2,JAK2,PALMD,HMOX1,MMP9,CD40,RASSF2,HCK,SRPX2,FLT1,CRISPLD2,FZD3,OLFM2,TGFB1,TMEM176B,OGN,ACTA2,CCL2,MMD,MDK,PTPN6,SOBP,VEGFA,LAMA4,HBEGF,PCDHB15,ST8SIA4,CD86,IL18R1,PLEK,HDAC1,GBP1,SPP1,TGFB3,TNFSF10,CXCR4,NCKAP1L,PDE1B,PREX1,SNAI1,SOX4,RUNX2,…
1.92e-09	GO:0070098	BP	chemokine-mediated signaling pathway	TREM2,CCL8,CXCR4,CXCL5,PPBP,CCR1,IL8,CCL11,CCL13,CCL4,CCL3L1
2.09e-09	GO:0071219	BP	cellular response to molecule of bacterial origin	TNFRSF1B,PRDM1,TREM2,CTSG,CD40,HCK,TGFB1,CCL2,LY86,CD86,CD180,HAVCR2,CXCL16,ABCA1,IL8,CD14,TLR1,LYN,MRC1,CCL5
2.51e-09	GO:0071216	BP	cellular response to biotic stimulus	TNFRSF1B,PRDM1,TREM2,CTSG,CD40,HCK,TGFB1,CCL2,LY86,CD86,CD180,HAVCR2,CXCL16,SYK,ABCA1,IL8,CD14,TLR1,LYN,MRC1,CCL5
2.93e-09	GO:0045785	BP	positive regulation of cell adhesion	CD4,IGF1,CD74,JAK2,TGFB1,CCL2,PTPN6,VEGFA,CD86,NCKAP1L,PREX1,KDR,ETS1,HAVCR2,ITGA5,VCAM1,KIF26B,SYK,LGALS9,HAS2,CD28,HLA-DQA1,HLA-DRB5,HLA-DRA,AIF1,HLA-DPB1,HLA-DPA1,LYN,CCL5
3.21e-09	GO:0002696	BP	positive regulation of leukocyte activation	CD4,IGF1,CD74,PRDM1,CD40,TGFB1,CCL2,PTPN6,CD86,IL1RL1,NCKAP1L,HAVCR2,FCER1G,VCAM1,SYK,LGALS9,GPR183,BCL2,CD28,HLA-DQA1,PELI1,HLA-DRB5,HLA-DRA,AIF1,HLA-DPB1,HLA-DPA1,LYN,CCL5
3.41e-09	GO:0000165	BP	MAPK cascade	CD4,IGF1,CD74,TREM2,JAK2,CD40,RASSF2,FLT1,TGFB1,CCL2,CCL8,PTPN6,VEGFA,HBEGF,RASGRF2,GBP1,TGFB3,CXCR4,KDR,LIF,PLVAP,EPHB2,HAVCR2,HTR2B,GPNMB,DUSP6,ARRB2,IL2RG,RASGRP3,SCIMP,CCR1,TLR3,SYK,LGALS9,GPR183,PTGER4,SCG2,CCL11,CCL13,CSF1R,PLCB1,IL3RA,C5AR1,MAP3K5,CSF2RA,LYN,CCL5,CCL4,CCL3L1
3.5e-09	GO:0002283	BP	neutrophil activation involved in immune response	TYROBP,SLC11A1,TNFRSF1B,LYZ,MMP9,CRISPLD2,PLAU,NCKAP1L,CD93,GMFG,DOCK2,ITGAX,CD53,IQGAP2,FCER1G,CTSS,PPBP,CYBB,ITGAM,CD14,C5AR1
3.5e-09	GO:0050870	BP	positive regulation of T cell activation	CD4,IGF1,CD74,TGFB1,CCL2,PTPN6,CD86,NCKAP1L,HAVCR2,VCAM1,SYK,LGALS9,CD28,HLA-DQA1,HLA-DRB5,HLA-DRA,AIF1,HLA-DPB1,HLA-DPA1,LYN,CCL5
3.5e-09	GO:0043312	BP	neutrophil degranulation	TYROBP,SLC11A1,TNFRSF1B,LYZ,MMP9,CRISPLD2,PLAU,NCKAP1L,CD93,GMFG,DOCK2,ITGAX,CD53,IQGAP2,FCER1G,CTSS,PPBP,CYBB,ITGAM,CD14,C5AR1
3.91e-09	GO:0010646	BP	regulation of cell communication	CD4,PLAUR,IGF1,SNAI2,CD74,PREX2,PRDM1,GUCY1B3,PTGS2,PAG1,SLC1A3,RGS1,TREM2,JAK2,HMOX1,MMP9,CD40,RASSF2,FLT1,TGFB1,DNM1,PPIF,CCL2,CCL8,PTPN6,VEGFA,LY86,HBEGF,RASGRF2,CD86,IL1RL1,IL18R1,PLEK,HDAC1,IVNS1ABP,GBP1,TGFB3,PLEKHG1,TNFSF10,CXCR4,PLAU,G0S2,PREX1,SNAI1,SOX4,RUNX2,KDR,LIF,DLL4,RAMP2,PTPRE,EPHB2,CD180,HAVCR2,HEY2,HTR2B,GPNMB,PRICKLE1,DUSP6,GPR65,ARRB2,AGTR1,CXORF36,GPC3,PELO,APCDD1,PIK3AP1,CL…
4.16e-09	GO:1902531	BP	regulation of intracellular signal transduction	CD4,PLAUR,IGF1,SNAI2,CD74,PREX2,PTGS2,TREM2,JAK2,HMOX1,MMP9,CD40,RASSF2,FLT1,TGFB1,PPIF,CCL2,CCL8,PTPN6,VEGFA,HBEGF,RASGRF2,CD86,IL1RL1,IL18R1,PLEK,HDAC1,IVNS1ABP,GBP1,TGFB3,PLEKHG1,TNFSF10,CXCR4,PREX1,SNAI1,KDR,LIF,EPHB2,HAVCR2,HTR2B,GPNMB,DUSP6,GPR65,ARRB2,PIK3AP1,CLIC2,SCIMP,ARHGAP25,S100A9,CCR1,TLR3,SYK,ABCA1,ARHGAP42,DDIT4,COL3A1,LGALS9,GPR183,CD14,BCL2,CCL11,RNF152,GPR4,CD28,CCL13,CSF1R,PLC…
5.22e-09	GO:0009611	BP	response to wounding	PLAUR,WAS,IGF1,SLC11A1,TNC,LCP2,SLC1A3,JAK2,HMOX1,CD40,TGFB1,CCL2,MDK,VWF,PTPN6,HBEGF,PLEK,HDAC1,SPP1,TGFB3,PLAU,LYVE1,ETS1,ENTPD1,ARRB2,FERMT3,MERTK,FCER1G,ITGA5,CCR1,SYK,BCL2,CD34,GPR4,APOD,SULF2,MAP3K5,AIF1,LYN,PECAM1
5.23e-09	GO:0010647	BP	positive regulation of cell communication	CD4,PLAUR,IGF1,CD74,PTGS2,PAG1,SLC1A3,TREM2,JAK2,HMOX1,MMP9,CD40,RASSF2,FLT1,TGFB1,PPIF,CCL2,CCL8,PTPN6,VEGFA,LY86,HBEGF,IL18R1,TGFB3,TNFSF10,CXCR4,G0S2,SOX4,KDR,LIF,DLL4,EPHB2,CD180,HAVCR2,HTR2B,GPNMB,DUSP6,GPR65,ARRB2,GPC3,PELO,PIK3AP1,ITGA5,SCIMP,S100A9,CCR1,TLR3,SYK,LGALS9,GPR183,CD14,APLN,BCL2,CCL11,TLR1,GPR4,CD28,CCL13,CSF1R,PLCB1,SULF2,PELI1,C5AR1,MAP3K5,LGR4,LYN,PECAM1,CCL5,CCL4,CCL3L1
5.91e-09	GO:0001934	BP	positive regulation of protein phosphorylation	CD4,PLAUR,IGF1,SLC11A1,CD74,LCP2,PTGS2,TREM2,JAK2,MMP9,CD40,RASSF2,FLT1,TGFB1,CCL2,CCL8,MMD,VEGFA,HBEGF,TGFB3,CXCR4,NCKAP1L,KDR,LIF,HAVCR2,HTR2B,GPNMB,DUSP6,ARRB2,ITGA5,SCIMP,CCR1,TLR3,SYK,LGALS9,GPR183,BCL2,CCL11,CCL13,CSF1R,C5AR1,MAP3K5,AIF1,LYN,PECAM1,CCL5,CCL4,CCL3L1
6.01e-09	GO:1901700	BP	response to oxygen-containing compound	CD4,FMO1,SLC11A1,SNAI2,TNFRSF1B,TNC,PTPRN,PRDM1,GUCY1B3,PDK3,PTGS2,TEAD2,ANGPT2,TREM2,JAK2,HMOX1,CTSG,MMP9,CD40,HCK,AQP9,TGFB1,PPIF,CCL2,IL10RA,LY86,CD86,SPP1,TGFB3,TNFSF10,SOX4,RAMP2,PTPRE,SERPINF1,CD180,ETS1,HAVCR2,PIM1,AGTR1,ATP6V0D2,KLF10,COLEC12,CXCL16,ALPL,VCAM1,CXCL5,PPBP,ABCA1,CYBB,AVPR1A,DDIT4,COL3A1,LGALS9,IL8,CD14,PTGER4,BCL2,CLEC7A,PDE3A,PLCB1,APOD,PELI1,C5AR1,MAP3K5,PLN,AIF1,LYN,MRC1…
6.09e-09	GO:0045765	BP	regulation of angiogenesis	STAB1,PTGS2,ANGPT2,HMOX1,SRPX2,FLT1,CCL2,VEGFA,KDR,DLL4,RAMP2,SERPINF1,ETS1,GPNMB,ITGA5,CYBB,IL8,C3AR1,CCL11,CD34,GPR4,C5AR1,ECSCR
6.2e-09	GO:0023056	BP	positive regulation of signaling	CD4,PLAUR,IGF1,CD74,PTGS2,PAG1,SLC1A3,TREM2,JAK2,HMOX1,MMP9,CD40,RASSF2,FLT1,TGFB1,PPIF,CCL2,CCL8,PTPN6,VEGFA,LY86,HBEGF,IL18R1,TGFB3,TNFSF10,CXCR4,G0S2,SOX4,KDR,LIF,DLL4,EPHB2,CD180,HAVCR2,HTR2B,GPNMB,DUSP6,GPR65,ARRB2,GPC3,PELO,PIK3AP1,ITGA5,SCIMP,S100A9,CCR1,TLR3,SYK,LGALS9,GPR183,CD14,APLN,BCL2,CCL11,TLR1,GPR4,CD28,CCL13,CSF1R,PLCB1,SULF2,PELI1,C5AR1,MAP3K5,LGR4,LYN,PECAM1,CCL5,CCL4,CCL3L1
8.8e-09	GO:0030099	BP	myeloid cell differentiation	CD4,TYROBP,CD74,SNX10,JAK2,MMP9,RASSF2,TGFB1,PTPN6,VEGFA,CD86,HDAC1,NCKAP1L,PDE1B,LIF,TSPAN2,ETS1,GPC3,KLF10,C1QC,CCR1,TLR3,DCSTAMP,GPR183,CSF1R,PRKX,MAFB,LYN,CLEC5A
8.96e-09	GO:0042327	BP	positive regulation of phosphorylation	CD4,PLAUR,IGF1,SLC11A1,CD74,LCP2,PTGS2,TREM2,JAK2,MMP9,CD40,RASSF2,FLT1,TGFB1,CCL2,CCL8,MMD,VEGFA,HBEGF,TGFB3,CXCR4,NCKAP1L,KDR,LIF,HAVCR2,HTR2B,GPNMB,DUSP6,ARRB2,ITGA5,SCIMP,CCR1,TLR3,SYK,LGALS9,GPR183,APLN,BCL2,CCL11,CCL13,CSF1R,C5AR1,MAP3K5,AIF1,LYN,PECAM1,CCL5,CCL4,CCL3L1
9.65e-09	GO:0002548	BP	monocyte chemotaxis	FLT1,CCL2,CCL8,PLA2G7,CCR1,CCL11,CCL13,AIF1,LYN,CCL4,CCL3L1
1.01e-08	GO:0001655	BP	urogenital system development	TNC,NOTCH3,ARG2,ANGPT2,TGFB1,ACTA2,VEGFA,SOX4,LIF,SERPINF1,EPHB2,ENPEP,AGTR1,GPC3,KIF26B,HEYL,SGPL1,DCHS1,HAS2,BCL2,CYP7B1,CD34,GPR4,PRKX,MME,SULF2,LGR4
1.02e-08	GO:0023051	BP	regulation of signaling	CD4,PLAUR,IGF1,SNAI2,CD74,PREX2,PRDM1,GUCY1B3,PTGS2,PAG1,SLC1A3,RGS1,TREM2,JAK2,HMOX1,MMP9,CD40,RASSF2,FLT1,TGFB1,DNM1,PPIF,CCL2,CCL8,PTPN6,VEGFA,LY86,HBEGF,RASGRF2,CD86,IL1RL1,IL18R1,PLEK,HDAC1,IVNS1ABP,GBP1,TGFB3,PLEKHG1,TNFSF10,CXCR4,PLAU,G0S2,PREX1,SNAI1,SOX4,RUNX2,KDR,LIF,DLL4,RAMP2,PTPRE,EPHB2,CD180,HAVCR2,HEY2,HTR2B,GPNMB,PRICKLE1,DUSP6,GPR65,ARRB2,AGTR1,CXORF36,GPC3,PELO,APCDD1,PIK3AP1,CL…
1.03e-08	GO:0023014	BP	signal transduction by protein phosphorylation	CD4,IGF1,CD74,TREM2,JAK2,CD40,RASSF2,FLT1,TGFB1,CCL2,CCL8,PTPN6,VEGFA,HBEGF,RASGRF2,GBP1,TGFB3,CXCR4,KDR,LIF,PLVAP,EPHB2,HAVCR2,HTR2B,GPNMB,DUSP6,ARRB2,IL2RG,RASGRP3,SCIMP,CCR1,TLR3,SYK,LGALS9,GPR183,PTGER4,SCG2,CCL11,CCL13,CSF1R,PLCB1,IL3RA,C5AR1,MAP3K5,CSF2RA,LYN,CCL5,CCL4,CCL3L1
1.03e-08	GO:0065007	BP	biological regulation	TMEM176A,GAS7,STAB1,CD4,PLAUR,TYROBP,WAS,IGF1,SLC11A1,SNAI2,CD74,SLAMF7,TNFRSF1B,MSR1,TNC,LCP2,PREX2,PTPRN,PRDM1,GUCY1B3,CD84,PDK3,PTGS2,NOTCH3,TEAD2,PAG1,SLC1A3,PTPRC,FYB,CD82,PILRA,HSD17B14,HEPH,RGS1,LYZ,CD209,LAMB1,ANGPT2,TREM2,JAK2,SCD,PALMD,TSPAN15,ADRBK2,HMOX1,NCF4,CTSG,PLTP,MMP9,CD40,RASSF2,HCK,SAMHD1,LIPG,SRPX2,FLT1,AQP9,DMXL2,FZD3,CD37,OLFM2,TGFB1,TMEM176B,OGN,DNM1,ACTA2,PPIF,RASD1,CCL2,…
1.09e-08	GO:0009968	BP	negative regulation of signal transduction	PLAUR,IGF1,SNAI2,CD74,PREX2,PRDM1,PTGS2,RGS1,HMOX1,MMP9,RASSF2,TGFB1,DNM1,PPIF,PTPN6,HBEGF,IL1RL1,PLEK,HDAC1,IVNS1ABP,GBP1,TGFB3,TNFSF10,PREX1,SNAI1,RUNX2,LIF,DLL4,PTPRE,EPHB2,HEY2,HTR2B,PRICKLE1,DUSP6,ARRB2,GPC3,APCDD1,CLIC2,HEYL,TLR3,CTHRC1,ARHGAP42,DDIT4,IL8,CD14,APLN,BCL2,SCG2,CYP7B1,RNF152,TNFAIP8L1,APOD,SULF2,LGR4,LYN,CCL5
1.1e-08	GO:0051251	BP	positive regulation of lymphocyte activation	CD4,IGF1,CD74,PRDM1,CD40,TGFB1,CCL2,PTPN6,CD86,NCKAP1L,HAVCR2,VCAM1,SYK,LGALS9,GPR183,BCL2,CD28,HLA-DQA1,PELI1,HLA-DRB5,HLA-DRA,AIF1,HLA-DPB1,HLA-DPA1,LYN,CCL5
1.16e-08	GO:1901342	BP	regulation of vasculature development	STAB1,PTGS2,ANGPT2,HMOX1,SRPX2,FLT1,CCL2,VEGFA,KDR,DLL4,RAMP2,SERPINF1,ETS1,HEY2,GPNMB,ITGA5,CYBB,IL8,C3AR1,CCL11,CD34,GPR4,C5AR1,ECSCR
1.17e-08	GO:0045595	BP	regulation of cell differentiation	TMEM176A,CD4,TYROBP,IGF1,SNAI2,CD74,MSR1,PRDM1,PTGS2,NOTCH3,TEAD2,JAK2,RASSF2,FZD3,OLFM2,TGFB1,TMEM176B,MMD,PTPN6,VEGFA,CD86,HDAC1,GBP1,SPP1,TGFB3,CXCR4,NCKAP1L,PREX1,SNAI1,RUNX2,KDR,LIF,DLL4,RAMP2,SERPINF1,EPHB2,ETS1,HEY2,PLXNC1,PRICKLE1,DUSP6,ARRB2,CD53,AGTR1,KLF10,C1QC,BCL6B,ADAMTS9,CCR1,HEYL,TLR3,CTHRC1,DCSTAMP,SYK,ABCA1,LGALS9,GPR183,HAS2,ENC1,BCL2,PDE3A,CD34,CD28,CDH5,PLCB1,PRKX,MAP3K5,KIF1…
1.21e-08	GO:0045597	BP	positive regulation of cell differentiation	CD4,IGF1,SNAI2,CD74,MSR1,PRDM1,PTGS2,JAK2,FZD3,OLFM2,TGFB1,MMD,VEGFA,CD86,TGFB3,CXCR4,NCKAP1L,PREX1,SNAI1,RUNX2,KDR,LIF,RAMP2,SERPINF1,EPHB2,ETS1,PLXNC1,ARRB2,CD53,AGTR1,KLF10,ADAMTS9,CCR1,HEYL,CTHRC1,DCSTAMP,SYK,LGALS9,HAS2,ENC1,BCL2,PDE3A,CD34,CDH5,PLCB1,MAP3K5,LYN
1.33e-08	GO:0051249	BP	regulation of lymphocyte activation	CD4,IGF1,CD74,PAG1,CD209,CD40,TGFB1,CCL2,PTPN6,CD86,NCKAP1L,HAVCR2,GPNMB,MERTK,VSIG4,VCAM1,SYK,LGALS9,GPR183,BCL2,CD28,HLA-DQA1,PELI1,HLA-DRB5,HLA-DRA,AIF1,HLA-DPB1,HLA-DPA1,LYN,CCL5
1.66e-08	GO:1902105	BP	regulation of leukocyte differentiation	TMEM176A,CD4,TYROBP,CD74,PRDM1,RASSF2,TGFB1,TMEM176B,PTPN6,CD86,NCKAP1L,LIF,KLF10,C1QC,CCR1,TLR3,DCSTAMP,SYK,LGALS9,CD28,MAFB,HLA-B,LYN
2.34e-08	GO:0001822	BP	kidney development	NOTCH3,ARG2,ANGPT2,TGFB1,ACTA2,VEGFA,SOX4,LIF,SERPINF1,ENPEP,AGTR1,GPC3,KIF26B,HEYL,SGPL1,DCHS1,HAS2,BCL2,CD34,GPR4,PRKX,MME,SULF2,LGR4
3.2e-08	GO:0043408	BP	regulation of MAPK cascade	CD4,IGF1,CD74,TREM2,JAK2,CD40,RASSF2,FLT1,TGFB1,CCL2,CCL8,PTPN6,VEGFA,GBP1,TGFB3,CXCR4,KDR,LIF,EPHB2,HAVCR2,HTR2B,GPNMB,DUSP6,ARRB2,SCIMP,CCR1,TLR3,SYK,LGALS9,GPR183,CCL11,CCL13,CSF1R,PLCB1,C5AR1,MAP3K5,LYN,CCL5,CCL4,CCL3L1
4.38e-08	GO:0071222	BP	cellular response to lipopolysaccharide	TNFRSF1B,PRDM1,CTSG,CD40,HCK,TGFB1,CCL2,LY86,CD86,CD180,HAVCR2,CXCL16,ABCA1,IL8,CD14,LYN,MRC1,CCL5
4.39e-08	GO:0050789	BP	regulation of biological process	TMEM176A,GAS7,STAB1,CD4,PLAUR,TYROBP,WAS,IGF1,SLC11A1,SNAI2,CD74,SLAMF7,TNFRSF1B,MSR1,TNC,LCP2,PREX2,PTPRN,PRDM1,GUCY1B3,CD84,PDK3,PTGS2,NOTCH3,TEAD2,PAG1,SLC1A3,PTPRC,FYB,CD82,PILRA,RGS1,CD209,LAMB1,ANGPT2,TREM2,JAK2,SCD,PALMD,TSPAN15,ADRBK2,HMOX1,NCF4,CTSG,PLTP,MMP9,CD40,RASSF2,HCK,SAMHD1,LIPG,SRPX2,FLT1,FZD3,CD37,OLFM2,TGFB1,TMEM176B,OGN,DNM1,ACTA2,PPIF,RASD1,CCL2,CCL8,MMD,WSB1,IL10RA,MDK,OAS2…
4.53e-08	GO:0051174	BP	regulation of phosphorus metabolic process	CD4,PLAUR,IGF1,SLC11A1,CD74,LCP2,PREX2,PDK3,PTGS2,TREM2,JAK2,MMP9,CD40,RASSF2,SRPX2,FLT1,TGFB1,CCL2,CCL8,MMD,PTPN6,VEGFA,HBEGF,PLEK,GBP1,TGFB3,CXCR4,NCKAP1L,PREX1,KDR,APOC1,GMFG,RAMP2,EPHB2,SPOCD1,HAVCR2,HTR2B,GPNMB,SYTL2,DUSP6,GPR65,ARRB2,EDNRA,ITGA5,SCIMP,CCR1,GUCY1A3,TLR3,SYK,ABCA1,DDIT4,LGALS9,GPR183,FABP4,APLN,BCL2,CCL11,CCL13,CSF1R,C5AR1,MAP3K5,AIF1,LYN,PECAM1,CCL5,CCL4,CCL3L1
5.01e-08	GO:0051704	BP	multi-organism process	STAB1,CD4,FMO1,IGF1,SLC11A1,CD74,TNFRSF1B,PRDM1,PTGS2,PILRA,LYZ,CD209,ANGPT2,TREM2,JAK2,CTSG,MMP9,CD40,HCK,SAMHD1,TGFB1,ACTA2,CCL2,CCL8,IL10RA,OAS2,LY86,CD86,HDAC1,IVNS1ABP,GBP1,SPP1,TGFB3,CXCR4,TREM1,CD93,KDR,LIF,RAMP2,CD180,DOCK2,ETS1,HAVCR2,IFI44L,IFI44,IL2RG,MERTK,ELMO1,FCER1G,ITGA5,CXCL16,ALPL,VCAM1,HPGDS,S100A9,CD200R1,CXCL5,PPBP,GUCY1A3,TLR3,SYK,ABCA1,AVPR1A,DDIT4,LGALS9,RNASE6,IL8,CD14,PT…
7.86e-08	GO:0072001	BP	renal system development	NOTCH3,ARG2,ANGPT2,TGFB1,ACTA2,VEGFA,SOX4,LIF,SERPINF1,ENPEP,AGTR1,GPC3,KIF26B,HEYL,SGPL1,DCHS1,HAS2,BCL2,CD34,GPR4,PRKX,MME,SULF2,LGR4
8.04e-08	GO:0019220	BP	regulation of phosphate metabolic process	CD4,PLAUR,IGF1,SLC11A1,CD74,LCP2,PREX2,PTGS2,TREM2,JAK2,MMP9,CD40,RASSF2,SRPX2,FLT1,TGFB1,CCL2,CCL8,MMD,PTPN6,VEGFA,HBEGF,PLEK,GBP1,TGFB3,CXCR4,NCKAP1L,PREX1,KDR,APOC1,GMFG,RAMP2,EPHB2,SPOCD1,HAVCR2,HTR2B,GPNMB,SYTL2,DUSP6,GPR65,ARRB2,EDNRA,ITGA5,SCIMP,CCR1,GUCY1A3,TLR3,SYK,ABCA1,DDIT4,LGALS9,GPR183,FABP4,APLN,BCL2,CCL11,CCL13,CSF1R,C5AR1,MAP3K5,AIF1,LYN,PECAM1,CCL5,CCL4,CCL3L1
8.38e-08	GO:0010648	BP	negative regulation of cell communication	PLAUR,IGF1,SNAI2,CD74,PREX2,PRDM1,PTGS2,RGS1,HMOX1,MMP9,RASSF2,TGFB1,DNM1,PPIF,PTPN6,HBEGF,IL1RL1,PLEK,HDAC1,IVNS1ABP,GBP1,TGFB3,TNFSF10,PREX1,SNAI1,RUNX2,LIF,DLL4,PTPRE,EPHB2,HEY2,HTR2B,PRICKLE1,DUSP6,ARRB2,GPC3,APCDD1,CLIC2,HEYL,TLR3,CTHRC1,ARHGAP42,AVPR1A,DDIT4,IL8,CD14,APLN,BCL2,SCG2,CYP7B1,RNF152,TNFAIP8L1,APOD,SULF2,LGR4,LYN,CCL5
8.38e-08	GO:0045766	BP	positive regulation of angiogenesis	PTGS2,ANGPT2,HMOX1,SRPX2,FLT1,VEGFA,KDR,RAMP2,ETS1,ITGA5,CYBB,IL8,C3AR1,CCL11,CD34,C5AR1
8.58e-08	GO:0002768	BP	immune response-regulating cell surface receptor signaling pathway	CD4,WAS,LCP2,PAG1,PTPRC,FYB,CD209,CD40,HCK,PTPN6,GBP1,NCKAP1L,THEMIS2,ELMO1,FCER1G,SYK,BCL2,C3AR1,CLEC7A,CD28,FPR3,HLA-DQA1,C5AR1,FCGR1B,HLA-DRB5,HLA-DRA,HLA-DPB1,HLA-DPA1,LYN
9.13e-08	GO:1901701	BP	cellular response to oxygen-containing compound	SNAI2,TNFRSF1B,TNC,PTPRN,PRDM1,GUCY1B3,PDK3,PTGS2,TEAD2,TREM2,JAK2,CTSG,MMP9,CD40,HCK,AQP9,TGFB1,PPIF,CCL2,LY86,CD86,SPP1,SOX4,PTPRE,SERPINF1,CD180,ETS1,HAVCR2,PIM1,AGTR1,ATP6V0D2,KLF10,COLEC12,CXCL16,ABCA1,CYBB,AVPR1A,DDIT4,COL3A1,IL8,CD14,PTGER4,CLEC7A,PDE3A,PLCB1,MAP3K5,AIF1,LYN,MRC1,CCL5
9.19e-08	GO:0023057	BP	negative regulation of signaling	PLAUR,IGF1,SNAI2,CD74,PREX2,PRDM1,PTGS2,RGS1,HMOX1,MMP9,RASSF2,TGFB1,DNM1,PPIF,PTPN6,HBEGF,IL1RL1,PLEK,HDAC1,IVNS1ABP,GBP1,TGFB3,TNFSF10,PREX1,SNAI1,RUNX2,LIF,DLL4,PTPRE,EPHB2,HEY2,HTR2B,PRICKLE1,DUSP6,ARRB2,GPC3,APCDD1,CLIC2,HEYL,TLR3,CTHRC1,ARHGAP42,AVPR1A,DDIT4,IL8,CD14,APLN,BCL2,SCG2,CYP7B1,RNF152,TNFAIP8L1,APOD,SULF2,LGR4,LYN,CCL5
1.04e-07	GO:0072676	BP	lymphocyte migration	CCL2,CCL8,CH25H,CXCL16,GPR183,CCL11,CYP7B1,CCL13,APOD,AIF1,CCL5,CCL4,CCL3L1
1.09e-07	GO:0048247	BP	lymphocyte chemotaxis	CCL2,CCL8,CH25H,CXCL16,GPR183,CCL11,CYP7B1,CCL13,CCL5,CCL4,CCL3L1
1.12e-07	GO:0006468	BP	protein phosphorylation	CD4,PLAUR,IGF1,SLC11A1,CD74,LCP2,PREX2,PDK3,PTGS2,FYB,TREM2,JAK2,ADRBK2,CTSG,MMP9,CD40,RASSF2,HCK,FLT1,TGFB1,CCL2,CCL8,MMD,PTPN6,VEGFA,HBEGF,RASGRF2,GBP1,TGFB3,CXCR4,NCKAP1L,PREX1,KDR,LIF,PLVAP,GMFG,EPHB2,HAVCR2,HTR2B,GPNMB,PIM1,DUSP6,ARRB2,IL2RG,RASGRP3,MERTK,ITGA5,SCIMP,CCR1,TLR3,SYK,DDIT4,LGALS9,GPR183,FABP4,PTGER4,BCL2,SCG2,CCL11,CCL13,CSF1R,PRKX,PELI1,C5AR1,MAP3K5,CSF2RA,AIF1,LYN,PECAM1,CCL5…
1.14e-07	GO:0071675	BP	regulation of mononuclear cell migration	TGFB1,CCL2,PLA2G7,CCR1,C3AR1,PLCB1,C5AR1,AIF1,LYN,CCL5
1.55e-07	GO:0030217	BP	T cell differentiation	CD4,CD74,TGFB1,CD86,IL18R1,NCKAP1L,PREX1,SOX4,RUNX2,DLL4,DOCK2,FCER1G,SYK,LGALS9,GPR183,PTGER4,BCL2,CD28,MAFB
1.87e-07	GO:0051247	BP	positive regulation of protein metabolic process	CD4,PLAUR,IGF1,SLC11A1,SNAI2,CD74,TNFRSF1B,LCP2,PTGS2,TREM2,JAK2,HMOX1,MMP9,CD40,RASSF2,FLT1,TGFB1,CCL2,CCL8,MMD,VEGFA,HBEGF,CD86,TGFB3,TNFSF10,CXCR4,NCKAP1L,SOX4,KDR,LIF,HAVCR2,HTR2B,GPNMB,PRICKLE1,DUSP6,ARRB2,AGTR1,GPC3,RNF144A,ITGA5,SCIMP,S100A9,CCR1,TLR3,SYK,CYBB,LGALS9,GPR183,BCL2,CCL11,TLR1,CD28,CCL13,CSF1R,PLCB1,PELI1,C5AR1,MAP3K5,AIF1,ECSCR,LYN,PECAM1,CCL5,CCL4,CCL3L1
1.88e-07	GO:0080134	BP	regulation of response to stress	PLAUR,SNAI2,CD74,TNFRSF1B,PTGS2,CD209,JAK2,RASSF2,HCK,SAMHD1,TGFB1,CCL2,PTPN6,VEGFA,HBEGF,CD86,IL1RL1,PLEK,SPP1,PLAU,SNAI1,SERPINF1,ALOX5AP,CD180,ETS1,HAVCR2,ARRB2,AGTR1,PLA2G7,PIK3AP1,COLEC12,FCER1G,C1QC,BCL6B,CTSS,S100A9,TLR3,SYK,LGALS9,ITGAM,FABP4,CD14,NPAS2,PTGER4,C3AR1,CLEC7A,C1QB,C1QA,CD34,TLR1,CD28,PLCB1,APOD,PELI1,C5AR1,MAP3K5,LGR4,HLA-B,LYN,CCL5
2.16e-07	GO:0048869	BP	cellular developmental process	TMEM176A,GAS7,CD4,TYROBP,IGF1,SNAI2,CD74,MSR1,TNC,PREX2,PRDM1,PTGS2,NOTCH3,TEAD2,SLC1A3,SNX10,LAMB1,ANGPT2,TREM2,JAK2,PALMD,MMP9,RASSF2,HCK,FLT1,FZD3,OLFM2,TGFB1,TMEM176B,OGN,ACTA2,CCL2,MMD,MDK,PTPN6,VEGFA,LAMA4,CD86,IL18R1,PLEK,HDAC1,GBP1,SPP1,TGFB3,CXCR4,NCKAP1L,PDE1B,PREX1,SNAI1,SOX4,RUNX2,KDR,LIF,DLL4,RAMP2,SERPINF1,EPHB2,TSPAN2,DOCK2,DSC2,ETS1,AGTPBP1,HEY2,HTR2B,PLXNC1,GPNMB,PRICKLE1,DUSP6,A…
2.19e-07	GO:0019722	BP	calcium-mediated signaling	IGF1,TREM2,PLEK,CXCR4,KDR,HTR2B,AGTR1,CLIC2,VCAM1,AVPR1A,IL8,MCTP1,CCL4
2.51e-07	GO:0072006	BP	nephron development	NOTCH3,ANGPT2,TGFB1,ACTA2,VEGFA,LIF,ENPEP,GPC3,KIF26B,HEYL,DCHS1,BCL2,CD34,GPR4,SULF2,LGR4
2.52e-07	GO:0051050	BP	positive regulation of transport	CD4,IGF1,SLC11A1,PTGS2,JAK2,LIPG,TGFB1,DNM1,CCL2,VEGFA,IL1RL1,IL18R1,SPP1,TGFB3,NCKAP1L,SOX4,EPHB2,DOCK2,HAVCR2,HTR2B,SYTL2,ITGAX,ARRB2,GPC3,MERTK,FCER1G,CTSS,CCR1,TLR3,SYK,ABCA1,AVPR1A,LGALS9,CD14,APLN,PTGER4,BCL2,CD34,TLR1,CSF1R,SULF2,CLEC5A,CCL5,CCL4
2.97e-07	GO:0048002	BP	antigen processing and presentation of peptide antigen	SLC11A1,CD74,CD209,TREM2,NCF2,FCER1G,CTSS,CYBB,HLA-DQA1,FCGR1B,HLA-DRB5,HLA-DMA,HLA-DRA,HLA-DPB1,HLA-DPA1,HLA-B
3.02e-07	GO:0031401	BP	positive regulation of protein modification process	CD4,PLAUR,IGF1,SLC11A1,SNAI2,CD74,LCP2,PTGS2,TREM2,JAK2,MMP9,CD40,RASSF2,FLT1,TGFB1,CCL2,CCL8,MMD,VEGFA,HBEGF,TGFB3,CXCR4,NCKAP1L,SOX4,KDR,LIF,HAVCR2,HTR2B,GPNMB,PRICKLE1,DUSP6,ARRB2,ITGA5,SCIMP,CCR1,TLR3,SYK,LGALS9,GPR183,BCL2,CCL11,CCL13,CSF1R,PLCB1,PELI1,C5AR1,MAP3K5,AIF1,LYN,PECAM1,CCL5,CCL4,CCL3L1
3.26e-07	GO:0001932	BP	regulation of protein phosphorylation	CD4,PLAUR,IGF1,SLC11A1,CD74,LCP2,PREX2,PTGS2,TREM2,JAK2,MMP9,CD40,RASSF2,FLT1,TGFB1,CCL2,CCL8,MMD,PTPN6,VEGFA,HBEGF,GBP1,TGFB3,CXCR4,NCKAP1L,PREX1,KDR,LIF,GMFG,EPHB2,HAVCR2,HTR2B,GPNMB,DUSP6,ARRB2,ITGA5,SCIMP,CCR1,TLR3,SYK,DDIT4,LGALS9,GPR183,FABP4,BCL2,CCL11,CCL13,CSF1R,C5AR1,MAP3K5,AIF1,LYN,PECAM1,CCL5,CCL4,CCL3L1
3.33e-07	GO:0002429	BP	immune response-activating cell surface receptor signaling pathway	CD4,WAS,LCP2,PAG1,PTPRC,FYB,CD209,HCK,PTPN6,GBP1,NCKAP1L,THEMIS2,ELMO1,FCER1G,SYK,BCL2,C3AR1,CLEC7A,CD28,FPR3,HLA-DQA1,C5AR1,HLA-DRB5,HLA-DRA,HLA-DPB1,HLA-DPA1,LYN
3.33e-07	GO:0042592	BP	homeostatic process	CD4,SLC11A1,CD74,PTPRN,PDK3,PTGS2,HEPH,LYZ,JAK2,HMOX1,NCF4,CD40,RASSF2,LIPG,AQP9,DMXL2,TGFB1,CCL2,CCL8,PTPN6,VEGFA,NCF2,SPP1,CXCR4,NCKAP1L,SOX4,KDR,SERPINF1,ETS1,HTR2B,GPR65,AGTR1,ATP6V0D2,EDNRA,MERTK,CLIC2,STEAP2,SLC34A2,FCER1G,S100A9,CCR1,DCSTAMP,SYK,ABCA1,CYBB,AVPR1A,LGALS9,GPR183,FABP4,HAS2,APLN,BCL2,C3AR1,CCL11,CD34,GPR4,CCL13,CSF1R,FPR3,C5AR1,MAFB,LYN,CCL5
3.56e-07	GO:0042102	BP	positive regulation of T cell proliferation	CD4,IGF1,CD86,NCKAP1L,HAVCR2,VCAM1,SYK,LGALS9,CD28,AIF1,HLA-DPB1,HLA-DPA1,CCL5
3.76e-07	GO:0007169	BP	transmembrane receptor protein tyrosine kinase signaling pathway	CD4,PLAUR,IGF1,LCP2,PAG1,PILRA,ANGPT2,JAK2,NCF4,MMP9,RASSF2,HCK,FLT1,TGFB1,DNM1,CCL2,VEGFA,HBEGF,NCF2,NCKAP1L,RUNX2,KDR,PTPRE,EPHB2,DUSP6,ATP6V0D2,ELMO1,ITGA5,SYK,CYBB,DDIT4,REPS2,CSF1R,APOD,SULF2,LYN
4.11e-07	GO:0090023	BP	positive regulation of neutrophil chemotaxis	CD74,NCKAP1L,CXCL5,PPBP,IL8,C5AR1
4.22e-07	GO:0030154	BP	cell differentiation	TMEM176A,GAS7,CD4,TYROBP,IGF1,SNAI2,CD74,MSR1,TNC,PREX2,PRDM1,PTGS2,NOTCH3,TEAD2,SLC1A3,SNX10,LAMB1,ANGPT2,TREM2,JAK2,MMP9,RASSF2,HCK,FLT1,FZD3,OLFM2,TGFB1,TMEM176B,OGN,ACTA2,CCL2,MMD,MDK,PTPN6,VEGFA,LAMA4,CD86,IL18R1,PLEK,HDAC1,GBP1,SPP1,TGFB3,CXCR4,NCKAP1L,PDE1B,PREX1,SNAI1,SOX4,RUNX2,KDR,LIF,DLL4,RAMP2,SERPINF1,EPHB2,TSPAN2,DOCK2,DSC2,ETS1,AGTPBP1,HEY2,HTR2B,PLXNC1,GPNMB,PRICKLE1,DUSP6,ARRB2,C…
4.27e-07	GO:0042116	BP	macrophage activation	TYROBP,SLC11A1,CD74,IL1RL1,CD93,HAVCR2,TLR3,TLR1,AIF1
4.73e-07	GO:0002224	BP	toll-like receptor signaling pathway	CD86,CD180,HAVCR2,ARRB2,PIK3AP1,COLEC12,CTSS,S100A9,TLR3,ITGAM,CD14,TLR1,PELI1,LYN
4.75e-07	GO:0071622	BP	regulation of granulocyte chemotaxis	CD74,CCL2,NCKAP1L,MPP1,CXCL5,PPBP,IL8,C3AR1,C5AR1,CCL5
4.75e-07	GO:0006909	BP	phagocytosis	WAS,SLC11A1,MSR1,TREM2,NCF4,HCK,TGFB1,CCL2,NCF2,NCKAP1L,CD93,DOCK2,MERTK,ELMO1,COLEC12,FCER1G,SYK,ABCA1,ITGAM,CD14,CLEC7A,AIF1,LYN
5e-07	GO:0050727	BP	regulation of inflammatory response	TNFRSF1B,PTGS2,JAK2,HCK,IL1RL1,SERPINF1,ALOX5AP,ETS1,AGTR1,PLA2G7,PIK3AP1,FCER1G,C1QC,BCL6B,S100A9,TLR3,FABP4,PTGER4,C3AR1,C1QB,CD28,APOD,C5AR1,LYN,CCL5
5.18e-07	GO:1904018	BP	positive regulation of vasculature development	PTGS2,ANGPT2,HMOX1,SRPX2,FLT1,VEGFA,KDR,RAMP2,ETS1,ITGA5,CYBB,IL8,C3AR1,CCL11,CD34,C5AR1
5.73e-07	GO:0050731	BP	positive regulation of peptidyl-tyrosine phosphorylation	CD4,IGF1,CD74,TREM2,JAK2,CD40,TGFB1,VEGFA,HBEGF,LIF,ARRB2,ITGA5,SYK,CSF1R,LYN,PECAM1,CCL5
6.22e-07	GO:0030098	BP	lymphocyte differentiation	CD4,CD74,TGFB1,PTPN6,CD86,IL18R1,NCKAP1L,PREX1,SOX4,RUNX2,DLL4,DOCK2,MERTK,FCER1G,VCAM1,SYK,LGALS9,GPR183,PTGER4,BCL2,CD28,MAFB
6.57e-07	GO:0009887	BP	animal organ morphogenesis	SNAI2,TNC,PRDM1,TEAD2,LAMB1,FZD3,TGFB1,TMEM176B,ACTA2,CCL2,SOBP,VEGFA,HDAC1,TGFB3,SNAI1,SOX4,RUNX2,LIF,DLL4,EPHB2,AGTPBP1,HEY2,HTR2B,PIM1,PRICKLE1,ITGAX,ARRB2,GPC3,ALPL,KIF26B,PRICKLE2,HEYL,CTHRC1,SYK,SGPL1,DCHS1,COL3A1,HAS2,BCL2,CCL11,CYP7B1,CD34,CSF1R,GPC6,PRKX,SULF2,MAFB,LGR4
6.63e-07	GO:0042060	BP	wound healing	PLAUR,WAS,IGF1,SLC11A1,TNC,LCP2,JAK2,HMOX1,CD40,TGFB1,CCL2,VWF,PTPN6,HBEGF,PLEK,HDAC1,TGFB3,PLAU,ETS1,ENTPD1,ARRB2,FERMT3,MERTK,FCER1G,ITGA5,SYK,COL3A1,CD34,GPR4,APOD,MAP3K5,LYN,PECAM1
6.87e-07	GO:0060333	BP	interferon-gamma-mediated signaling pathway	JAK2,HCK,OAS2,GBP1,VCAM1,HLA-DQA1,FCGR1B,HLA-DRB5,HLA-DRA,HLA-DPB1,HLA-DPA1,HLA-B
7.41e-07	GO:0042325	BP	regulation of phosphorylation	CD4,PLAUR,IGF1,SLC11A1,CD74,LCP2,PREX2,PTGS2,TREM2,JAK2,MMP9,CD40,RASSF2,SRPX2,FLT1,TGFB1,PPIF,CCL2,CCL8,MMD,PTPN6,VEGFA,HBEGF,GBP1,TGFB3,CXCR4,NCKAP1L,PREX1,KDR,LIF,GMFG,EPHB2,HAVCR2,HTR2B,GPNMB,DUSP6,ARRB2,ITGA5,SCIMP,CCR1,TLR3,SYK,DDIT4,LGALS9,GPR183,FABP4,APLN,BCL2,CCL11,CCL13,CSF1R,PLCB1,C5AR1,MAP3K5,AIF1,LYN,PECAM1,CCL5,CCL4,CCL3L1
7.41e-07	GO:1902624	BP	positive regulation of neutrophil migration	CD74,NCKAP1L,CXCL5,PPBP,IL8,C5AR1
7.41e-07	GO:0071624	BP	positive regulation of granulocyte chemotaxis	CD74,NCKAP1L,CXCL5,PPBP,IL8,C5AR1
1.09e-06	GO:0090022	BP	regulation of neutrophil chemotaxis	CD74,NCKAP1L,CXCL5,PPBP,IL8,C5AR1
1.13e-06	GO:0071396	BP	cellular response to lipid	SNAI2,TNFRSF1B,TNC,PRDM1,PDK3,TEAD2,JAK2,CTSG,CD40,HCK,TGFB1,CCL2,LY86,CD86,HDAC1,SPP1,SERPINF1,CD180,HAVCR2,PIM1,ARRB2,CXCL16,HEYL,ABCA1,DDIT4,IL8,CD14,PTGER4,CYP7B1,LYN,MRC1,CCL5
1.3e-06	GO:0045088	BP	regulation of innate immune response	CD209,JAK2,HCK,SAMHD1,PTPN6,CD86,CD180,HAVCR2,ARRB2,PIK3AP1,COLEC12,FCER1G,CTSS,S100A9,TLR3,SYK,LGALS9,ITGAM,CD14,CLEC7A,TLR1,PELI1,HLA-B,LYN,CCL5
1.35e-06	GO:0097028	BP	dendritic cell differentiation	TMEM176A,TREM2,TGFB1,TMEM176B,CD86,DCSTAMP,LGALS9,HLA-B,LYN
1.55e-06	GO:1903555	BP	regulation of tumor necrosis factor superfamily cytokine production	CCL2,CD86,HAVCR2,GPNMB,FCER1G,TLR3,CYBB,LGALS9,CD14,CD34,TLR1
1.56e-06	GO:1903557	BP	positive regulation of tumor necrosis factor superfamily cytokine production	CCL2,CD86,HAVCR2,FCER1G,TLR3,CYBB,LGALS9,CD14,TLR1
1.59e-06	GO:0032270	BP	positive regulation of cellular protein metabolic process	CD4,PLAUR,IGF1,SLC11A1,SNAI2,CD74,TNFRSF1B,LCP2,PTGS2,TREM2,JAK2,MMP9,CD40,RASSF2,FLT1,TGFB1,CCL2,CCL8,MMD,VEGFA,HBEGF,TGFB3,TNFSF10,CXCR4,NCKAP1L,SOX4,KDR,LIF,HAVCR2,HTR2B,GPNMB,PRICKLE1,DUSP6,ARRB2,AGTR1,RNF144A,ITGA5,SCIMP,S100A9,CCR1,TLR3,SYK,LGALS9,GPR183,BCL2,CCL11,CD28,CCL13,CSF1R,PLCB1,PELI1,C5AR1,MAP3K5,AIF1,ECSCR,LYN,PECAM1,CCL5,CCL4,CCL3L1
[truncated: 2,281 more rows]

## Sheet: P0 - P2 Dowregulated
p-value	term ID	t type	t name	Q&T list
[truncated: 1,648 more rows]

[truncated: 6 more sheets: P0 - P3 Upregulated, P0 - P3 Downregulated, P0 - P4 Upregulated, P0 - P4 Downregulated, P0 - P5 Upregulated, P0 - P5 Downregulated]
