# Supplementary material for: The effect of medium supplementation and serial passaging on the transcriptome of human adipose-derived stromal cells expanded in vitro
Source: Stem Cell Res Ther. 2019 Aug 14;10:253. doi: 10.1186/s13287-019-1370-2 (PMC6694630; doi:10.1186/s13287-019-1370-2)
Supplement: Supplementary file 12 — FBS and pHPL-ASC passage specific gene expression profile. A complete list of genes comprising the FBS and pHPL-ASC passage specific gene expression profile. (XLSX 89 kb) [file 13287_2019_1370_MOESM12_ESM.xlsx]

## Sheet: P1
	UR_FBS means genes upregulated in FBS-ASCs
	UR_pHPL means genes upregulated in pHPL-ASCs
	DR_FBS means genes downregulated in FBS-ASCs
	DR_pHPL means genes downregulated in pHPL-ASCs
	UR_P1 means upregulated genes specific to passage 1 irrespective of media supplement (FBS or pHPL) used
	DR_P1 means downregulated genes specific to passage 1 irrespective of media supplement (FBS or pHPL) used
FBS and pHPL-ASC specific gene epression profile									Passage 1 specific gene expression profile
UR_FBS	UR_pHPL		DR_FBS	DR_pHPL					UR_P1	DR_P1
ANGPT2	MPEG1		ANGPTL1	PPP2R3A					CXCL8	GALNT5
MMP1	CYBB		NKIRAS1	TENM3					EDNRA	CTB-151G24.1
TNFSF10	MT1G		FAM155A	CDK15					PPBP	LINC00607
CCL11	F13A1		NEK7	POLR3G					CXCL5	FGF5
OLFML2B	MRC1		RHOJ	NT5DC2					CDH5	SLC9A7
CRISPLD2	PRG4		EHBP1	SNORD58C					APLN	RAB3B
C3orf80	CD163		GLRB	LUC7L					GUCY1A3	F2RL2
ALPL	RARRES1		LYPD6B	CHN1					PECAM1
ADAMTS4	PRELP		LOC100288911	RNU6-294P					MERTK
GALNT15	A2M		NIPSNAP3A	ELOVL4					MYCT1
SPON1	CXCL14		TMEM159	MIR3193					FPR3
SNAI1	CCL8		DOK5	CCDC144B					SPARCL1
APOD	CTSS		GALNT16	SKP2					ENPEP
CASC15	CHI3L1		ITPK1	TOX					AQP9
TNC	CD28		TBC1D2	CTHRC1					TREM1
ESM1	C1QC		RNF144B	LCE2C					OLFM2
PLEKHG1	LYZ		COPZ2	PALLD					FMO1
COL6A3	COL15A1		KCNK6	IFNE					SPP1
SRPX2	GPR34		MELK	LOC100287934					C5AR1
DCHS1	LY86		LURAP1L	SLC6A15					KDR
DOCK4	MT1F		PPIP5K1	MIR199A2					CXCL16
ITGB3	COL4A1		SLC38A4	RP11-33B1.3					LAPTM5
GPR183	IL1RL1		ARHGAP29	LOC100287497					CCDC102B
HEY2	PDK4		MYL12A	RNU6-1283P					ITGAX
CTHRC1	FST		STMN2	POPDC3					PLVAP
TMEM133	SRGN		CYP2U1	MIR31HG					GMFG
AC007879.7	IL33		PKP2	EHD3					FLT1
PLAU	MGP		RP11-254I22.1	MIR224					CXCR4
ADAP2	IGSF6		STS	MIR450A2					CADM3
LAMB1	CCL13		GPR133	MBOAT2					ALOX5AP
CCL4	RASD1		HIAT1	RP11-308B5.2					AIF1
PIM1	ICAM1		OCLN	MIR503HG					CD53
LOC101927880	PLEK		RNU6-124P	MIR503					LRRC25
EPSTI1	COL4A2		DFNA5						MMP9
TDO2	MMD		GLRX						SLC11A1
NETO2	ROR1-AS1		RNU6-377P						CCR1
WAS	C10orf10		B4GALT4						RP1-66C13.3
CLEC5A	CD86		SGMS2						CSF1R
MAFB	MT1X		MIR3127						ECSCR
ADAMTS9	PCSK1		PHACTR2						TMEM176B
PTPRE	FYB		COBLL1						PAG1
PALMD	MS4A7		FAM86EP						CD14
SYTL2	CD84		HEBP1						IL18R1
MDK	SMPDL3A		SNX25						TYROBP
THEMIS2	NTRK2		DAG1						BCL6B
AOC3	FGF10		OSBPL8						APCDD1
SULF2	SPRY1		PGM1						SCG2
PTGDR	STAB1		GAS6						ELMO1
RGS1	SNORD94		ELL2						MGAT4A
PCOLCE	JAG1		LOC400590						LCP2
SNX10	S100A9		GCNT4						LCP1
DNM1	CYP27A1		RNF11						CXorf36
ZNF208	ADAMTS1		SDC4						CD93
CHST1	FGD5; FGD5P1		OPCML						TM4SF18
NAMPT	SFRP4		MAP6						RAMP2
EPHB2	HLA-DPA1		SEMA3D						POM121L9P
MKL2	FOLR2		SLIT3						LILRB3
ANGPTL2	DIRAS3		SMURF2						PILRA
LOC441081	EVI2B		TMC3						MCAM
CEP95	MT1M		DAPK1						RNASE6
GBP4	HLA-DQA1		AHNAK2						DOCK2
IL3RA	IL10RA		TANGO6						C1orf162
CCL4L2	SUSD2		RNA5SP221						CLEC7A
HSD11B2	ADCYAP1R1		JADE1						LYVE1
LOC102725257	PIK3AP1		KIAA1549L						GPR4
FIBIN	TPRG1		STEAP3						CD34
MCTP1	SNORD11		CRYAB						COL14A1
PLAUR	THBD		SHISA3						ITGAM
SNORD3B-1	BMP2		ABCA2						HLA-DRB1
ALOX5	ACSS3		MEDAG						FCER1G
TEAD2	PTPRC		CNKSR3						HPGDS
WSB1	FAIM3		MANSC1						SLAMF8
INHBE	GPNMB		LOC730101						LINC01272
C4orf32	TNFAIP3		CDH13						APOC1
ECM2	IL18		MIR614						NCKAP1L
TNFAIP8L1	PFKFB3		CDH1						NCF2
EIF4EBP1	HLA-DQA2		TMEM19						VSIG4
HCK	NCF4		GABRA5						CLIC6
SIGLEC7	PCDHB16		COX7A1						SLC16A10
CPNE2	ARRB2		INMT-FAM188B						TNFRSF1B
SMIM3	GGT5		ARSK						KYNU
CH25H	ZNF385A		SLC1A1						TSPAN15
CYP2S1	ZNF727P		SYPL2						VWF
GGT1	AC019117.2		ANKRD37						HEYL
IL1B	RRAGD		KLF2						CPM
TES	CD180		KRT18						FABP4
VAT1L	CD209		TTC9						LILRA6
BAZ1A	GALNT12		NFASC						VWF
IL2RG	MYCBP2		NDFIP2						TPSB2
EFCAB13	PREX2		WEE1						TREM2
HEPH	TM4SF19		NRG1						ABCA1
LINC01061	CPXM2		TIAM2						ST8SIA4
NPAS2	FAM65B		ATP10D						SLC37A2
PREX1	UCP2		SEMA5A						CSF2RA
	MT1CP		SAMD12						CD37
	ENTPD1		ASAP2						NOTCH3
	CD200		GAS6-AS2						NAIP
	MIR548I2		ITGB8						PLTP
	RGCC		PAPSS2						PDE1B
	GPR65		IL1RAPL2						MAP3K5
	P2RX7		TPD52L1						F11R
	ABLIM1		VEPH1
	LGALS9B		ATP8B1
	METTL24		BRINP1
			FST
			SLC25A4
			C1orf198
			RP11-138I17.1
			KRT14
			TINAGL1
			AC226119.4
			ALDH7A1
			LHX8
			PTPLA
			ADAMTS1
			FAM25A
			CRIM1
			NR3C2
			DIAPH3
			EZR
			LOC541472
			RCAN2
			GPR126
			UCHL1
			KRT18P54
			NIPAL3
			ANXA3
			NCKAP5
			EDN1
			FSTL3
			CEMIP
			CLEC3B
			C11orf87
			GFRA1
			XGY2
			PPL
			IGFBP6
			STARD5
			ITGA3
			CCND1
			EVA1C
			HSPB6
			NALCN
			DOCK5
			MYBL1
			NLRP10
			AC007255.8
			ADAMTS5
			SCARA3
			NTRK3
			ROR1
			WNT2
			FRMPD4
			TMEM130
			XG
			CRLF1
			KRT18P49
			BMP4
			PDE1A
			SULF1
			SSTR1
			EEF1DP3
			ITGA4
			LOC100132167
			KCTD16
			DEPTOR
			GPRC5A
			LOC102546299
			RP11-553K8.5
			TENM2
			USP53
			MKX
			LIMCH1
			MID1
			METTL21C
			FLG
			RTKN2
			CLIC3
			SEMA3C
			RP11-818F20.5
			GREM1
			RP1-15D23.2
			LOC101927885
			MYOZ2
			FAM65B
			BCHE
			CDH6
			BAMBI
			LINC00842
			RP11-799N11.1
			MARCH4
			HSPB7
			SCUBE3
			SYT15
			SLC4A4
			TEK
			BST1
			LOC101927057
			GRAMD3
			PRELP
			FAM180A
			RDH10
			LINC01111
			FMN2
			RP11-760H22.2
			GREM2
			PRR15
			KRT18P15
			PI16
			MIR622
			ITGBL1
			KRT34
			B3GALT2
			COMP
			MGARP
			PDE1C
			NPR3
			LINC01018
			FGF9
			KCNK2
			KRT16P4
			SBSPON
			HTR2A
			NRK
			DSP
			OXTR
			KRTAP1-5
			TNFRSF11B
			KRTAP2-3
			HAPLN1
			SDPR
			RGS7BP
			IGFBP5
			MYH2
			NOV
			DKK1
			KRT18P10
			ANKRD1

## Sheet: P2
	UR_FBS means genes upregulated in FBS-ASCs
	UR_pHPL means genes upregulated in pHPL-ASCs
	DR_FBS means genes downregulated in FBS-ASCs
	DR_pHPL means genes downregulated in pHPL-ASCs
	UR_P2 means upregulated genes specific to passage 2 irrespective of media supplement (FBS or pHPL) used
	DR_P2 means downregulated genes specific to passage 2 irrespective of media supplement (FBS or pHPL) used
	FBS and pHPL-ASC specific gene epression profile									Passage 2 specific gene expression profile
	UR_FBS	UR-pHPL		DR_FBS	DR_pHPL					UR_P2	DR_P2
	A2M; HDAC1	A2M		ABCA2	AADAT					ABCA1	ANLN
	AC007879.7	AADAC		AC007255.8	ABHD10					ADAP2	ASPM
	AC093850.2	AAED1		AC016999.2	ACAT2					AGTR1	CDH13
	AC112721.2	ABCA10		ADAMTS1	ACN9					AIF1	DIAPH3
	ACTA2	ABCA6		ADAMTSL1	AIFM1					ALOX5AP	DKK1
	ADAM19	ABCA8		ADAMTSL5	ALKBH8					ANGPT2	DOCK5
	ADAMTS4	ABCA9		ADIRF	ALYREF					ANGPTL2	DSP
	ADAMTS9	ABCC3		AFAP1	ANKRD32					AOC3	F2RL2
	ADRBK2	ABI3BP		AHNAK2	ANP32E					APCDD1	FGF5
	AGTPBP1	ABLIM1		ALCAM	AP000695.4					APLN	FRMPD4
	AIM1	AC002064.5		ALDH7A1	AP000695.6					APOC1	GALNT5
	ALOX5	AC226119.4		ANKRD1	APCDD1L					APOD	GFRA1
	ALPL	ACE		ANKRD37	APCDD1L-AS1					AQP9	GLRB
	AP000695.4	ACKR1		ANO4	APOLD1					ATP6V0D2	GPR126
	AP000695.6	ACKR4		ANXA8; ANXA8L1; LOC100996760; LOC102725207	APOO					BCL2	KCNK2
	ARG2	ACP5		ARHGAP23P1; ARHGAP23; RP11-1166P10.1	ARHGAP11A					BCL6B	MID1
	ARHGAP25	ACSL5		ARHGAP29	ARHGAP11B					C1orf162	MYBL1
	ARHGAP42	ACSS3		ARSK	ARNTL2					C1QA	NRG1
	ARRB2	ACVR2A		ASAP2	ASF1A					C1QB	OSBPL3
	AVPR1A	ACVRL1		ATP10D	ASF1B					C1QC	PRKCA
	B3GNT2	ADAMTS1		ATP8B1	ASUN					C5AR1	PTPLA
	BAZ1A	ADAMTS5		AVPI1	ATAD2					CADM3	RAB3B
	BEND5	ADAMTS7		B3GALT2	ATIC					CCDC102B	SCARA3
	BIN2	ADARB1		BAMBI	ATP10A					CCL13	SCN8A
	C1orf54	ADCY3		BCHE	ATP1B1					CCL2	SEMA3D
	C3AR1	ADCYAP1R1		BMP4	AURKA					CCL8	SEMA7A
	C3orf80; RP11-431I8.1	ADH1B		BRINP1; DBC1	AURKB					CCR1	SLC4A4
	C4orf32	ADPGK-AS1		BST1	BAALC					CD14	SLC9A7
	CASC15; LINC00340	ADRA2A		C10orf54	BEND6					CD163	STEAP3
	CCL11	AF131217.1		C11orf87	BIRC5					CD163L1	TANGO6
	CCL3L3; CCL3L1	ALDH1A1		C1orf198	BLM					CD180	TOX
	CCL4	AMOT		C1orf53	BMPR1B					CD209
	CCL4L2; CCL4L1; CCL4	ANG		CCND1	BNC1					CD28
	CCL5	ANGPTL4		CD59	BOLA3					CD34
	CD200R1	ANKRD29		CDH1	BORA					CD37
	CD40	ANTXR2		CDH6	BRCA2					CD4
	CD82	AOAH		CEMIP; KIAA1199	BRIP1					CD53
	CEP95	AOX1		CITED2	BUB1					CD74
	CES1; LOC100653057	AP001434.2		CLEC3B; EXOSC7	BUB1B					CD84
	CES1; LOC100653057; LOC100653086; CES1P1; CES1P2	APBB1IP		CLIC3	C18orf54					CD86
	CH25H	APOE		CLU	C1orf112					CD93
	CHST1	AQP1		CNKSR3	C1QBP					CDH5
	CLEC5A	AQPEP		COMP	C5orf34					CLEC7A
	CLIC2	ARHGAP26		COX7A1	C6orf62					CLIC6
	COL3A1	ARHGAP6		CRIM1; LOC101929500	CAD					COL14A1
	COL5A3	ARHGEF28		CRLF1	CAMK4					CPA3
	COL6A3	ARID5A		CRYAB	CASC5					CPM
	COLEC12	ARNT2		DAGLB	CBWD1					CSF1R
	CPVL	ARSA		DEPTOR	CCDC34					CSF2RA
	CRISPLD2	ASPA		DSEL	CCNA2					CTSS
	CTHRC1	ATP8B4		ERCC6; ERCC6-PGBD3; PGBD3	CCNB1					CXCL16
	CTSG	ATP9A		EZR; ROS1	CCNB2					CXCR4
	CXCL5	AUH		FADS3	CCNF					CXorf36
	CXCL8; IL8	BIRC3		FAM155A	CDA					CYBB
	CYP2S1	BMP2		FAM180A	CDC20					CYP27A1
	CYYR1	BMP4		FAM20B	CDC25C					CYP7B1
	DCHS1	BMPER		FAM25A; FAM25C; FAM25G; LINC00842	CDC45					DIRC1
	DCSTAMP	BST1		FAM65B	CDC6					DUSP6
	DDIT4	BST2		FAM86DP	CDC7					ECSCR
	DDX26B	BTG2		FAM86EP	CDCA2					ELMO1
	DLL4	BTK		FBN2	CDCA7					EMCN
	DMXL2	C10orf10		FGF9	CDCA7L					ENPEP
	DNM1	C11orf63		FMN2	CDCA8					ENTPD1
	DOCK2	C1orf198		FNIP2	CDH2					EPB41L4A
	DOCK4	C1QTNF1		FRY	CDK1					EPHB2
	DSC2	C1R		FSTL3	CDK15					FABP4
	EDNRA	C1RL		GABRA5	CDKN2AIPNL					FAM49A
	ENC1	C1S		GAS6	CENPA					FCER1G
	ENO2	C2		GLRX	CENPE					FGD5
	EPSTI1	C3		GPC1	CENPF					FGD5
	ESAM	C7		GPR133	CENPH					FILIP1
	ETS1	C7orf63		GPRC5A	CENPI					FLT1
	EVI2B; CTD-2370N5.3	CABLES1		GRAMD3	CENPJ					FMO1
	F11R; RP11-544M22.13	CACNB4		GREM1	CENPK					FPR3
	FAM101B	CALCOCO1		GREM2	CENPL					FYB
	FAM105A	CAMK1D		HAPLN1	CENPM					GBP4
	FCGR1A; FCGR1B	CAPN6		HCN1	CENPN					GGT5
	FERMT3	CARD6		HEATR5A; RP11-176H8.1	CENPO					GMFG
	FHL3	CBLB		HEBP1	CENPP					GPC3
	FIBIN	CCDC146		HMGA1; HMGA1P8	CENPU					GPNMB
	FMNL3	CCDC69		HSPB6	CENPV					GPR183
	FRRS1	CCL3L3		HSPB7	CENPW					GPR34
	FZD3	CD200		IDUA	CEP128					GSTM5
	G0S2	CD36		IFIT2	CEP55					GUCY1A3
	GALNT15	CD68		IGFBP5	CEP78					GUCY1B3
	GAREM	CDO1		IGFBP6	CEP97					HAVCR2
	GAS7	CEBPA		IL1RAPL2	CERS6					HCK
	GATM	CELF2		IL6	CFL2					HEYL
	GBP1	CEMIP		INMT-FAM188B; INMT; FAM188B	CH25H					HLA-DPA1
	GGT1; GGT3P; GGT8P; GGTLC2; GGTLC1; GGT2; LOC100132705	CES1		ITGA3	CHAC2					HLA-DPB1
	GIMAP4	CFB		ITGA4	CHAF1A					HLA-DRA
	GPC6	CFD		ITGBL1	CHAF1B					HLA-DRB3
	GPR4	CFH		ITPK1	CHEK1					HLA-DRB4
	GPR65	CFLAR		JADE1; PHF17	CIT					HPGDS
	GPRIN3	CHI3L1		KAZALD1	CKAP2					IGF1
	GXYLT2	CHL1		KCNK6	CKAP2L					IGSF6
	HAS2	CHRDL1		KCTD16	CKS2					IL10RA
	HBEGF	CILP		KIAA1549L	CLDN11					IL18R1
	HEPH	CLEC2B		KIRREL3	CLOCK					IL1RL1
	HEY2	CLU		KLF2	CLSPN					IL2RG
	HLA-B	CMAHP		KRT14	CMC2					IQGAP2
	HLA-DMA	CMKLR1		KRT16P4; KRT16P5	CNTNAP1					ITGAM
	HLA-DMB; HLA-DMA	CNTFR		KRT18	COL10A1					ITGAX
	HLA-DQA2; HLA-DQA1; LOC100509457	CNTN1		KRT34; LOC100653049; AC004231.7; RP1-18F17.1	COQ3					KCNJ15
	HLA-DRA; HLA-DQA1	COL15A1		KRT83	COX7B					KDR
	HLA-DRB1; LOC100996809; HLA-DRB4; HLA-DRB3; HLA-DQB1; LOC101060835; HLA-DRB5	COL21A1		KRTAP1-5	CPED1					KYNU
	HLA-DRB3; HLA-DRB1; LOC100996809; HLA-DRB5; HLA-DRB4	COL4A1		KRTAP2-3; KRTAP2-4	CRABP2					LAPTM5
	HLA-L	COL4A2		LHX8	CRYZ					LCP1
	HMCN1	CPA4		LIMCH1	CSE1L					LCP2
	HMOX1	CPE		LINC01018; CTD-2195M18.1	CSTF3					LGI2
	HSD17B14	CPQ		LINC01085; RP11-341G5.3	CTH					LILRA6
	HTR2B	CPXM1		LINC01111; RP11-706J10.1	CTHRC1					LOC441081
	IFI30; PIK3R2; AC007192.4	CPXM2		LINC01133; RP11-48O20.4	CTPS1					LOC441081
	IFI44	CPZ		LOC100132167; RP11-111F5.2; AL772307.1	CXorf57					LRRC25
	IFI44L	CREBRF		LOC100288911; RP11-490M8.1	CYCS					LY86
	IL3RA	CRYAB		LOC100293704; MIR8072; RP13-942N8.1	DACT1					LYN
	ITGA1; PELO	CSF1		LOC101927184; RP11-420A23.1	DARS2					LYVE1
	ITGA5	CSGALNACT1		LOC101927885; CTB-78F1.2	DCBLD1					LYZ
	ITGB3; RP11-290H9.2	CTSD		LOC101928245; RP11-265N7.1	DCBLD2					MAP3K5
	IVNS1ABP	CTSF		LOC102546299; CTC-340A15.2	DCLRE1A					MDK
	JAK2	CTSL		LOC730101; RP1-152L7.5	DCPS					MERTK
	JAKMIP2	CTSO		LOXL4	DCUN1D5					MGAT4A
	KCNE4	CXCL12		LRRC2	DDAH1					MMD
	KDM7A; JHDM1D	CXCL14		LRRN4CL	DDIAS					MMP9
	KIF13B	CXCL8		LURAP1L	DDX39A					MPEG1
	KIF26B	CXCL9		LYPD6	DEPDC1					MRC1
	KLF10	CYB5A		LYPD6B	DEPDC1B					MS4A4A
	LAMA4	CYBRD1		MANSC1	DHX9					MS4A6A
	LAMB1	CYGB		MAP2K3; LOC100996792	DLGAP5					MS4A7
	LBR	CYP19A1		MAP6	DNA2					MSR1
	LGR4	CYP1B1		MEDAG	DNMT1					MYCT1
	LIF	DAB1		METTL24	DOCK10					NCF2
	LILRB3; LILRP1; LILRA6	DAPK1		MGARP; NDUFC1	DONSON					NCF4
	LINC01057; RP11-86H7.1	DAPK2		MIR3188	DSCC1					NCKAP1L
	LINC01094; RP11-792D21.2	DCLK1		MIR4521	DSG2					NID2
	LINC01272; RP11-290F20.3	DHRS3		MIR614; GPRC5A	DSN1					NOTCH2NL
	LIPG	DIRAS3		MKX	DTL					NOTCH3
	LOC100132741; LINC00891	DKFZP586I1420		MYH1	DTYMK					NPL
	LOC100507460	DKK2		MYH2	DZIP3					OGN
	LOC101927345; LOC101059949; ANKRD20A12P	DLX3		MYOZ2	E2F7					OLFM2
	LOC101927880	DPYD		NALCN	ECT2					OLFML2B
	LOC101928188; RP11-426C22.4	DRAM1		NCKAP5	EHD3					PAG1
	LOC102725257; RP11-1L12.3	EBF1		NDFIP2	EIF5AL1					PCDHB15
	LOC151760; RP11-553A10.1	ECM2		NEK7	ELOVL4					PCDHB4
	LOC441081; LOC101929573; LOC101060368; LOC101929599; LOC101929812; LOC728093; LOC101928967; LOC101929545; RP11-98J23.1; RP11-497H16.2; RP11-589F5.3; RP11-497H16.6; RP11-848G14.5; RP11-124L9.3; RP11-124L9.4; RP11-1305N21.2	EDIL3		NIPAL3	EME1					PDE1B
	LPPR4; RP4-788L13.1	EDNRB		NIPSNAP3A	ENPP1					PDE3A
	LSP1	EEPD1		NLGN1	EPG5					PDE4DIP
	MAFB	EFEMP1		NLRP10	EPRS					PDE4DIP
	MAGED4; MAGED4B; SNORA11D; SNORA11E	EFNA5		NOG	EPT1					PECAM1
	MAGED4B; MAGED4; SNORA11D; SNORA11E	EGFL6		NOV	ERCC6L					PIK3AP1
	MBOAT1	ELN		NPR3	ESCO2					PILRA
	MCAM; MIR6756	EMILIN2		NPY4R; LOC100996758	ESPL1					PLA2G7
	MCTP1	EMX2OS		NR3C2	EVA1A					PLBD1
	MGC24103	EPAS1		NRK	EXO1					PLEK
	MILR1	EPHX1		NTRK3	EXOSC8					PLEKHG1
	MIR143HG	EVA1C		OPCML	EZH2					PLN
	MME	EVI2B		OSBPL8	EZR					PLTP
	MMP1	F11R		OXTR	F2R					PLVAP
	MPP1	F13A1		PAPSS2	F2RL1					PLXNC1
	MXRA5	FAIM3		PDE1A	F3					POM121L9P
	MYH15	FAM134B		PDE1C	FAM102A					PPBP
	MYO1F	FAM174B		PI16	FAM196B					PREX2
	NAIP; RP11-497H16.7; RP11-848G14.2; RP11-1305N21.3; RP11-1319K7.1; RP11-1280N14.3	FAM20A		PKD2	FAM225A					PTPRC
	NAMPT; NAMPTL	FAM20C		PKP2	FAM72C					PTPRE
	NETO2	FAM43A		POLH	FAM72D					RAMP2
	NPAS2	FAM65B		PPL	FAM83D					RASD1
	NRROS	FAM65C		PRR15	FAM98A					RASGRP3
	OAS2	FAM66C		PRSS12	FANCA					REPS2
	OMD	FAXDC2		PTGIS	FANCB					RNASE1
	PALMD	FBLN1		PVR	FANCD2					RNASE6
	PARP8	FBP1		RASA4; RASA4B; POLR2J4; AC004985.12; RP11-514P8.6; RP11-514P8.8; RP5-1022I14.1; RP5-1165K10.2	FANCI					RP11-1143G9.4
	PDGFRA; FIP1L1	FCGRT		RCAN2	FANCM					RP11-70J12.1
	PDK3	FGF10		RDH10	FARSB					S100A9
	PELI1	FGF7		RGS7BP	FEN1					SAMHD1
	PIM1	FGL2		RHOJ	FERMT1					SCG2
	PITPNC1	FMN1		RIMS1	FGF2					SEMA6B
	PLAU	FMO2		RNA5SP221	FHOD3					SLAMF8
	PLAUR	FMO4		RNA5SP255	FIGNL1					SLC11A1
	PLCB1	FMOD		RNU6-1039P	FKBP14					SLC16A10
	PLEKHH2	FNDC1		ROR1	FOXD1					SPARCL1
	PLXDC1	FOLR2		RP11-184M15.1	FOXM1					SPON1
	PPIF	FRAS1		RP11-254I22.1	FTSJ1					SPP1
	PRDM1	FRY		RP11-553K8.5	FUS					ST8SIA4
	PREX1	FST		RP11-555M1.3	FZD2					STAB1
	PRICKLE1	FUCA1		RP1-15D23.2	G2E3					STEAP2
	PRICKLE2	FXYD1		RP11-760H22.2	GAS2L3					SUCNR1
	PRKX	FZD4		RP11-799N11.1	GDF5					SULF2
	PTGER4	GAA		RP11-818F20.5	GEMIN2					TM4SF18
	PTGS2	GAB2		SAMD12	GEN1					TMEM150C
	PTPN6	GALNT12		SBSPON	GGH					TMEM176A
	PTPRN	GALNT13		SCN9A	GINS1					TMEM176B
	RAB42	GATA6		SDC4; ROS1	GINS2					TNFRSF1B
	RASGRF2	GBP2		SDPR	GINS4					TNFSF10
	RASSF2	GCH1		SEMA3C	GLI1					TREM1
	RGS1	GCNT4		SEMA5A	GLIPR2					TREM2
	RNF122	GDF15		SERPINB2	GLMN					TSPAN18
	RNF144A	GEM		SERPINE2	GLYATL2					TTYH2
	RNF152	GHR		SLC1A1	GMNN					TYROBP
	ROBO4	GLDN		SLC25A4	GNB4					VCAM1
	ROCK1P1	GLIS3		SLIT3	GNG11					VSIG4
	ROR1-AS1; RP11-24J23.2	GPC4		SMURF2	GNPNAT1					VWF
	ROS1; SLC34A2	GPR116		SPR	GOPC
	RP11-118A3.1	GPR133		SPTAN1	GPAM
	RP11-27M24.1	GPR137B		SSTR1	GPR180
	RP11-360F5.3	GPRC5B		STARD5	GPSM2
	RP1-142L7.5	GPX3		STS	GSG2
	RP11-430B1.1	GRN		SULF1	GTF3A
	RP11-626H12.2	GS1-600G8.5		SVEP1	GTF3C6
	RP1-66C13.3; LGALS9	H19		SYPL2	GTSE1
	RPLP0P2	HLA-DQA1		SYT15	GXYLT2
	RUNX2	HLA-DQA2		TBC1D2	H2AFZ
	SCD	HLA-DRB1		TEK	HAS2
	SCIMP	HLA-E		TENM2	HELLS
	SERPINF1	HNMT		THSD4	HERC3
	SGPL1	HRASLS5		TIAM2	HIC1
	SIGLEC9	HSD11B1		TINAGL1	HIST1H1A
	SLAMF7	HSD17B11		TMEM130	HIST1H1B
	SLC18B1	HUNK		TMEM171	HIST1H2AB
	SLC1A3	ICAM1		TMEM178B	HIST1H2AD
	SLC22A3	ICAM2		TMEM19	HIST1H2AE
	SLC37A2	IER2		TNFRSF11B	HIST1H2AI
	SMA4; NAIP; RP11-1319K7.1; RP11-497H16.7; RP11-848G14.2; RP11-1280N14.3; RP11-1305N21.3; SMA5	IFI30		TNXB	HIST1H2AJ
	SMIM3	IFI6		TNXB; ATF6B; TNXA	HIST1H2AK
	SNAI1	IFIT3		TNXB; TNXA	HIST1H2AM
	SNAI2	IFITM1		TRAJ59	HIST1H2BB
	SNX10	IFITM4P		TRPC4	HIST1H2BE
	SOBP	IFNGR1		TWIST2	HIST1H2BI
	SOX4	IGFBP4		UCHL1	HIST1H2BM
	SPOCD1	IGFBP6		UPK1A	HIST1H2BN
	SRPX2	IGFBP7		USP53	HIST1H3B
	STXBP5-AS1	IGSF10		VASN	HIST1H3F
	SYK	IL15RA		VEPH1	HIST1H3G
	SYNPO	IL18		WEE1	HIST1H3I
	SYTL2	IL1R1		WNT2	HIST1H4L
	TDO2	IL33		XG; XGY2	HIST2H2AB
	TEAD2	IL6		XGY2; XG; SRY; RPS4Y1	HIST2H3A
	TES	IL6R			HIST2H3PS2
	TGFB1	IL6ST			HJURP
	TGFB3	INA			HMGA2
	THEMIS2	INSR			HMGB1
	TLR1	IRF1			HMGB3
	TLR3	ISM1			HMGN2P15
	TMEM133	ITGA6			HMMR
	TMEM87B	ITGA7			HN1
	TNC	ITGA8			HNRNPA2B1
	TNFAIP8L1	ITGB8			HNRNPA3P12
	TPSB2; TPSAB1	ITIH5			HNRNPM
	TSPAN15	JAG1			HOMER1
	TSPAN2	JAM2			HOXB2
	VEGFA	JUN			HPRT1
	VWF; VWFP1	JUP			HS3ST3A1
	WAS	KCNA1			HSPA14
	WSB1	KCND2			HSPH1
	XAF1	KCND3			IBTK
	ZNF208	KGFLP1			IKBKAP
	ZNF267	KGFLP2			ILF3
	ZNF280D; LOC145783	KIAA0226L			INCENP
	ZNF644	KIAA1324L			INHBA
	ZNF93	KIT			INPP4B
		KLF11			INSIG1
		KRTAP5-4			INTS7
		LAMB2			IPO11
		LBP			IQGAP3
		LDLR			KDELC1
		LGALS9			KDELR3
		LGALS9B			KIAA0101
		LIFR			KIAA0586
		LILRB3			KIAA1524
		LILRB5			KIAA1841
		LINC00869			KIF11
		LINC00965			KIF14
		LINC00968			KIF15
		LINC01094			KIF18A
		LINC01220			KIF20A
		LINC01239			KIF20B
		LINC01272			KIF22
		LITAF			KIF23
		LMOD1			KIF24
		LOC100506119			KIF2C
		LOC100507516			KIF4A
		LOC101927668			KIFC1
		LOC101927740			KLHL4
		LOC101928173			KNSTRN
		LOC101928650			KNTC1
		LOC101929723			KPNA2
		LOC101929756			L2HGDH
		LOC101929761			LEPREL1
		LOC102467080			LGR4
		LOC102724129			LIG1
		LOC154761			LINC00607
		LOC389765			LMNB1
		LOC541472			LMNB2
		LOC653513			LOC101927746
		LOC728084			LOC101929177
		LRP10			LOC101929530
		LRRK2			LOC102725257
		LRRN4CL			LOC389906
		LXN			LOC728554
		LY75			LOC81691
		MAF			LOXL3
		MAN1C1			LPXN
		MAN2B1			LRRC15
		MAOA			LRRC17
		MAOB			LRRC40
		MAP3K8			LRRC59
		MARC2			LSM4
		MARCH3			MAD2L1
		MARK1			MAP1B
		MEDAG			MATN3
		MEST			MBOAT2
		METTL24			MCM10
		METTL7A			MCM2
		MFGE8			MCM3
		MFI2			MCM4
		MGP			MCM5
		MIR1247			MCM6
		MIR548I2			MCM7
		MMP19			MCM8
		MT1F			MCTS2P
		MT1G			MELK
		MTSS1L			MET
		MX2			MGME1
		MYCBP2			MICAL2
		MYH11			MIPEP
		MYLIP			MIR199A2
		N4BP2L1			MIR222
		NAIP			MIR3198-1
		NATD1			MIR503
		NEDD4L			MIR503HG
		NFIL3			MIR891A
		NFKBIZ			MIS18A
		NINJ1			MIS18BP1
		NPC2			MKI67
		NPR3			MLLT11
		NSUN6			MMP1
		NTN4			MMP16
		NTRK2			MMP3
		OAS1			MMS22L
		OLFML1			MNAT1
		OLFML2A			MPHOSPH6
		OMG			MPHOSPH9
		OSMR			MRPL35
		OSR1			MRPL39
		OSR2			MSH5
		OTUD1			MSL3P1
		P2RX4			MSTO1
		P2RX7			MT1A
		PALM			MTBP
		PCDH18			MTCH2
		PCDHB14			MTHFD1
		PCDHB16			MT-TG
		PCDHB18			MT-TL2
		PCDHB3			MT-TR
		PCDHB6			MYBL2
		PCED1A			NAP1L3
		PCSK1			NASP
		PCSK5			NCAM2
		PDE10A			NCAPD2
		PDE5A			NCAPD3
		PDGFD			NCAPG
		PDGFRA			NCAPG2
		PDGFRL			NCAPH
		PDK4			NCBP1
		PDPN			NCR3LG1
		PFKFB3			NDC1
		PGM5			NDC80
		PIK3CG			NDNF
		PLA2G2A			NDUFB6
		PLA2G5			NEIL3
		PLA2R1			NEK2
		PLD3			NES
		PLEKHO2			NET1
		PLIN2			NETO1
		PLSCR4			NETO2
		PLXNA4			NFXL1
		PMP22			NLN
		PODN			NT5DC2
		POM121L8P			NUCKS1
		PON3			NUDT15
		PPAP2A			NUF2
		PPL			NUP107
		PRELP			NUP155
		PRG4			NUP188
		PRKG2			NUP205
		PRNP			NUP93
		PROS1			NUSAP1
		PROSP			OIP5
		PRRX2			ORC3
		PRSS23			ORC6
		PRUNE2			OSBPL6
		PSAP			OSGEPL1
		PTGER3			OXCT1
		PTGES			P4HA3
		PTGFR			PAICS
		PTGIS			PALLD
		PTH1R			PAMR1
		PTPRG			PARP1
		PTX3			PARP2
		RAB29			PARPBP
		RAB39A			PBK
		RARRES1			PCDH9
		RARRES2			PCMT1
		RARRES3			PCNA
		RASA4			PDGFC
		RCAN1			PDIA4
		RDH10			PDSS2
		REV3L			PEG10
		RHOD			PFKP
		RIPK3			PFN2
		RNA5SP93			PGM3
		RNU6-1039P			PLCB4
		RNU6-124P			PLEK2
		RNU6ATAC18P			PLK1
		ROR1			PLK4
		ROR1-AS1			PLOD2
		RP11-138I17.1			PMAIP1
		RP11-18B16.2			POLA1
		RP11-243M5.1			POLA2
		RP11-295G24.5			POLE2
		RP11-439C8.1			POLQ
		RP11-439C8.2			POLR3G
		RP11-499E18.1			POPDC3
		RP11-536O18.1			PPAT
		RP11-672A2.4			PPIP5K1
		RP11-774O3.3			PPP1R3C
		RP11-872D17.8			PPP2R3A
		RRAGD			PRC1
		RSPO3			PRDM1
		RXFP1			PRIM1
		SCARA5			PRIM2
		SCARNA12			PRKAA2
		SCG5			PRPS1
		SEPP1			PRR11
		SERPINB2			PSMA3
		SERPINB3			PSMC3IP
		SERPINB9			PSMD11
		SERPINE2			PSMD14
		SERPING1			PSMD2
		SFRP2			PSME4
		SFRP4			PSMG1
		SHC2			PSPH
		SIPA1L2			PTPLB
		SLC16A4			PTPN14
		SLC19A3			PUS7L
		SLC27A2			R3HDM1
		SLC27A3			RAB39B
		SLC39A8			RAD51
		SLC40A1			RAD51AP1
		SLC43A1			RAD54B
		SLC43A2			RANBP6
		SLC43A3			RANGAP1
		SLC46A3			RAP1GDS1
		SLC7A8			RASGRP1
		SLCO2B1			RBL1
		SLCO3A1			RCAN3
		SLIT3			RCC1
		SLITRK2			RECQL
		SMOC2			RFC3
		SMPDL3A			RFC4
		SNAR-I			RFC5
		SNED1			RNA5SP385
		SNORA11			RNASEH2A
		SNORA37			RNU1-122P
		SNORA38B			RNU2-63P
		SNORA47			RNU5A-8P
		SNORA49			RNU5D-1
		SNORA54			RNU6-301P
		SNORD114-1			RNU6-853P
		SNORD114-12			RNVU1-3
		SNORD114-3			RNVU1-4
		SNORD116-15			RP11-110I1.12
		SNORD116-2			RP11-118A3.1
		SNORD116-3			RP11-123O22.1
		SNORD116-5			RP11-180C1.1
		SNORD117			RP11-1E6.1
		SNORD13P3			RP11-244F12.2
		SNORD14C			RP11-265D17.2
		SNORD42A			RP11-308B5.2
		SNORD71			RP11-312J18.5
		SNORD8			RP11-318M2.3
		SNORD89			RP11-33B1.3
		SNORD91B			RP11-350F4.2
		SNORD94			RP11-385E5.5
		SNORD95			RP11-522M21.3
		SNX18			RP11-56B16.4
		SNX29			RP11-589M4.1
		SNX9			RP11-669B18.1
		SOCS2-AS1			RP11-79P5.2
		SOCS3			RP13-463N16.6
		SOD2			RP5-1172A22.1
		SOD3			RPA3
		SORT1			RPL22L1
		SOS1			RPP40
		SPRY1			RPS2
		SRGN			RRM1
		SRPX			RRM2
		STC1			RSPRY1
		STEAP4			RTN4IP1
		STOM			RUVBL2
		SUSD2			SACS
		SVEP1			SASS6
		SVIL			SDC1
		SYNE2			SDF2L1
		SYNE3			SEC11C
		SYNGR2			SEC16B
		SYNPO2			SEC61G
		TBC1D8			SEPT7P2
		TC2N			SFXN2
		TCF7L1			SGCD
		TESK2			SGOL1
		TFPI			SGOL2
		TGFBR3			SHCBP1
		TGM2			SIX4
		THBD			SKA1
		TLR4			SKA2
		TM4SF19			SKA3
		TM6SF1			SKIL
		TM6SF2			SKP2
		TMEM140			SLC18B1
		TMEM173			SLC25A10
		TMEM198B			SLC25A15P5
		TMEM86A			SLC35F2
		TNFAIP2			SLC38A4
		TNFAIP3			SLC38A5
		TNFAIP6			SLC6A15
		TNFRSF11B			SLC8A1
		TNFSF13			SLIT2
		TNMD			SMC1A
		TNXB			SMC2
		TOP1P1			SMC4
		TPCN1			SMYD3
		TPRG1			SMYD3-IT1
		TPSB2			SNAR-F
		TRANK1			SNHG24
		TSPAN9			SNHG3
		UCP2			SNORA4
		USP53			SNORA61
		VANGL2			SNORA81
		VCAN			SNORD114-10
		VCAN-AS1			SNORD18B
		VNN1			SNORD19B
		VSTM4			SNORD29
		WISP2			SNORD58C
		XPNPEP2			SNORD6
		YME1L1			SNORD75
		ZCCHC24			SNORD81
		ZDHHC15			SNRPD1
		ZFP36			SNX7
		ZMYM6NB			SPAG5
		ZNF280D			SPC24
		ZNF385A			SPC25
		ZNF704			SPDL1
		ZNF727P			SPIN4
					SRBD1
					SRSF1
					SSR3
					SSX2IP
					STARD4
					STC2
					STIL
					STMN1
					STRAP
					SV2A
					SYNCRIP
					TACC3
					TAF1D
					TANC2
					TCF19
					TENM3
					TENM4
					TES
					TFB1M
					TFPI2
					TGFBI
					TICRR
					TIMELESS
					TIMM21
					TIMM50
					TIPIN
					TK1
					TMPO
					TNFRSF9
					TNIP3
					TOMM34
					TOP2A
					TOPBP1
					TPM1
					TPX2
					TRAP1
					TRAPPC3L
					TRIM6
					TRIP13
					TSEN15
					TSPAN13
					TTF2
					TTK
					TUBB4B
					TYMS
					UBA6
					UBASH3B
					UBE2C
					UBE2T
					UBL3
					UBR7
					UCHL3
					UCK2
					UHRF1
					ULBP3
					USP1
					USP13
					VRK1
					WDHD1
					WDR76
					WHSC1
					WISP1
					WNK4
					WNT5A
					XPO4
					XRCC2
					YEATS4
					ZFP69B
					ZNF215
					ZNF608
					ZWILCH
					ZWINT

## Sheet: P3
		UR_FBS means genes upregulated in FBS-ASCs
		UR_pHPL means genes upregulated in pHPL-ASCs
		DR_FBS means genes downregulated in FBS-ASCs
		DR_pHPL means genes downregulated in pHPL-ASCs
		UR_P3 means upregulated genes specific to passage 3 irrespective of media supplement (FBS or pHPL) used
		DR_P3 means downregulated genes specific to passage 3 irrespective of media supplement (FBS or pHPL) used
	FBS and pHPL-ASC specific gene epression profile										Passage 3 specific gene expression profile
	UR_FBS	UR_pHPL		DR_FBS	DR_pHPL						UR_P3	DR_P3
	A2M; HDAC1	A2M		ABCA9	AADAT						ACP5	B3GALT2
	AC007879.7	AADAC		AC007255.8	AC007879.7						ADAP2	CASS4
	ACKR1; DARC	AAED1		AC008063.2	ADAMTS6						AIF1	CDH13
	ACTA2	ABCA1		ADAM33	AK5						ANGPT2	DSP
	ADAM19	ABCA10		ADAMTS1	ALDH1B1						AOAH	EPG5
	ADAMDEC1	ABCA6		ADAMTS15	ANKLE2						APCDD1	F2RL2
	ADAMTS4	ABCA8		ADAMTS5	AP000695.4						APLN	FGF5
	ADAMTS9	ABCA9		ADAMTSL1	AP000695.6						APOC1	FRMPD4
	ADRBK2	ABCC2		ADD3	APCDD1L						APOD	GALNT5
	AGTR1	ABCC3		ADI1	APCDD1L-AS1						APOE	GFRA1
	ALOX5	ABI3BP		ADM	ARMCX4						AQP9	GLRB
	ALOX5AP	ABLIM1		AFAP1	ATP10A						ARHGAP42	GPR126
	ALPL	AC002064.5		AHNAK2	ATP1B1						ARRB2	KCNK2
	AOC3	AC019117.2		ALCAM	AVEN						ATP6V0D2	LINC00607
	ARG2	AC090617.1		ALDH7A1	BMPR1B						AVPR1A	LRRC17
	ARHGAP25	AC130689.5		ANKRD1	BNC1						BCL2	NEK7
	ATXN1	AC226119.4		ANKRD30B	BRIP1						BCL2A1	OPCML
	BCL3; MIR8085	ACE		ANKRD37	C18orf54						BCL6B	PAMR1
	BCRP3	ACKR4		ANO4	CAP2						BIN2	RAB3B
	BEND5	ACSL1		ARHGAP20	CCZ1						BMP2	RP11-79P5.2
	BHLHE40	ACSL5		ARHGAP29	CDH2						C1orf162	RP6-99M1.2
	BLNK	ADAMTS1		ARSK	CDK15						C1QA	SCN8A
	BMP1	ADAMTS15		ASAP2	CENPN						C1QB	SKP2
	C3AR1	ADAMTS5		ATP10D	CENPV						C1QC	SLC38A4
	C3orf70	ADAMTS7		ATP8B1	CFL2						C5AR1	SLC4A4
	C3orf80; RP11-431I8.1	ADCY3		BAMBI	CHN1						CADM3	SLC9A7
	C5orf46	ADCYAP1R1		BCHE	CLTCL1						CCDC102B	STARD5
	C7orf31	ADH1B		BDNF	CMC2						CCL2	TANGO6
	CALCRL	ADM		BMP4	COL10A1						CCL8	TEK
	CASC15; LINC00340	ADPGK-AS1		BMPER	COL8A1						CCR1	TMEM171
	CCL11	AF131217.1		BRINP1; DBC1	CRIM1						CD14	TOX
	CCL3L3; CCL3L1	ALDH1A1		BST1	CSRP2						CD163	UCHL1
	CCL4	AMOT		C11orf87	CTD-2207P18.2						CD163L1	WNT5A
	CCL4L2; CCL4L1; CCL4	ANG		C16orf45	CTHRC1						CD180	ZNF671
	CCL5	ANGPTL2		C17orf58	DACT1						CD28
	CD200R1	ANKRD29		C19orf82	DCBLD1						CD37
	CD300LF	ANTXR2		C1orf158	DCLK2						CD4
	CD40	AOX1		C1orf53	DDAH1						CD53
	CD68; SNORA67; LOC101928634; RP11-186B7.4	AP001434.2		CCND1	DGKI						CD74
	CD83	APBB1IP		CDH10	DIAPH3						CD84
	CES1; CES1P2; LOC100653057; CES1P1	AQPEP		CDH6	DOCK10						CD86
	CES1; LOC100653057	ARHGAP17		CLDN11	DRP2						CD93
	CES1; LOC100653057; LOC100653086; CES1P1; CES1P2	ARHGAP20		CLEC3B; EXOSC7	DTD1						CDH5
	CHST1	ARHGAP6		CLU	EHD3						CHL1
	CLEC1A	ARID5A		COMP	EZR						CLEC7A
	CLEC5A	ARNT2		COPZ2	F2R						CLIC2
	COL18A1	ASPA		COX7A1	F3						CLIC6
	COL3A1	ATP2B4		CPA4	FAM196B						COL15A1
	COL5A3	ATP8B4		CPED1	FAM25A						COL4A1
	COL6A3	ATP9A		CRIM1; LOC101929500	FAM98A						CPA3
	CPEB1; RP11-152F13.10	AUH		DAPK1	FGF2						CPM
	CPNE2	B3GNT2		DDAH2	FHOD3						CSF1R
	CPVL	BCL3		DEPTOR	FOXD1						CSF2RA
	CREB3L1	BMP4		DFNA5	FTSJ1						CTSS
	CRISPLD2	BMPER		DKK1	FZD2						CXCL14
	CTD-2201G16.1	BST2		DNMBP	GALNT10						CXCL16
	CTHRC1	BTG2		DOCK11	GDF5						CXCR4
	CTSG	BTK		DOCK5	GDF6						CXorf36
	CXCL3	C10orf10		DOK5	GLI1						CYBB
	CXCL5	C11orf63		DPP4	GLIPR2						CYGB
	CXCL8; IL8	C1orf21		DSEL	GLYATL2						CYP27A1
	DCHS1	C1QTNF1		DST	GNB4						CYP7B1
	DCSTAMP	C1R		EBF2	GNG11						DLL4
	DOCK2	C1RL		EDN1	GPAM						DSC2
	DOCK4	C2		EEF1DP3	GPR180						ECSCR
	DPYSL4	C3		EHBP1	HOMER1						ELMO1
	DYSF	C7orf63		ERCC6; ERCC6-PGBD3; PGBD3	HOXB2						EMCN
	EDNRA	CA11		ETHE1	HS3ST3A1						ENPEP
	EFCAB13	CABLES1		EZR; ROS1	HSPA13						EPSTI1
	EFNB1	CACNB4		FAM155A	IGF2BP1						FABP4
	EGR2	CAMK1D		FAM180A	INHBA						FAM49A
	EIF4EBP1	CAPN3		FAM20B	INPP4B						FCER1G
	ENO2	CAPN6		FAM25A; FAM25C; FAM25G; LINC00842	INTS7						FGD5
	EPHB2	CARD6		FAM65B	KCNH1						FLT1
	ESAM	CBLB		FBN2	KCNMA1						FMOD
	ETS1	CCDC69		FGF9	KDELR3						FOLR2
	F11R; RP11-544M22.13	CCL13		FMN2	LANCL2						FOSB
	FAM101B	CCND2		FOXL1	LGR4						FPR3
	FAM105A	CD200		GALNT16	LINC00862						FUCA1
	FCGR1A; FCGR1B	CD209		GAS6	LOC100287497						FYB
	FERMT3	CD34		GIPC2	LOC101927885						GBP4
	FGD5; FGD5P1	CD36		GLRX	LOC389906						GGT5
	FGF11; RP11-104H15.7; RP11-104H15.10	CD68		GPR133	LOXL2						GMFG
	FHL3	CDON		GPRC5A	LOXL3						GPC3
	FIBIN	CEBPA		GPRC5B	MAMLD1						GPR183
	FLJ22447; RP11-47I22.3	CELF2		GRAMD3	MAP1B						GPR34
	FMNL3	CEMIP		GREM1	MATN3						GUCY1A3
	FOXP2	CES1		GREM2	MBOAT2						GUCY1B3
	FPR1	CFB		GRK5	MED8						HCK
	FRRS1	CFD		HAPLN1	MIAT						HEY1
	FZD3	CFH		HCN1	MICAL2						HEYL
	GABBR1	CHI3L1		HEBP1	MIR10A						HLA-DPA1
	GALNT15	CHRDL1		HMGA1; HMGA1P8	MIR1245A						HLA-DPB1
	GAREM	CLCA2		HOXA7	MIR181B1						HLA-DRA
	GATM	CLEC2B		HSPB6	MIR196B						HLA-DRB3
	GGT1; GGT3P; GGT8P; GGTLC2; GGTLC1; GGT2; LOC100132705	CLMN		IFIT1	MIR199A2						HLA-DRB4
	GIMAP4	CLU		IFIT3	MIR221						HPGDS
	GPC6	CMKLR1		IGFBP5	MIR23A						IGSF6
	GPR4	CNTN1		IGFBP6	MIR31HG						IL18R1
	GPR65	COL21A1		IGLV2-23	MIR450A1						IL1RL1
	GPRIN3	COL4A2		IL1A	MIR494						IQGAP2
	HAVCR1P1; CTD-2027I19.2	CPA4		IL1RAPL2	MIR503						ITGAM
	HAVCR2	CPD		ITGA4	MIR503HG						ITGAX
	HBEGF	CPXM1		ITGB8	MIR542						JUP
	HEPH	CPZ		ITGBL1	MLLT11						KDR
	HES1	CRAT		ITPR3	MMP16						KYNU
	HEY2	CREG1		KCTD16	MN1						LAMA4
	HLA-B	CRYAB		KIAA0754; RP4-562N20.1	MNAT1						LAPTM5
	HLA-DMA	CSF1		KRT14	MRPL22						LCP1
	HLA-DMB; HLA-DMA	CSGALNACT1		KRT16P4; KRT16P5	MRPL24						LCP2
	HLA-DMB; HLA-DMA; XXbac-BPG181M17.5	CTSL		KRT17P2	MT-TG						LGALS9B
	HLA-DQA1; LOC100509457	CXCL12		KRT18	MT-TL2						LGI2
	HLA-DQA2; HLA-DQA1; LOC100509457	CXCL8		KRTAP1-5	MT-TR						LILRA6
	HLA-DQB1; LOC101060835	CXCL9		KRTAP20-1	MURC						LILRB5
	HLA-DRA; HLA-DQA1	CYB5A		KRTAP2-3; KRTAP2-4	NAV3						LRRC25
	HLA-DRB1; LOC100996809; HLA-DRB3; HLA-DRB5	CYP19A1		LIMCH1	NET1						LY86
	HLA-DRB1; LOC100996809; HLA-DRB4; HLA-DRB3; HLA-DQB1; LOC101060835; HLA-DRB5	DAB1		LINC00842	NETO1						LYN
	HLA-DRB3; HLA-DRB1; LOC100996809; HLA-DRB5; HLA-DRB4	DAPK1		LINC00960	NRG1						LYVE1
	HMCN1	DCLK1		LINC01018; CTD-2195M18.1	NT5DC2						LYZ
	HMOX1	DHRS7B		LINC01111; RP11-706J10.1	NTM						MARK1
	HNMT	DIRC1		LINC01133; RP11-48O20.4	NUAK1						MERTK
	HS3ST2	DRAM1		LOC100132167; RP11-111F5.2; AL772307.1	OR10J5						MGAT4A
	HSD17B14	DTNA		LOC100288911; RP11-490M8.1	OSBPL6						MMD
	HTR2B	DUSP1		LOC100506100; RP11-545E17.3	P4HA3						MPEG1
	IFI30; PIK3R2; AC007192.4	EBF1		LOC101927184; RP11-420A23.1	PALLD						MRC1
	IL10RA	EDNRB		LOC101927668; AC005062.2	PCDH9						MS4A6A
	IL2RA	EEPD1		LOC101927885; CTB-78F1.2	PDGFC						MS4A7
	IL2RG	EFNA5		LOC101928076; RP3-512B11.3	PDLIM7						MSR1
	IL3RA	EGFL6		LOC101928245; RP11-265N7.1	PFDN2						MYH11
	INHBE	ELN		LOC102546299; CTC-340A15.2	PFKP						NCF2
	IRF2BP2	EMILIN2		LOC646021; RP11-848P1.9; SMURF2; LRRC37BP1; SMURF2P1; AC005562.1	PHTF2						NCF4
	ITGA1; PELO	EMX2OS		LOC730101; RP1-152L7.5	PLCB4						NCKAP1L
	ITGA5	ENG		LOXL4	PLEKHA2						NID2
	ITGB2	ENPP2		LRRN3	PLOD2						NOTCH3
	ITGB3; RP11-290H9.2	ENPP4		LRRN4CL	PMAIP1						NPL
	ITPR1	EPAS1		LSAMP	POPDC3						OLFM2
	IVNS1ABP	EPB41L4A		LURAP1L	PPAPDC1A						OLFML2B
	JAKMIP2	EPHX1		MAB21L1; MIR548F5	PPIAL4B						PAG1
	KCNE4	EVA1C		MANSC1	PPME1						PCDHB15
	KCNMB1	EVI2A		MEIS2	PPP1R3C						PCDHB4
	KCNT2	EVI2B		MET	PPP2R3A						PDE3A
	KDM7A; JHDM1D	F11R		MGARP; NDUFC1	PRKCA						PECAM1
	KIAA1598	F13A1		MID1	PRPS1						PIK3AP1
	KIF26B	FAIM3		MIR1321	PSMD2						PILRA
	KLF10	FAM134B		MIR3127	PSPH						PLA2G7
	KLF8	FAM174B		MIR3161	PTPN14						PLBD1
	KMO	FAM20A		MIR3188	RAB39B						PLEK
	LBR	FAM20C		MIR4326	RAP1GDS1						PLEKHG1
	LGMN	FAM65B		MIR4433A	RASGRP1						PLN
	LIF	FAM65C		MIR4454	RCAN3						PLTP
	LILRB3; LILRP1; LILRA6	FAXDC2		MIR4483	RNA5SP385						PLVAP
	LIME1; ZGPAT; RP4-583P15.15	FBLN1		MIR4681	RNA5SP70						PLXDC1
	LINC00152; LOC101930489; MIR4435-1HG	FCGR2A		MIR4718	RNU5E-7P						PLXNC1
	LINC01061	FGD4		MIR513A2	RNU6-1283P						POM121L9P
	LINC01272; RP11-290F20.3	FGF10		MIR516B1	RNU6-853P						PPBP
	LIPG	FGF7		MIR520D	RP11-11N9.4						PREX2
	LOC100507460	FGL2		MIR614; GPRC5A	RP11-123O22.1						PRKXP1
	LOC100507747; LOC100130533	FILIP1		MKX	RP11-180C1.1						PTGS2
	LOC101927880	FMO1		MOXD1	RP11-244F12.2						PTH1R
	LOC441081; LOC101929573; LOC101060368; LOC101929599; LOC101929812; LOC728093; LOC101928967; LOC101929545; RP11-98J23.1; RP11-497H16.2; RP11-589F5.3; RP11-497H16.6; RP11-848G14.5; RP11-124L9.3; RP11-124L9.4; RP11-1305N21.2	FMO2		MYBL1	RP11-265D17.2						PTPRC
	LOC441081; LOC101929573; LOC101060368; LOC101929599; LOC101929812; LOC728093; LOC101928967; LOC101929545; RP11-98J23.1; RP11-589F5.3; RP11-497H16.6; RP11-848G14.5; RP11-124L9.3; RP11-124L9.4; RP11-1305N21.2	FMO4		MYH2	RP11-308B5.2						RAMP2
	LPP	FNDC1		MYOZ2	RP5-1172A22.1						RNASE1
	LPPR4; RP4-788L13.1	FRAS1		NALCN	SCUBE3						RNASE6
	LZTS1	FST		NCKAP5	SDC1						RP11-1143G9.4
	MAFB	FXYD1		NDFIP2	SEC61G						RP11-70J12.1
	MAGED4; MAGED4B; SNORA11D; SNORA11E	FZD1		NIPAL3	SEMA7A						SCG2
	MAGED4B; MAGED4; SNORA11D; SNORA11E	FZD4		NLGN1	SERTAD4						SLAMF6
	MBOAT1	GAB1		NLRP10	SGCD						SLAMF7
	MCAM; MIR6756	GAB2		NOV	SGCG						SLC11A1
	MCTP1	GALNT12		NPR3	SIPA1L1						SLC16A10
	MDK	GALNT16		NR3C2	SIX4						SLC37A2
	MECOM	GAS1		NRK	SKIL						SLC7A8
	MIR143HG	GATA6		NT5E	SLC2A1						SLCO2B1
	MIR22HG; MIR22	GCH1		NTRK3	SLC38A1						SNORA2A
	MIR4298	GDF15		OSBPL3	SMYD3						SNORD11
	MIR4772	GEM		OXTR	SMYD3-IT1						SNORD91B
	MIR548I2; MIR548I1; MIR548I3	GHR		PAPSS2	SNORD114-10						SNX10
	MKL2	GIMAP7		PCYOX1	SNORD114-2						SORBS1
	MMP1	GLDN		PDE1A	SNORD123						SPARCL1
	MMP12	GLIS3		PDE1C	SNORD18C						SPON1
	MMP3	GM2A		PI16	SNORD58C						SPP1
	MMP9	GPC4		PKP2	SNORD6						ST8SIA4
	MPP1	GPNMB		PKP4	SPIN4						STAB1
	MS4A4A	GPR116		PLA2G2A	SSX2IP						STEAP2
	MSC	GPR133		POLH	STARD13						SUCNR1
	MYADM	GPRC5B		POLR2L	STARD4						SYK
	MYC	GPX3		PPL	STC2						TM4SF18
	MYH15	HLA-DQA1		PRELP	TENM2						TMEM133
	NAIP; RP11-1319K7.1	HLA-DQA2		PRR15	TENM3						TMEM150C
	NAIP; RP11-1319K7.1; RP11-497H16.7; RP11-848G14.2; RP11-1280N14.3; RP11-1305N21.3	HLA-DRB1		PRSS12	TENM4						TMEM176A
	NAIP; RP11-497H16.7; RP11-848G14.2; RP11-1305N21.3	HLA-E		PTGIS	TGFBI						TMEM176B
	NAIP; RP11-497H16.7; RP11-848G14.2; RP11-1305N21.3; RP11-1319K7.1; RP11-1280N14.3	HPD		PTPLA	THAP3						TNFAIP6
	NAMPT; NAMPTL	HPSE		PTPRQ	TMPO						TNFRSF1B
	NCF1B	HS2ST1		PTPRQ; LOC101928395	TNFRSF9						TREM1
	NFATC2	HSD11B1		RAPH1	TPM1						TREM2
	NPAS2	HSD17B11		RCAN2	TRAPPC3L						TSPAN15
	NPY1R	HUNK		RDH10	TRIM59						TTYH2
	NR1D1	ICAM1		RGS7BP	TRIM6						TYROBP
	NR4A2	ICAM2		RHOJ	TSEN15						VSIG4
	NRROS	IFI30		RIMS1	UBL3						VWF
	PALMD	IFI6		RN7SKP184	UCK2						ZNF385A
	PARP8	IFIH1		RNA5SP107	USP32P2
	PCDH1	IFIT2		RNA5SP374	WISP1
	PDK1	IFIT3		RNA5SP64	WNK4
	PDK3	IFITM1		RNU6-1039P	WWC2
	PDLIM3	IFNGR1		RNU6-1084P	ZFP69B
	PELI1	IGF1		RNU6-124P	ZNF229
	PHC1	IGF2R		RNU6-1255P
	PIK3CG	IGFBP4		RNU6-206P
	PIM1	IGFBP6		RNU6-529P
	PLAU	IGKV1-16		RNU6-758P
	PLAUR	IGSF10		RNU6-911P
	PLP2	IL10		RNU6-968P
	PMEPA1	IL10RB		ROR1
	POM121L8P; POM121L1P; POM121L4P; LOC102725315; POM121L9P; POM121L7	IL13RA1		RP11-138I17.1
	PREX1	IL13RA2		RP11-243M5.1
	PRKAB2	IL15RA		RP11-343B18.2
	PRR24	IL18		RP11-53L24.1
	PTGDR	IL1R1		RP11-553K8.5
	PTGER4	IL33		RP11-555M1.3
	PTPN6	IL34		RP11-760H22.2
	PTPRE	IL6		RP11-818F20.5
	PTPRN	IL6ST		RRAS2
	RAB42	INPP5D		S100A4
	RASGEF1B	INSR		SAMD12
	RASGRF2	IRF2		SBF2-AS1
	RASGRP3	ISM1		SBSPON
	RGS1	ITGA7		SCN9A
	RNA5SP322	ITGA8		SDC4; ROS1
	RNASE2	ITGB8		SDPR
	RNF122	ITIH5		SECTM1
	RNF144A	JAG1		SEMA3C
	RNF152	JUN		SEMA3D
	RNU2-27P	KCNA1		SEMA5A
	RNU6-1013P	KCNA6		SERPINB2
	RNY3P7	KCND2		SERPINE2
	ROBO4	KCND3		SLC14A1
	ROR1-AS1; RP11-24J23.2	KCNJ15		SLC1A1
	ROS1; SLC34A2	KCNQ3		SLC7A14
	RP11-118A3.1	KDSR		SLIT3
	RP11-212I21.2; LOC102723429	KGFLP1		SMURF2
	RP11-626H12.2	KGFLP2		SNX25
	RP11-90J19.1	KIAA0226L		SPOCK1
	RP1-66C13.3; LGALS9	KIAA1324L		SPR
	RUNX2	KIT		SSTR1
	S100A9	KLF9		ST3GAL5
	S1PR1	KREMEN1		STS
	SAT1	LACC1		STXBP6
	SCARNA12; PHB2	LBP		SULF1
	SCD	LGALS9		SVEP1
	SCIMP	LGALSL		SYPL2
	SDS	LIFR		THSD4
	SEMA6B	LILRB3		TIAM2
	SIGLEC1	LINC00341		TINAGL1
	SIGLEC11; SIGLEC16; SIGLEC10	LINC00428		TMEM130
	SIGLEC14	LINC01094		TMEM178B
	SIGLEC7	LINC01220		TMEM19
	SIGLEC9	LINC01239		TNFRSF11B
	SIRPB1	LINC01272		TNXB
	SLAMF8	LITAF		TNXB; ATF6B; TNXA
	SLC18B1	LMO3		TNXB; TNXA
	SLC22A3	LOC100505534		TTPA
	SLC24A3	LOC100506990		TWIST2
	SLC29A1	LOC101927420		USP53
	SMA4; NAIP; RP11-1319K7.1; RP11-497H16.7; RP11-848G14.2; RP11-1280N14.3; RP11-1305N21.3; SMA5	LOC101927533		UXS1
	SMOX	LOC101927668		VEPH1
	SNAI1	LOC101927740		VIT
	SNORD14A	LOC101929465		WEE1
	SNORD14B; RPS13; LOC100508408	LOC101929723		WNT2
	SNORD3B-1; SNORD3B-2; SNORD3A; SNORD3D; RP11-160E2.6; SNORD3C	LOC101929756		XG; XGY2
	SNORD65; SNORD49A; LRRC75A-AS1; SNORD49B; C17orf76-AS1	LOC101929761		XGY2; XG; SRY; RPS4Y1
	SNORD92	LOC102724129		ZNF154
	SNORD95; GNB2L1; SNORD96A	LOC154761		ZNF229; CTC-512J12.4; ZFP28
	SOX4	LOC286058		ZNF404
	SPAG4	LOC441081		ZNF883
	SPOCD1	LOC644794
	SRPX2	LOC653513
	ST14	LOC728084
	SULF2	LPCAT3
	SYTL2	LPPR4
	TDO2	LRRC32
	TEAD2	LRRK2
	TES	LRRN4CL
	TGFB1	LY75
	TGFB3	MAF
	THEMIS2	MAN1C1
	TM6SF1	MANSC1
	TMEM119	MAOA
	TMEM51	MAOB
	TNC	MAP3K5
	TNFAIP8L1	MAP3K8
	TNFRSF9	MARCH3
	TPSB2; TPSAB1	MBNL3
	TSPAN18	MED13L
	TSPAN2	MEDAG
	TSPAN7; RP5-972B16.2	MEF2C
	TTYH3	MEST
	UCP2	METTL7A
	VASP	MFI2
	VEGFA	MGP
	VWF; VWFP1	MIR1205
	WAS	MIR1247
	WHAMMP1	MIR499A
	WSB1	MIR548I2
	XAF1	MITF
	XAGE3	MME
	ZNF93	MME-AS1
		MMP19
		MT1F
		MT1G
		MT1M
		MTSS1L
		MX2
		MYCBP2
		MYCT1
		MYLIP
		NAIP
		NAMPT
		NBPF25P
		NEDD4L
		NFIL3
		NFKBIA
		NID1
		NMI
		NOTCH2NL
		NOV
		NPC1
		NPC2
		NPR3
		NR4A3
		NRN1
		NSUN6
		NTN4
		NTRK2
		OAS1
		OAS2
		OMG
		OR2L1P
		OSMR
		OSR1
		OSR2
		OTUD1
		P2RX7
		PALM
		PAM
		PCDH18
		PCDHB14
		PCDHB16
		PCDHB3
		PCDHB6
		PCED1A
		PCOLCE2
		PCSK1
		PCSK5
		PDCD4
		PDE10A
		PDE1B
		PDE4DIP
		PDGFD
		PDGFRA
		PDGFRL
		PDK4
		PER1
		PFKFB3
		PGM5
		PKIG
		PLA2G2A
		PLA2G5
		PLD1
		PLIN2
		PLK2
		PLSCR4
		PLXNA4
		PM20D2
		PMP22
		POM121L8P
		PON3
		PPAP2A
		PPAP2B
		PPARG
		PPL
		PRELP
		PRG2
		PRG4
		PRNP
		PRRX2
		PRUNE2
		PTGER3
		PTGES
		PTGFR
		PTGIS
		PTPRG
		PTX3
		RAI2
		RARRES1
		RARRES3
		RASD1
		REPS2
		REV3L
		RN7SKP168
		RNA5SP482
		RNU11
		RNU12
		RNU1-38P
		RNU6-1039P
		RNU6-226P
		RNU6-714P
		RNU6-737P
		RNU6-876P
		RNU6-981P
		RNU6ATAC18P
		RNU6ATAC27P
		ROR1-AS1
		RP11-138I17.1
		RP11-18B16.2
		RP11-295G24.5
		RP11-305L7.6
		RP11-392O17.1
		RP1-142L7.5
		RP11-439C8.1
		RP11-439C8.2
		RP11-499E18.1
		RP11-94A24.1
		RSPO3
		RXFP1
		SAMHD1
		SBF2-AS1
		SCARNA12
		SCG5
		SDK1
		SECTM1
		SEMA4A
		SEPP1
		SERPINB3
		SERPINB9
		SERPING1
		SFRP4
		SHC2
		SIPA1L2
		SLC12A7
		SLC19A3
		SLC27A2
		SLC27A3
		SLC39A8
		SLC40A1
		SLC43A2
		SLC9A9
		SLCO3A1
		SMA4
		SMOC2
		SMPD1
		SMPDL3A
		SNAR-I
		SNED1
		SNORA11
		SNORA14A
		SNORA38B
		SNORA54
		SNORD13P3
		SNORD71
		SNORD8
		SNORD89
		SNORD95
		SNX18
		SNX29
		SNX9
		SOCS2-AS1
		SOCS3
		SOD2
		SOD3
		SORT1
		SOS1
		SPRY1
		SPRY2
		SRGN
		SRPX
		SSH3
		ST6GALNAC2
		STEAP4
		STOM
		STON2
		STS
		SUSD2
		SVEP1
		SVIL
		SVILP1
		SYNE2
		SYNGR2
		SYNPO2
		TAPBPL
		TBC1D8
		TC2N
		TCF7L1
		TESK2
		TFPI
		TGFBR3
		THBD
		TLR1
		TLR3
		TM4SF1
		TM4SF19
		TMEM140
		TMEM173
		TMEM30B
		TMEM37
		TMEM45A
		TMEM86A
		TMTC1
		TNFAIP2
		TNFAIP3
		TNFRSF11B
		TNFSF13
		TNMD
		TNXB
		TOP1P1
		TPCN1
		TPRG1
		TPSB2
		TRAF3IP2
		TRANK1
		TSPAN11
		USP53
		VCAM1
		VIT
		VSTM4
		WISP2
		WNT2
		XPNPEP2
		YME1L1
		ZCCHC2
		ZCCHC24
		ZDHHC15
		ZFP36
		ZFP36L2
		ZMYM6NB
		ZNF423
		ZNF704
		ZNF727P

## Sheet: P4
		UR_FBS means genes upregulated in FBS-ASCs
		UR_pHPL means genes upregulated in pHPL-ASCs
		DR_FBS means genes downregulated in FBS-ASCs
		DR_pHPL means genes downregulated in pHPL-ASCs
		UR_P4 means upregulated genes specific to passage 4 irrespective of media supplement (FBS or pHPL) used
		DR_P4 means downregulated genes specific to passage 4 irrespective of media supplement (FBS or pHPL) used
	FBS and pHPL-ASC specific gene epression profile								Passage 4 specific gene expression profile
	UR_FBS	UR_pHPL		DR-FBS	DR_pHPL				UR_P4	DR_P4
	A2M; HDAC1	A2M		AARD	AADAT				ABCA1	AK5
	AC007879.7	AAED1		ABAT	AC003092.1				ACP5	ALPK2
	AC008060.5; LOC644841	ABCA10		ABCA9	AC007879.7				ADAP2	ANO4
	AC018865.5; AC073869.2; LA16c-60G3.7; RP11-536C10.11; RP11-597A11.3	ABCA6		AC007098.1	ACTBL2				AIF1	ASPM
	AC093850.2	ABCA8		AC007255.8	ALDH1B1				ALOX5AP	B3GALT2
	AC112721.2	ABCA9		AC008063.2	ANKRD32				ANGPT2	BNC1
	ACKR1; DARC	ABCC2		AC016999.2	ANKRD36BP1				ANGPTL2	CASS4
	ACTA2	ABCC3		AC093110.3	ANLN				AOAH	CDH13
	ADAM19	ABI3BP		AC144831.1	ANP32E				AOC3	CPED1
	ADAMDEC1	ABLIM1		ADAM10	AP000695.4				APCDD1	DGKI
	ADAMTS2	AC002064.5		ADAM33	AP000695.6				APLN	DIAPH3
	ADAMTS4	AC226119.4		ADAMTS1	APAF1				APOC1	DOCK5
	ADAMTS9	ACE		ADAMTS5	APCDD1L				APOD	DSP
	ADCY1	ACKR1		ADAMTSL1	APCDD1L-AS1				APOE	EPG5
	ADRBK2	ACKR4		ADD3	ARMCX4				AQP9	F2RL2
	AEBP1; MIR4649	ACSL1		ADI1	ARNTL2				ARHGAP42	FBN2
	AGTR1	ADAMTS1		ADIRF	ASUN				ARRB2	FGF5
	AIM1	ADAMTS5		AF131217.1	ATP10A				ATP6V0D2	FMN2
	ALDH1B1	ADAMTS7		AFAP1	ATP1B1				AVPR1A	FOXD1
	ALOX5	ADCY3		AHNAK2	BAIAP2L1				BCL2	FOXL1
	ALPL	ADCYAP1R1		AKAP12	BCAT1				BCL2A1	FRMPD4
	AP000695.4	ADH1B		ALCAM	BEND6				BCL6B	GALNT5
	AP000695.6	ADM		ALDH7A1	BIRC5				BIN2	GFRA1
	ARG2	ADPGK-AS1		ANGPTL1	BMPR1B				BTK	GLRB
	ARHGAP25	ALDH1A1		ANKRD1	BORA				C1orf162	GPR126
	ARHGEF26	AMOT		ANKRD20A5P	BRIP1				C1QA	ITGBL1
	ATXN1	ANG		ANKRD30B	BUB1				C1QB	KCNK2
	BACH2	ANKRD29		ANKRD37	C18orf54				C1QC	KDELR3
	BCRP3	ANTXR2		ANXA3	CAMK4				C5AR1	LINC00607
	BEND5	AOX1		ARHGAP20	CAP2				CADM3	LOXL4
	BGN	AP001434.2		ARHGAP23P1; ARHGAP23; RP11-1166P10.1	CASC5				CCDC102B	LRRC17
	BHLHE40	APBB1IP		ARHGAP29	CCDC34				CCL2	LRRN3
	BMP1	AQP1		ARSK	CCNA2				CCL8	MET
	BRWD3	AQPEP		ASAP2	CCNB2				CCR1	NEK7
	C1orf54	ARHGAP20		ATP10D	CDCA7L				CD14	OSBPL3
	C2CD4B	ARHGAP26		ATP8B1	CDH2				CD163	POPDC3
	C3AR1	ARHGAP28		AVPI1	CDK15				CD163L1	PRKCA
	C3orf80; RP11-431I8.1	ARHGAP6		BAMBI	CDK5				CD180	PRSS12
	C5orf46	ARHGEF3		BCHE	CENPE				CD200	RAB3B
	C6orf205	ARID5A		BMP4	CENPF				CD200R1	RP11-79P5.2
	C7orf31	ASPA		BMPER	CENPN				CD209	RP6-99M1.2
	C8orf88; RP11-122A3.2	ATP2B4		BST1	CENPV				CD28	SCN8A
	CACNA1H	ATP8B4		C11orf87	CEP170P1				CD37	SEMA3C
	CALCRL	ATP9A		C1orf158	CFL2				CD4	SKP2
	CAMSAP1	AUH		C1orf53	CH25H				CD53	SLC38A4
	CASC15; LINC00340	BMP2		CCND1	CHN1				CD74	SLC4A4
	CCL11	BMP4		CD59	CKS2				CD84	SLC9A7
	CCL3L3; CCL3L1	BMPER		CDH10	CMC2				CD86	SULF1
	CCL4	BST2		CDH6	COL10A1				CD93	TANGO6
	CCL4L2; CCL4L1; CCL4	BTG2		CITED2	COL11A1				CDH5	TEK
	CCL5	C10orf10		CLDN11	COL8A1				CHL1	TMEM171
	CD300LF	C11orf63		CLEC3B; EXOSC7	CRIM1				CLEC7A	TOX
	CD40	C1orf115		CLU	CRNDE				CLIC2	TRPC4
	CD68; SNORA67; LOC101928634; RP11-186B7.4	C1orf21		CNKSR2	CSRP2				CLIC6	UCHL1
	CD83	C1QTNF1		COMP	CTD-2207P18.2				CMKLR1	WNT5A
	CEP95	C1R		COPZ2	CTGF				COL15A1	ZNF154
	CES1; CES1P2; LOC100653057; CES1P1	C1RL		COX7A1	CTHRC1				COL4A1	ZNF671
	CES1; LOC100653057	C1S		CPA4	CTPS1				COL4A2
	CH25H	C2		CRIM1; LOC101929500	DACT1				CPA3
	CHST1	C3		CRLF1	DARS2				CPM
	CHSY3	C7orf63		CRYAB	DCBLD1				CPVL
	CLEC5A	CABLES1		CTNNAL1	DCLK2				CSF1R
	CNN1	CACNB4		DAB1	DCUN1D5				CSF2RA
	COL18A1	CAMK1D		DEPTOR	DDAH1				CTSS
	COL3A1	CAPN3		DFNA5	DLGAP5				CXCL16
	COL5A1	CAPN6		DKK1	DOCK10				CXCR4
	COL5A2	CARD6		DOCK11	DRP2				CXorf36
	COL5A3	CBLB		DOK5	DSG2				CYBB
	COL6A3	CCDC69		DPP4	DTD1				CYP27A1
	CORO2B	CCL13		DSEL	DZIP3				CYP7B1
	CPEB1; RP11-152F13.10	CCND2		EBF2	ECT2				DOCK2
	CPNE2	CD34		EDN1	EHD3				DYSF
	CREB3L1	CD36		EEF1DP3	ELOVL4				ECSCR
	CRISPLD2	CD68		EHBP1	ELTD1				EDNRB
	CTC-327F10.5	CDO1		EMP1	EMB				ELMO1
	CTD-2201G16.1	CDON		EPGN	ENPP1				EMCN
	CTHRC1	CEBPA		ERBB3	ETV1				ENPEP
	CXCL5	CELF2		ERCC6; ERCC6-PGBD3; PGBD3	EXOSC8				EPHB2
	CXCL8; IL8	CEMIP		ETHE1	EZH2				EPSTI1
	CYP2S1	CES1		EZR; ROS1	EZR				ESAM
	DCHS1	CFB		FAM155A	F2R				FABP4
	DCSTAMP	CFD		FAM180A	F3				FAM49A
	DDIT4	CFH		FAM20B	FAM196B				FCER1G
	DLL4	CHI3L1		FAM25A; FAM25C; FAM25G; LINC00842	FAM83G				FGD5
	DNM1	CHRDL1		FAM65B	FAM98A				FGF10
	DOCK4	CLEC2B		FAM86EP	FERMT1				FILIP1
	DPYSL4	CLU		FGF9	FGF2				FLT1
	DSC2	CLYBL		FLG	FHOD3				FMO1
	EDNRA	CMA1		FNIP2	FOXM1				FMOD
	EFCAB13	CMAHP		GAMT	FRMD6				FOLR2
	EFNB1	COL14A1		GIPC2	FTSJ1				FPR3
	EIF4EBP1	COL21A1		GLRX	FZD2				FUCA1
	ENC1	CPA4		GPR133	G2E3				FYB
	ENO2	CPXM1		GPRC5A	GDF5				GBP4
	ESM1	CPZ		GPRC5B	GDF6				GGT5
	ETS1	CREG1		GRAMD3	GLI1				GIMAP7
	F11R; RP11-544M22.13	CRIP1		GREM1	GLI2				GLIS3
	FAM101B	CRYAB		GREM2	GLIPR2				GMFG
	FAM105A	CSF1		HAPLN1	GLYATL2				GPC3
	FAM213A	CSGALNACT1		HCN1	GMNN				GPNMB
	FAM219A	CTSD		HEATR5A; RP11-176H8.1	GNB4				GPR183
	FBLIM1	CTSF		HIBADH	GNG11				GPR34
	FCGR1A; FCGR1B	CTSL		HSPB6	GPAM				GPRIN3
	FERMT3	CXCL12		IFIT1	GPR180				GUCY1A3
	FGD5; FGD5P1	CXCL14		IFIT2	GPSM2				GUCY1B3
	FGF11; RP11-104H15.7; RP11-104H15.10	CXCL8		IFIT3	GTF2E1				HCK
	FHL3	CXCL9		IGFBP5	H2AFZ				HLA-DPA1
	FHOD3	CYB5A		IGFBP6	HAS2				HLA-DRA
	FIBIN	CYGB		IL1A	HERC3				HLA-DRB3
	FOXP2	CYP19A1		IL1RAPL2	HIF1A-AS2				HLA-DRB4
	FPR1	CYP1B1		INMT-FAM188B; INMT; FAM188B	HIST1H2AJ				HNMT
	FRRS1	CYTL1		ITGA4	HIST1H3G				HPGDS
	FZD3	DAB1		ITGB8	HMGA2				IGF1
	GALNT15	DAPK1		ITPR3	HN1				IGSF6
	GAREM	DAPK2		JADE1; PHF17	HNRNPA3P12				IL10RA
	GAS7	DCLK1		JADE2; PHF15	HOMER1				IL18R1
	GATM	DIRC1		KAZALD1	HOXB2				IL1RL1
	GBGT1; RALGDS	DLX3		KCNK6	HOXB5				IQGAP2
	GGT1; GGT3P; GGT8P; GGTLC2; GGTLC1; GGT2; LOC100132705	DRAM1		KCTD16	HS3ST3A1				IRF8
	GIMAP4	DTNA		KIRREL3	HSPA13				ITGAM
	GNAO1	EBF1		KLF2	IGF2BP1				ITGAX
	GPR4	ECM2		KRT14	IGF2BP3				ITIH5
	GSAP	EEPD1		KRT16P4; KRT16P5	IGFBP3				JUP
	GXYLT2	EFEMP1		KRT17P2	IGHV2-26				KAL1
	HAS2	EFNA5		KRT18	INHBA				KDR
	HAVCR2	EGFL6		KRT18P10	INPP4B				KREMEN1
	HBEGF	ELN		KRT18P49	KCNH1				KYNU
	HEPH	EMILIN2		KRT19	KDELC1				LAPTM5
	HEY2	EMX2OS		KRTAP1-5	KIAA1841				LCP1
	HEYL	ENG		KRTAP20-1	KIF11				LCP2
	HIP1	ENPP2		KRTAP2-3; KRTAP2-4	KIF18A				LGALS9B
	HLA-B	ENPP4		LACC1	KIF20A				LGI2
	HLA-C	EPAS1		LIMCH1	KIF20B				LILRA6
	HLA-DMB; HLA-DMA	EPB41L4A		LINC00341; SYNE3	KIF23				LILRB5
	HLA-DMB; HLA-DMA; XXbac-BPG181M17.5	EPDR1		LINC00842	KLHL4				LITAF
	HLA-DMB; XXbac-BPG181M17.5	EPHB6		LINC00960	KPNA2				LMOD1
	HLA-DPB1	EPHX1		LINC01018; CTD-2195M18.1	LAYN				LRRC25
	HLA-DQA1; LOC100509457	EVI2A		LINC01085; RP11-341G5.3	LINC00862				LY86
	HLA-DQA2; HLA-DQA1; LOC100509457	EVI2B		LINC01111; RP11-706J10.1	LINC01204				LYN
	HLA-DQB1; LOC101060835	EYA1		LINC01133; RP11-48O20.4	LOC100132167				LYVE1
	HLA-DRA; HLA-DQA1	F11R		LOC100132167; RP11-111F5.2; AL772307.1	LOC100287497				LYZ
	HLA-DRB1; LOC100996809; HLA-DRB3; HLA-DRB5	F13A1		LOC100288911; RP11-490M8.1	LOC100287934				MARK1
	HLA-DRB1; LOC100996809; HLA-DRB4; HLA-DRB3; HLA-DQB1; LOC101060835; HLA-DRB5	FAIM3		LOC101927057; OMG	LOC100507165				MDK
	HLA-DRB3; HLA-DRB1; LOC100996809; HLA-DRB5; HLA-DRB4	FAM134B		LOC101927184; LOC100507487; RP11-420A23.1	LOC101927184				MERTK
	HMCN1	FAM174B		LOC101927184; RP11-420A23.1	LOC101927885				MGAT4A
	HP	FAM20A		LOC101927668; AC005062.2	LOC101928076				MMD
	HS3ST2	FAM20C		LOC101927885; CTB-78F1.2	LOC101929177				MME
	HSD11B2	FAM65B		LOC101928245; RP11-265N7.1	LOXL2				MPEG1
	HSD17B14	FAM65C		LOC102546299; CTC-340A15.2	LOXL3				MRC1
	HTR2B	FAXDC2		LOC102724420; AF131217.1	LPCAT2				MS4A4A
	IFI30; PIK3R2; AC007192.4	FBLN1		LOC400590	LPXN				MS4A6A
	IFI44	FBLN2		LOC646021; RP11-848P1.9; SMURF2; LRRC37BP1; SMURF2P1; AC005562.1	LRRC15				MS4A7
	IFI44L	FCGR2A		LOC730101; RP1-152L7.5	LTBP1				MSR1
	IL2RA	FGF7		LRRC2	MAP1B				MT1F
	IL2RG	FGL2		LRRC37BP1; LOC646021; AC005562.1; RP11-848P1.9; SMURF2; SMURF2P1	MATN3				MXRA5
	IL3RA	FLJ42200		LRRC37BP1; LOC646021; SMURF2; AC005562.1; RP11-848P1.9; SMURF2P1; LOC400590	MBOAT2				MYH11
	INHBE	FMO2		LRRN4CL	MCTS2P				MYO1F
	INPP5D	FNDC1		LSAMP	MELK				NCF2
	IRF2BP2	FRAS1		LURAP1L	MICAL2				NCF4
	ITGA1; PELO	FST		LYPD6	MIR10A				NCKAP1L
	ITGA5	FXYD1		MANSC1	MIR196B				NID2
	ITGB3; RP11-290H9.2	FZD1		MAP1LC3C	MIR199A2				NOTCH3
	ITPR1	FZD4		MAP3K7CL	MIR31HG				NPL
	IVNS1ABP	GAA		MAP6	MIR4275				OAS1
	JAKMIP2	GAB2		MEDAG	MIR4684				OAS2
	JAM2	GALNT12		MEST	MIR503				OLFM2
	KB-1183D5.14	GALNT13		MGARP; NDUFC1	MIR503HG				OLFML2B
	KCNE4	GALNT16		MID1	MIR542				PAG1
	KCNMB1	GAS1		MIR1292; NOP56; SNORD57; SNORD86; SNORD110	MIR548H3				PCDHB15
	KDM7A; JHDM1D	GCH1		MIR1321	MLLT11				PCDHB4
	KIAA0040	GDF15		MIR188	MMP16				PCDHB6
	KIAA1598	GHR		MIR3127	MN1				PDE1B
	KIF26B	GLDN		MIR3188	MRPL35				PDE3A
	KLF10	GLIS3-AS1		MIR4454	MSL3P1				PECAM1
	KLF12	GPC4		MIR4718	MT1L				PIK3AP1
	KLF8	GPR116		MIR548AN	MTPN				PIK3CG
	KMO	GPR133		MIR614; GPRC5A	MT-TG				PILRA
	LAMA4	GPRC5B		MKX	MYBL2				PLA2G7
	LBR	GPX3		MOXD1	NCAM2				PLBD1
	LGMN	GRN		MYH1	NDC80				PLEK
	LIF	H19		MYH2	NDNF				PLEKHG1
	LILRB3; LILRP1; LILRA6	HLA-DQA1		MYOZ2	NET1				PLN
	LINC01000; LINC01061; LOC101060341	HLA-DQA2		NAALADL2	NETO1				PLTP
	LINC01272; RP11-290F20.3	HLA-DRB1		NALCN	NETO2				PLVAP
	LIPG	HPD		NCKAP5	NFXL1				PLXDC1
	LOC101928188; RP11-426C22.4	HS2ST1		NCKAP5-IT1	NRG1				PLXNC1
	LOC154761; RP11-61L23.2	HSD11B1		NDFIP2	NT5DC2				POM121L9P
	LOC441081; LOC101929573; LOC101060368; LOC101929599; LOC101929812; LOC728093; LOC101928967; LOC101929545; RP11-98J23.1; RP11-497H16.2; RP11-589F5.3; RP11-497H16.6; RP11-848G14.5; RP11-124L9.3; RP11-124L9.4; RP11-1305N21.2	HSD17B11		NIPAL2	NTM				PPBP
	LOC441081; LOC101929573; LOC101060368; LOC101929599; LOC101929812; LOC728093; LOC101928967; LOC101929545; RP11-98J23.1; RP11-589F5.3; RP11-497H16.6; RP11-848G14.5; RP11-124L9.3; RP11-124L9.4; RP11-1305N21.2	HTRA3		NIPAL3	NUAK1				PREX2
	LOC441081; LOC102725466; LOC166994	HUNK		NIPSNAP3A	NUCKS1				PTGER4
	LPP	ICAM1		NKIRAS1	NUSAP1				PTH1R
	LPPR4; RP4-788L13.1	IFI30		NLGN1	OCLM				PTPN6
	LTBP1	IFI6		NLRP10	OR7C1				PTPRC
	LZTS1	IFIH1		NMT2	OSBPL6				RAMP2
	MAFB	IFIT2		NOG	P4HA3				REPS2
	MAGED4; MAGED4B; SNORA11D; SNORA11E	IFIT3		NOV	PALLD				RNASE1
	MAGED4B; MAGED4; SNORA11D; SNORA11E	IFITM1		NPR3	PAMR1				RNASE6
	MBOAT1	IFITM4P		NPY4R; LOC100996758	PCDH9				RP11-1143G9.4
	MCAM; MIR6756	IFNGR1		NR3C2	PDGFC				RP1-142L7.5
	MCTP1	IGF2R		NRK	PDIA4				RP11-439C8.2
	MDC1-AS1; XXbac-BPG27H4.7	IGFBP4		NT5E	PFKP				RP11-70J12.1
	MILR1	IGFBP6		NTN4	PFN2				RSPO3
	MIR143HG	IGHG3		NTRK3	PHTF2				S100A9
	MIR210HG	IGSF10		OPCML	PKIA				SCG2
	MIR4298	IL13RA2		OSBPL8	PLCB4				SEMA6B
	MIR4451	IL15RA		OSR2	PLEK2				SFRP2
	MIR4772	IL18		OXTR	PLEKHA2				SIRPB1
	MIR665	IL1R1		PAPPA2	PLOD2				SLAMF7
	MKL2	IL33		PAPSS2	PMAIP1				SLC11A1
	MLXIP	IL6ST		PCYOX1	POLR3G				SLC16A10
	MMP1	IRF2		PDE1A	POSTN				SLC37A2
	MMP3	ISM1		PDE1C	PPAPDC1A				SLC7A8
	MMP9	ITGA7		PI16	PPME1				SLCO2B1
	MPP1	ITGA8		PKP2	PPP1R3C				SNORD13P3
	MST4	ITGA9		PKP4	PPP2R3A				SNX10
	MYH15	ITGB2		PLA2G2A	PRC1				SORBS1
	MYH9	ITGB3		POLH	PRPS1				SPARCL1
	NAIP; RP11-1319K7.1; RP11-497H16.7; RP11-848G14.2; RP11-1280N14.3; RP11-1305N21.3	ITGB8		POLR2L	PRR11				SPON1
	NAIP; RP11-497H16.7; RP11-848G14.2; RP11-1305N21.3	JAG1		PPAP2B	PSMD2				SPP1
	NAIP; RP11-497H16.7; RP11-848G14.2; RP11-1305N21.3; RP11-1319K7.1; RP11-1280N14.3	KCNA1		PPL	PSPH				ST8SIA4
	NAMPT; NAMPTL	KCND3		PRELP	PTPLA				STAB1
	NES	KCNJ15		PRR15	PTPN14				STEAP2
	NETO2	KDSR		PSAT1; PSAT1P3	PUS7L				SUSD2
	NFATC2	KGFLP1		PTGIS	RAB39B				TLR1
	NOX4	KGFLP2		PTPRQ	RAP1GDS1				TM4SF18
	NOX4; CTD-2026G22.1	KIAA0226L		PTPRQ; LOC101928395	RASGRP1				TMEM133
	NPAS2	KIAA1324L		RALGPS2	RCAN3				TMEM150C
	NPY1R	KIT		RAPH1	RNA5SP385				TMEM176A
	NREP	LACC1		RCAN2	RNASEH2A				TMEM176B
	NRIP3	LBP		RDH10	RNU6-328P				TMEM86A
	NRROS	LDLR		RGS7BP	RNU6-540P				TNFAIP6
	NT5DC2	LGALS9		RHOJ	RNU6-60P				TNFRSF1B
	PALMD	LGALSL		RIMS1	RNU6-853P				TNFSF10
	PANX1	LIFR		RNA5SP107	RNU7-103P				TREM1
	PARP8	LILRB3		RNA5SP221	RNVU1-3				TREM2
	PCDH1	LINC00341		RNA5SP255	RP11-11N9.4				TSPAN15
	PCDHB5	LINC00428		RNA5SP344	RP11-123O22.1				TTYH2
	PDK1	LINC00869		RNA5SP64	RP11-244F12.2				TYROBP
	PDK3	LINC00936		RNU4-65P	RP11-265D17.2				UCP2
	PDLIM1	LINC00965		RNU6-1039P	RP11-308B5.2				VSIG4
	PDLIM7	LINC01000		RNU6-1255P	RP11-312J18.5				VWF
	PDZRN3	LINC01094		RNU6-206P	RP11-318M2.3				ZNF385A
	PELI1	LINC01106		RNU6-529P	RP11-33B1.3
	PELI2	LINC01220		RNU6-968P	RP11-350F4.2
	PGF	LINC01239		ROR1	RP11-522M21.3
	PIM1	LINC01272		RP11-1166P10.1; ARHGAP23; ARHGAP23P1	RP11-56B16.4
	PITPNC1	LOC100293044		RP11-138I17.1	RP11-589M4.1
	PLAU	LOC100506119		RP11-243M5.1	RP11-706O15.1
	PLAUR	LOC100506990		RP11-332E3.2	RP13-463N16.6
	PLEKHG2	LOC100507516		RP11-343B18.2	RP13-631K18.5
	PLEKHH2	LOC101927668		RP11-517I3.1	RP5-1172A22.1
	PLXDC2	LOC101927740		RP11-553K8.5	RPL23AP60
	PMEPA1	LOC101928650		RP11-555M1.3	RPLP0P2
	POM121L8P; POM121L1P; POM121L4P; LOC102725315; POM121L9P; POM121L7	LOC101929465		RP11-624L4.1	RRM1
	PREX1	LOC101929633		RP11-680A11.5	SCUBE3
	PRICKLE1	LOC101929723		RP11-760H22.2	SDC1
	PRICKLE2	LOC101929756		RP11-799N11.1	SEC61G
	PRKAA2	LOC101929761		RP11-818F20.5	SEMA7A
	PRKAB2	LOC102724129		RP11-998D10.1	SEPT7P2
	PRKAR2B	LOC154761		RP1-56J10.8	SERTAD4
	PRR24	LOC441081		RP3-390M24.1	SGCD
	PTAFR	LOC644794		RRAS2	SGCG
	PTK7	LOC648570		S100A3	SIPA1L1
	PTPRE	LOC653513		S100A4	SIX4
	PTPRN	LOC728084		SAMD12	SKA2
	RAB20	LONRF3		SBF2-AS1	SKIL
	RAB42	LPCAT3		SBSPON	SLC2A1
	RAPGEF5	LPHN1		SCARNA11	SLC35F2
	RARRES2	LPPR4		SCN9A	SLC6A15
	RASGEF1B	LRRK2		SDC4; ROS1	SLIT2
	RASGRF2	LRRN4CL		SDPR	SMC4
	RASGRP3	LY75		SECTM1	SMS
	RASL12	MAF		SEMA3D	SMYD3
	RASSF2	MAN1C1		SEMA5A	SMYD3-IT1
	RGS1	MAOA		SERPINB2	SNORD114-10
	RNA5SP278	MAOB		SERPINE2	SNORD114-2
	RNA5SP474	MAP3K5		SLC14A1	SNORD12C
	RNASE2	MARCH3		SLC1A1	SNORD18B
	RNF122	MEST		SLC7A14	SNORD18C
	RNF144A	METTL24		SMURF2	SNORD19
	RNF152	METTL7A		SNORA25; TAF1D; SNORA8; SNORA1; SNORA18; SNORA40; SNORA32; SNORD5; MIR1304	SNORD58C
	RNY3P7	MFI2		SNORD114-18	SNORD6
	ROBO1	MGP		SNX25	SNORD75
	ROBO4	MGST2		SPAG11B; SPAG11A	SNRPA
	ROR1-AS1; RP11-24J23.2	MIR1205		SPOCK1	SPAG11B
	ROS1; SLC34A2	MIR3147		SPR	SPAG5
	RP11-118A3.1	MIR4297		SSTR1	SPDL1
	RP1-66C13.3; LGALS9	MIR4324		ST3GAL5	SPIN4
	RP6-206I17.1; LOC103091866; PARP8; LINC00623; LINC01138; LINC00869; LOC388692; RP11-640M9.1	MIR4704		STARD5	SSR3
	RUNX1; LOC100506403; LOC101928269	MIR548I2		STS	SSX2IP
	RUNX2	MIR634		STXBP6	STARD4
	S1PR1	MITF		SVEP1	STC2
	SCARNA12; PHB2	MT1G		SYPL2	STIL
	SCD	MT1M		TBC1D2	STX1B
	SCIMP	MT1X		THSD4	SV2A
	SCMH1	MTSS1L		TIAM2	TANC2
	SDS	MTURN		TINAGL1	TARBP1
	SERPINA1	MX2		TMEM178B	TENM2
	SERPINF1	MYCBP2		TMEM19	TENM3
	SEZ6L2	MYCT1		TNFRSF11B	TENM4
	SGPL1	MYLIP		TNXB	TGFBI
	SIGLEC1	NAIP		TNXB; ATF6B; TNXA	TMPO
	SIGLEC14	NEDD4L		TNXB; TNXA	TNFRSF9
	SIGLEC7	NEO1		TRAJ7	TOP2A
	SIGLEC9	NMI		TRIM58	TP53I3
	SLAMF8	NOV		TWIST2	TPM1
	SLC18B1	NPC2		USP53	TPX2
	SLC1A3	NPR3		VASN	TRAM1
	SLC22A3	NRN1		VEPH1	TRAPPC3L
	SLC29A1	NTN4		WASH3P; ABC7-42389800N19.1; WASH2P; LOC100288778	TRIM6
	SMA4; NAIP; RP11-1319K7.1; RP11-497H16.7; RP11-848G14.2; RP11-1280N14.3; RP11-1305N21.3; SMA5	NTRK2		WEE1	TSC22D2
	SMAP2	OLFML1		WNT2	TSEN15
	SMIM3	OMG		XG; XGY2	TSPAN13
	SMOX	OSMR		XGY2; XG; SRY; RPS4Y1	UBE2T
	SNAI1	OSR1		ZNF229; CTC-512J12.4; ZFP28	UBL3
	SNORA2A	OSR2		ZNF404	UCK2
	SOX4	P2RX7			ULBP1
	SPAG4	PALM			ULBP3
	SPOCD1	PAM			WISP1
	SRPX2	PCBP3			WNK4
	STEAP1	PCDH18			WWC2
	SUCNR1	PCDHB14			ZFP69B
	SULF2	PCDHB16			ZNF215
	SYK	PCDHB18			ZNF229
	SYTL2	PCDHB3			ZNF280B
	TAB2	PCED1A
	TDO2	PCOLCE2
	TEAD2	PCSK1
	TEAD3	PCSK5
	TEC	PDCD4
	TES	PDE10A
	TET1	PDE4DIP
	TGFB1	PDGFD
	TGFB1I1	PDGFRA
	TGFB3	PDGFRL
	THEMIS2	PDK4
	TMEM106A	PGM5
	TMEM119	PKIG
	TMEM51	PLA2G16
	TNC	PLA2G2A
	TNFAIP8L1	PLA2G5
	TNFSF13; TNFSF12-TNFSF13; TNFSF12	PLD3
	TNFSF8	PLIN2
	TNS3	PLSCR4
	TPSB2; TPSAB1	PLXNA4
	TRAF5	PM20D2
	TRIB2	PMP22
	TSPAN13	PNPLA2
	TSPAN18	PODN
	TSPAN2	POM121L8P
	TSPAN33	PON3
	VASP	PPAP2A
	VEGFA	PPAP2B
	VWF; VWFP1	PPARG
	WAS	PPL
	WHAMMP1	PRELP
	WSB1	PRG2
	XAF1	PRG4
	ZNF22	PRKG2
	ZNF280D; LOC145783	PRKXP1
	ZNF676	PROSP
	ZNF836	PRRX2
	ZNF93	PRUNE2
	ZSWIM4	PTGER3
		PTGES
		PTGFR
		PTGIS
		PTPRG
		PTX3
		RAB39A
		RALGDS
		RARRES1
		RARRES3
		RASD1
		REV3L
		RFX2
		RIPK3
		RN7SKP257
		RNA5SP322
		RNA5SP92
		RNF13
		RNF130
		RNU1-136P
		RNU1-32P
		RNU1-38P
		RNU4ATAC10P
		RNU6-1013P
		RNU6-1039P
		RNU6-124P
		RNU6-68P
		RNU6-885P
		RNU6ATAC18P
		ROR1-AS1
		RP11-115N4.1
		RP11-133N21.10
		RP11-138I17.1
		RP11-18B16.2
		RP11-243M5.1
		RP11-295G24.5
		RP11-392O17.1
		RP11-439C8.1
		RP11-536O18.1
		RP11-661A12.5
		RP11-763B22.6
		RXFP1
		SAMHD1
		SBF2-AS1
		SCARA5
		SCARNA12
		SCG5
		SDCBPP1
		SDK1
		SECTM1
		SEMA4A
		SEPP1
		SERPINB3
		SERPINB9
		SERPING1
		SFRP4
		SHC2
		SIPA1L2
		SLC12A7
		SLC19A3
		SLC27A2
		SLC27A3
		SLC2A5
		SLC30A1
		SLC35F6
		SLC39A8
		SLC40A1
		SLC43A2
		SLC43A3
		SLC4A7
		SLCO3A1
		SLIT3
		SMOC2
		SMPDL3A
		SNAR-I
		SNED1
		SNORA11
		SNORA14A
		SNORA37
		SNORA38B
		SNORA47
		SNORA49
		SNORA54
		SNORA71A
		SNORD100
		SNORD114-1
		SNORD114-12
		SNORD114-3
		SNORD117
		SNORD42A
		SNORD48
		SNORD71
		SNORD8
		SNORD89
		SNORD95
		SNTA1
		SNX18
		SNX9
		SOCS2-AS1
		SOCS3
		SOD2
		SOD3
		SOS1
		SPATA25
		SPRY1
		SRGN
		SRPX
		ST6GALNAC2
		STEAP4
		STMN2
		STOM
		STON2
		SVEP1
		SVIL
		SVILP1
		SYNE2
		SYNGR2
		SYNPO2
		TBC1D8
		TC2N
		TCEA3
		TCF7L1
		TFPI
		TGFBR2
		TGFBR3
		THBD
		TINAGL1
		TLR3
		TLR8
		TM4SF1
		TMEM140
		TMEM173
		TMEM30B
		TMEM37
		TMEM45A
		TMTC1
		TNFAIP2
		TNFRSF11B
		TNFRSF14
		TNFSF13
		TNXB
		TOP1P1
		TPCN1
		TPRG1
		TPSB2
		TPTEP1
		TRAF3IP2
		TRANK1
		TSPAN11
		USP53
		VCAM1
		VIT
		VSTM4
		WISP2
		WNT2
		XPNPEP2
		YPEL2
		ZCCHC2
		ZCCHC24
		ZDHHC15
		ZFP36L2
		ZMYM6NB
		ZNF280D
		ZNF320
		ZNF423
		ZNF704
		ZNF727P

## Sheet: P5
	UR_FBS means genes upregulated in FBS-ASCs
	UR_pHPL means genes upregulated in pHPL-ASCs
	DR_FBS means genes downregulated in FBS-ASCs
	DR_pHPL means genes downregulated in pHPL-ASCs
	UR_P5 means upregulated genes specific to passage 5 irrespective of media supplement (FBS or pHPL) used
	DR_P5 means downregulated genes specific to passage 5 irrespective of media supplement (FBS or pHPL) used
	FBS and pHPL-ASC specific gene epression profile									Passage 5 specific gene expression profile
	UR_FBS	UR_pHPL		DR_FBS	DR_pHPL					UR_P5	DR_P5
	A2M; HDAC1	A2M		AARD	AADAT					ABCA1	AC007255.8
	AC007879.7	AAED1		ADAM10	AC034187.2					AIF1	ALPK2
	AC018865.5; AC073869.2; LA16c-60G3.7; RP11-536C10.11; RP11-597A11.3	ABCA10		ADAMTS1	AC093850.2					ALPL	ASPM
	AC093850.2	ABCA6		ADAMTS5	ACTBL2					ANGPT2	B3GALT2
	AC112721.2	ABCA8		ADAMTSL1	ADAM19					ANGPTL2	BNC1
	ACKR1; DARC	ABCA9		ADD3	ADAMTS6					AOC3	C7orf60
	ACP5	ABI3BP		ADI1	AF127577.10					APCDD1	CASS4
	ACTA2	ABLIM1		ADIRF	AK5					APLN	CCNA2
	ACVR2A	AC002064.5		AFAP1	ALDH1B1					APOC1	CDCA7L
	ADAM19	AC004538.3		AHNAK2	ANKRD32					APOD	CDH13
	ADAMDEC1	AC226119.4		ALCAM	ANLN					APOE	CENPN
	ADAMTS2	ACE		ALDH7A1	ANP32E					AQP9	CKAP2
	ADAMTS4	ACKR4		ANKRD1	AP000695.6					ARHGAP42	CPED1
	ADAMTS9	ACSL1		ANKRD30B	APAF1					ARRB2	DGKI
	ADAP2	ACSL5		ANKRD37	APCDD1L					ATP6V0D2	DIAPH3
	ADRBK2	ACSS3		ANO4	APCDD1L-AS1					AVPR1A	DKK1
	AEBP1; MIR4649	ADAMTS1		ANXA3	APOLD1					BCL2	DOCK5
	AGPAT4	ADAMTS10		AP1S3	ARHGAP11A					BCL2A1	DSP
	AGTR1	ADAMTS15		ARHGAP23; ARHGAP23P1; RP11-1166P10.1	ARHGAP11B					BCL6B	ECT2
	ALDOC	ADAMTS5		ARHGAP23P1; ARHGAP23; RP11-1166P10.1	ARNTL2					BMP2	EPG5
	ALOX5	ADAMTS7		ARHGAP29	ATP10A					C1orf162	ESCO2
	ALOX5AP	ADCY3		ARSK	ATP1B1					C1QA	F2RL2
	ARG2	ADCYAP1R1		ASAP2	AURKA					C1QB	FAM196B
	ARHGAP25	ADH1B		ATP10D	BAIAP2L1					C1QC	FBN2
	ARHGEF26	ADM		ATP2B1	BHLHE41					C5AR1	FGF5
	ARSI	ADRA2A		ATP8B1	BIRC5					CADM3	FMN2
	ATXN1	ALDH1A1		AVPI1	BLID					CAPN6	FOXD1
	BCL3; MIR8085	AMOT		BAMBI	BOLA3					CCDC102B	FOXL1
	BCL6	ANKRD29		BCHE	BRIP1					CCL13	FRMPD4
	BCRP3	ANKRD6		BDNF	BUB1					CCL8	FZD6
	BEND5	ANTXR2		BEND6	C14orf37					CCR1	GALNT5
	BHLHE40	AOAH		BMP4	C18orf54					CD14	GFRA1
	BIN2	AOX1		BMP6	C2CD3					CD163	GLRB
	BLNK	AP001434.2		BMPER	C5orf30					CD163L1	GPR126
	BMP1	APBB1IP		BST1	C7orf69					CD180	GRAMD3
	C3AR1	APOL3		C11orf87	CAP2					CD209	HIST1H3G
	C3orf80; RP11-431I8.1	ARHGAP20		C1orf53	CASC5					CD28	ITGA4
	C5orf46	ARHGAP26		CCND1	CCNB1					CD37	ITGBL1
	C7orf31	ARHGAP28		CD109	CCNB2					CD4	KCNK2
	CADPS2	ARHGAP6		CD59	CDA					CD53	KDELR3
	CALCRL	ARID5A		CDH1	CDC20					CD74	KPNA2
	CASC15; LINC00340	ASPA		CDH10	CDC42EP3					CD84	KRTAP1-5
	CCL11	ATP2B4		CDH6	CDCA7					CD86	LINC00607
	CCL2	ATP8B4		CELA3A	CDH2					CD93	LOXL4
	CCL3L3; CCL3L1	ATP9A		CITED2	CDK1					CDH5	LRRC17
	CCL4	AUH		CLCN5	CDK15					CHL1	LRRN3
	CCL4L2; CCL4L1; CCL4	BMP4		CLDN1	CENPE					CLEC7A	MET
	CCL5	BST2		CLEC3B; EXOSC7	CENPF					CLIC2	MOXD1
	CD200R1	BTG2		CNKSR2	CENPI					CLIC6	MYH2
	CD22	BTK		CNKSR3	CENPK					CMKLR1	NALCN
	CD300LF	C10orf10		CNTNAP1	CENPO					COL14A1	NEK7
	CD40	C15orf61		COBLL1	CENPV					COL4A1	OPCML
	CD68; SNORA67; LOC101928634; RP11-186B7.4	C1R		COMP	CEP170P1					CPA3	OSBPL3
	CD82	C1RL		COPZ2	CEP55					CPM	PPP1R3C
	CD83	C1S		COX7A1	CEP97					CPVL	PRKCA
	CDY2A; CDY1; CDY2B; CDY1B	C2		CPA4	CFL2					CSF1R	PRR15
	CEP95	C3		CRIM1; LOC101929500	CHN1					CSF2RA	PRSS12
	CES1; CES1P2; LOC100653057; CES1P1	C7		CRLF1	CKAP2L					CTSS	PTPLA
	CES1; LOC100653057	C7orf63		CTNNAL1	CKS2					CXCL14	RAB3B
	CES1; LOC100653057; LOC100653086; CES1P1; CES1P2	CABLES1		CYP2U1	CMC2					CXCL16	RP11-53L24.1
	CH25H	CACNB4		CYTL1	COG6					CXCR4	RP6-99M1.2
	CHST1	CAMK1D		DAW1	COL10A1					CXorf36	SCN8A
	CLEC1A	CAPN3		DEPTOR	COL11A1					CYBB	SCN9A
	CLEC5A	CARD6		DMD	COL8A1					CYP27A1	SEMA3C
	CLMN	CBLB		DNMBP	CRIM1					CYP7B1	SEMA7A
	CLSTN2	CCDC69		DOCK11	CSRP1					DAB1	SKP2
	COL3A1	CCND2		DOK5	CSRP2					DIRC1	SLC38A4
	COL5A2	CD34		DPP4	CTD-2207P18.2					DOCK2	SLC4A4
	COL5A3	CD36		DSEL	CTGF					DSC2	SLC9A7
	COL6A1	CD68		DST	CTHRC1					DUSP6	SSTR1
	COL6A2	CDC25B		DSTNP2	DACT1					DYSF	SULF1
	COL6A3	CDKN2C		DYNC2H1	DARS2					ECM2	TEK
	CORO2B	CDO1		EDIL3	DBF4					ECSCR	TENM2
	CPEB1; RP11-152F13.10	CDON		EEF1DP3	DCBLD1					EDNRB	TENM3
	CPNE2	CEBPA		EHBP1	DCBLD2					EFNB1	THSD4
	CREB3L1	CELF2		ELOVL6	DCLK2					EGFL6	TMEM171
	CRISPLD2	CEMIP		EMP1	DDAH1					ELMO1	TRPC4
	CTC-327F10.5	CEP19		EPGN	DEPDC1					EMCN	UCHL1
	CTHRC1	CES1		EPHA4	DEPDC1B					ENPEP	WNT5A
	CXCL3	CFB		ERBB3	DLGAP5					EPB41L4A	ZNF154
	CXCL5	CFD		ERCC6; ERCC6-PGBD3; PGBD3	DNAJB4					EPHB2
	CXCL8; IL8	CFH		ETHE1	DOCK10					EPSTI1
	CYP2S1	CHI3L1		EVI5	DONSON					FAM213A
	CYYR1	CHRDL1		EZR; ROS1	DRP2					FAM49A
	DCHS1	CLEC2B		FAM155A	DSG2					FCER1G
	DCSTAMP	CLU		FAM180A	DTYMK					FCGR2A
	DDIT4	CLYBL		FAM20B	DZIP3					FGD5
	DDX26B	CMAHP		FAM25A; FAM25C; FAM25G; LINC00842	EHD3					FGF10
	DKK2	CNTN1		FAM65B	ELTD1					FMO1
	DLL4	COL15A1		FAM86EP	EMB					FMOD
	DNM1	COL21A1		FGF9	ENPP1					FOSB
	DOCK4	COL4A2		FLG	ERCC6L					FPR3
	DPYSL4	CPA4		FNIP2	ERVK-7					FUCA1
	EDNRA	CPXM1		GALNT16	ETV1					FYB
	EGR1	CPXM2		GAMT	EZH2					GBP4
	ENC1	CREG1		GAS6	EZR					GGT5
	ENO2	CRYAB		GAS6-AS2	F2R					GHR
	ESAM	CSF1		GCSHP3; NDUFS1	F3					GLIS3
	ETS1	CSGALNACT1		GIPC2	FAM225A					GMFG
	EVI2B; CTD-2370N5.3	CTSD		GLRX	FAM72C					GPC3
	F11R; RP11-544M22.13	CTSF		GPR133	FAM83D					GPNMB
	FAM101B	CTSL		GPRC5A	FAM98A					GPR183
	FBLN7	CXCL12		GPRC5B	FANCB					GPR34
	FCGR1A; FCGR1B	CXCL8		GREM1	FERMT1					GUCY1A3
	FERMT3	CYB5A		GREM2	FGD6					GUCY1B3
	FGD5; FGD5P1	CYGB		GYG1	FGF2					HAVCR2
	FGF11; RP11-104H15.7; RP11-104H15.10	CYP19A1		HAPLN1	FHOD3					HCK
	FHL3	CYP1B1		HEATR5A; RP11-176H8.1	FIBCD1					HLA-C
	FIBIN	CYP4V2		HERC3; LOC101929134	FKBP14					HLA-C
	FOLR2	CYTL1		HIBADH	FRMD5					HLA-DPA1
	FOXP2	DAPK1		HOXA11	FRMD6					HLA-DPB1
	FPR1	DAPK2		HSPA1B; HSPA1A; HSPA1L	FTSJ1					HLA-DPB2
	FRRS1	DCLK1		HSPB6	FZD2					HLA-DRA
	FZD3	DCN		HSPB7	G2E3					HLA-DRB3
	GABBR1	DIRAS3		IFIT1	GDF5					HLA-DRB4
	GADD45B	DKFZP586I1420		IFIT3	GDF6					HNMT
	GALNT15	DOK6		IGFBP5	GDNF					HPGDS
	GAREM	DTNA		IGFBP6	GGH					IFITM1
	GAS7	EBF1		IGHD2-8	GINS2					IGF1
	GATM	EEPD1		IL1A	GJC1					IGSF6
	GBP1	EFEMP1		IL1RAPL2	GLIPR2					IL10RA
	GCA	EFNA5		IL20RA	GLS					IL18R1
	GGT1; GGT3P; GGT8P; GGTLC2; GGTLC1; GGT2; LOC100132705	ELN		ITGA6	GLYATL2					IL1RL1
	GIMAP4	EMILIN2		ITGB8	GMNN					IQGAP2
	GNA15	EMX2OS		ITPR3	GNB4					ITGAM
	GPC6	ENG		JADE1; PHF17	GNG11					ITGAX
	GPR4	ENOX1		JADE2; PHF15	GPAM					ITIH5
	GPR84	ENPP2		KCNK6	GPR180					JUP
	GPRIN3	ENPP4		KCNMA1	GPR85					KDR
	GXYLT2	ENPP5		KCTD16	GPSM2					KYNU
	HAS2	ENTPD1		KIAA1549L	GTF2E1					LAMA4
	HBEGF	EPAS1		KIRREL3	GTSE1					LAPTM5
	HEPH	EPDR1		KRT14	H2AFZ					LCP1
	HERC6	EPHX1		KRT16P4; KRT16P5	HAS1					LCP2
	HES1	EVI2A		KRT18	HAS2					LGALS9B
	HEY2	EVI2B		KRT18P10	HELLS					LGI2
	HEYL	EYA1		KRT18P49	HERC3					LILRB5
	HIST1H1E	F11R		KRT19	HIST1H1B					LITAF
	HLA-A	F13A1		KRT34; LOC100653049; AC004231.7; RP1-18F17.1	HIST1H2AD					LMOD1
	HLA-A; HLA-B; HLA-H	FABP4		KRTAP20-1	HIST1H2AM					LRRC25
	HLA-B	FAM134B		KRTAP2-3; KRTAP2-4	HLX					LY86
	HLA-DMA	FAM13B		LACC1	HN1					LYN
	HLA-DMB; HLA-DMA	FAM174B		LHX8	HOXB2					LYVE1
	HLA-DMB; HLA-DMA; XXbac-BPG181M17.5	FAM20A		LIMCH1	HOXB3					LYZ
	HLA-DQA1; LOC100509457	FAM20C		LINC00341; SYNE3	HOXB5					MAFB
	HLA-DQA2; HLA-DQA1; LOC100509457	FAM65B		LINC00842	HS3ST3A1					MARK1
	HLA-DQB1; LOC101060835	FAM65C		LINC01018; CTD-2195M18.1	IGF2BP1					MBOAT1
	HLA-DRA; HLA-DQA1	FAM66A		LINC01085; RP11-341G5.3	IGF2BP3					MERTK
	HLA-DRB1; LOC100996809; HLA-DRB3; HLA-DRB5	FAXDC2		LINC01111; RP11-706J10.1	IGFBP3					MGAT4A
	HLA-DRB1; LOC100996809; HLA-DRB4; HLA-DRB3; HLA-DQB1; LOC101060835; HLA-DRB5	FBLN1		LINC01133; RP11-48O20.4	IGFL3					MMD
	HLA-DRB3; HLA-DRB1; LOC100996809; HLA-DRB5; HLA-DRB4	FBLN2		LOC100132167; RP11-111F5.2; AL772307.1	INHBA					MPEG1
	HLA-F	FCGRT		LOC100288911; RP11-490M8.1	INPP4B					MRC1
	HLA-L	FGF7		LOC100379224; AC084219.4	ITGA2					MS4A4A
	HMCN1	FGL2		LOC101927184; RP11-420A23.1	KCNH1					MS4A6A
	HMOX1	FILIP1		LOC101927885; CTB-78F1.2	KDELC1					MS4A7
	HR	FLOT1		LOC101928036; AC018464.3	KIAA1462					MSR1
	HS3ST2	FMN1		LOC101928245; RP11-265N7.1	KIAA1524					MX2
	HSD11B2	FMNL1		LOC102546299; CTC-340A15.2	KIF11					MXRA5
	HSD17B14	FMO2		LOC102724420; AF131217.1	KIF14					MYH11
	HSPA9	FMO4		LOC400590	KIF18A					NCF2
	HTR2B	FNBP1		LOC646021; RP11-848P1.9; SMURF2; LRRC37BP1; SMURF2P1; AC005562.1	KIF20A					NCF4
	IFI30; PIK3R2; AC007192.4	FNDC1		LOC730101; RP1-152L7.5	KIF20B					NCKAP1L
	IFI44	FOXO1		LRRC8D	KIF23					NID2
	IFI44L	FRAS1		LRRN4CL	KIF2C					NOTCH3
	IGSF21	FST		LURAP1L	KNTC1					NPL
	IL10	FXYD1		MAB21L1; MIR548F5	KRTAP2-3					NR1D1
	IL18BP	FYN		MANSC1	LACTB					OGN
	IL2RA	FZD1		MARCH4	LAYN					OLFM2
	IL2RG	G0S2		MEDAG	LCTL					OLFML2B
	IL3RA	GAB2		MEST	LIG3					P2RX7
	INHBE	GALNT12		MGARP; NDUFC1	LIMS3					PAG1
	INPP5D	GALNT13		MGLL	LINC00862					PCDHB15
	IRF2BP2	GALNT16		MID1	LINC01204					PCDHB4
	IRF8	GBP2		MIR1321	LMNB1					PDE1B
	ITGA1; PELO	GCH1		MIR3127	LOC100132167					PDE3A
	ITGA5	GDF15		MIR4326	LOC100287497					PDK4
	ITGB3; RP11-290H9.2	GDPD5		MIR4681	LOC100287934					PECAM1
	ITIH5	GEM		MIR4718	LOC100507165					PIK3AP1
	ITM2C	GINM1		MIR513A2	LOC100507600					PILRA
	ITPKB	GLDN		MIR548AN	LOC101060391					PLA2G7
	IVNS1ABP	GPC4		MIR614; GPRC5A	LOC101927184					PLBD1
	JAKMIP2	GPR116		MIR622; KRT18P27	LOC101927885					PLEK
	JAM2	GPR133		MKX	LOC101928076					PLEKHG1
	KAL1	GPRC5B		MYBL1	LOC728554					PLTP
	KB-1183D5.14	GPX3		MYOZ2	LOXL2					PLVAP
	KCNE4	GSTM5		NAALADL2	LOXL3					PLXDC1
	KCNJ2	H19		NCKAP5	LPCAT2					PLXNC1
	KCNMB1	H1F0		NDFIP2	LPXN					POM121L9P
	KDM7A; JHDM1D	HK2		NIPA1	LRRC15					PPAP2A
	KIAA0040	HLA-DQA1		NIPAL3	LTBP1					PPBP
	KIAA1598	HLA-DQA2		NKIRAS1	MAD2L1					PRKXP1
	KIF13B	HLA-DRB1		NLGN1	MATN3					PTGS2
	KIF21B	HS2ST1		NLRP10	MBOAT2					PTH1R
	KIF26B	HS6ST1		NMT2	MCM8					PTPRC
	KLF10	HSD11B1		NOV	MELK					RAMP2
	KLF8	HTRA3		NPR3	MGC45800					RARRES2
	KRTAP5-4	HUNK		NPY4R; LOC100996758	MIAT					RASD1
	LIF	ID4		NR3C2	MICAL2					RNASE1
	LILRA6	IFI30		NRK	MIR10A					RNASE6
	LILRB3; LILRP1; LILRA6	IFI6		NSF; LOC101930324	MIR181B1					RP11-1143G9.4
	LINC00152; LOC101930489; MIR4435-1HG	IFIH1		NT5E	MIR196B					RP1-142L7.5
	LINC00869; RP11-640M9.1	IFIT3		NTF3	MIR199A2					RP11-536O18.1
	LINC01000; LINC01061; LOC101060341	IGF2R		NTN4	MIR21					RP11-70J12.1
	LINC01057; RP11-86H7.1	IGFBP4		NTRK3	MIR222					RSPO3
	LINC01094; RP11-792D21.2	IGHG3		OSBPL8	MIR31HG					S100A9
	LINC01272; RP11-290F20.3	IGHV3-15		OXTR	MIR450A1					SCG2
	LIPG	IGSF10		PAPPA2	MIR450A2					SEMA6B
	LOC100132741; LINC00891	IL15RA		PAPSS2	MIR4711					SEPP1
	LOC100507460	IL18		PDE1A	MIR503					SERPING1
	LOC101928173	IL1R1		PDE1C	MIR503HG					SFRP2
	LOC101928188; RP11-426C22.4	IL33		PHACTR2	MIR542					SLAMF6
	LOC101928406; RP11-401E14.2	IL34		PI16	MIR548H3					SLC11A1
	LOC101928829; RP11-452L6.7	IL6R		PKP2	MKI67					SLC16A10
	LOC101929484; RP11-417E7.1	IL6ST		PKP4	MLLT11					SLC37A2
	LOC151760; RP11-553A10.1	INSR		PLCE1	MMP16					SLC7A8
	LOC154761; RP11-61L23.2	ISM1		POLH	MN1					SLCO2B1
	LOC441081; LOC101929573; LOC101060368; LOC101929599; LOC101929812; LOC728093; LOC101928967; LOC101929545; RP11-98J23.1; RP11-497H16.2; RP11-589F5.3; RP11-497H16.6; RP11-848G14.5; RP11-124L9.3; RP11-124L9.4; RP11-1305N21.2	ITGA7		POLR2L	MOSPD2					SMOC2
	LOC441081; LOC101929573; LOC101060368; LOC101929599; LOC101929812; LOC728093; LOC101928967; LOC101929545; RP11-98J23.1; RP11-589F5.3; RP11-497H16.6; RP11-848G14.5; RP11-124L9.3; RP11-124L9.4; RP11-1305N21.2	ITGA8		PPL	MPP4					SNORA14A
	LOC441081; LOC102725466; LOC166994	ITGA9		PRELP	MPP5					SNORD11
	LZTS1	ITGB8		PTGIS	MSI2					SNORD13P3
	MAGED4; MAGED4B; SNORA11D; SNORA11E	JAG1		PTPRB	MT1A					SOCS3
	MAGED4B; MAGED4; SNORA11D; SNORA11E	KCNA1		PTPRQ	MT1L					SPARCL1
	MCAM; MIR6756	KCND3		PTPRQ; LOC101928395	MTHFD1					SPON1
	MCTP1	KCNJ15		QSOX1; FLJ23867	MTPN					SPP1
	MDC1-AS1; XXbac-BPG27H4.7	KDM7A		RABGEF1	MYH9					SPRY1
	MDK	KDSR		RALGPS2	MYOCD					STAB1
	MILR1	KGFLP1		RASA4; RASA4CP; LOC102725198; RASA4B; RP11-514P8.6; RP11-514P8.8	NAV3					STEAP2
	MIR1299	KGFLP2		RCAN2	NBPF19					SUCNR1
	MIR130B	KIAA0226L		RGS7BP	NCAM2					SULF2
	MIR143HG	KIAA1324L		RHOJ	NCAPG					SUSD2
	MIR199A1	KIT		RIMS1	NDC80					SYK
	MIR210HG	KMT2C		RN7SKP185	NDNF					TGFB3
	MIR3147	KREMEN1		RNA5SP64	NEDD4					TLR1
	MIR548I2; MIR548I1; MIR548I3	LACC1		RNU4-65P	NEIL3					TM4SF18
	MKL2	LBP		RNU6-911P	NEK2					TMEM133
	MME	LDLR		RNU6-968P	NET1					TMEM150C
	MMP1	LGALS9		RNY4P17	NETO1					TMEM176A
	MMP12	LILRB3		RNY4P23	NETO2					TMEM176B
	MMP13	LINC00341		ROR1	NFXL1					TNFAIP6
	MMP3	LINC00869		RP11-1166P10.1; ARHGAP23; ARHGAP23P1	NRG1					TNFRSF1B
	MMP9	LINC01000		RP11-138I17.1	NT5DC2					TNFSF10
	MPP1	LINC01003		RP11-243M5.1	NTM					TREM1
	MSC	LINC01094		RP11-536C5.2	NUAK1					TREM2
	MST4	LINC01220		RP11-553K8.5	NUF2					TSPAN15
	MYH15	LINC01239		RP11-555M1.3	NUSAP1					TTYH2
	MYO1F	LINC01272		RP11-624L4.1	NXN					TYROBP
	NAIP; RP11-1319K7.1; RP11-497H16.7; RP11-848G14.2; RP11-1280N14.3; RP11-1305N21.3	LMO3		RP11-760H22.2	ORC6					VSIG4
	NAIP; RP11-497H16.7; RP11-848G14.2; RP11-1305N21.3	LOC100506119		RP11-818F20.5	OSBPL6
	NAIP; RP11-497H16.7; RP11-848G14.2; RP11-1305N21.3; RP11-1319K7.1; RP11-1280N14.3	LOC101927668		RP3-390M24.1	OXCT1
	NAMPT; NAMPTL	LOC101927740		RRAS2	P4HA3
	NBPF20	LOC101928650		S100A13; RP1-178F15.5	PALLD
	NDUFA4L2	LOC101929465		S100A4	PAMR1
	NES	LOC101929723		SAMD12	PBK
	NETO2	LOC101929756		SAMD9	PCDH7
	NFATC2	LOC101929761		SBSPON	PCDH9
	NOX4	LOC102467080		SCFD2	PDGFC
	NOX4; CTD-2026G22.1	LOC102724129		SDC4; ROS1	PFKP
	NPAS2	LOC102725451		SDPR	PFN2
	NPY1R	LOC154761		SEMA3D	PITX2
	NRROS	LOC441081		SEMA5A	PLCB4
	NT5DC2	LOC653513		SERPINB2	PLEK2
	OAS2	LOC728084		SERPINE2	PLK1
	PALMD	LOC728989		SFRP1	PLOD2
	PARM1	LPCAT3		SLC12A6	PMAIP1
	PARP8	LPHN1		SLC14A1	POLR3G
	PCBP3	LRRC32		SLC1A1	POPDC3
	PCDHB12	LRRK2		SLC7A14	POSTN
	PDK3	LRRN4CL		SMURF2	PPAPDC1A
	PDLIM1	LSP1		SNORA25; TAF1D; SNORA8; SNORA1; SNORA18; SNORA40; SNORA32; SNORD5; MIR1304	PPIAL4B
	PDLIM7	LY75-CD302		SNORD114-18	PPME1
	PDZRN3	MAF		SNX25	PPP2R3A
	PELI1	MAN1C1		SPOCK1	PRC1
	PHC1	MANSC1		SPTAN1	PRPS1
	PIK3CG	MAOA		SSFA2	PSMD2
	PIM1	MAP3K5		ST3GAL5	PTPN14
	PITPNC1	MAP3K8		STK32B	PTPRF
	PKNOX2	MARCH3		STS	PUS7L
	PLAU	MASP1		SVEP1	QPCT
	PLAUR	MBNL3		SYPL2	RAP1GDS1
	PLEKHG2	MED13L		SYT15	RASGRP1
	PLEKHH2	MEDAG		TANGO6	RCAN3
	PLN	MEST		TBC1D2	RNA5SP385
	PMEPA1	METTL24		TIAM2	RNU4-76P
	POM121L8P; POM121L1P; POM121L4P; LOC102725315; POM121L9P; POM121L7	METTL7A		TINAGL1	RNU5D-1
	POTED; POTEC	MFI2		TJP2	RNU6-1157P
	PREX1	MGP		TMEM178B	RNU6-202P
	PREX2	MIR548I2		TMEM19	RNU6-328P
	PRICKLE1	MIR635		TNFRSF11B	RP11-11N9.4
	PRICKLE2	MITF		TNXB	RP11-123O22.1
	PRKAA2	MRGPRF		TNXB; ATF6B; TNXA	RP11-180C1.1
	PRKX	MT1F		TNXB; TNXA	RP11-18D7.2
	PRR24	MT1G		TRAJ7	RP11-244F12.2
	PTAFR	MT1M		TRIM58	RP11-265D17.2
	PTGDR	MT1X		TRNP1	RP11-274H2.3
	PTGER4	MTSS1L		TTPA	RP11-308B5.2
	PTPN6	MX1		TWIST2	RP11-318M2.3
	PTPRE	MYCBP2		USP53	RP11-33B1.3
	PTPRN	MYCT1		UXS1	RP11-350F4.2
	QPRT; LOC101929880	MYL3		VASN	RP11-516C1.1
	RAB42	MYLIP		VEPH1	RP11-56B16.4
	RASGEF1B	N4BP2L1		WEE1	RP11-589M4.1
	RASGRF2	NAIP		WFDC21P; CTD-2319I12.1	RP11-632F7.3
	RASGRP1	NAMPT		WNT2	RP11-669B18.1
	RASGRP3	NCOA1		XG; XGY2	RP11-79P5.2
	RASL10B	NEDD4L		XGY2; XG; SRY; RPS4Y1	RP13-463N16.6
	RASSF2	NFIL3		ZNF229; CTC-512J12.4; ZFP28	RP13-631K18.5
	RGS1	NID1			RP5-1172A22.1
	RNASE2	NMI			RPGRIP1L
	RNF122	NOV			RRM1
	RNF144A	NPC1			RRM2
	RNF144A-AS1	NPC2			SACS
	RNF152	NTN4			SCUBE3
	RNU6-1013P	NTRK2			SDC1
	RNU6-83P	OAS1			SEC23B
	RNU6-876P	OLFML1			SEL1L3
	RNU6ATAC18P	OMG			SERTAD4
	RNU6ATAC24P; PPP1R2	OSMR			SGCD
	RNU7-27P	OSR1			SGCG
	RNY3P7	OSR2			SGOL1
	ROR1-AS1; RP11-24J23.2	PALM			SHCBP1
	ROS1; SLC34A2	PARP12			SIPA1L1
	RP11-118A3.1	PCDH18			SIX4
	RP11-212I21.2; LOC102723429	PCDHB14			SKA1
	RP11-264E20.1	PCDHB16			SKA3
	RP11-27M24.1	PCDHB18			SKIL
	RP11-400N13.3	PCDHB2			SLC2A1
	RP11-626H12.2	PCDHB3			SLC35F2
	RP1-66C13.3; LGALS9	PCDHB5			SLC6A15
	RP6-206I17.1; LOC103091866; PARP8; LINC00623; LINC01138; LINC00869; LOC388692; RP11-640M9.1	PCDHB6			SLC8A1
	RRAGD	PCED1A			SLIT2
	RUNX2	PCOLCE2			SMC4
	SAT1	PCSK1			SMYD3
	SCD	PCSK5			SMYD3-IT1
	SDK1	PDCD4			SNORD114-10
	SDS	PDE10A			SNORD123
	SERPINA1	PDE4DIP			SNORD75
	SERPINF1	PDGFD			SNORD81
	SEZ6L2	PDGFRA			SPAG5
	SIGLEC1	PDGFRL			SPC24
	SIGLEC11; SIGLEC16; SIGLEC10	PDPN			SPDL1
	SIGLEC7	PFKFB3			SPIN4
	SIGLEC9	PGM5			SSR3
	SIRPB1	PKIG			SSX2IP
	SLAMF7	PLA2G16			STARD4
	SLAMF8	PLA2G2A			STIL
	SLC18B1	PLA2G5			STX1B
	SLC1A3	PLD3			SUGCT
	SLC22A3	PLIN2			SYDE2
	SLC29A1	PLSCR4			TANC2
	SLC7A2	PLXNA4			TBC1D8B
	SMA4; NAIP; RP11-1319K7.1; RP11-497H16.7; RP11-848G14.2; RP11-1280N14.3; RP11-1305N21.3; SMA5	PM20D2			TENM4
	SMIM3	PMP22			TFB1M
	SMO	PODN			TGFBI
	SNAI1	PON3			TICRR
	SNORA2A	PPAP2B			TK1
	SNORD91B	PPARG			TLCD1
	SNX10	PPL			TMEM237
	SORBS1	PRELP			TMPO
	SOX4	PRG2			TNIP3
	SPOCD1	PRG4			TOP2A
	SRPX2	PRICKLE4			TOX
	ST8SIA4	PRKG2			TPM1
	SYTL2	PROSP			TPX2
	TDO2	PRRX2			TRAPPC3L
	TEAD2	PRUNE2			TRHDE
	TET1	PTGER3			TRIM59
	TGFB1	PTGES			TRIP13
	TGFB1I1	PTGFR			TSC22D2
	THBS4	PTGIS			TSEN15
	THEMIS2	PTPRG			TSPAN13
	TLR2	PTX3			TTK
	TMEM119	RAB39A			TTLL7
	TMEM86A	RARRES1			TYMS
	TNC	RARRES3			UBA6
	TNFAIP8L1	RDH10			UBE2T
	TNFSF13; TNFSF12-TNFSF13; TNFSF12	REPS2			UBL3
	TNS3	REV3L			UCK2
	TPSB2; TPSAB1	RFX2			ULBP3
	TRAF5	RIPK3			VAT1L
	TRIB2	RNF13			WISP1
	TSPAN13	RNF130			WNK4
	TSPAN18	RNF24			WWC2
	TSPAN2	RNU1-38P			ZBTB18
	UCP2	RNU4ATAC10P			ZFP69B
	UPP1	RNU6-1039P			ZNF215
	VAMP8	RNU6-124P			ZNF229
	VASH1	RNU6-1262P			ZNF280B
	VAT1L	RNU6-737P			ZWILCH
	VEGFA	ROR1
	VWF	ROR1-AS1
	WAS	RP11-103H7.1
	WSB1	RP11-115N4.1
	XAF1	RP11-133N21.10
	ZNF608	RP11-138I17.1
	ZNF93	RP11-18B16.2
	ZSWIM4	RP11-295G24.5
		RP11-334A14.5
		RP11-38H17.1
		RP11-392O17.1
		RP11-439C8.2
		RP11-499E18.1
		RP11-661A12.5
		RP11-672A2.4
		RXFP1
		SAMHD1
		SCARA5
		SECTM1
		SELENBP1
		SEMA4A
		SERPINB3
		SERPINB9
		SFMBT2
		SFRP4
		SH2D4A
		SHC2
		SIPA1L2
		SIRPA
		SLC19A3
		SLC25A27
		SLC27A2
		SLC27A3
		SLC2A5
		SLC30A1
		SLC35F6
		SLC37A1
		SLC39A8
		SLC40A1
		SLC43A2
		SLC43A3
		SLC8B1
		SLC9A9
		SLCO3A1
		SLIT3
		SMPDL3A
		SNAR-I
		SNED1
		SNORA47
		SNORA54
		SNORA67
		SNORA71A
		SNORD100
		SNORD34
		SNORD48
		SNORD62A
		SNORD65
		SNORD71
		SNORD90
		SNORD93
		SNTA1
		SNX18
		SNX9
		SOBP
		SOCS2-AS1
		SOD2
		SOD3
		SOS1
		SPATA6
		SPRY2
		SRPX
		STEAP4
		STOM
		SVEP1
		SVIL
		SYNE2
		SYNGR2
		SYNPO2
		TBC1D8
		TC2N
		TFPI
		TGFBR3
		THBD
		TINAGL1
		TJP2
		TLR3
		TLR4
		TM6SF1
		TMEM140
		TMEM173
		TMEM255A
		TMEM30B
		TMEM45A
		TMTC1
		TNFAIP2
		TNFRSF11B
		TNFSF13
		TNK1
		TNMD
		TNXB
		TOM1L1
		TOP1P1
		TPCN1
		TPRG1
		TPTEP1
		TRAF3IP2
		TRANK1
		TSHZ2
		TSPAN11
		VCAM1
		VIT
		VSTM4
		WISP2
		WNT2
		XPNPEP2
		YME1L1
		ZCCHC2
		ZCCHC24
		ZDHHC14
		ZDHHC15
		ZFP36
		ZFP36L2
		ZNF280D
		ZNF385A
		ZNF704
		ZNF727P
