# Supplementary material for: The effect of medium supplementation and serial passaging on the transcriptome of human adipose-derived stromal cells expanded in vitro
Source: Stem Cell Res Ther. 2019 Aug 14;10:253. doi: 10.1186/s13287-019-1370-2 (PMC6694630; doi:10.1186/s13287-019-1370-2)
Supplement: Supplementary file 13 — FBS and pHPL-ASC medium supplementation specific gene expression profile. A complete list of genes comprising the FBS and pHPL-ASC medium supplementation specific gene expression profile. (XLSX 67 kb) [file 13287_2019_1370_MOESM13_ESM.xlsx]

## Sheet: FBS_ASCs
					UR_FBS means genes upregulated in FBS-ASCs
					DR_FBS means genes downregulated in FBS-ASCs
FBS-ASC specific gene expression signature regardless of passage number				Upregulated FBS-ASC specific gene expression profile						Downregulated FBS-ASCs specific gene ecpression profile
Upregulated FBS-ASCs specific gene expression at all passages (P1 to P5)	Downregulated FBS-ASCs specific gene expression at all passages (P1 to P5)			Passage 1	Passage 2	Passage 3	Passage 4	Passage 5		Passage 1	Passage 2	Passage 3	Passage 4	Passage 5
AC007879.7	ADAMTS1			UR_FBS	UR_FBS	UR_FBS	UR_FBS	UR_FBS		DR_FBS	DR_FBS	DR_FBS	DR-FBS	DR_FBS
ADAMTS4	AHNAK2			AC007879.7	A2M; HDAC1	A2M; HDAC1	A2M; HDAC1	A2M; HDAC1		ABCA2	ABCA2	ABCA9	AARD	AARD
ADAMTS9	ALDH7A1			ADAMTS4	AC007879.7	AC007879.7	AC007879.7	AC007879.7		AC007255.8	AC007255.8	AC007255.8	ABAT	ADAM10
ALOX5	ANKRD1			ADAMTS9	AC093850.2	ACKR1; DARC	AC008060.5; LOC644841	AC018865.5; AC073869.2; LA16c-60G3.7; RP11-536C10.11; RP11-597A11.3		AC226119.4	AC016999.2	AC008063.2	ABCA9	ADAMTS1
CCL11	ANKRD37			ADAP2	AC112721.2	ACTA2	AC018865.5; AC073869.2; LA16c-60G3.7; RP11-536C10.11; RP11-597A11.3	AC093850.2		ADAMTS1	ADAMTS1	ADAM33	AC007098.1	ADAMTS5
CCL4	ARHGAP29			ALOX5	ACTA2	ADAM19	AC093850.2	AC112721.2		ADAMTS5	ADAMTSL1	ADAMTS1	AC007255.8	ADAMTSL1
CHST1	ARSK			ALPL	ADAM19	ADAMDEC1	AC112721.2	ACKR1; DARC		AHNAK2	ADAMTSL5	ADAMTS15	AC008063.2	ADD3
CLEC5A	ASAP2			ANGPT2	ADAMTS4	ADAMTS4	ACKR1; DARC	ACP5		ALDH7A1	ADIRF	ADAMTS5	AC016999.2	ADI1
COL6A3	ATP10D			ANGPTL2	ADAMTS9	ADAMTS9	ACTA2	ACTA2		ANGPTL1	AFAP1	ADAMTSL1	AC093110.3	ADIRF
CRISPLD2	ATP8B1			AOC3	ADRBK2	ADRBK2	ADAM19	ACVR2A		ANKRD1	AHNAK2	ADD3	AC144831.1	AFAP1
CTHRC1	BAMBI			APOD	AGTPBP1	AGTR1	ADAMDEC1	ADAM19		ANKRD37	ALCAM	ADI1	ADAM10	AHNAK2
DCHS1	BCHE			BAZ1A	AIM1	ALOX5	ADAMTS2	ADAMDEC1		ANXA3	ALDH7A1	ADM	ADAM33	ALCAM
DOCK4	BMP4			C3orf80	ALOX5	ALOX5AP	ADAMTS4	ADAMTS2		ARHGAP29	ANKRD1	AFAP1	ADAMTS1	ALDH7A1
FIBIN	BST1			C4orf32	ALPL	ALPL	ADAMTS9	ADAMTS4		ARSK	ANKRD37	AHNAK2	ADAMTS5	ANKRD1
GALNT15	C11orf87			CASC15	AP000695.4	AOC3	ADCY1	ADAMTS9		ASAP2	ANO4	ALCAM	ADAMTSL1	ANKRD30B
HEPH	CCND1			CCL11	AP000695.6	ARG2	ADRBK2	ADAP2		ATP10D	ANXA8; ANXA8L1; LOC100996760; LOC102725207	ALDH7A1	ADD3	ANKRD37
HEY2	CDH6			CCL4	ARG2	ARHGAP25	AEBP1; MIR4649	ADRBK2		ATP8B1	ARHGAP23P1; ARHGAP23; RP11-1166P10.1	ANKRD1	ADI1	ANO4
IL3RA	COMP			CCL4L2	ARHGAP25	ATXN1	AGTR1	AEBP1; MIR4649		B3GALT2	ARHGAP29	ANKRD30B	ADIRF	ANXA3
MCTP1	COX7A1			CEP95	ARHGAP42	BCL3; MIR8085	AIM1	AGPAT4		B4GALT4	ARSK	ANKRD37	AF131217.1	AP1S3
MMP1	DEPTOR			CH25H	ARRB2	BCRP3	ALDH1B1	AGTR1		BAMBI	ASAP2	ANO4	AFAP1	ARHGAP23; ARHGAP23P1; RP11-1166P10.1
NPAS2	FAM155A			CHST1	AVPR1A	BEND5	ALOX5	ALDOC		BCHE	ATP10D	ARHGAP20	AHNAK2	ARHGAP23P1; ARHGAP23; RP11-1166P10.1
PALMD	FAM180A			CLEC5A	B3GNT2	BHLHE40	ALPL	ALOX5		BMP4	ATP8B1	ARHGAP29	AKAP12	ARHGAP29
PIM1	FAM65B			COL6A3	BAZ1A	BLNK	AP000695.4	ALOX5AP		BRINP1	AVPI1	ARSK	ALCAM	ARSK
PLAU	FGF9			CPNE2	BEND5	BMP1	AP000695.6	ARG2		BST1	B3GALT2	ASAP2	ALDH7A1	ASAP2
PLAUR	GLRX			CRISPLD2	BIN2	C3AR1	ARG2	ARHGAP25		C11orf87	BAMBI	ATP10D	ANGPTL1	ATP10D
PREX1	GPR133			CTHRC1	C1orf54	C3orf70	ARHGAP25	ARHGEF26		C1orf198	BCHE	ATP8B1	ANKRD1	ATP2B1
RGS1	GPRC5A			CYP2S1	C3AR1	C3orf80; RP11-431I8.1	ARHGEF26	ARSI		CCND1	BMP4	BAMBI	ANKRD20A5P	ATP8B1
SNAI1	GREM1			DCHS1	C3orf80; RP11-431I8.1	C5orf46	ATXN1	ATXN1		CDH1	BRINP1; DBC1	BCHE	ANKRD30B	AVPI1
SRPX2	GREM2			DNM1	C4orf32	C7orf31	BACH2	BCL3; MIR8085		CDH13	BST1	BDNF	ANKRD37	BAMBI
SYTL2	HAPLN1			DOCK4	CASC15; LINC00340	CALCRL	BCRP3	BCL6		CDH6	C10orf54	BMP4	ANXA3	BCHE
TDO2	HSPB6			ECM2	CCL11	CASC15; LINC00340	BEND5	BCRP3		CEMIP	C11orf87	BMPER	ARHGAP20	BDNF
TEAD2	IGFBP5			EFCAB13	CCL3L3; CCL3L1	CCL11	BGN	BEND5		CLEC3B	C1orf198	BRINP1; DBC1	ARHGAP23P1; ARHGAP23; RP11-1166P10.1	BEND6
THEMIS2	IGFBP6			EIF4EBP1	CCL4	CCL3L3; CCL3L1	BHLHE40	BHLHE40		CLIC3	C1orf53	BST1	ARHGAP29	BMP4
TNC	IL1RAPL2			EPHB2	CCL4L2; CCL4L1; CCL4	CCL4	BMP1	BIN2		CNKSR3	CCND1	C11orf87	ARSK	BMP6
TNFAIP8L1	KCTD16			EPSTI1	CCL5	CCL4L2; CCL4L1; CCL4	BRWD3	BLNK		COBLL1	CD59	C16orf45	ASAP2	BMPER
WAS	KRT14			ESM1	CD200R1	CCL5	C1orf54	BMP1		COMP	CDH1	C17orf58	ATP10D	BST1
WSB1	KRT18			FIBIN	CD40	CD200R1	C2CD4B	C3AR1		COPZ2	CDH6	C19orf82	ATP8B1	C11orf87
	LIMCH1			GALNT15	CD82	CD300LF	C3AR1	C3orf80; RP11-431I8.1		COX7A1	CEMIP; KIAA1199	C1orf158	AVPI1	C1orf53
	LURAP1L			GBP4	CEP95	CD40	C3orf80; RP11-431I8.1	C5orf46		CRIM1	CITED2	C1orf53	BAMBI	CCND1
	MANSC1			GGT1	CES1; LOC100653057	CD68; SNORA67; LOC101928634; RP11-186B7.4	C5orf46	C7orf31		CRLF1	CLEC3B; EXOSC7	CCND1	BCHE	CD109
	MKX			GPR183	CES1; LOC100653057; LOC100653086; CES1P1; CES1P2	CD83	C6orf205	CADPS2		CRYAB	CLIC3	CDH10	BMP4	CD59
	MYOZ2			HCK	CH25H	CES1; CES1P2; LOC100653057; CES1P1	C7orf31	CALCRL		CYP2U1	CLU	CDH6	BMPER	CDH1
	NCKAP5			HEPH	CHST1	CES1; LOC100653057	C8orf88; RP11-122A3.2	CASC15; LINC00340		DAG1	CNKSR3	CLDN11	BST1	CDH10
	NDFIP2			HEY2	CLEC5A	CES1; LOC100653057; LOC100653086; CES1P1; CES1P2	CACNA1H	CCL11		DAPK1	COMP	CLEC3B; EXOSC7	C11orf87	CDH6
	NIPAL3			HSD11B2	CLIC2	CHST1	CALCRL	CCL2		DEPTOR	COX7A1	CLU	C1orf158	CELA3A
	NLRP10			IL1B	COL3A1	CLEC1A	CAMSAP1	CCL3L3; CCL3L1		DFNA5	CRIM1; LOC101929500	COMP	C1orf53	CITED2
	NOV			IL2RG	COL5A3	CLEC5A	CASC15; LINC00340	CCL4		DIAPH3	CRLF1	COPZ2	CCND1	CLCN5
	NPR3			IL3RA	COL6A3	COL18A1	CCL11	CCL4L2; CCL4L1; CCL4		DKK1	CRYAB	COX7A1	CD59	CLDN1
	NR3C2			INHBE	COLEC12	COL3A1	CCL3L3; CCL3L1	CCL5		DOCK5	DAGLB	CPA4	CDH10	CLEC3B; EXOSC7
	NRK			ITGB3	CPVL	COL5A3	CCL4	CD200R1		DOK5	DEPTOR	CPED1	CDH6	CNKSR2
	NTRK3			LAMB1	CRISPLD2	COL6A3	CCL4L2; CCL4L1; CCL4	CD22		DSP	DSEL	CRIM1; LOC101929500	CITED2	CNKSR3
	OXTR			LINC01061	CTHRC1	CPEB1; RP11-152F13.10	CCL5	CD300LF		EDN1	ERCC6; ERCC6-PGBD3; PGBD3	DAPK1	CLDN11	CNTNAP1
	PAPSS2			LOC101927880	CTSG	CPNE2	CD300LF	CD40		EEF1DP3	EZR; ROS1	DDAH2	CLEC3B; EXOSC7	COBLL1
	PDE1A			LOC102725257	CXCL5	CPVL	CD40	CD68; SNORA67; LOC101928634; RP11-186B7.4		EHBP1	FADS3	DEPTOR	CLU	COMP
	PDE1C			LOC441081	CXCL8; IL8	CREB3L1	CD68; SNORA67; LOC101928634; RP11-186B7.4	CD82		ELL2	FAM155A	DFNA5	CNKSR2	COPZ2
	PI16			MAFB	CYP2S1	CRISPLD2	CD83	CD83		EVA1C	FAM180A	DKK1	COMP	COX7A1
	PKP2			MCTP1	CYYR1	CTD-2201G16.1	CEP95	CDY2A; CDY1; CDY2B; CDY1B		EZR	FAM20B	DNMBP	COPZ2	CPA4
	PPL			MDK	DCHS1	CTHRC1	CES1; CES1P2; LOC100653057; CES1P1	CEP95		FAM155A	FAM25A; FAM25C; FAM25G; LINC00842	DOCK11	COX7A1	CRIM1; LOC101929500
	RCAN2			MKL2	DCSTAMP	CTSG	CES1; LOC100653057	CES1; CES1P2; LOC100653057; CES1P1		FAM180A	FAM65B	DOCK5	CPA4	CRLF1
	RGS7BP			MMP1	DDIT4	CXCL3	CH25H	CES1; LOC100653057		FAM25A	FAM86DP	DOK5	CRIM1; LOC101929500	CTNNAL1
	RHOJ			NAMPT	DDX26B	CXCL5	CHST1	CES1; LOC100653057; LOC100653086; CES1P1; CES1P2		FAM65B	FAM86EP	DPP4	CRLF1	CYP2U1
	ROR1			NETO2	DLL4	CXCL8; IL8	CHSY3	CH25H		FAM86EP	FBN2	DSEL	CRYAB	CYTL1
	RP11-553K8.5			NPAS2	DMXL2	DCHS1	CLEC5A	CHST1		FGF9	FGF9	DST	CTNNAL1	DAW1
	RP11-760H22.2			OLFML2B	DNM1	DCSTAMP	CNN1	CLEC1A		FLG	FMN2	EBF2	DAB1	DEPTOR
	RP11-818F20.5			PALMD	DOCK2	DOCK2	COL18A1	CLEC5A		FMN2	FNIP2	EDN1	DEPTOR	DMD
	SAMD12			PCOLCE	DOCK4	DOCK4	COL3A1	CLMN		FRMPD4	FRY	EEF1DP3	DFNA5	DNMBP
	SBSPON			PIM1	DSC2	DPYSL4	COL5A1	CLSTN2		FST	FSTL3	EHBP1	DKK1	DOCK11
	SDPR			PLAU	EDNRA	DYSF	COL5A2	COL3A1		FSTL3	GABRA5	ERCC6; ERCC6-PGBD3; PGBD3	DOCK11	DOK5
	SEMA5A			PLAUR	ENC1	EDNRA	COL5A3	COL5A2		GABRA5	GAS6	ETHE1	DOK5	DPP4
	SLC1A1			PLEKHG1	ENO2	EFCAB13	COL6A3	COL5A3		GALNT16	GLRX	EZR; ROS1	DPP4	DSEL
	SMURF2			PREX1	EPSTI1	EFNB1	CORO2B	COL6A1		GAS6	GPC1	FAM155A	DSEL	DST
	STS			PTGDR	ESAM	EGR2	CPEB1; RP11-152F13.10	COL6A2		GAS6-AS2	GPR133	FAM180A	EBF2	DSTNP2
	SYPL2			PTPRE	ETS1	EIF4EBP1	CPNE2	COL6A3		GCNT4	GPRC5A	FAM20B	EDN1	DYNC2H1
	TIAM2			RGS1	EVI2B; CTD-2370N5.3	ENO2	CREB3L1	CORO2B		GFRA1	GRAMD3	FAM25A; FAM25C; FAM25G; LINC00842	EEF1DP3	EDIL3
	TINAGL1			SIGLEC7	F11R; RP11-544M22.13	EPHB2	CRISPLD2	CPEB1; RP11-152F13.10		GLRB	GREM1	FAM65B	EHBP1	EEF1DP3
	TMEM19			SMIM3	FAM101B	ESAM	CTC-327F10.5	CPNE2		GLRX	GREM2	FBN2	EMP1	EHBP1
	TNFRSF11B			SNAI1	FAM105A	ETS1	CTD-2201G16.1	CREB3L1		GPR126	HAPLN1	FGF9	EPGN	ELOVL6
	USP53			SNORD3B-1	FCGR1A; FCGR1B	F11R; RP11-544M22.13	CTHRC1	CRISPLD2		GPR133	HCN1	FMN2	ERBB3	EMP1
	VEPH1			SNX10	FERMT3	FAM101B	CXCL5	CTC-327F10.5		GPRC5A	HEATR5A; RP11-176H8.1	FOXL1	ERCC6; ERCC6-PGBD3; PGBD3	EPGN
	WEE1			SPON1	FHL3	FAM105A	CXCL8; IL8	CTHRC1		GRAMD3	HEBP1	GALNT16	ETHE1	EPHA4
	WNT2			SRPX2	FIBIN	FCGR1A; FCGR1B	CYP2S1	CXCL3		GREM1	HMGA1; HMGA1P8	GAS6	EZR; ROS1	ERBB3
				SULF2	FMNL3	FERMT3	DCHS1	CXCL5		GREM2	HSPB6	GIPC2	FAM155A	ERCC6; ERCC6-PGBD3; PGBD3
				SYTL2	FRRS1	FGD5; FGD5P1	DCSTAMP	CXCL8; IL8		HAPLN1	HSPB7	GLRX	FAM180A	ETHE1
				TDO2	FZD3	FGF11; RP11-104H15.7; RP11-104H15.10	DDIT4	CYP2S1		HEBP1	IDUA	GPR133	FAM20B	EVI5
				TEAD2	G0S2	FHL3	DLL4	CYYR1		HIAT1	IFIT2	GPRC5A	FAM25A; FAM25C; FAM25G; LINC00842	EZR; ROS1
				TES	GALNT15	FIBIN	DNM1	DCHS1		HSPB6	IGFBP5	GPRC5B	FAM65B	FAM155A
				THEMIS2	GAREM	FLJ22447; RP11-47I22.3	DOCK4	DCSTAMP		HSPB7	IGFBP6	GRAMD3	FAM86EP	FAM180A
				TMEM133	GAS7	FMNL3	DPYSL4	DDIT4		HTR2A	IL1RAPL2	GREM1	FGF9	FAM20B
				TNC	GATM	FOXP2	DSC2	DDX26B		IGFBP5	IL6	GREM2	FLG	FAM25A; FAM25C; FAM25G; LINC00842
				TNFAIP8L1	GBP1	FPR1	EDNRA	DKK2		IGFBP6	INMT-FAM188B; INMT; FAM188B	GRK5	FNIP2	FAM65B
				TNFSF10	GGT1; GGT3P; GGT8P; GGTLC2; GGTLC1; GGT2; LOC100132705	FRRS1	EFCAB13	DLL4		IL1RAPL2	ITGA3	HAPLN1	GAMT	FAM86EP
				VAT1L	GIMAP4	FZD3	EFNB1	DNM1		INMT-FAM188B	ITGA4	HCN1	GIPC2	FGF9
				WAS	GPC6	GABBR1	EIF4EBP1	DOCK4		ITGA3	ITGBL1	HEBP1	GLRX	FLG
				WSB1	GPR4	GALNT15	ENC1	DPYSL4		ITGA4	ITPK1	HMGA1; HMGA1P8	GPR133	FNIP2
				ZNF208	GPR65	GAREM	ENO2	EDNRA		ITGB8	JADE1; PHF17	HOXA7	GPRC5A	GALNT16
					GPRIN3	GATM	ESM1	EGR1		ITGBL1	KAZALD1	HSPB6	GPRC5B	GAMT
					GXYLT2	GGT1; GGT3P; GGT8P; GGTLC2; GGTLC1; GGT2; LOC100132705	ETS1	ENC1		ITPK1	KCNK6	IFIT1	GRAMD3	GAS6
					HAS2	GIMAP4	F11R; RP11-544M22.13	ENO2		JADE1	KCTD16	IFIT3	GREM1	GAS6-AS2
					HBEGF	GPC6	FAM101B	ESAM		KCNK2	KIAA1549L	IGFBP5	GREM2	GCSHP3; NDUFS1
					HEPH	GPR4	FAM105A	ETS1		KCNK6	KIRREL3	IGFBP6	HAPLN1	GIPC2
					HEY2	GPR65	FAM213A	EVI2B; CTD-2370N5.3		KCTD16	KLF2	IGLV2-23	HCN1	GLRX
					HLA-B	GPRIN3	FAM219A	F11R; RP11-544M22.13		KIAA1549L	KRT14	IL1A	HEATR5A; RP11-176H8.1	GPR133
					HLA-DMA	HAVCR1P1; CTD-2027I19.2	FBLIM1	FAM101B		KLF2	KRT16P4; KRT16P5	IL1RAPL2	HIBADH	GPRC5A
					HLA-DMB; HLA-DMA	HAVCR2	FCGR1A; FCGR1B	FBLN7		KRT14	KRT18	ITGA4	HSPB6	GPRC5B
					HLA-DQA2; HLA-DQA1; LOC100509457	HBEGF	FERMT3	FCGR1A; FCGR1B		KRT16P4	KRT34; LOC100653049; AC004231.7; RP1-18F17.1	ITGB8	IFIT1	GREM1
					HLA-DRA; HLA-DQA1	HEPH	FGD5; FGD5P1	FERMT3		KRT18	KRT83	ITGBL1	IFIT2	GREM2
					HLA-DRB1; LOC100996809; HLA-DRB4; HLA-DRB3; HLA-DQB1; LOC101060835; HLA-DRB5	HES1	FGF11; RP11-104H15.7; RP11-104H15.10	FGD5; FGD5P1		KRT18P10	KRTAP1-5	ITPR3	IFIT3	GYG1
					HLA-DRB3; HLA-DRB1; LOC100996809; HLA-DRB5; HLA-DRB4	HEY2	FHL3	FGF11; RP11-104H15.7; RP11-104H15.10		KRT18P15	KRTAP2-3; KRTAP2-4	KCTD16	IGFBP5	HAPLN1
					HLA-L	HLA-B	FHOD3	FHL3		KRT18P49	LHX8	KIAA0754; RP4-562N20.1	IGFBP6	HEATR5A; RP11-176H8.1
					HMCN1	HLA-DMA	FIBIN	FIBIN		KRT18P54	LIMCH1	KRT14	IL1A	HERC3; LOC101929134
					HMOX1	HLA-DMB; HLA-DMA	FOXP2	FOLR2		KRT34	LINC01018; CTD-2195M18.1	KRT16P4; KRT16P5	IL1RAPL2	HIBADH
					HSD17B14	HLA-DMB; HLA-DMA; XXbac-BPG181M17.5	FPR1	FOXP2		KRTAP1-5	LINC01085; RP11-341G5.3	KRT17P2	INMT-FAM188B; INMT; FAM188B	HOXA11
					HTR2B	HLA-DQA1; LOC100509457	FRRS1	FPR1		KRTAP2-3	LINC01111; RP11-706J10.1	KRT18	ITGA4	HSPA1B; HSPA1A; HSPA1L
					IFI30; PIK3R2; AC007192.4	HLA-DQA2; HLA-DQA1; LOC100509457	FZD3	FRRS1		LHX8	LINC01133; RP11-48O20.4	KRTAP1-5	ITGB8	HSPB6
					IFI44	HLA-DQB1; LOC101060835	GALNT15	FZD3		LIMCH1	LOC100132167; RP11-111F5.2; AL772307.1	KRTAP20-1	ITPR3	HSPB7
					IFI44L	HLA-DRA; HLA-DQA1	GAREM	GABBR1		LINC00842	LOC100288911; RP11-490M8.1	KRTAP2-3; KRTAP2-4	JADE1; PHF17	IFIT1
					IL3RA	HLA-DRB1; LOC100996809; HLA-DRB3; HLA-DRB5	GAS7	GADD45B		LINC01018	LOC100293704; MIR8072; RP13-942N8.1	LIMCH1	JADE2; PHF15	IFIT3
					ITGA1; PELO	HLA-DRB1; LOC100996809; HLA-DRB4; HLA-DRB3; HLA-DQB1; LOC101060835; HLA-DRB5	GATM	GALNT15		LINC01111	LOC101927184; RP11-420A23.1	LINC00842	KAZALD1	IGFBP5
					ITGA5	HLA-DRB3; HLA-DRB1; LOC100996809; HLA-DRB5; HLA-DRB4	GBGT1; RALGDS	GAREM		LOC100132167	LOC101927885; CTB-78F1.2	LINC00960	KCNK6	IGFBP6
					ITGB3; RP11-290H9.2	HMCN1	GGT1; GGT3P; GGT8P; GGTLC2; GGTLC1; GGT2; LOC100132705	GAS7		LOC100288911	LOC101928245; RP11-265N7.1	LINC01018; CTD-2195M18.1	KCTD16	IGHD2-8
					IVNS1ABP	HMOX1	GIMAP4	GATM		LOC101927057	LOC102546299; CTC-340A15.2	LINC01111; RP11-706J10.1	KIRREL3	IL1A
					JAK2	HNMT	GNAO1	GBP1		LOC101927885	LOC730101; RP1-152L7.5	LINC01133; RP11-48O20.4	KLF2	IL1RAPL2
					JAKMIP2	HS3ST2	GPR4	GCA		LOC102546299	LOXL4	LOC100132167; RP11-111F5.2; AL772307.1	KRT14	IL20RA
					KCNE4	HSD17B14	GSAP	GGT1; GGT3P; GGT8P; GGTLC2; GGTLC1; GGT2; LOC100132705		LOC400590	LRRC2	LOC100288911; RP11-490M8.1	KRT16P4; KRT16P5	ITGA6
					KDM7A; JHDM1D	HTR2B	GXYLT2	GIMAP4		LOC541472	LRRN4CL	LOC100506100; RP11-545E17.3	KRT17P2	ITGB8
					KIF13B	IFI30; PIK3R2; AC007192.4	HAS2	GNA15		LOC730101	LURAP1L	LOC101927184; RP11-420A23.1	KRT18	ITPR3
					KIF26B	IL10RA	HAVCR2	GPC6		LURAP1L	LYPD6	LOC101927668; AC005062.2	KRT18P10	JADE1; PHF17
					KLF10	IL2RA	HBEGF	GPR4		LYPD6B	LYPD6B	LOC101927885; CTB-78F1.2	KRT18P49	JADE2; PHF15
					LAMA4	IL2RG	HEPH	GPR84		MANSC1	MANSC1	LOC101928076; RP3-512B11.3	KRT19	KCNK6
					LAMB1	IL3RA	HEY2	GPRIN3		MAP6	MAP2K3; LOC100996792	LOC101928245; RP11-265N7.1	KRTAP1-5	KCNMA1
					LBR	INHBE	HEYL	GXYLT2		MARCH4	MAP6	LOC102546299; CTC-340A15.2	KRTAP20-1	KCTD16
					LGR4	IRF2BP2	HIP1	HAS2		MEDAG	MEDAG	LOC646021; RP11-848P1.9; SMURF2; LRRC37BP1; SMURF2P1; AC005562.1	KRTAP2-3; KRTAP2-4	KIAA1549L
					LIF	ITGA1; PELO	HLA-B	HBEGF		MELK	METTL24	LOC730101; RP1-152L7.5	LACC1	KIRREL3
					LILRB3; LILRP1; LILRA6	ITGA5	HLA-C	HEPH		METTL21C	MGARP; NDUFC1	LOXL4	LIMCH1	KRT14
					LINC01057; RP11-86H7.1	ITGB2	HLA-DMB; HLA-DMA	HERC6		MGARP	MIR3188	LRRN3	LINC00341; SYNE3	KRT16P4; KRT16P5
					LINC01094; RP11-792D21.2	ITGB3; RP11-290H9.2	HLA-DMB; HLA-DMA; XXbac-BPG181M17.5	HES1		MID1	MIR4521	LRRN4CL	LINC00842	KRT18
					LINC01272; RP11-290F20.3	ITPR1	HLA-DMB; XXbac-BPG181M17.5	HEY2		MIR3127	MIR614; GPRC5A	LSAMP	LINC00960	KRT18P10
					LIPG	IVNS1ABP	HLA-DPB1	HEYL		MIR614	MKX	LURAP1L	LINC01018; CTD-2195M18.1	KRT18P49
					LOC100132741; LINC00891	JAKMIP2	HLA-DQA1; LOC100509457	HIST1H1E		MIR622	MYH1	MAB21L1; MIR548F5	LINC01085; RP11-341G5.3	KRT19
					LOC100507460	KCNE4	HLA-DQA2; HLA-DQA1; LOC100509457	HLA-A		MKX	MYH2	MANSC1	LINC01111; RP11-706J10.1	KRT34; LOC100653049; AC004231.7; RP1-18F17.1
					LOC101927345; LOC101059949; ANKRD20A12P	KCNMB1	HLA-DQB1; LOC101060835	HLA-A; HLA-B; HLA-H		MYBL1	MYOZ2	MEIS2	LINC01133; RP11-48O20.4	KRTAP20-1
					LOC101927880	KCNT2	HLA-DRA; HLA-DQA1	HLA-B		MYH2	NALCN	MET	LOC100132167; RP11-111F5.2; AL772307.1	KRTAP2-3; KRTAP2-4
					LOC101928188; RP11-426C22.4	KDM7A; JHDM1D	HLA-DRB1; LOC100996809; HLA-DRB3; HLA-DRB5	HLA-DMA		MYL12A	NCKAP5	MGARP; NDUFC1	LOC100288911; RP11-490M8.1	LACC1
					LOC102725257; RP11-1L12.3	KIAA1598	HLA-DRB1; LOC100996809; HLA-DRB4; HLA-DRB3; HLA-DQB1; LOC101060835; HLA-DRB5	HLA-DMB; HLA-DMA		MYOZ2	NDFIP2	MID1	LOC101927057; OMG	LHX8
					LOC151760; RP11-553A10.1	KIF26B	HLA-DRB3; HLA-DRB1; LOC100996809; HLA-DRB5; HLA-DRB4	HLA-DMB; HLA-DMA; XXbac-BPG181M17.5		NALCN	NEK7	MIR1321	LOC101927184; LOC100507487; RP11-420A23.1	LIMCH1
					LOC441081; LOC101929573; LOC101060368; LOC101929599; LOC101929812; LOC728093; LOC101928967; LOC101929545; RP11-98J23.1; RP11-497H16.2; RP11-589F5.3; RP11-497H16.6; RP11-848G14.5; RP11-124L9.3; RP11-124L9.4; RP11-1305N21.2	KLF10	HMCN1	HLA-DQA1; LOC100509457		NCKAP5	NIPAL3	MIR3127	LOC101927184; RP11-420A23.1	LINC00341; SYNE3
					LPPR4; RP4-788L13.1	KLF8	HP	HLA-DQA2; HLA-DQA1; LOC100509457		NDFIP2	NIPSNAP3A	MIR3161	LOC101927668; AC005062.2	LINC00842
					LSP1	KMO	HS3ST2	HLA-DQB1; LOC101060835		NEK7	NLGN1	MIR3188	LOC101927885; CTB-78F1.2	LINC01018; CTD-2195M18.1
					MAFB	LBR	HSD11B2	HLA-DRA; HLA-DQA1		NFASC	NLRP10	MIR4326	LOC101928245; RP11-265N7.1	LINC01085; RP11-341G5.3
					MAGED4; MAGED4B; SNORA11D; SNORA11E	LGMN	HSD17B14	HLA-DRB1; LOC100996809; HLA-DRB3; HLA-DRB5		NIPAL3	NOG	MIR4433A	LOC102546299; CTC-340A15.2	LINC01111; RP11-706J10.1
					MAGED4B; MAGED4; SNORA11D; SNORA11E	LIF	HTR2B	HLA-DRB1; LOC100996809; HLA-DRB4; HLA-DRB3; HLA-DQB1; LOC101060835; HLA-DRB5		NIPSNAP3A	NOV	MIR4454	LOC102724420; AF131217.1	LINC01133; RP11-48O20.4
					MBOAT1	LILRB3; LILRP1; LILRA6	IFI30; PIK3R2; AC007192.4	HLA-DRB3; HLA-DRB1; LOC100996809; HLA-DRB5; HLA-DRB4		NKIRAS1	NPR3	MIR4483	LOC400590	LOC100132167; RP11-111F5.2; AL772307.1
					MCAM; MIR6756	LIME1; ZGPAT; RP4-583P15.15	IFI44	HLA-F		NLRP10	NPY4R; LOC100996758	MIR4681	LOC646021; RP11-848P1.9; SMURF2; LRRC37BP1; SMURF2P1; AC005562.1	LOC100288911; RP11-490M8.1
					MCTP1	LINC00152; LOC101930489; MIR4435-1HG	IFI44L	HLA-L		NOV	NR3C2	MIR4718	LOC730101; RP1-152L7.5	LOC100379224; AC084219.4
					MGC24103	LINC01061	IL2RA	HMCN1		NPR3	NRK	MIR513A2	LRRC2	LOC101927184; RP11-420A23.1
					MILR1	LINC01272; RP11-290F20.3	IL2RG	HMOX1		NR3C2	NTRK3	MIR516B1	LRRC37BP1; LOC646021; AC005562.1; RP11-848P1.9; SMURF2; SMURF2P1	LOC101927885; CTB-78F1.2
					MIR143HG	LIPG	IL3RA	HR		NRG1	OPCML	MIR520D	LRRC37BP1; LOC646021; SMURF2; AC005562.1; RP11-848P1.9; SMURF2P1; LOC400590	LOC101928036; AC018464.3
					MME	LOC100507460	INHBE	HS3ST2		NRK	OSBPL8	MIR614; GPRC5A	LRRN4CL	LOC101928245; RP11-265N7.1
					MMP1	LOC100507747; LOC100130533	INPP5D	HSD11B2		NTRK3	OXTR	MKX	LSAMP	LOC102546299; CTC-340A15.2
					MPP1	LOC101927880	IRF2BP2	HSD17B14		OCLN	PAPSS2	MOXD1	LURAP1L	LOC102724420; AF131217.1
					MXRA5	LOC441081; LOC101929573; LOC101060368; LOC101929599; LOC101929812; LOC728093; LOC101928967; LOC101929545; RP11-98J23.1; RP11-497H16.2; RP11-589F5.3; RP11-497H16.6; RP11-848G14.5; RP11-124L9.3; RP11-124L9.4; RP11-1305N21.2	ITGA1; PELO	HSPA9		OPCML	PDE1A	MYBL1	LYPD6	LOC400590
					MYH15	LOC441081; LOC101929573; LOC101060368; LOC101929599; LOC101929812; LOC728093; LOC101928967; LOC101929545; RP11-98J23.1; RP11-589F5.3; RP11-497H16.6; RP11-848G14.5; RP11-124L9.3; RP11-124L9.4; RP11-1305N21.2	ITGA5	HTR2B		OSBPL8	PDE1C	MYH2	MANSC1	LOC646021; RP11-848P1.9; SMURF2; LRRC37BP1; SMURF2P1; AC005562.1
					MYO1F	LPP	ITGB3; RP11-290H9.2	IFI30; PIK3R2; AC007192.4		OXTR	PI16	MYOZ2	MAP1LC3C	LOC730101; RP1-152L7.5
					NAIP; RP11-497H16.7; RP11-848G14.2; RP11-1305N21.3; RP11-1319K7.1; RP11-1280N14.3	LPPR4; RP4-788L13.1	ITPR1	IFI44		PAPSS2	PKD2	NALCN	MAP3K7CL	LRRC8D
					NAMPT; NAMPTL	LZTS1	IVNS1ABP	IFI44L		PDE1A	PKP2	NCKAP5	MAP6	LRRN4CL
					NETO2	MAFB	JAKMIP2	IGSF21		PDE1C	POLH	NDFIP2	MEDAG	LURAP1L
					NPAS2	MAGED4; MAGED4B; SNORA11D; SNORA11E	JAM2	IL10		PGM1	PPL	NIPAL3	MEST	MAB21L1; MIR548F5
					NRROS	MAGED4B; MAGED4; SNORA11D; SNORA11E	KB-1183D5.14	IL18BP		PHACTR2	PRR15	NLGN1	MGARP; NDUFC1	MANSC1
					OAS2	MBOAT1	KCNE4	IL2RA		PI16	PRSS12	NLRP10	MID1	MARCH4
					OMD	MCAM; MIR6756	KCNMB1	IL2RG		PKP2	PTGIS	NOV	MIR1292; NOP56; SNORD57; SNORD86; SNORD110	MEDAG
					PALMD	MCTP1	KDM7A; JHDM1D	IL3RA		PPIP5K1	PVR	NPR3	MIR1321	MEST
					PARP8	MDK	KIAA0040	INHBE		PPL	RASA4; RASA4B; POLR2J4; AC004985.12; RP11-514P8.6; RP11-514P8.8; RP5-1022I14.1; RP5-1165K10.2	NR3C2	MIR188	MGARP; NDUFC1
					PDGFRA; FIP1L1	MECOM	KIAA1598	INPP5D		PRELP	RCAN2	NRK	MIR3127	MGLL
					PDK3	MIR143HG	KIF26B	IRF2BP2		PRR15	RDH10	NT5E	MIR3188	MID1
					PELI1	MIR22HG; MIR22	KLF10	IRF8		PTPLA	RGS7BP	NTRK3	MIR4454	MIR1321
					PIM1	MIR4298	KLF12	ITGA1; PELO		RCAN2	RHOJ	OSBPL3	MIR4718	MIR3127
					PITPNC1	MIR4772	KLF8	ITGA5		RDH10	RIMS1	OXTR	MIR548AN	MIR4326
					PLAU	MIR548I2; MIR548I1; MIR548I3	KMO	ITGB3; RP11-290H9.2		RGS7BP	RNA5SP221	PAPSS2	MIR614; GPRC5A	MIR4681
					PLAUR	MKL2	LAMA4	ITIH5		RHOJ	RNA5SP255	PCYOX1	MKX	MIR4718
					PLCB1	MMP1	LBR	ITM2C		RNA5SP221	RNU6-1039P	PDE1A	MOXD1	MIR513A2
					PLEKHH2	MMP12	LGMN	ITPKB		RNF11	ROR1	PDE1C	MYH1	MIR548AN
					PLXDC1	MMP3	LIF	IVNS1ABP		RNF144B	RP11-184M15.1	PI16	MYH2	MIR614; GPRC5A
					PPIF	MMP9	LILRB3; LILRP1; LILRA6	JAKMIP2		RNU6-124P	RP11-254I22.1	PKP2	MYOZ2	MIR622; KRT18P27
					PRDM1	MPP1	LINC01000; LINC01061; LOC101060341	JAM2		RNU6-377P	RP11-553K8.5	PKP4	NAALADL2	MKX
					PREX1	MS4A4A	LINC01272; RP11-290F20.3	KAL1		ROR1	RP11-555M1.3	PLA2G2A	NALCN	MYBL1
					PRICKLE1	MSC	LIPG	KB-1183D5.14		RP11-138I17.1	RP1-15D23.2	POLH	NCKAP5	MYOZ2
					PRICKLE2	MYADM	LOC101928188; RP11-426C22.4	KCNE4		RP11-254I22.1	RP11-760H22.2	POLR2L	NCKAP5-IT1	NAALADL2
					PRKX	MYC	LOC154761; RP11-61L23.2	KCNJ2		RP11-553K8.5	RP11-799N11.1	PPL	NDFIP2	NCKAP5
					PTGER4	MYH15	LOC441081; LOC101929573; LOC101060368; LOC101929599; LOC101929812; LOC728093; LOC101928967; LOC101929545; RP11-98J23.1; RP11-497H16.2; RP11-589F5.3; RP11-497H16.6; RP11-848G14.5; RP11-124L9.3; RP11-124L9.4; RP11-1305N21.2	KCNMB1		RP1-15D23.2	RP11-818F20.5	PRELP	NIPAL2	NDFIP2
					PTGS2	NAIP; RP11-1319K7.1	LOC441081; LOC101929573; LOC101060368; LOC101929599; LOC101929812; LOC728093; LOC101928967; LOC101929545; RP11-98J23.1; RP11-589F5.3; RP11-497H16.6; RP11-848G14.5; RP11-124L9.3; RP11-124L9.4; RP11-1305N21.2	KDM7A; JHDM1D		RP11-760H22.2	SAMD12	PRR15	NIPAL3	NIPA1
					PTPN6	NAIP; RP11-1319K7.1; RP11-497H16.7; RP11-848G14.2; RP11-1280N14.3; RP11-1305N21.3	LOC441081; LOC102725466; LOC166994	KIAA0040		RP11-799N11.1	SBSPON	PRSS12	NIPSNAP3A	NIPAL3
					PTPRN	NAIP; RP11-497H16.7; RP11-848G14.2; RP11-1305N21.3	LPP	KIAA1598		RP11-818F20.5	SCN9A	PTGIS	NKIRAS1	NKIRAS1
					RAB42	NAIP; RP11-497H16.7; RP11-848G14.2; RP11-1305N21.3; RP11-1319K7.1; RP11-1280N14.3	LPPR4; RP4-788L13.1	KIF13B		RTKN2	SDC4; ROS1	PTPLA	NLGN1	NLGN1
					RASGRF2	NAMPT; NAMPTL	LTBP1	KIF21B		SAMD12	SDPR	PTPRQ	NLRP10	NLRP10
					RASSF2	NCF1B	LZTS1	KIF26B		SBSPON	SEMA3C	PTPRQ; LOC101928395	NMT2	NMT2
					RGS1	NFATC2	MAFB	KLF10		SCARA3	SEMA5A	RAPH1	NOG	NOV
					RNF122	NPAS2	MAGED4; MAGED4B; SNORA11D; SNORA11E	KLF8		SCUBE3	SERPINB2	RCAN2	NOV	NPR3
					RNF144A	NPY1R	MAGED4B; MAGED4; SNORA11D; SNORA11E	KRTAP5-4		SDC4	SERPINE2	RDH10	NPR3	NPY4R; LOC100996758
					RNF152	NR1D1	MBOAT1	LIF		SDPR	SLC1A1	RGS7BP	NPY4R; LOC100996758	NR3C2
					ROBO4	NR4A2	MCAM; MIR6756	LILRA6		SEMA3C	SLC25A4	RHOJ	NR3C2	NRK
					ROCK1P1	NRROS	MCTP1	LILRB3; LILRP1; LILRA6		SEMA3D	SLIT3	RIMS1	NRK	NSF; LOC101930324
					ROR1-AS1; RP11-24J23.2	PALMD	MDC1-AS1; XXbac-BPG27H4.7	LINC00152; LOC101930489; MIR4435-1HG		SEMA5A	SMURF2	RN7SKP184	NT5E	NT5E
					ROS1; SLC34A2	PARP8	MILR1	LINC00869; RP11-640M9.1		SGMS2	SPR	RNA5SP107	NTN4	NTF3
					RP11-118A3.1	PCDH1	MIR143HG	LINC01000; LINC01061; LOC101060341		SHISA3	SPTAN1	RNA5SP374	NTRK3	NTN4
					RP11-27M24.1	PDK1	MIR210HG	LINC01057; RP11-86H7.1		SLC1A1	SSTR1	RNA5SP64	OPCML	NTRK3
					RP11-360F5.3	PDK3	MIR4298	LINC01094; RP11-792D21.2		SLC25A4	STARD5	RNU6-1039P	OSBPL8	OSBPL8
					RP1-142L7.5	PDLIM3	MIR4451	LINC01272; RP11-290F20.3		SLC38A4	STS	RNU6-1084P	OSR2	OXTR
					RP11-430B1.1	PELI1	MIR4772	LIPG		SLC4A4	SULF1	RNU6-124P	OXTR	PAPPA2
					RP11-626H12.2	PHC1	MIR665	LOC100132741; LINC00891		SLIT3	SVEP1	RNU6-1255P	PAPPA2	PAPSS2
					RP1-66C13.3; LGALS9	PIK3CG	MKL2	LOC100507460		SMURF2	SYPL2	RNU6-206P	PAPSS2	PDE1A
					RPLP0P2	PIM1	MLXIP	LOC101928173		SNX25	SYT15	RNU6-529P	PCYOX1	PDE1C
					RUNX2	PLAU	MMP1	LOC101928188; RP11-426C22.4		SSTR1	TBC1D2	RNU6-758P	PDE1A	PHACTR2
					SCD	PLAUR	MMP3	LOC101928406; RP11-401E14.2		STARD5	TEK	RNU6-911P	PDE1C	PI16
					SCIMP	PLP2	MMP9	LOC101928829; RP11-452L6.7		STEAP3	TENM2	RNU6-968P	PI16	PKP2
					SERPINF1	PMEPA1	MPP1	LOC101929484; RP11-417E7.1		STMN2	THSD4	ROR1	PKP2	PKP4
					SGPL1	POM121L8P; POM121L1P; POM121L4P; LOC102725315; POM121L9P; POM121L7	MST4	LOC151760; RP11-553A10.1		STS	TIAM2	RP11-138I17.1	PKP4	PLCE1
					SIGLEC9	PREX1	MYH15	LOC154761; RP11-61L23.2		SULF1	TINAGL1	RP11-243M5.1	PLA2G2A	POLH
					SLAMF7	PRKAB2	MYH9	LOC441081; LOC101929573; LOC101060368; LOC101929599; LOC101929812; LOC728093; LOC101928967; LOC101929545; RP11-98J23.1; RP11-497H16.2; RP11-589F5.3; RP11-497H16.6; RP11-848G14.5; RP11-124L9.3; RP11-124L9.4; RP11-1305N21.2		SYPL2	TMEM130	RP11-343B18.2	POLH	POLR2L
					SLC18B1	PRR24	NAIP; RP11-1319K7.1; RP11-497H16.7; RP11-848G14.2; RP11-1280N14.3; RP11-1305N21.3	LOC441081; LOC101929573; LOC101060368; LOC101929599; LOC101929812; LOC728093; LOC101928967; LOC101929545; RP11-98J23.1; RP11-589F5.3; RP11-497H16.6; RP11-848G14.5; RP11-124L9.3; RP11-124L9.4; RP11-1305N21.2		SYT15	TMEM171	RP11-53L24.1	POLR2L	PPL
					SLC1A3	PTGDR	NAIP; RP11-497H16.7; RP11-848G14.2; RP11-1305N21.3	LOC441081; LOC102725466; LOC166994		TANGO6	TMEM178B	RP11-553K8.5	PPAP2B	PRELP
					SLC22A3	PTGER4	NAIP; RP11-497H16.7; RP11-848G14.2; RP11-1305N21.3; RP11-1319K7.1; RP11-1280N14.3	LZTS1		TBC1D2	TMEM19	RP11-555M1.3	PPL	PTGIS
					SLC37A2	PTPN6	NAMPT; NAMPTL	MAGED4; MAGED4B; SNORA11D; SNORA11E		TEK	TNFRSF11B	RP11-760H22.2	PRELP	PTPRB
					SMA4; NAIP; RP11-1319K7.1; RP11-497H16.7; RP11-848G14.2; RP11-1280N14.3; RP11-1305N21.3; SMA5	PTPRE	NES	MAGED4B; MAGED4; SNORA11D; SNORA11E		TENM2	TNXB	RP11-818F20.5	PRR15	PTPRQ
					SMIM3	PTPRN	NETO2	MCAM; MIR6756		TIAM2	TNXB; ATF6B; TNXA	RRAS2	PSAT1; PSAT1P3	PTPRQ; LOC101928395
					SNAI1	RAB42	NFATC2	MCTP1		TINAGL1	TNXB; TNXA	S100A4	PTGIS	QSOX1; FLJ23867
					SNAI2	RASGEF1B	NOX4	MDC1-AS1; XXbac-BPG27H4.7		TMC3	TRAJ59	SAMD12	PTPRQ	RABGEF1
					SNX10	RASGRF2	NOX4; CTD-2026G22.1	MDK		TMEM130	TRPC4	SBF2-AS1	PTPRQ; LOC101928395	RALGPS2
					SOBP	RASGRP3	NPAS2	MILR1		TMEM159	TWIST2	SBSPON	RALGPS2	RASA4; RASA4CP; LOC102725198; RASA4B; RP11-514P8.6; RP11-514P8.8
					SOX4	RGS1	NPY1R	MIR1299		TMEM19	UCHL1	SCN9A	RAPH1	RCAN2
					SPOCD1	RNA5SP322	NREP	MIR130B		TNFRSF11B	UPK1A	SDC4; ROS1	RCAN2	RGS7BP
					SRPX2	RNASE2	NRIP3	MIR143HG		TPD52L1	USP53	SDPR	RDH10	RHOJ
					STXBP5-AS1	RNF122	NRROS	MIR199A1		TTC9	VASN	SECTM1	RGS7BP	RIMS1
					SYK	RNF144A	NT5DC2	MIR210HG		UCHL1	VEPH1	SEMA3C	RHOJ	RN7SKP185
					SYNPO	RNF152	PALMD	MIR3147		USP53	WEE1	SEMA3D	RIMS1	RNA5SP64
					SYTL2	RNU2-27P	PANX1	MIR548I2; MIR548I1; MIR548I3		VEPH1	WNT2	SEMA5A	RNA5SP107	RNU4-65P
					TDO2	RNU6-1013P	PARP8	MKL2		WEE1	XG; XGY2	SERPINB2	RNA5SP221	RNU6-911P
					TEAD2	RNY3P7	PCDH1	MME		WNT2	XGY2; XG; SRY; RPS4Y1	SERPINE2	RNA5SP255	RNU6-968P
					TES	ROBO4	PCDHB5	MMP1		XG		SLC14A1	RNA5SP344	RNY4P17
					TGFB1	ROR1-AS1; RP11-24J23.2	PDK1	MMP12		XGY2		SLC1A1	RNA5SP64	RNY4P23
					TGFB3	ROS1; SLC34A2	PDK3	MMP13				SLC7A14	RNU4-65P	ROR1
					THEMIS2	RP11-118A3.1	PDLIM1	MMP3				SLIT3	RNU6-1039P	RP11-1166P10.1; ARHGAP23; ARHGAP23P1
					TLR1	RP11-212I21.2; LOC102723429	PDLIM7	MMP9				SMURF2	RNU6-1255P	RP11-138I17.1
					TLR3	RP11-626H12.2	PDZRN3	MPP1				SNX25	RNU6-206P	RP11-243M5.1
					TMEM133	RP11-90J19.1	PELI1	MSC				SPOCK1	RNU6-529P	RP11-536C5.2
					TMEM87B	RP1-66C13.3; LGALS9	PELI2	MST4				SPR	RNU6-968P	RP11-553K8.5
					TNC	RUNX2	PGF	MYH15				SSTR1	ROR1	RP11-555M1.3
					TNFAIP8L1	S100A9	PIM1	MYO1F				ST3GAL5	RP11-1166P10.1; ARHGAP23; ARHGAP23P1	RP11-624L4.1
					TPSB2; TPSAB1	S1PR1	PITPNC1	NAIP; RP11-1319K7.1; RP11-497H16.7; RP11-848G14.2; RP11-1280N14.3; RP11-1305N21.3				STS	RP11-138I17.1	RP11-760H22.2
					TSPAN15	SAT1	PLAU	NAIP; RP11-497H16.7; RP11-848G14.2; RP11-1305N21.3				STXBP6	RP11-243M5.1	RP11-818F20.5
					TSPAN2	SCARNA12; PHB2	PLAUR	NAIP; RP11-497H16.7; RP11-848G14.2; RP11-1305N21.3; RP11-1319K7.1; RP11-1280N14.3				SULF1	RP11-332E3.2	RP3-390M24.1
					VEGFA	SCD	PLEKHG2	NAMPT; NAMPTL				SVEP1	RP11-343B18.2	RRAS2
					VWF; VWFP1	SCIMP	PLEKHH2	NBPF20				SYPL2	RP11-517I3.1	S100A13; RP1-178F15.5
					WAS	SDS	PLXDC2	NDUFA4L2				THSD4	RP11-553K8.5	S100A4
					WSB1	SEMA6B	PMEPA1	NES				TIAM2	RP11-555M1.3	SAMD12
					XAF1	SIGLEC1	POM121L8P; POM121L1P; POM121L4P; LOC102725315; POM121L9P; POM121L7	NETO2				TINAGL1	RP11-624L4.1	SAMD9
					ZNF208	SIGLEC11; SIGLEC16; SIGLEC10	PREX1	NFATC2				TMEM130	RP11-680A11.5	SBSPON
					ZNF267	SIGLEC14	PRICKLE1	NOX4				TMEM178B	RP11-760H22.2	SCFD2
					ZNF280D; LOC145783	SIGLEC7	PRICKLE2	NOX4; CTD-2026G22.1				TMEM19	RP11-799N11.1	SDC4; ROS1
					ZNF644	SIGLEC9	PRKAA2	NPAS2				TNFRSF11B	RP11-818F20.5	SDPR
					ZNF93	SIRPB1	PRKAB2	NPY1R				TNXB	RP11-998D10.1	SEMA3D
						SLAMF8	PRKAR2B	NRROS				TNXB; ATF6B; TNXA	RP1-56J10.8	SEMA5A
						SLC18B1	PRR24	NT5DC2				TNXB; TNXA	RP3-390M24.1	SERPINB2
						SLC22A3	PTAFR	OAS2				TTPA	RRAS2	SERPINE2
						SLC24A3	PTK7	PALMD				TWIST2	S100A3	SFRP1
						SLC29A1	PTPRE	PARM1				USP53	S100A4	SLC12A6
						SMA4; NAIP; RP11-1319K7.1; RP11-497H16.7; RP11-848G14.2; RP11-1280N14.3; RP11-1305N21.3; SMA5	PTPRN	PARP8				UXS1	SAMD12	SLC14A1
						SMOX	RAB20	PCBP3				VEPH1	SBF2-AS1	SLC1A1
						SNAI1	RAB42	PCDHB12				VIT	SBSPON	SLC7A14
						SNORD14A	RAPGEF5	PDK3				WEE1	SCARNA11	SMURF2
						SNORD14B; RPS13; LOC100508408	RARRES2	PDLIM1				WNT2	SCN9A	SNORA25; TAF1D; SNORA8; SNORA1; SNORA18; SNORA40; SNORA32; SNORD5; MIR1304
						SNORD3B-1; SNORD3B-2; SNORD3A; SNORD3D; RP11-160E2.6; SNORD3C	RASGEF1B	PDLIM7				XG; XGY2	SDC4; ROS1	SNORD114-18
						SNORD65; SNORD49A; LRRC75A-AS1; SNORD49B; C17orf76-AS1	RASGRF2	PDZRN3				XGY2; XG; SRY; RPS4Y1	SDPR	SNX25
						SNORD92	RASGRP3	PELI1				ZNF154	SECTM1	SPOCK1
						SNORD95; GNB2L1; SNORD96A	RASL12	PHC1				ZNF229; CTC-512J12.4; ZFP28	SEMA3D	SPTAN1
						SOX4	RASSF2	PIK3CG				ZNF404	SEMA5A	SSFA2
						SPAG4	RGS1	PIM1				ZNF883	SERPINB2	ST3GAL5
						SPOCD1	RNA5SP278	PITPNC1					SERPINE2	STK32B
						SRPX2	RNA5SP474	PKNOX2					SLC14A1	STS
						ST14	RNASE2	PLAU					SLC1A1	SVEP1
						SULF2	RNF122	PLAUR					SLC7A14	SYPL2
						SYTL2	RNF144A	PLEKHG2					SMURF2	SYT15
						TDO2	RNF152	PLEKHH2					SNORA25; TAF1D; SNORA8; SNORA1; SNORA18; SNORA40; SNORA32; SNORD5; MIR1304	TANGO6
						TEAD2	RNY3P7	PLN					SNORD114-18	TBC1D2
						TES	ROBO1	PMEPA1					SNX25	TIAM2
						TGFB1	ROBO4	POM121L8P; POM121L1P; POM121L4P; LOC102725315; POM121L9P; POM121L7					SPAG11B; SPAG11A	TINAGL1
						TGFB3	ROR1-AS1; RP11-24J23.2	POTED; POTEC					SPOCK1	TJP2
						THEMIS2	ROS1; SLC34A2	PREX1					SPR	TMEM178B
						TM6SF1	RP11-118A3.1	PREX2					SSTR1	TMEM19
						TMEM119	RP1-66C13.3; LGALS9	PRICKLE1					ST3GAL5	TNFRSF11B
						TMEM51	RP6-206I17.1; LOC103091866; PARP8; LINC00623; LINC01138; LINC00869; LOC388692; RP11-640M9.1	PRICKLE2					STARD5	TNXB
						TNC	RUNX1; LOC100506403; LOC101928269	PRKAA2					STS	TNXB; ATF6B; TNXA
						TNFAIP8L1	RUNX2	PRKX					STXBP6	TNXB; TNXA
						TNFRSF9	S1PR1	PRR24					SVEP1	TRAJ7
						TPSB2; TPSAB1	SCARNA12; PHB2	PTAFR					SYPL2	TRIM58
						TSPAN18	SCD	PTGDR					TBC1D2	TRNP1
						TSPAN2	SCIMP	PTGER4					THSD4	TTPA
						TSPAN7; RP5-972B16.2	SCMH1	PTPN6					TIAM2	TWIST2
						TTYH3	SDS	PTPRE					TINAGL1	USP53
						UCP2	SERPINA1	PTPRN					TMEM178B	UXS1
						VASP	SERPINF1	QPRT; LOC101929880					TMEM19	VASN
						VEGFA	SEZ6L2	RAB42					TNFRSF11B	VEPH1
						VWF; VWFP1	SGPL1	RASGEF1B					TNXB	WEE1
						WAS	SIGLEC1	RASGRF2					TNXB; ATF6B; TNXA	WFDC21P; CTD-2319I12.1
						WHAMMP1	SIGLEC14	RASGRP1					TNXB; TNXA	WNT2
						WSB1	SIGLEC7	RASGRP3					TRAJ7	XG; XGY2
						XAF1	SIGLEC9	RASL10B					TRIM58	XGY2; XG; SRY; RPS4Y1
						XAGE3	SLAMF8	RASSF2					TWIST2	ZNF229; CTC-512J12.4; ZFP28
						ZNF93	SLC18B1	RGS1					USP53
							SLC1A3	RNASE2					VASN
							SLC22A3	RNF122					VEPH1
							SLC29A1	RNF144A					WASH3P; ABC7-42389800N19.1; WASH2P; LOC100288778
							SMA4; NAIP; RP11-1319K7.1; RP11-497H16.7; RP11-848G14.2; RP11-1280N14.3; RP11-1305N21.3; SMA5	RNF144A-AS1					WEE1
							SMAP2	RNF152					WNT2
							SMIM3	RNU6-1013P					XG; XGY2
							SMOX	RNU6-83P					XGY2; XG; SRY; RPS4Y1
							SNAI1	RNU6-876P					ZNF229; CTC-512J12.4; ZFP28
							SNORA2A	RNU6ATAC18P					ZNF404
							SOX4	RNU6ATAC24P; PPP1R2
							SPAG4	RNU7-27P
							SPOCD1	RNY3P7
							SRPX2	ROR1-AS1; RP11-24J23.2
							STEAP1	ROS1; SLC34A2
							SUCNR1	RP11-118A3.1
							SULF2	RP11-212I21.2; LOC102723429
							SYK	RP11-264E20.1
							SYTL2	RP11-27M24.1
							TAB2	RP11-400N13.3
							TDO2	RP11-626H12.2
							TEAD2	RP1-66C13.3; LGALS9
							TEAD3	RP6-206I17.1; LOC103091866; PARP8; LINC00623; LINC01138; LINC00869; LOC388692; RP11-640M9.1
							TEC	RRAGD
							TES	RUNX2
							TET1	SAT1
							TGFB1	SCD
							TGFB1I1	SDK1
							TGFB3	SDS
							THEMIS2	SERPINA1
							TMEM106A	SERPINF1
							TMEM119	SEZ6L2
							TMEM51	SIGLEC1
							TNC	SIGLEC11; SIGLEC16; SIGLEC10
							TNFAIP8L1	SIGLEC7
							TNFSF13; TNFSF12-TNFSF13; TNFSF12	SIGLEC9
							TNFSF8	SIRPB1
							TNS3	SLAMF7
							TPSB2; TPSAB1	SLAMF8
							TRAF5	SLC18B1
							TRIB2	SLC1A3
							TSPAN13	SLC22A3
							TSPAN18	SLC29A1
							TSPAN2	SLC7A2
							TSPAN33	SMA4; NAIP; RP11-1319K7.1; RP11-497H16.7; RP11-848G14.2; RP11-1280N14.3; RP11-1305N21.3; SMA5
							VASP	SMIM3
							VEGFA	SMO
							VWF; VWFP1	SNAI1
							WAS	SNORA2A
							WHAMMP1	SNORD91B
							WSB1	SNX10
							XAF1	SORBS1
							ZNF22	SOX4
							ZNF280D; LOC145783	SPOCD1
							ZNF676	SRPX2
							ZNF836	ST8SIA4
							ZNF93	SYTL2
							ZSWIM4	TDO2
								TEAD2
								TET1
								TGFB1
								TGFB1I1
								THBS4
								THEMIS2
								TLR2
								TMEM119
								TMEM86A
								TNC
								TNFAIP8L1
								TNFSF13; TNFSF12-TNFSF13; TNFSF12
								TNS3
								TPSB2; TPSAB1
								TRAF5
								TRIB2
								TSPAN13
								TSPAN18
								TSPAN2
								UCP2
								UPP1
								VAMP8
								VASH1
								VAT1L
								VEGFA
								VWF
								WAS
								WSB1
								XAF1
								ZNF608
								ZNF93
								ZSWIM4

## Sheet: pHPL_ASCs
						UR_pHPL means genes upregulated in pHPL-ASCs
						DR_pHPL means genes downregulated in pHPL-ASCs
pHPL-ASC specific gene expression signature regardless of passage number				Passage 1	Passage 2	Passage 3	Passage 4	Passage 5		Passage 1	Passage 2	Passage 3	Passage 4	Passage 5
Upregulated pHPL-ASCs specific gene expression at all passages (P1 to P5)	Upregulated pHPL-ASCs specific gene expression at all passages (P1 to P5)			UR_pHPL	P2_UR-pHPL	P3_UR_pHPL	P4_UR_pHPL	P5_UR_pHPL		P1_DR_pHPL	P2_DR_pHPL	P3_DR_pHPL	P4_DR_pHPL	P5_DR_pHPL
A2M	CDK15			A2M	A2M	A2M	A2M	A2M
ABLIM1	CTHRC1			ABLIM1	AADAC	AADAC	AAED1	AAED1		CCDC144B	AADAT	AADAT	AADAT	AADAT
ADAMTS1	EHD3			AC019117.2	AAED1	AAED1	ABCA10	ABCA10		CDK15	ABHD10	AC007879.7	AC003092.1	AC034187.2
ADCYAP1R1	MBOAT2			ACSS3	ABCA10	ABCA1	ABCA6	ABCA6		CHN1	ACAT2	ADAMTS6	AC007879.7	AC093850.2
C10orf10	MIR199A2			ADAMTS1	ABCA6	ABCA10	ABCA8	ABCA8		CTHRC1	ACN9	AK5	ACTBL2	ACTBL2
CHI3L1	MIR503			ADCYAP1R1	ABCA8	ABCA6	ABCA9	ABCA9		EHD3	AIFM1	ALDH1B1	ALDH1B1	ADAM19
EVI2B	MIR503HG			ARRB2	ABCA9	ABCA8	ABCC2	ABI3BP		ELOVL4	ALKBH8	ANKLE2	ANKRD32	ADAMTS6
F13A1	NT5DC2			BMP2	ABCC3	ABCA9	ABCC3	ABLIM1		IFNE	ALYREF	AP000695.4	ANKRD36BP1	AF127577.10
FAM65B	PALLD			C10orf10	ABI3BP	ABCC2	ABI3BP	AC002064.5		LCE2C	ANKRD32	AP000695.6	ANLN	AK5
FST	PPP2R3A			C1QC	ABLIM1	ABCC3	ABLIM1	AC004538.3		LOC100287497	ANP32E	APCDD1L	ANP32E	ALDH1B1
GALNT12	RP11-308B5.2			CCL13	AC002064.5	ABI3BP	AC002064.5	AC226119.4		LOC100287934	AP000695.4	APCDD1L-AS1	AP000695.4	ANKRD32
HLA-DQA1				CCL8	AC226119.4	ABLIM1	AC226119.4	ACE		LUC7L	AP000695.6	ARMCX4	AP000695.6	ANLN
HLA-DQA2				CD163	ACE	AC002064.5	ACE	ACKR4		MBOAT2	APCDD1L	ATP10A	APAF1	ANP32E
IL18				CD180	ACKR1	AC019117.2	ACKR1	ACSL1		MIR199A2	APCDD1L-AS1	ATP1B1	APCDD1L	AP000695.6
IL33				CD200	ACKR4	AC090617.1	ACKR4	ACSL5		MIR224	APOLD1	AVEN	APCDD1L-AS1	APAF1
JAG1				CD209	ACP5	AC130689.5	ACSL1	ACSS3		MIR3193	APOO	BMPR1B	ARMCX4	APCDD1L
MGP				CD28	ACSL5	AC226119.4	ADAMTS1	ADAMTS1		MIR31HG	ARHGAP11A	BNC1	ARNTL2	APCDD1L-AS1
MIR548I2				CD84	ACSS3	ACE	ADAMTS5	ADAMTS10		MIR450A2	ARHGAP11B	BRIP1	ASUN	APOLD1
MT1G				CD86	ACVR2A	ACKR4	ADAMTS7	ADAMTS15		MIR503	ARNTL2	C18orf54	ATP10A	ARHGAP11A
MYCBP2				CHI3L1	ACVRL1	ACSL1	ADCY3	ADAMTS5		MIR503HG	ASF1A	CAP2	ATP1B1	ARHGAP11B
NTRK2				COL15A1	ADAMTS1	ACSL5	ADCYAP1R1	ADAMTS7		NT5DC2	ASF1B	CCZ1	BAIAP2L1	ARNTL2
PCDHB16				COL4A1	ADAMTS5	ADAMTS1	ADH1B	ADCY3		PALLD	ASUN	CDH2	BCAT1	ATP10A
PCSK1				COL4A2	ADAMTS7	ADAMTS15	ADM	ADCYAP1R1		POLR3G	ATAD2	CDK15	BEND6	ATP1B1
PRELP				CPXM2	ADARB1	ADAMTS5	ADPGK-AS1	ADH1B		POPDC3	ATIC	CENPN	BIRC5	AURKA
PRG4				CTSS	ADCY3	ADAMTS7	ALDH1A1	ADM		PPP2R3A	ATP10A	CENPV	BMPR1B	BAIAP2L1
RARRES1				CXCL14	ADCYAP1R1	ADCY3	AMOT	ADRA2A		RNU6-1283P	ATP1B1	CFL2	BORA	BHLHE41
ROR1-AS1				CYBB	ADH1B	ADCYAP1R1	ANG	ALDH1A1		RNU6-294P	AURKA	CHN1	BRIP1	BIRC5
SFRP4				CYP27A1	ADPGK-AS1	ADH1B	ANKRD29	AMOT		RP11-308B5.2	AURKB	CLTCL1	BUB1	BLID
SMPDL3A				DIRAS3	ADRA2A	ADM	ANTXR2	ANKRD29		RP11-33B1.3	BAALC	CMC2	C18orf54	BOLA3
THBD				ENTPD1	AF131217.1	ADPGK-AS1	AOX1	ANKRD6		SKP2	BEND6	COL10A1	CAMK4	BRIP1
TPRG1				EVI2B	ALDH1A1	AF131217.1	AP001434.2	ANTXR2		SLC6A15	BIRC5	COL8A1	CAP2	BUB1
ZNF727P				F13A1	AMOT	ALDH1A1	APBB1IP	AOAH		SNORD58C	BLM	CRIM1	CASC5	C14orf37
				FAIM3	ANG	AMOT	AQP1	AOX1		TENM3	BMPR1B	CSRP2	CCDC34	C18orf54
				FAM65B	ANGPTL4	ANG	AQPEP	AP001434.2		TOX	BNC1	CTD-2207P18.2	CCNA2	C2CD3
				FGD5; FGD5P1	ANKRD29	ANGPTL2	ARHGAP20	APBB1IP			BOLA3	CTHRC1	CCNB2	C5orf30
				FGF10	ANTXR2	ANKRD29	ARHGAP26	APOL3			BORA	DACT1	CDCA7L	C7orf69
				FOLR2	AOAH	ANTXR2	ARHGAP28	ARHGAP20			BRCA2	DCBLD1	CDH2	CAP2
				FST	AOX1	AOX1	ARHGAP6	ARHGAP26			BRIP1	DCLK2	CDK15	CASC5
				FYB	AP001434.2	AP001434.2	ARHGEF3	ARHGAP28			BUB1	DDAH1	CDK5	CCNB1
				GALNT12	APBB1IP	APBB1IP	ARID5A	ARHGAP6			BUB1B	DGKI	CENPE	CCNB2
				GGT5	APOE	AQPEP	ASPA	ARID5A			C18orf54	DIAPH3	CENPF	CDA
				GPNMB	AQP1	ARHGAP17	ATP2B4	ASPA			C1orf112	DOCK10	CENPN	CDC20
				GPR34	AQPEP	ARHGAP20	ATP8B4	ATP2B4			C1QBP	DRP2	CENPV	CDC42EP3
				GPR65	ARHGAP26	ARHGAP6	ATP9A	ATP8B4			C5orf34	DTD1	CEP170P1	CDCA7
				HLA-DPA1	ARHGAP6	ARID5A	AUH	ATP9A			C6orf62	EHD3	CFL2	CDH2
				HLA-DQA1	ARHGEF28	ARNT2	BMP2	AUH			CAD	EZR	CH25H	CDK1
				HLA-DQA2	ARID5A	ASPA	BMP4	BMP4			CAMK4	F2R	CHN1	CDK15
				ICAM1	ARNT2	ATP2B4	BMPER	BST2			CASC5	F3	CKS2	CENPE
				IGSF6	ARSA	ATP8B4	BST2	BTG2			CBWD1	FAM196B	CMC2	CENPF
				IL10RA	ASPA	ATP9A	BTG2	BTK			CCDC34	FAM25A	COL10A1	CENPI
				IL18	ATP8B4	AUH	C10orf10	C10orf10			CCNA2	FAM98A	COL11A1	CENPK
				IL1RL1	ATP9A	B3GNT2	C11orf63	C15orf61			CCNB1	FGF2	COL8A1	CENPO
				IL33	AUH	BCL3	C1orf115	C1R			CCNB2	FHOD3	CRIM1	CENPV
				JAG1	BIRC3	BMP4	C1orf21	C1RL			CCNF	FOXD1	CRNDE	CEP170P1
				LGALS9B	BMP2	BMPER	C1QTNF1	C1S			CDA	FTSJ1	CSRP2	CEP55
				LY86	BMP4	BST2	C1R	C2			CDC20	FZD2	CTD-2207P18.2	CEP97
				LYZ	BMPER	BTG2	C1RL	C3			CDC25C	GALNT10	CTGF	CFL2
				METTL24	BST1	BTK	C1S	C7			CDC45	GDF5	CTHRC1	CHN1
				MGP	BST2	C10orf10	C2	C7orf63			CDC6	GDF6	CTPS1	CKAP2L
				MIR548I2	BTG2	C11orf63	C3	CABLES1			CDC7	GLI1	DACT1	CKS2
				MMD	BTK	C1orf21	C7orf63	CACNB4			CDCA2	GLIPR2	DARS2	CMC2
				MPEG1	C10orf10	C1QTNF1	CABLES1	CAMK1D			CDCA7	GLYATL2	DCBLD1	COG6
				MRC1	C11orf63	C1R	CACNB4	CAPN3			CDCA7L	GNB4	DCLK2	COL10A1
				MS4A7	C1orf198	C1RL	CAMK1D	CARD6			CDCA8	GNG11	DCUN1D5	COL11A1
				MT1CP	C1QTNF1	C2	CAPN3	CBLB			CDH2	GPAM	DDAH1	COL8A1
				MT1F	C1R	C3	CAPN6	CCDC69			CDK1	GPR180	DLGAP5	CRIM1
				MT1G	C1RL	C7orf63	CARD6	CCND2			CDK15	HOMER1	DOCK10	CSRP1
				MT1M	C1S	CA11	CBLB	CD34			CDKN2AIPNL	HOXB2	DRP2	CSRP2
				MT1X	C2	CABLES1	CCDC69	CD36			CENPA	HS3ST3A1	DSG2	CTD-2207P18.2
				MYCBP2	C3	CACNB4	CCL13	CD68			CENPE	HSPA13	DTD1	CTGF
				NCF4	C7	CAMK1D	CCND2	CDC25B			CENPF	IGF2BP1	DZIP3	CTHRC1
				NTRK2	C7orf63	CAPN3	CD34	CDKN2C			CENPH	INHBA	ECT2	DACT1
				P2RX7	CABLES1	CAPN6	CD36	CDO1			CENPI	INPP4B	EHD3	DARS2
				PCDHB16	CACNB4	CARD6	CD68	CDON			CENPJ	INTS7	ELOVL4	DBF4
				PCSK1	CALCOCO1	CBLB	CDO1	CEBPA			CENPK	KCNH1	ELTD1	DCBLD1
				PDK4	CAMK1D	CCDC69	CDON	CELF2			CENPL	KCNMA1	EMB	DCBLD2
				PFKFB3	CAPN6	CCL13	CEBPA	CEMIP			CENPM	KDELR3	ENPP1	DCLK2
				PIK3AP1	CARD6	CCND2	CELF2	CEP19			CENPN	LANCL2	ETV1	DDAH1
				PLEK	CBLB	CD200	CEMIP	CES1			CENPO	LGR4	EXOSC8	DEPDC1
				PRELP	CCDC146	CD209	CES1	CFB			CENPP	LINC00862	EZH2	DEPDC1B
				PREX2	CCDC69	CD34	CFB	CFD			CENPU	LOC100287497	EZR	DLGAP5
				PRG4	CCL3L3	CD36	CFD	CFH			CENPV	LOC101927885	F2R	DNAJB4
				PTPRC	CD200	CD68	CFH	CHI3L1			CENPW	LOC389906	F3	DOCK10
				RARRES1	CD36	CDON	CHI3L1	CHRDL1			CEP128	LOXL2	FAM196B	DONSON
				RASD1	CD68	CEBPA	CHRDL1	CLEC2B			CEP55	LOXL3	FAM83G	DRP2
				RGCC	CDO1	CELF2	CLEC2B	CLU			CEP78	MAMLD1	FAM98A	DSG2
				ROR1-AS1	CEBPA	CEMIP	CLU	CLYBL			CEP97	MAP1B	FERMT1	DTYMK
				RRAGD	CELF2	CES1	CLYBL	CMAHP			CERS6	MATN3	FGF2	DZIP3
				S100A9	CEMIP	CFB	CMA1	CNTN1			CFL2	MBOAT2	FHOD3	EHD3
				SFRP4	CES1	CFD	CMAHP	COL15A1			CH25H	MED8	FOXM1	ELTD1
				SMPDL3A	CFB	CFH	COL14A1	COL21A1			CHAC2	MIAT	FRMD6	EMB
				SNORD11	CFD	CHI3L1	COL21A1	COL4A2			CHAF1A	MICAL2	FTSJ1	ENPP1
				SNORD94	CFH	CHRDL1	CPA4	CPA4			CHAF1B	MIR10A	FZD2	ERCC6L
				SPRY1	CFLAR	CLCA2	CPXM1	CPXM1			CHEK1	MIR1245A	G2E3	ERVK-7
				SRGN	CHI3L1	CLEC2B	CPZ	CPXM2			CIT	MIR181B1	GDF5	ETV1
				STAB1	CHL1	CLMN	CREG1	CREG1			CKAP2	MIR196B	GDF6	EZH2
				SUSD2	CHRDL1	CLU	CRIP1	CRYAB			CKAP2L	MIR199A2	GLI1	EZR
				THBD	CILP	CMKLR1	CRYAB	CSF1			CKS2	MIR221	GLI2	F2R
				TM4SF19	CLEC2B	CNTN1	CSF1	CSGALNACT1			CLDN11	MIR23A	GLIPR2	F3
				TNFAIP3	CLU	COL21A1	CSGALNACT1	CTSD			CLOCK	MIR31HG	GLYATL2	FAM225A
				TPRG1	CMAHP	COL4A2	CTSD	CTSF			CLSPN	MIR450A1	GMNN	FAM72C
				UCP2	CMKLR1	CPA4	CTSF	CTSL			CMC2	MIR494	GNB4	FAM83D
				ZNF385A	CNTFR	CPD	CTSL	CXCL12			CNTNAP1	MIR503	GNG11	FAM98A
				ZNF727P	CNTN1	CPXM1	CXCL12	CXCL8			COL10A1	MIR503HG	GPAM	FANCB
					COL15A1	CPZ	CXCL14	CYB5A			COQ3	MIR542	GPR180	FERMT1
					COL21A1	CRAT	CXCL8	CYGB			COX7B	MLLT11	GPSM2	FGD6
					COL4A1	CREG1	CXCL9	CYP19A1			CPED1	MMP16	GTF2E1	FGF2
					COL4A2	CRYAB	CYB5A	CYP1B1			CRABP2	MN1	H2AFZ	FHOD3
					CPA4	CSF1	CYGB	CYP4V2			CRYZ	MNAT1	HAS2	FIBCD1
					CPE	CSGALNACT1	CYP19A1	CYTL1			CSE1L	MRPL22	HERC3	FKBP14
					CPQ	CTSL	CYP1B1	DAPK1			CSTF3	MRPL24	HIF1A-AS2	FRMD5
					CPXM1	CXCL12	CYTL1	DAPK2			CTH	MT-TG	HIST1H2AJ	FRMD6
					CPXM2	CXCL8	DAB1	DCLK1			CTHRC1	MT-TL2	HIST1H3G	FTSJ1
					CPZ	CXCL9	DAPK1	DCN			CTPS1	MT-TR	HMGA2	FZD2
					CREBRF	CYB5A	DAPK2	DIRAS3			CXorf57	MURC	HN1	G2E3
					CRYAB	CYP19A1	DCLK1	DKFZP586I1420			CYCS	NAV3	HNRNPA3P12	GDF5
					CSF1	DAB1	DIRC1	DOK6			DACT1	NET1	HOMER1	GDF6
					CSGALNACT1	DAPK1	DLX3	DTNA			DARS2	NETO1	HOXB2	GDNF
					CTSD	DCLK1	DRAM1	EBF1			DCBLD1	NRG1	HOXB5	GGH
					CTSF	DHRS7B	DTNA	EEPD1			DCBLD2	NT5DC2	HS3ST3A1	GINS2
					CTSL	DIRC1	EBF1	EFEMP1			DCLRE1A	NTM	HSPA13	GJC1
					CTSO	DRAM1	ECM2	EFNA5			DCPS	NUAK1	IGF2BP1	GLIPR2
					CXCL12	DTNA	EEPD1	ELN			DCUN1D5	OR10J5	IGF2BP3	GLS
					CXCL14	DUSP1	EFEMP1	EMILIN2			DDAH1	OSBPL6	IGFBP3	GLYATL2
					CXCL8	EBF1	EFNA5	EMX2OS			DDIAS	P4HA3	IGHV2-26	GMNN
					CXCL9	EDNRB	EGFL6	ENG			DDX39A	PALLD	INHBA	GNB4
					CYB5A	EEPD1	ELN	ENOX1			DEPDC1	PCDH9	INPP4B	GNG11
					CYBRD1	EFNA5	EMILIN2	ENPP2			DEPDC1B	PDGFC	KCNH1	GPAM
					CYGB	EGFL6	EMX2OS	ENPP4			DHX9	PDLIM7	KDELC1	GPR180
					CYP19A1	ELN	ENG	ENPP5			DLGAP5	PFDN2	KIAA1841	GPR85
					CYP1B1	EMILIN2	ENPP2	ENTPD1			DNA2	PFKP	KIF11	GPSM2
					DAB1	EMX2OS	ENPP4	EPAS1			DNMT1	PHTF2	KIF18A	GTF2E1
					DAPK1	ENG	EPAS1	EPDR1			DOCK10	PLCB4	KIF20A	GTSE1
					DAPK2	ENPP2	EPB41L4A	EPHX1			DONSON	PLEKHA2	KIF20B	H2AFZ
					DCLK1	ENPP4	EPDR1	EVI2A			DSCC1	PLOD2	KIF23	HAS1
					DHRS3	EPAS1	EPHB6	EVI2B			DSG2	PMAIP1	KLHL4	HAS2
					DIRAS3	EPB41L4A	EPHX1	EYA1			DSN1	POPDC3	KPNA2	HELLS
					DKFZP586I1420	EPHX1	EVI2A	F11R			DTL	PPAPDC1A	LAYN	HERC3
					DKK2	EVA1C	EVI2B	F13A1			DTYMK	PPIAL4B	LINC00862	HIST1H1B
					DLX3	EVI2A	EYA1	FABP4			DZIP3	PPME1	LINC01204	HIST1H2AD
					DPYD	EVI2B	F11R	FAM134B			E2F7	PPP1R3C	LOC100132167	HIST1H2AM
					DRAM1	F11R	F13A1	FAM13B			ECT2	PPP2R3A	LOC100287497	HLX
					EBF1	F13A1	FAIM3	FAM174B			EHD3	PRKCA	LOC100287934	HN1
					ECM2	FAIM3	FAM134B	FAM20A			EIF5AL1	PRPS1	LOC100507165	HOXB2
					EDIL3	FAM134B	FAM174B	FAM20C			ELOVL4	PSMD2	LOC101927184	HOXB3
					EDNRB	FAM174B	FAM20A	FAM65B			EME1	PSPH	LOC101927885	HOXB5
					EEPD1	FAM20A	FAM20C	FAM65C			ENPP1	PTPN14	LOC101928076	HS3ST3A1
					EFEMP1	FAM20C	FAM65B	FAM66A			EPG5	RAB39B	LOC101929177	IGF2BP1
					EFNA5	FAM65B	FAM65C	FAXDC2			EPRS	RAP1GDS1	LOXL2	IGF2BP3
					EGFL6	FAM65C	FAXDC2	FBLN1			EPT1	RASGRP1	LOXL3	IGFBP3
					ELN	FAXDC2	FBLN1	FBLN2			ERCC6L	RCAN3	LPCAT2	IGFL3
					EMILIN2	FBLN1	FBLN2	FCGRT			ESCO2	RNA5SP385	LPXN	INHBA
					EMX2OS	FCGR2A	FCGR2A	FGF7			ESPL1	RNA5SP70	LRRC15	INPP4B
					EPAS1	FGD4	FGF7	FGL2			EVA1A	RNU5E-7P	LTBP1	ITGA2
					EPHX1	FGF10	FGL2	FILIP1			EXO1	RNU6-1283P	MAP1B	KCNH1
					EVA1C	FGF7	FLJ42200	FLOT1			EXOSC8	RNU6-853P	MATN3	KDELC1
					EVI2B	FGL2	FMO2	FMN1			EZH2	RP11-11N9.4	MBOAT2	KIAA1462
					F11R	FILIP1	FNDC1	FMNL1			EZR	RP11-123O22.1	MCTS2P	KIAA1524
					F13A1	FMO1	FRAS1	FMO2			F2R	RP11-180C1.1	MELK	KIF11
					FAIM3	FMO2	FST	FMO4			F2RL1	RP11-244F12.2	MICAL2	KIF14
					FAM134B	FMO4	FXYD1	FNBP1			F3	RP11-265D17.2	MIR10A	KIF18A
					FAM174B	FNDC1	FZD1	FNDC1			FAM102A	RP11-308B5.2	MIR196B	KIF20A
					FAM20A	FRAS1	FZD4	FOXO1			FAM196B	RP5-1172A22.1	MIR199A2	KIF20B
					FAM20C	FST	GAA	FRAS1			FAM225A	SCUBE3	MIR31HG	KIF23
					FAM43A	FXYD1	GAB2	FST			FAM72C	SDC1	MIR4275	KIF2C
					FAM65B	FZD1	GALNT12	FXYD1			FAM72D	SEC61G	MIR4684	KNTC1
					FAM65C	FZD4	GALNT13	FYN			FAM83D	SEMA7A	MIR503	KRTAP2-3
					FAM66C	GAB1	GALNT16	FZD1			FAM98A	SERTAD4	MIR503HG	LACTB
					FAXDC2	GAB2	GAS1	G0S2			FANCA	SGCD	MIR542	LAYN
					FBLN1	GALNT12	GCH1	GAB2			FANCB	SGCG	MIR548H3	LCTL
					FBP1	GALNT16	GDF15	GALNT12			FANCD2	SIPA1L1	MLLT11	LIG3
					FCGRT	GAS1	GHR	GALNT13			FANCI	SIX4	MMP16	LIMS3
					FGF10	GATA6	GLDN	GALNT16			FANCM	SKIL	MN1	LINC00862
					FGF7	GCH1	GLIS3-AS1	GBP2			FARSB	SLC2A1	MRPL35	LINC01204
					FGL2	GDF15	GPC4	GCH1			FEN1	SLC38A1	MSL3P1	LMNB1
					FMN1	GEM	GPR116	GDF15			FERMT1	SMYD3	MT1L	LOC100132167
					FMO2	GHR	GPR133	GDPD5			FGF2	SMYD3-IT1	MTPN	LOC100287497
					FMO4	GIMAP7	GPRC5B	GEM			FHOD3	SNORD114-10	MT-TG	LOC100287934
					FMOD	GLDN	GPX3	GINM1			FIGNL1	SNORD114-2	MYBL2	LOC100507165
					FNDC1	GLIS3	GRN	GLDN			FKBP14	SNORD123	NCAM2	LOC100507600
					FOLR2	GM2A	H19	GPC4			FOXD1	SNORD18C	NDC80	LOC101060391
					FRAS1	GPC4	HLA-DQA1	GPR116			FOXM1	SNORD58C	NDNF	LOC101927184
					FRY	GPNMB	HLA-DQA2	GPR133			FTSJ1	SNORD6	NET1	LOC101927885
					FST	GPR116	HLA-DRB1	GPRC5B			FUS	SPIN4	NETO1	LOC101928076
					FUCA1	GPR133	HPD	GPX3			FZD2	SSX2IP	NETO2	LOC728554
					FXYD1	GPRC5B	HS2ST1	GSTM5			G2E3	STARD13	NFXL1	LOXL2
					FZD4	GPX3	HSD11B1	H19			GAS2L3	STARD4	NRG1	LOXL3
					GAA	HLA-DQA1	HSD17B11	H1F0			GDF5	STC2	NT5DC2	LPCAT2
					GAB2	HLA-DQA2	HTRA3	HK2			GEMIN2	TENM2	NTM	LPXN
					GALNT12	HLA-DRB1	HUNK	HLA-DQA1			GEN1	TENM3	NUAK1	LRRC15
					GALNT13	HLA-E	ICAM1	HLA-DQA2			GGH	TENM4	NUCKS1	LTBP1
					GATA6	HPD	IFI30	HLA-DRB1			GINS1	TGFBI	NUSAP1	MAD2L1
					GBP2	HPSE	IFI6	HS2ST1			GINS2	THAP3	OCLM	MATN3
					GCH1	HS2ST1	IFIH1	HS6ST1			GINS4	TMPO	OR7C1	MBOAT2
					GCNT4	HSD11B1	IFIT2	HSD11B1			GLI1	TNFRSF9	OSBPL6	MCM8
					GDF15	HSD17B11	IFIT3	HTRA3			GLIPR2	TPM1	P4HA3	MELK
					GEM	HUNK	IFITM1	HUNK			GLMN	TRAPPC3L	PALLD	MGC45800
					GHR	ICAM1	IFITM4P	ID4			GLYATL2	TRIM59	PAMR1	MIAT
					GLDN	ICAM2	IFNGR1	IFI30			GMNN	TRIM6	PCDH9	MICAL2
					GLIS3	IFI30	IGF2R	IFI6			GNB4	TSEN15	PDGFC	MIR10A
					GPC4	IFI6	IGFBP4	IFIH1			GNG11	UBL3	PDIA4	MIR181B1
					GPR116	IFIH1	IGFBP6	IFIT3			GNPNAT1	UCK2	PFKP	MIR196B
					GPR133	IFIT2	IGHG3	IGF2R			GOPC	USP32P2	PFN2	MIR199A2
					GPR137B	IFIT3	IGSF10	IGFBP4			GPAM	WISP1	PHTF2	MIR21
					GPRC5B	IFITM1	IL13RA2	IGHG3			GPR180	WNK4	PKIA	MIR222
					GPX3	IFNGR1	IL15RA	IGHV3-15			GPSM2	WWC2	PLCB4	MIR31HG
					GRN	IGF1	IL18	IGSF10			GSG2	ZFP69B	PLEK2	MIR450A1
					GS1-600G8.5	IGF2R	IL1R1	IL15RA			GTF3A	ZNF229	PLEKHA2	MIR450A2
					H19	IGFBP4	IL33	IL18			GTF3C6		PLOD2	MIR4711
					HLA-DQA1	IGFBP6	IL6ST	IL1R1			GTSE1		PMAIP1	MIR503
					HLA-DQA2	IGKV1-16	IRF2	IL33			GXYLT2		POLR3G	MIR503HG
					HLA-DRB1	IGSF10	ISM1	IL34			H2AFZ		POSTN	MIR542
					HLA-E	IL10	ITGA7	IL6R			HAS2		PPAPDC1A	MIR548H3
					HNMT	IL10RB	ITGA8	IL6ST			HELLS		PPME1	MKI67
					HRASLS5	IL13RA1	ITGA9	INSR			HERC3		PPP1R3C	MLLT11
					HSD11B1	IL13RA2	ITGB2	ISM1			HIC1		PPP2R3A	MMP16
					HSD17B11	IL15RA	ITGB3	ITGA7			HIST1H1A		PRC1	MN1
					HUNK	IL18	ITGB8	ITGA8			HIST1H1B		PRPS1	MOSPD2
					ICAM1	IL1R1	JAG1	ITGA9			HIST1H2AB		PRR11	MPP4
					ICAM2	IL33	KCNA1	ITGB8			HIST1H2AD		PSMD2	MPP5
					IER2	IL34	KCND3	JAG1			HIST1H2AE		PSPH	MSI2
					IFI30	IL6	KCNJ15	KCNA1			HIST1H2AI		PTPLA	MT1A
					IFI6	IL6ST	KDSR	KCND3			HIST1H2AJ		PTPN14	MT1L
					IFIT3	INPP5D	KGFLP1	KCNJ15			HIST1H2AK		PUS7L	MTHFD1
					IFITM1	INSR	KGFLP2	KDM7A			HIST1H2AM		RAB39B	MTPN
					IFITM4P	IRF2	KIAA0226L	KDSR			HIST1H2BB		RAP1GDS1	MYH9
					IFNGR1	ISM1	KIAA1324L	KGFLP1			HIST1H2BE		RASGRP1	MYOCD
					IGFBP4	ITGA7	KIT	KGFLP2			HIST1H2BI		RCAN3	NAV3
					IGFBP6	ITGA8	LACC1	KIAA0226L			HIST1H2BM		RNA5SP385	NBPF19
					IGFBP7	ITGB8	LBP	KIAA1324L			HIST1H2BN		RNASEH2A	NCAM2
					IGSF10	ITIH5	LDLR	KIT			HIST1H3B		RNU6-328P	NCAPG
					IL15RA	JAG1	LGALS9	KMT2C			HIST1H3F		RNU6-540P	NDC80
					IL18	JUN	LGALSL	KREMEN1			HIST1H3G		RNU6-60P	NDNF
					IL1R1	KCNA1	LIFR	LACC1			HIST1H3I		RNU6-853P	NEDD4
					IL33	KCNA6	LILRB3	LBP			HIST1H4L		RNU7-103P	NEIL3
					IL6	KCND2	LINC00341	LDLR			HIST2H2AB		RNVU1-3	NEK2
					IL6R	KCND3	LINC00428	LGALS9			HIST2H3A		RP11-11N9.4	NET1
					IL6ST	KCNJ15	LINC00869	LILRB3			HIST2H3PS2		RP11-123O22.1	NETO1
					INA	KCNQ3	LINC00936	LINC00341			HJURP		RP11-244F12.2	NETO2
					INSR	KDSR	LINC00965	LINC00869			HMGA2		RP11-265D17.2	NFXL1
					IRF1	KGFLP1	LINC01000	LINC01000			HMGB1		RP11-308B5.2	NRG1
					ISM1	KGFLP2	LINC01094	LINC01003			HMGB3		RP11-312J18.5	NT5DC2
					ITGA6	KIAA0226L	LINC01106	LINC01094			HMGN2P15		RP11-318M2.3	NTM
					ITGA7	KIAA1324L	LINC01220	LINC01220			HMMR		RP11-33B1.3	NUAK1
					ITGA8	KIT	LINC01239	LINC01239			HN1		RP11-350F4.2	NUF2
					ITGB8	KLF9	LINC01272	LINC01272			HNRNPA2B1		RP11-522M21.3	NUSAP1
					ITIH5	KREMEN1	LOC100293044	LMO3			HNRNPA3P12		RP11-56B16.4	NXN
					JAG1	LACC1	LOC100506119	LOC100506119			HNRNPM		RP11-589M4.1	ORC6
					JAM2	LBP	LOC100506990	LOC101927668			HOMER1		RP11-706O15.1	OSBPL6
					JUN	LGALS9	LOC100507516	LOC101927740			HOXB2		RP13-463N16.6	OXCT1
					JUP	LGALSL	LOC101927668	LOC101928650			HPRT1		RP13-631K18.5	P4HA3
					KCNA1	LIFR	LOC101927740	LOC101929465			HS3ST3A1		RP5-1172A22.1	PALLD
					KCND2	LILRB3	LOC101928650	LOC101929723			HSPA14		RPL23AP60	PAMR1
					KCND3	LINC00341	LOC101929465	LOC101929756			HSPH1		RPLP0P2	PBK
					KGFLP1	LINC00428	LOC101929633	LOC101929761			IBTK		RRM1	PCDH7
					KGFLP2	LINC01094	LOC101929723	LOC102467080			IKBKAP		SCUBE3	PCDH9
					KIAA0226L	LINC01220	LOC101929756	LOC102724129			ILF3		SDC1	PDGFC
					KIAA1324L	LINC01239	LOC101929761	LOC102725451			INCENP		SEC61G	PFKP
					KIT	LINC01272	LOC102724129	LOC154761			INHBA		SEMA7A	PFN2
					KLF11	LITAF	LOC154761	LOC441081			INPP4B		SEPT7P2	PITX2
					KRTAP5-4	LMO3	LOC441081	LOC653513			INSIG1		SERTAD4	PLCB4
					LAMB2	LOC100505534	LOC644794	LOC728084			INTS7		SGCD	PLEK2
					LBP	LOC100506990	LOC648570	LOC728989			IPO11		SGCG	PLK1
					LDLR	LOC101927420	LOC653513	LPCAT3			IQGAP3		SIPA1L1	PLOD2
					LGALS9	LOC101927533	LOC728084	LPHN1			KDELC1		SIX4	PMAIP1
					LGALS9B	LOC101927668	LONRF3	LRRC32			KDELR3		SKA2	POLR3G
					LIFR	LOC101927740	LPCAT3	LRRK2			KIAA0101		SKIL	POPDC3
					LILRB3	LOC101929465	LPHN1	LRRN4CL			KIAA0586		SLC2A1	POSTN
					LILRB5	LOC101929723	LPPR4	LSP1			KIAA1524		SLC35F2	PPAPDC1A
					LINC00869	LOC101929756	LRRK2	LY75-CD302			KIAA1841		SLC6A15	PPIAL4B
					LINC00965	LOC101929761	LRRN4CL	MAF			KIF11		SLIT2	PPME1
					LINC00968	LOC102724129	LY75	MAN1C1			KIF14		SMC4	PPP2R3A
					LINC01094	LOC154761	MAF	MANSC1			KIF15		SMS	PRC1
					LINC01220	LOC286058	MAN1C1	MAOA			KIF18A		SMYD3	PRPS1
					LINC01239	LOC441081	MAOA	MAP3K5			KIF20A		SMYD3-IT1	PSMD2
					LINC01272	LOC644794	MAOB	MAP3K8			KIF20B		SNORD114-10	PTPN14
					LITAF	LOC653513	MAP3K5	MARCH3			KIF22		SNORD114-2	PTPRF
					LMOD1	LOC728084	MARCH3	MASP1			KIF23		SNORD12C	PUS7L
					LOC100506119	LPCAT3	MEST	MBNL3			KIF24		SNORD18B	QPCT
					LOC100507516	LPPR4	METTL24	MED13L			KIF2C		SNORD18C	RAP1GDS1
					LOC101927668	LRRC32	METTL7A	MEDAG			KIF4A		SNORD19	RASGRP1
					LOC101927740	LRRK2	MFI2	MEST			KIFC1		SNORD58C	RCAN3
					LOC101928173	LRRN4CL	MGP	METTL24			KLHL4		SNORD6	RNA5SP385
					LOC101928650	LY75	MGST2	METTL7A			KNSTRN		SNORD75	RNU4-76P
					LOC101929723	MAF	MIR1205	MFI2			KNTC1		SNRPA	RNU5D-1
					LOC101929756	MAN1C1	MIR3147	MGP			KPNA2		SPAG11B	RNU6-1157P
					LOC101929761	MANSC1	MIR4297	MIR548I2			L2HGDH		SPAG5	RNU6-202P
					LOC102467080	MAOA	MIR4324	MIR635			LEPREL1		SPDL1	RNU6-328P
					LOC102724129	MAOB	MIR4704	MITF			LGR4		SPIN4	RP11-11N9.4
					LOC154761	MAP3K5	MIR548I2	MRGPRF			LIG1		SSR3	RP11-123O22.1
					LOC389765	MAP3K8	MIR634	MT1F			LINC00607		SSX2IP	RP11-180C1.1
					LOC541472	MARCH3	MITF	MT1G			LMNB1		STARD4	RP11-18D7.2
					LOC653513	MBNL3	MT1G	MT1M			LMNB2		STC2	RP11-244F12.2
					LOC728084	MED13L	MT1M	MT1X			LOC101927746		STIL	RP11-265D17.2
					LRP10	MEDAG	MT1X	MTSS1L			LOC101929177		STX1B	RP11-274H2.3
					LRRK2	MEF2C	MTSS1L	MX1			LOC101929530		SV2A	RP11-308B5.2
					LRRN4CL	MEST	MTURN	MYCBP2			LOC102725257		TANC2	RP11-318M2.3
					LXN	METTL7A	MX2	MYCT1			LOC389906		TARBP1	RP11-33B1.3
					LY75	MFI2	MYCBP2	MYL3			LOC728554		TENM2	RP11-350F4.2
					MAF	MGP	MYCT1	MYLIP			LOC81691		TENM3	RP11-516C1.1
					MAN1C1	MIR1205	MYLIP	N4BP2L1			LOXL3		TENM4	RP11-56B16.4
					MAN2B1	MIR1247	NAIP	NAIP			LPXN		TGFBI	RP11-589M4.1
					MAOA	MIR499A	NEDD4L	NAMPT			LRRC15		TMPO	RP11-632F7.3
					MAOB	MIR548I2	NEO1	NCOA1			LRRC17		TNFRSF9	RP11-669B18.1
					MAP3K8	MITF	NMI	NEDD4L			LRRC40		TOP2A	RP11-79P5.2
					MARC2	MME	NOV	NFIL3			LRRC59		TP53I3	RP13-463N16.6
					MARCH3	MME-AS1	NPC2	NID1			LSM4		TPM1	RP13-631K18.5
					MARK1	MMP19	NPR3	NMI			MAD2L1		TPX2	RP5-1172A22.1
					MEDAG	MT1F	NRN1	NOV			MAP1B		TRAM1	RPGRIP1L
					MEST	MT1G	NTN4	NPC1			MATN3		TRAPPC3L	RRM1
					METTL24	MT1M	NTRK2	NPC2			MBOAT2		TRIM6	RRM2
					METTL7A	MTSS1L	OLFML1	NTN4			MCM10		TSC22D2	SACS
					MFGE8	MX2	OMG	NTRK2			MCM2		TSEN15	SCUBE3
					MFI2	MYCBP2	OSMR	OAS1			MCM3		TSPAN13	SDC1
					MGP	MYCT1	OSR1	OLFML1			MCM4		UBE2T	SEC23B
					MIR1247	MYLIP	OSR2	OMG			MCM5		UBL3	SEL1L3
					MIR548I2	NAIP	P2RX7	OSMR			MCM6		UCK2	SERTAD4
					MMP19	NAMPT	PALM	OSR1			MCM7		ULBP1	SGCD
					MT1F	NBPF25P	PAM	OSR2			MCM8		ULBP3	SGCG
					MT1G	NEDD4L	PCBP3	PALM			MCTS2P		WISP1	SGOL1
					MTSS1L	NFIL3	PCDH18	PARP12			MELK		WNK4	SHCBP1
					MX2	NFKBIA	PCDHB14	PCDH18			MET		WWC2	SIPA1L1
					MYCBP2	NID1	PCDHB16	PCDHB14			MGME1		ZFP69B	SIX4
					MYH11	NMI	PCDHB18	PCDHB16			MICAL2		ZNF215	SKA1
					MYLIP	NOTCH2NL	PCDHB3	PCDHB18			MIPEP		ZNF229	SKA3
					N4BP2L1	NOV	PCED1A	PCDHB2			MIR199A2		ZNF280B	SKIL
					NAIP	NPC1	PCOLCE2	PCDHB3			MIR222			SLC2A1
					NATD1	NPC2	PCSK1	PCDHB5			MIR3198-1			SLC35F2
					NEDD4L	NPR3	PCSK5	PCDHB6			MIR503			SLC6A15
					NFIL3	NR4A3	PDCD4	PCED1A			MIR503HG			SLC8A1
					NFKBIZ	NRN1	PDE10A	PCOLCE2			MIR891A			SLIT2
					NINJ1	NSUN6	PDE4DIP	PCSK1			MIS18A			SMC4
					NPC2	NTN4	PDGFD	PCSK5			MIS18BP1			SMYD3
					NPR3	NTRK2	PDGFRA	PDCD4			MKI67			SMYD3-IT1
					NSUN6	OAS1	PDGFRL	PDE10A			MLLT11			SNORD114-10
					NTN4	OAS2	PDK4	PDE4DIP			MMP1			SNORD123
					NTRK2	OMG	PGM5	PDGFD			MMP16			SNORD75
					OAS1	OR2L1P	PKIG	PDGFRA			MMP3			SNORD81
					OLFML1	OSMR	PLA2G16	PDGFRL			MMS22L			SPAG5
					OLFML2A	OSR1	PLA2G2A	PDPN			MNAT1			SPC24
					OMG	OSR2	PLA2G5	PFKFB3			MPHOSPH6			SPDL1
					OSMR	OTUD1	PLD3	PGM5			MPHOSPH9			SPIN4
					OSR1	P2RX7	PLIN2	PKIG			MRPL35			SSR3
					OSR2	PALM	PLSCR4	PLA2G16			MRPL39			SSX2IP
					OTUD1	PAM	PLXNA4	PLA2G2A			MSH5			STARD4
					P2RX4	PCDH18	PM20D2	PLA2G5			MSL3P1			STIL
					P2RX7	PCDHB14	PMP22	PLD3			MSTO1			STX1B
					PALM	PCDHB16	PNPLA2	PLIN2			MT1A			SUGCT
					PCDH18	PCDHB3	PODN	PLSCR4			MTBP			SYDE2
					PCDHB14	PCDHB6	POM121L8P	PLXNA4			MTCH2			TANC2
					PCDHB16	PCED1A	PON3	PM20D2			MTHFD1			TBC1D8B
					PCDHB18	PCOLCE2	PPAP2A	PMP22			MT-TG			TENM4
					PCDHB3	PCSK1	PPAP2B	PODN			MT-TL2			TFB1M
					PCDHB6	PCSK5	PPARG	PON3			MT-TR			TGFBI
					PCED1A	PDCD4	PPL	PPAP2B			MYBL2			TICRR
					PCSK1	PDE10A	PRELP	PPARG			NAP1L3			TK1
					PCSK5	PDE1B	PRG2	PPL			NASP			TLCD1
					PDE10A	PDE4DIP	PRG4	PRELP			NCAM2			TMEM237
					PDE5A	PDGFD	PRKG2	PRG2			NCAPD2			TMPO
					PDGFD	PDGFRA	PRKXP1	PRG4			NCAPD3			TNIP3
					PDGFRA	PDGFRL	PROSP	PRICKLE4			NCAPG			TOP2A
					PDGFRL	PDK4	PRRX2	PRKG2			NCAPG2			TOX
					PDK4	PER1	PRUNE2	PROSP			NCAPH			TPM1
					PDPN	PFKFB3	PTGER3	PRRX2			NCBP1			TPX2
					PFKFB3	PGM5	PTGES	PRUNE2			NCR3LG1			TRAPPC3L
					PGM5	PKIG	PTGFR	PTGER3			NDC1			TRHDE
					PIK3CG	PLA2G2A	PTGIS	PTGES			NDC80			TRIM59
					PLA2G2A	PLA2G5	PTPRG	PTGFR			NDNF			TRIP13
					PLA2G5	PLD1	PTX3	PTGIS			NDUFB6			TSC22D2
					PLA2R1	PLIN2	RAB39A	PTPRG			NEIL3			TSEN15
					PLD3	PLK2	RALGDS	PTX3			NEK2			TSPAN13
					PLEKHO2	PLSCR4	RARRES1	RAB39A			NES			TTK
					PLIN2	PLXNA4	RARRES3	RARRES1			NET1			TTLL7
					PLSCR4	PM20D2	RASD1	RARRES3			NETO1			TYMS
					PLXNA4	PMP22	REV3L	RDH10			NETO2			UBA6
					PMP22	POM121L8P	RFX2	REPS2			NFXL1			UBE2T
					PODN	PON3	RIPK3	REV3L			NLN			UBL3
					POM121L8P	PPAP2A	RN7SKP257	RFX2			NT5DC2			UCK2
					PON3	PPAP2B	RNA5SP322	RIPK3			NUCKS1			ULBP3
					PPAP2A	PPARG	RNA5SP92	RNF13			NUDT15			VAT1L
					PPL	PPL	RNF13	RNF130			NUF2			WISP1
					PRELP	PRELP	RNF130	RNF24			NUP107			WNK4
					PRG4	PRG2	RNU1-136P	RNU1-38P			NUP155			WWC2
					PRKG2	PRG4	RNU1-32P	RNU4ATAC10P			NUP188			ZBTB18
					PRNP	PRNP	RNU1-38P	RNU6-1039P			NUP205			ZFP69B
					PROS1	PRRX2	RNU4ATAC10P	RNU6-124P			NUP93			ZNF215
					PROSP	PRUNE2	RNU6-1013P	RNU6-1262P			NUSAP1			ZNF229
					PRRX2	PTGER3	RNU6-1039P	RNU6-737P			OIP5			ZNF280B
					PRSS23	PTGES	RNU6-124P	ROR1			ORC3			ZWILCH
					PRUNE2	PTGFR	RNU6-68P	ROR1-AS1			ORC6
					PSAP	PTGIS	RNU6-885P	RP11-103H7.1			OSBPL6
					PTGER3	PTPRG	RNU6ATAC18P	RP11-115N4.1			OSGEPL1
					PTGES	PTX3	ROR1-AS1	RP11-133N21.10			OXCT1
					PTGFR	RAI2	RP11-115N4.1	RP11-138I17.1			P4HA3
					PTGIS	RARRES1	RP11-133N21.10	RP11-18B16.2			PAICS
					PTH1R	RARRES3	RP11-138I17.1	RP11-295G24.5			PALLD
					PTPRG	RASD1	RP11-18B16.2	RP11-334A14.5			PAMR1
					PTX3	REPS2	RP11-243M5.1	RP11-38H17.1			PARP1
					RAB29	REV3L	RP11-295G24.5	RP11-392O17.1			PARP2
					RAB39A	RN7SKP168	RP11-392O17.1	RP11-439C8.2			PARPBP
					RARRES1	RNA5SP482	RP11-439C8.1	RP11-499E18.1			PBK
					RARRES2	RNU11	RP11-536O18.1	RP11-661A12.5			PCDH9
					RARRES3	RNU12	RP11-661A12.5	RP11-672A2.4			PCMT1
					RASA4	RNU1-38P	RP11-763B22.6	RXFP1			PCNA
					RCAN1	RNU6-1039P	RXFP1	SAMHD1			PDGFC
					RDH10	RNU6-226P	SAMHD1	SCARA5			PDIA4
					REV3L	RNU6-714P	SBF2-AS1	SECTM1			PDSS2
					RHOD	RNU6-737P	SCARA5	SELENBP1			PEG10
					RIPK3	RNU6-876P	SCARNA12	SEMA4A			PFKP
					RNA5SP93	RNU6-981P	SCG5	SERPINB3			PFN2
					RNU6-1039P	RNU6ATAC18P	SDCBPP1	SERPINB9			PGM3
					RNU6-124P	RNU6ATAC27P	SDK1	SFMBT2			PLCB4
					RNU6ATAC18P	ROR1-AS1	SECTM1	SFRP4			PLEK2
					ROR1	RP11-138I17.1	SEMA4A	SH2D4A			PLK1
					ROR1-AS1	RP11-18B16.2	SEPP1	SHC2			PLK4
					RP11-138I17.1	RP11-295G24.5	SERPINB3	SIPA1L2			PLOD2
					RP11-18B16.2	RP11-305L7.6	SERPINB9	SIRPA			PMAIP1
					RP11-243M5.1	RP11-392O17.1	SERPING1	SLC19A3			POLA1
					RP11-295G24.5	RP1-142L7.5	SFRP4	SLC25A27			POLA2
					RP11-439C8.1	RP11-439C8.1	SHC2	SLC27A2			POLE2
					RP11-439C8.2	RP11-439C8.2	SIPA1L2	SLC27A3			POLQ
					RP11-499E18.1	RP11-499E18.1	SLC12A7	SLC2A5			POLR3G
					RP11-536O18.1	RP11-94A24.1	SLC19A3	SLC30A1			POPDC3
					RP11-672A2.4	RSPO3	SLC27A2	SLC35F6			PPAT
					RP11-774O3.3	RXFP1	SLC27A3	SLC37A1			PPIP5K1
					RP11-872D17.8	SAMHD1	SLC2A5	SLC39A8			PPP1R3C
					RRAGD	SBF2-AS1	SLC30A1	SLC40A1			PPP2R3A
					RSPO3	SCARNA12	SLC35F6	SLC43A2			PRC1
					RXFP1	SCG5	SLC39A8	SLC43A3			PRDM1
					SCARA5	SDK1	SLC40A1	SLC8B1			PRIM1
					SCARNA12	SECTM1	SLC43A2	SLC9A9			PRIM2
					SCG5	SEMA4A	SLC43A3	SLCO3A1			PRKAA2
					SEPP1	SEPP1	SLC4A7	SLIT3			PRPS1
					SERPINB2	SERPINB3	SLCO3A1	SMPDL3A			PRR11
					SERPINB3	SERPINB9	SLIT3	SNAR-I			PSMA3
					SERPINB9	SERPING1	SMOC2	SNED1			PSMC3IP
					SERPINE2	SFRP4	SMPDL3A	SNORA47			PSMD11
					SERPING1	SHC2	SNAR-I	SNORA54			PSMD14
					SFRP2	SIPA1L2	SNED1	SNORA67			PSMD2
					SFRP4	SLC12A7	SNORA11	SNORA71A			PSME4
					SHC2	SLC19A3	SNORA14A	SNORD100			PSMG1
					SIPA1L2	SLC27A2	SNORA37	SNORD34			PSPH
					SLC16A4	SLC27A3	SNORA38B	SNORD48			PTPLB
					SLC19A3	SLC39A8	SNORA47	SNORD62A			PTPN14
					SLC27A2	SLC40A1	SNORA49	SNORD65			PUS7L
					SLC27A3	SLC43A2	SNORA54	SNORD71			R3HDM1
					SLC39A8	SLC9A9	SNORA71A	SNORD90			RAB39B
					SLC40A1	SLCO3A1	SNORD100	SNORD93			RAD51
					SLC43A1	SMA4	SNORD114-1	SNTA1			RAD51AP1
					SLC43A2	SMOC2	SNORD114-12	SNX18			RAD54B
					SLC43A3	SMPD1	SNORD114-3	SNX9			RANBP6
					SLC46A3	SMPDL3A	SNORD117	SOBP			RANGAP1
					SLC7A8	SNAR-I	SNORD42A	SOCS2-AS1			RAP1GDS1
					SLCO2B1	SNED1	SNORD48	SOD2			RASGRP1
					SLCO3A1	SNORA11	SNORD71	SOD3			RBL1
					SLIT3	SNORA14A	SNORD8	SOS1			RCAN3
					SLITRK2	SNORA38B	SNORD89	SPATA6			RCC1
					SMOC2	SNORA54	SNORD95	SPRY2			RECQL
					SMPDL3A	SNORD13P3	SNTA1	SRPX			RFC3
					SNAR-I	SNORD71	SNX18	STEAP4			RFC4
					SNED1	SNORD8	SNX9	STOM			RFC5
					SNORA11	SNORD89	SOCS2-AS1	SVEP1			RNA5SP385
					SNORA37	SNORD95	SOCS3	SVIL			RNASEH2A
					SNORA38B	SNX18	SOD2	SYNE2			RNU1-122P
					SNORA47	SNX29	SOD3	SYNGR2			RNU2-63P
					SNORA49	SNX9	SOS1	SYNPO2			RNU5A-8P
					SNORA54	SOCS2-AS1	SPATA25	TBC1D8			RNU5D-1
					SNORD114-1	SOCS3	SPRY1	TC2N			RNU6-301P
					SNORD114-12	SOD2	SRGN	TFPI			RNU6-853P
					SNORD114-3	SOD3	SRPX	TGFBR3			RNVU1-3
					SNORD116-15	SORT1	ST6GALNAC2	THBD			RNVU1-4
					SNORD116-2	SOS1	STEAP4	TINAGL1			RP11-110I1.12
					SNORD116-3	SPRY1	STMN2	TJP2			RP11-118A3.1
					SNORD116-5	SPRY2	STOM	TLR3			RP11-123O22.1
					SNORD117	SRGN	STON2	TLR4			RP11-180C1.1
					SNORD13P3	SRPX	SVEP1	TM6SF1			RP11-1E6.1
					SNORD14C	SSH3	SVIL	TMEM140			RP11-244F12.2
					SNORD42A	ST6GALNAC2	SVILP1	TMEM173			RP11-265D17.2
					SNORD71	STEAP4	SYNE2	TMEM255A			RP11-308B5.2
					SNORD8	STOM	SYNGR2	TMEM30B			RP11-312J18.5
					SNORD89	STON2	SYNPO2	TMEM45A			RP11-318M2.3
					SNORD91B	STS	TBC1D8	TMTC1			RP11-33B1.3
					SNORD94	SUSD2	TC2N	TNFAIP2			RP11-350F4.2
					SNORD95	SVEP1	TCEA3	TNFRSF11B			RP11-385E5.5
					SNX18	SVIL	TCF7L1	TNFSF13			RP11-522M21.3
					SNX29	SVILP1	TFPI	TNK1			RP11-56B16.4
					SNX9	SYNE2	TGFBR2	TNMD			RP11-589M4.1
					SOCS2-AS1	SYNGR2	TGFBR3	TNXB			RP11-669B18.1
					SOCS3	SYNPO2	THBD	TOM1L1			RP11-79P5.2
					SOD2	TAPBPL	TINAGL1	TOP1P1			RP13-463N16.6
					SOD3	TBC1D8	TLR3	TPCN1			RP5-1172A22.1
					SORT1	TC2N	TLR8	TPRG1			RPA3
					SOS1	TCF7L1	TM4SF1	TPTEP1			RPL22L1
					SPRY1	TESK2	TMEM140	TRAF3IP2			RPP40
					SRGN	TFPI	TMEM173	TRANK1			RPS2
					SRPX	TGFBR3	TMEM30B	TSHZ2			RRM1
					STC1	THBD	TMEM37	TSPAN11			RRM2
					STEAP4	TLR1	TMEM45A	VCAM1			RSPRY1
					STOM	TLR3	TMTC1	VIT			RTN4IP1
					SUSD2	TM4SF1	TNFAIP2	VSTM4			RUVBL2
					SVEP1	TM4SF19	TNFRSF11B	WISP2			SACS
					SVIL	TMEM140	TNFRSF14	WNT2			SASS6
					SYNE2	TMEM173	TNFSF13	XPNPEP2			SDC1
					SYNE3	TMEM30B	TNXB	YME1L1			SDF2L1
					SYNGR2	TMEM37	TOP1P1	ZCCHC2			SEC11C
					SYNPO2	TMEM45A	TPCN1	ZCCHC24			SEC16B
					TBC1D8	TMEM86A	TPRG1	ZDHHC14			SEC61G
					TC2N	TMTC1	TPSB2	ZDHHC15			SEPT7P2
					TCF7L1	TNFAIP2	TPTEP1	ZFP36			SFXN2
					TESK2	TNFAIP3	TRAF3IP2	ZFP36L2			SGCD
					TFPI	TNFRSF11B	TRANK1	ZNF280D			SGOL1
					TGFBR3	TNFSF13	TSPAN11	ZNF385A			SGOL2
					TGM2	TNMD	USP53	ZNF704			SHCBP1
					THBD	TNXB	VCAM1	ZNF727P			SIX4
					TLR4	TOP1P1	VIT				SKA1
					TM4SF19	TPCN1	VSTM4				SKA2
					TM6SF1	TPRG1	WISP2				SKA3
					TM6SF2	TPSB2	WNT2				SKIL
					TMEM140	TRAF3IP2	XPNPEP2				SKP2
					TMEM173	TRANK1	YPEL2				SLC18B1
					TMEM198B	TSPAN11	ZCCHC2				SLC25A10
					TMEM86A	USP53	ZCCHC24				SLC25A15P5
					TNFAIP2	VCAM1	ZDHHC15				SLC35F2
					TNFAIP3	VIT	ZFP36L2				SLC38A4
					TNFAIP6	VSTM4	ZMYM6NB				SLC38A5
					TNFRSF11B	WISP2	ZNF280D				SLC6A15
					TNFSF13	WNT2	ZNF320				SLC8A1
					TNMD	XPNPEP2	ZNF423				SLIT2
					TNXB	YME1L1	ZNF704				SMC1A
					TOP1P1	ZCCHC2	ZNF727P				SMC2
					TPCN1	ZCCHC24					SMC4
					TPRG1	ZDHHC15					SMYD3
					TPSB2	ZFP36					SMYD3-IT1
					TRANK1	ZFP36L2					SNAR-F
					TSPAN9	ZMYM6NB					SNHG24
					UCP2	ZNF423					SNHG3
					USP53	ZNF704					SNORA4
					VANGL2	ZNF727P					SNORA61
					VCAN						SNORA81
					VCAN-AS1						SNORD114-10
					VNN1						SNORD18B
					VSTM4						SNORD19B
					WISP2						SNORD29
					XPNPEP2						SNORD58C
					YME1L1						SNORD6
					ZCCHC24						SNORD75
					ZDHHC15						SNORD81
					ZFP36						SNRPD1
					ZMYM6NB						SNX7
					ZNF280D						SPAG5
					ZNF385A						SPC24
					ZNF704						SPC25
					ZNF727P						SPDL1
											SPIN4
											SRBD1
											SRSF1
											SSR3
											SSX2IP
											STARD4
											STC2
											STIL
											STMN1
											STRAP
											SV2A
											SYNCRIP
											TACC3
											TAF1D
											TANC2
											TCF19
											TENM3
											TENM4
											TES
											TFB1M
											TFPI2
											TGFBI
											TICRR
											TIMELESS
											TIMM21
											TIMM50
											TIPIN
											TK1
											TMPO
											TNFRSF9
											TNIP3
											TOMM34
											TOP2A
											TOPBP1
											TPM1
											TPX2
											TRAP1
											TRAPPC3L
											TRIM6
											TRIP13
											TSEN15
											TSPAN13
											TTF2
											TTK
											TUBB4B
											TYMS
											UBA6
											UBASH3B
											UBE2C
											UBE2T
											UBL3
											UBR7
											UCHL3
											UCK2
											UHRF1
											ULBP3
											USP1
											USP13
											VRK1
											WDHD1
											WDR76
											WHSC1
											WISP1
											WNK4
											WNT5A
											XPO4
											XRCC2
											YEATS4
											ZFP69B
											ZNF215
											ZNF608
											ZWILCH
											ZWINT
