# Supplementary material for: The effect of medium supplementation and serial passaging on the transcriptome of human adipose-derived stromal cells expanded in vitro
Source: Stem Cell Res Ther. 2019 Aug 14;10:253. doi: 10.1186/s13287-019-1370-2 (PMC6694630; doi:10.1186/s13287-019-1370-2)
Supplement: Supplementary file 14 — ASC gene signature irrespective of cell passage number and/or media supplement used. A complete list of genes comprising the ASC gene signature irrespective of cell passage number and/or media supplement used. (XLSX 20 kb) [file 13287_2019_1370_MOESM14_ESM.xlsx]

## Sheet: A stable ASC transcriptome 
	UR means upregulated genes
	DR means downregulated genes
ASC gene signature irrespective of cell passage number and/or media supplement used (FBS or pHPL)
	Upregulated gene signature of ASC	Downregulate gene signature of ASC
	AIF1	F2RL2			UR_P1 dependent gene signature	UR_P2 dependent gene signature	UR_P3 gene signature	UR_P4 gene signature	UR_P5 gene signature			DR_P1 dependent gene signature	DR_P2 dependent gene signature	DR_P3 gene signature	DR_P4 gene signature	DR_P5 gene signature
	APCDD1	FGF5			ABCA1	ABCA1	ACP5	ABCA1	ABCA1			CTB-151G24.1	ANLN	B3GALT2	AK5	AC007255.8
	APLN	GALNT5			AIF1	ADAP2	ADAP2	ACP5	AIF1			F2RL2	ASPM	CASS4	ALPK2	ALPK2
	APOC1	RAB3B			ALOX5AP	AGTR1	AIF1	ADAP2	ALPL			FGF5	CDH13	CDH13	ANO4	ASPM
	AQP9	SLC9A7			APCDD1	AIF1	ANGPT2	AIF1	ANGPT2			GALNT5	DIAPH3	DSP	ASPM	B3GALT2
	BCL6B				APLN	ALOX5AP	AOAH	ALOX5AP	ANGPTL2			LINC00607	DKK1	EPG5	B3GALT2	BNC1
	C1orf162				APOC1	ANGPT2	APCDD1	ANGPT2	AOC3			RAB3B	DOCK5	F2RL2	BNC1	C7orf60
	C5AR1				AQP9	ANGPTL2	APLN	ANGPTL2	APCDD1			SLC9A7	DSP	FGF5	CASS4	CASS4
	CADM3				BCL6B	AOC3	APOC1	AOAH	APLN				F2RL2	FRMPD4	CDH13	CCNA2
	CCDC102B				C1orf162	APCDD1	APOD	AOC3	APOC1				FGF5	GALNT5	CPED1	CDCA7L
	CCR1				C5AR1	APLN	APOE	APCDD1	APOD				FRMPD4	GFRA1	DGKI	CDH13
	CD14				CADM3	APOC1	AQP9	APLN	APOE				GALNT5	GLRB	DIAPH3	CENPN
	CD37				CCDC102B	APOD	ARHGAP42	APOC1	AQP9				GFRA1	GPR126	DOCK5	CKAP2
	CD53				CCR1	AQP9	ARRB2	APOD	ARHGAP42				GLRB	KCNK2	DSP	CPED1
	CD93				CD14	ATP6V0D2	ATP6V0D2	APOE	ARRB2				GPR126	LINC00607	EPG5	DGKI
	CDH5				CD34	BCL2	AVPR1A	AQP9	ATP6V0D2				KCNK2	LRRC17	F2RL2	DIAPH3
	CLEC7A				CD37	BCL6B	BCL2	ARHGAP42	AVPR1A				MID1	NEK7	FBN2	DKK1
	CLIC6				CD53	C1orf162	BCL2A1	ARRB2	BCL2				MYBL1	OPCML	FGF5	DOCK5
	CPM				CD93	C1QA	BCL6B	ATP6V0D2	BCL2A1				NRG1	PAMR1	FMN2	DSP
	CSF1R				CDH5	C1QB	BIN2	AVPR1A	BCL6B				OSBPL3	RAB3B	FOXD1	ECT2
	CSF2RA				CLEC7A	C1QC	BMP2	BCL2	BMP2				PRKCA	RP11-79P5.2	FOXL1	EPG5
	CXCL16				CLIC6	C5AR1	C1orf162	BCL2A1	C1orf162				PTPLA	RP6-99M1.2	FRMPD4	ESCO2
	CXCR4				COL14A1	CADM3	C1QA	BCL6B	C1QA				RAB3B	SCN8A	GALNT5	F2RL2
	CXorf36				CPM	CCDC102B	C1QB	BIN2	C1QB				SCARA3	SKP2	GFRA1	FAM196B
	ECSCR				CSF1R	CCL13	C1QC	BTK	C1QC				SCN8A	SLC38A4	GLRB	FBN2
	ELMO1				CSF2RA	CCL2	C5AR1	C1orf162	C5AR1				SEMA3D	SLC4A4	GPR126	FGF5
	ENPEP				CXCL16	CCL8	CADM3	C1QA	CADM3				SEMA7A	SLC9A7	ITGBL1	FMN2
	FCER1G				CXCL5	CCR1	CCDC102B	C1QB	CAPN6				SLC4A4	STARD5	KCNK2	FOXD1
	FPR3				CXCL8	CD14	CCL2	C1QC	CCDC102B				SLC9A7	TANGO6	KDELR3	FOXL1
	GMFG				CXCR4	CD163	CCL8	C5AR1	CCL13				STEAP3	TEK	LINC00607	FRMPD4
	GUCY1A3				CXorf36	CD163L1	CCR1	CADM3	CCL8				TANGO6	TMEM171	LOXL4	FZD6
	HPGDS				DOCK2	CD180	CD14	CCDC102B	CCR1				TOX	TOX	LRRC17	GALNT5
	IL18R1				ECSCR	CD209	CD163	CCL2	CD14					UCHL1	LRRN3	GFRA1
	ITGAM				EDNRA	CD28	CD163L1	CCL8	CD163					WNT5A	MET	GLRB
	ITGAX				ELMO1	CD34	CD180	CCR1	CD163L1					ZNF671	NEK7	GPR126
	KDR				ENPEP	CD37	CD28	CD14	CD180						OSBPL3	GRAMD3
	KYNU				F11R	CD4	CD37	CD163	CD209						POPDC3	HIST1H3G
	LAPTM5				FABP4	CD53	CD4	CD163L1	CD28						PRKCA	ITGA4
	LCP1				FCER1G	CD74	CD53	CD180	CD37						PRSS12	ITGBL1
	LCP2				FLT1	CD84	CD74	CD200	CD4						RAB3B	KCNK2
	LRRC25				FMO1	CD86	CD84	CD200R1	CD53						RP11-79P5.2	KDELR3
	LYVE1				FPR3	CD93	CD86	CD209	CD74						RP6-99M1.2	KPNA2
	MERTK				GMFG	CDH5	CD93	CD28	CD84						SCN8A	KRTAP1-5
	MGAT4A				GPR4	CLEC7A	CDH5	CD37	CD86						SEMA3C	LINC00607
	NCF2				GUCY1A3	CLIC6	CHL1	CD4	CD93						SKP2	LOXL4
	NCKAP1L				HEYL	COL14A1	CLEC7A	CD53	CDH5						SLC38A4	LRRC17
	NOTCH3				HLA-DRB1	CPA3	CLIC2	CD74	CHL1						SLC4A4	LRRN3
	OLFM2				HPGDS	CPM	CLIC6	CD84	CLEC7A						SLC9A7	MET
	PAG1				IL18R1	CSF1R	COL15A1	CD86	CLIC2						SULF1	MOXD1
	PECAM1				ITGAM	CSF2RA	COL4A1	CD93	CLIC6						TANGO6	MYH2
	PILRA				ITGAX	CTSS	CPA3	CDH5	CMKLR1						TEK	NALCN
	PLTP				KDR	CXCL16	CPM	CHL1	COL14A1						TMEM171	NEK7
	PLVAP				KYNU	CXCR4	CSF1R	CLEC7A	COL4A1						TOX	OPCML
	POM121L9P				LAPTM5	CXorf36	CSF2RA	CLIC2	CPA3						TRPC4	OSBPL3
	PPBP				LCP1	CYBB	CTSS	CLIC6	CPM						UCHL1	PPP1R3C
	RAMP2				LCP2	CYP27A1	CXCL14	CMKLR1	CPVL						WNT5A	PRKCA
	RNASE6				LILRA6	CYP7B1	CXCL16	COL15A1	CSF1R						ZNF154	PRR15
	SCG2				LILRB3	DIRC1	CXCR4	COL4A1	CSF2RA						ZNF671	PRSS12
	SLC11A1				LINC01272	DUSP6	CXorf36	COL4A2	CTSS							PTPLA
	SLC16A10				LRRC25	ECSCR	CYBB	CPA3	CXCL14							RAB3B
	SPARCL1				LYVE1	ELMO1	CYGB	CPM	CXCL16							RP11-53L24.1
	SPP1				MAP3K5	EMCN	CYP27A1	CPVL	CXCR4							RP6-99M1.2
	TM4SF18				MCAM	ENPEP	CYP7B1	CSF1R	CXorf36							SCN8A
	TMEM176B				MERTK	ENTPD1	DLL4	CSF2RA	CYBB							SCN9A
	TNFRSF1B				MGAT4A	EPB41L4A	DSC2	CTSS	CYP27A1							SEMA3C
	TREM1				MMP9	EPHB2	ECSCR	CXCL16	CYP7B1							SEMA7A
	TREM2				MYCT1	FABP4	ELMO1	CXCR4	DAB1							SKP2
	TYROBP				NAIP	FAM49A	EMCN	CXorf36	DIRC1							SLC38A4
	VSIG4				NCF2	FCER1G	ENPEP	CYBB	DOCK2							SLC4A4
					NCKAP1L	FGD5	EPSTI1	CYP27A1	DSC2							SLC9A7
					NOTCH3	FGD5	FABP4	CYP7B1	DUSP6							SSTR1
					OLFM2	FILIP1	FAM49A	DOCK2	DYSF							SULF1
					PAG1	FLT1	FCER1G	DYSF	ECM2							TEK
					PDE1B	FMO1	FGD5	ECSCR	ECSCR							TENM2
					PECAM1	FPR3	FLT1	EDNRB	EDNRB							TENM3
					PILRA	FYB	FMOD	ELMO1	EFNB1							THSD4
					PLTP	GBP4	FOLR2	EMCN	EGFL6							TMEM171
					PLVAP	GGT5	FOSB	ENPEP	ELMO1							TRPC4
					POM121L9P	GMFG	FPR3	EPHB2	EMCN							UCHL1
					PPBP	GPC3	FUCA1	EPSTI1	ENPEP							WNT5A
					RAMP2	GPNMB	FYB	ESAM	EPB41L4A							ZNF154
					RNASE6	GPR183	GBP4	FABP4	EPHB2
					RP1-66C13.3	GPR34	GGT5	FAM49A	EPSTI1
					SCG2	GSTM5	GMFG	FCER1G	FAM213A
					SLAMF8	GUCY1A3	GPC3	FGD5	FAM49A
					SLC11A1	GUCY1B3	GPR183	FGF10	FCER1G
					SLC16A10	HAVCR2	GPR34	FILIP1	FCGR2A
					SLC37A2	HCK	GUCY1A3	FLT1	FGD5
					SPARCL1	HEYL	GUCY1B3	FMO1	FGF10
					SPP1	HLA-DPA1	HCK	FMOD	FMO1
					ST8SIA4	HLA-DPB1	HEY1	FOLR2	FMOD
					TM4SF18	HLA-DRA	HEYL	FPR3	FOSB
					TMEM176B	HLA-DRB3	HLA-DPA1	FUCA1	FPR3
					TNFRSF1B	HLA-DRB4	HLA-DPB1	FYB	FUCA1
					TPSB2	HPGDS	HLA-DRA	GBP4	FYB
					TREM1	IGF1	HLA-DRB3	GGT5	GBP4
					TREM2	IGSF6	HLA-DRB4	GIMAP7	GGT5
					TSPAN15	IL10RA	HPGDS	GLIS3	GHR
					TYROBP	IL18R1	IGSF6	GMFG	GLIS3
					VSIG4	IL1RL1	IL18R1	GPC3	GMFG
					VWF	IL2RG	IL1RL1	GPNMB	GPC3
					VWF	IQGAP2	IQGAP2	GPR183	GPNMB
						ITGAM	ITGAM	GPR34	GPR183
						ITGAX	ITGAX	GPRIN3	GPR34
						KCNJ15	JUP	GUCY1A3	GUCY1A3
						KDR	KDR	GUCY1B3	GUCY1B3
						KYNU	KYNU	HCK	HAVCR2
						LAPTM5	LAMA4	HLA-DPA1	HCK
						LCP1	LAPTM5	HLA-DRA	HLA-C
						LCP2	LCP1	HLA-DRB3	HLA-C
						LGI2	LCP2	HLA-DRB4	HLA-DPA1
						LILRA6	LGALS9B	HNMT	HLA-DPB1
						LOC441081	LGI2	HPGDS	HLA-DPB2
						LOC441081	LILRA6	IGF1	HLA-DRA
						LRRC25	LILRB5	IGSF6	HLA-DRB3
						LY86	LRRC25	IL10RA	HLA-DRB4
						LYN	LY86	IL18R1	HNMT
						LYVE1	LYN	IL1RL1	HPGDS
						LYZ	LYVE1	IQGAP2	IFITM1
						MAP3K5	LYZ	IRF8	IGF1
						MDK	MARK1	ITGAM	IGSF6
						MERTK	MERTK	ITGAX	IL10RA
						MGAT4A	MGAT4A	ITIH5	IL18R1
						MMD	MMD	JUP	IL1RL1
						MMP9	MPEG1	KAL1	IQGAP2
						MPEG1	MRC1	KDR	ITGAM
						MRC1	MS4A6A	KREMEN1	ITGAX
						MS4A4A	MS4A7	KYNU	ITIH5
						MS4A6A	MSR1	LAPTM5	JUP
						MS4A7	MYH11	LCP1	KDR
						MSR1	NCF2	LCP2	KYNU
						MYCT1	NCF4	LGALS9B	LAMA4
						NCF2	NCKAP1L	LGI2	LAPTM5
						NCF4	NID2	LILRA6	LCP1
						NCKAP1L	NOTCH3	LILRB5	LCP2
						NID2	NPL	LITAF	LGALS9B
						NOTCH2NL	OLFM2	LMOD1	LGI2
						NOTCH3	OLFML2B	LRRC25	LILRB5
						NPL	PAG1	LY86	LITAF
						OGN	PCDHB15	LYN	LMOD1
						OLFM2	PCDHB4	LYVE1	LRRC25
						OLFML2B	PDE3A	LYZ	LY86
						PAG1	PECAM1	MARK1	LYN
						PCDHB15	PIK3AP1	MDK	LYVE1
						PCDHB4	PILRA	MERTK	LYZ
						PDE1B	PLA2G7	MGAT4A	MAFB
						PDE3A	PLBD1	MMD	MARK1
						PDE4DIP	PLEK	MME	MBOAT1
						PDE4DIP	PLEKHG1	MPEG1	MERTK
						PECAM1	PLN	MRC1	MGAT4A
						PIK3AP1	PLTP	MS4A4A	MMD
						PILRA	PLVAP	MS4A6A	MPEG1
						PLA2G7	PLXDC1	MS4A7	MRC1
						PLBD1	PLXNC1	MSR1	MS4A4A
						PLEK	POM121L9P	MT1F	MS4A6A
						PLEKHG1	PPBP	MXRA5	MS4A7
						PLN	PREX2	MYH11	MSR1
						PLTP	PRKXP1	MYO1F	MX2
						PLVAP	PTGS2	NCF2	MXRA5
						PLXNC1	PTH1R	NCF4	MYH11
						POM121L9P	PTPRC	NCKAP1L	NCF2
						PPBP	RAMP2	NID2	NCF4
						PREX2	RNASE1	NOTCH3	NCKAP1L
						PTPRC	RNASE6	NPL	NID2
						PTPRE	RP11-1143G9.4	OAS1	NOTCH3
						RAMP2	RP11-70J12.1	OAS2	NPL
						RASD1	SCG2	OLFM2	NR1D1
						RASGRP3	SLAMF6	OLFML2B	OGN
						REPS2	SLAMF7	PAG1	OLFM2
						RNASE1	SLC11A1	PCDHB15	OLFML2B
						RNASE6	SLC16A10	PCDHB4	P2RX7
						RP11-1143G9.4	SLC37A2	PCDHB6	PAG1
						RP11-70J12.1	SLC7A8	PDE1B	PCDHB15
						S100A9	SLCO2B1	PDE3A	PCDHB4
						SAMHD1	SNORA2A	PECAM1	PDE1B
						SCG2	SNORD11	PIK3AP1	PDE3A
						SEMA6B	SNORD91B	PIK3CG	PDK4
						SLAMF8	SNX10	PILRA	PECAM1
						SLC11A1	SORBS1	PLA2G7	PIK3AP1
						SLC16A10	SPARCL1	PLBD1	PILRA
						SPARCL1	SPON1	PLEK	PLA2G7
						SPON1	SPP1	PLEKHG1	PLBD1
						SPP1	ST8SIA4	PLN	PLEK
						ST8SIA4	STAB1	PLTP	PLEKHG1
						STAB1	STEAP2	PLVAP	PLTP
						STEAP2	SUCNR1	PLXDC1	PLVAP
						SUCNR1	SYK	PLXNC1	PLXDC1
						SULF2	TM4SF18	POM121L9P	PLXNC1
						TM4SF18	TMEM133	PPBP	POM121L9P
						TMEM150C	TMEM150C	PREX2	PPAP2A
						TMEM176A	TMEM176A	PTGER4	PPBP
						TMEM176B	TMEM176B	PTH1R	PRKXP1
						TNFRSF1B	TNFAIP6	PTPN6	PTGS2
						TNFSF10	TNFRSF1B	PTPRC	PTH1R
						TREM1	TREM1	RAMP2	PTPRC
						TREM2	TREM2	REPS2	RAMP2
						TSPAN18	TSPAN15	RNASE1	RARRES2
						TTYH2	TTYH2	RNASE6	RASD1
						TYROBP	TYROBP	RP11-1143G9.4	RNASE1
						VCAM1	VSIG4	RP1-142L7.5	RNASE6
						VSIG4	VWF	RP11-439C8.2	RP11-1143G9.4
						VWF	ZNF385A	RP11-70J12.1	RP1-142L7.5
								RSPO3	RP11-536O18.1
								S100A9	RP11-70J12.1
								SCG2	RSPO3
								SEMA6B	S100A9
								SFRP2	SCG2
								SIRPB1	SEMA6B
								SLAMF7	SEPP1
								SLC11A1	SERPING1
								SLC16A10	SFRP2
								SLC37A2	SLAMF6
								SLC7A8	SLC11A1
								SLCO2B1	SLC16A10
								SNORD13P3	SLC37A2
								SNX10	SLC7A8
								SORBS1	SLCO2B1
								SPARCL1	SMOC2
								SPON1	SNORA14A
								SPP1	SNORD11
								ST8SIA4	SNORD13P3
								STAB1	SOCS3
								STEAP2	SPARCL1
								SUSD2	SPON1
								TLR1	SPP1
								TM4SF18	SPRY1
								TMEM133	STAB1
								TMEM150C	STEAP2
								TMEM176A	SUCNR1
								TMEM176B	SULF2
								TMEM86A	SUSD2
								TNFAIP6	SYK
								TNFRSF1B	TGFB3
								TNFSF10	TLR1
								TREM1	TM4SF18
								TREM2	TMEM133
								TSPAN15	TMEM150C
								TTYH2	TMEM176A
								TYROBP	TMEM176B
								UCP2	TNFAIP6
								VSIG4	TNFRSF1B
								VWF	TNFSF10
								ZNF385A	TREM1
									TREM2
									TSPAN15
									TTYH2
									TYROBP
									VSIG4
